# Supplementary material for: The lncRNA SLNCR Recruits the Androgen Receptor to EGR1-Bound Genes in Melanoma and Inhibits Expression of Tumor Suppressor p21
Source: Cell Rep. Author manuscript; Available in PMC 2019 Jul 31. (PMC6668037; doi:10.1016/j.celrep.2019.04.101)
Supplement: 2 [file NIHMS1530019-supplement-2.xlsx]

## Sheet: Sheet1
Table S1: Differential expression of transcripts upon siRNA knockdown of SLNCR in WM1976.
Sheet 2 ('all transcripts')contains differential expression of all transcripts.
Sheet 3 ('sig DEGs') contains transcripts significantly regulated by knockdown of SLNCR. (p-value < 0.01)
	SLNCR (LINC00511 according to current annotation) is highlighted in red font
Sheet 4 ('SLNCR v. SLNCR1') contains differential regulated transcripts and includes Log2 (fold change) from previous RNA-seq experiments in which only SLNCR1 was depleted.
	SLNCR is highlighted in red font
	Genes in white boxes are also significantly dysregulated upon SLNCR1 knockdown (p-value < 0.01), genes in grey are not significantly dysregulated
	Genes highlighted in yellow are significantly dysregulated upon knockdown of BOTH SLNCR and SLNCR1, but in opposing directions
Sheet 5 ('SLNCR DEG correlations') contains spearman correlation coefficient, confidence intervals and p-values for SLNCR, AR or EGR1 gene expression with SLNCR target genes (identified via RNA-seq)

## Sheet: all transcripts
test_id	gene_id	gene	locus	status	scrambled (average FPKM)	siSLNCR (average FPKM)	log2(fold_change)	test_stat	p_value	q_value
ENSG00000023445	ENSG00000023445	BIRC3	11:102188214-102210134	OK	4.13371	1.08253	-1.93303	-2.26856	5e-05	0.0312848
ENSG00000026751	ENSG00000026751	SLAMF7	1:160709036-160724611	OK	5.97929	38.2066	2.67578	4.41381	5e-05	0.0312848
ENSG00000064300	ENSG00000064300	NGFR	17:47572654-47661189	OK	1.67048	6.8959	2.04548	3.34679	5e-05	0.0312848
ENSG00000076706	ENSG00000076706	MCAM	11:119179240-119192231	OK	100.539	234.556	1.22218	1.86587	5e-05	0.0312848
ENSG00000081041	ENSG00000081041	CXCL2	4:74962751-74965010	OK	14.0676	3.5472	-1.98762	-3.14041	5e-05	0.0312848
ENSG00000112655	ENSG00000112655	PTK7	6:43044005-43129457	OK	3.15858	7.91906	1.32605	1.94636	5e-05	0.0312848
ENSG00000116199	ENSG00000116199	FAM20B	1:178994938-179045697	OK	29.2921	11.4249	-1.35833	-2.51375	5e-05	0.0312848
ENSG00000121644	ENSG00000121644	DESI2	1:244816236-244872335	OK	12.0807	23.1934	0.941009	2.09924	5e-05	0.0312848
ENSG00000128564	ENSG00000128564	VGF	7:100805789-100808874	OK	0.73792	10.7728	3.86778	5.79161	5e-05	0.0312848
ENSG00000135046	ENSG00000135046	ANXA1	9:75766672-75785309	OK	25.4681	77.6662	1.6086	3.5394	5e-05	0.0312848
ENSG00000135218	ENSG00000135218	CD36	7:79959507-80308593	OK	1.65152	5.07246	1.61889	1.65931	5e-05	0.0312848
ENSG00000136999	ENSG00000136999	NOV	8:120428545-120474590	OK	25.789	62.1996	1.27015	2.45775	5e-05	0.0312848
ENSG00000141934	ENSG00000141934	PPAP2C	19:281039-291393	OK	12.3733	31.2973	1.33881	2.66514	5e-05	0.0312848
ENSG00000142627	ENSG00000142627	EPHA2	1:16450831-16483824	OK	5.75231	16.7272	1.53998	3.01115	5e-05	0.0312848
ENSG00000142949	ENSG00000142949	PTPRF	1:43990857-44089343	OK	7.42886	15.4218	1.05376	2.3162	5e-05	0.0312848
ENSG00000146674	ENSG00000146674	IGFBP3	7:45951948-45961473	OK	131.778	64.7348	-1.02549	-2.3814	5e-05	0.0312848
ENSG00000162892	ENSG00000162892	IL24	1:207070787-207077484	OK	3.22045	18.364	2.51155	3.6908	5e-05	0.0312848
ENSG00000163739	ENSG00000163739	CXCL1	4:74735109-74736959	OK	193.549	79.2914	-1.28746	-3.10424	5e-05	0.0312848
ENSG00000187135	ENSG00000187135	VSTM2B	19:29777917-30055386	OK	19.8708	42.1179	1.08379	2.39601	5e-05	0.0312848
ENSG00000188725	ENSG00000188725	SMIM15	5:60453535-60560756	OK	14.5261	47.955	1.72303	2.43568	5e-05	0.0312848
ENSG00000188783	ENSG00000188783	PRELP	1:203444955-203460480	OK	4.36771	1.01705	-2.10248	-3.80575	5e-05	0.0312848
ENSG00000221869	ENSG00000221869	CEBPD	8:48649470-48651648	OK	18.1426	6.8175	-1.41207	-2.88943	5e-05	0.0312848
ENSG00000227036	ENSG00000227036	LINC00511	17:70319263-70636611	OK	66.6256	14.7663	-2.17377	-3.78493	5e-05	0.0312848
ENSG00000080546	ENSG00000080546	SESN1	6:109307639-109416022	OK	7.60393	16.1685	1.08837	2.24271	0.0001	0.0513964
ENSG00000135318	ENSG00000135318	NT5E	6:86159808-86205500	OK	0.401159	2.60483	2.69894	2.43235	0.0001	0.0513964
ENSG00000139734	ENSG00000139734	DIAPH3	13:60239716-60738121	OK	11.8944	5.3762	-1.14562	-2.45815	0.0001	0.0513964
ENSG00000203837	ENSG00000203837	PNLIPRP3	10:118187378-118237469	OK	0.909978	3.17066	1.80088	2.63668	0.0001	0.0513964
ENSG00000236529	ENSG00000236529	RP13-254B10.1	7:65305198-65305583	OK	0.671322	0	#NAME?	#NAME?	0.0001	0.0513964
ENSG00000116741	ENSG00000116741	RGS2	1:192778168-192781403	OK	18.3603	38.3176	1.06142	2.24773	0.00015	0.0654136
ENSG00000121769	ENSG00000121769	FABP3	1:31838471-31849697	OK	6.3945	19.6954	1.62296	2.52296	0.00015	0.0654136
ENSG00000131409	ENSG00000131409	LRRC4B	19:51020148-51071302	OK	0.715032	2.73315	1.93448	2.2952	0.00015	0.0654136
ENSG00000139629	ENSG00000139629	GALNT6	12:51745030-51902980	OK	1.31767	4.66084	1.8226	1.24603	0.00015	0.0654136
ENSG00000143479	ENSG00000143479	DYRK3	1:206807993-206857764	OK	13.5467	26.9437	0.992011	2.21373	0.00015	0.0654136
ENSG00000005884	ENSG00000005884	ITGA3	17:48133331-48167845	OK	49.5687	99.2248	1.00127	1.51567	0.0002	0.0777892
ENSG00000114019	ENSG00000114019	AMOTL2	3:134070693-134094321	OK	8.38079	16.4089	0.969322	2.19786	0.0002	0.0777892
ENSG00000124762	ENSG00000124762	CDKN1A	6:36644304-36655116	OK	118.389	234.584	0.986566	2.20357	0.0002	0.0777892
ENSG00000131016	ENSG00000131016	AKAP12	6:151561133-151679692	OK	27.5808	14.525	-0.925125	-2.2599	0.0002	0.0777892
ENSG00000006327	ENSG00000006327	TNFRSF12A	16:3064712-3072384	OK	49.7551	96.5548	0.956506	1.66362	0.00025	0.0856607
ENSG00000100522	ENSG00000100522	GNPNAT1	14:53241911-53258386	OK	8.64083	20.4092	1.23998	1.74834	0.00025	0.0856607
ENSG00000108387	ENSG00000108387	SEPT4	17:56597197-56769416	OK	94.4412	44.0601	-1.09994	-2.23588	0.00025	0.0856607
ENSG00000118193	ENSG00000118193	KIF14	1:200520627-200589862	OK	9.48301	4.76494	-0.992889	-2.27274	0.00025	0.0856607
ENSG00000204291	ENSG00000204291	COL15A1	9:101705460-101833069	OK	6.55412	2.72614	-1.26554	-1.8544	0.00025	0.0856607
ENSG00000112237	ENSG00000112237	CCNC	6:99990255-100016972	OK	18.1063	37.9683	1.0683	1.93005	0.00035	0.114474
ENSG00000116717	ENSG00000116717	GADD45A	1:68150743-68154021	OK	15.2303	31.2765	1.03814	2.22335	0.00035	0.114474
ENSG00000143320	ENSG00000143320	CRABP2	1:156669397-156675608	OK	6.97026	17.5389	1.33127	2.28463	0.0004	0.125139
ENSG00000253276	ENSG00000253276	CCDC71L	7:106012696-106410653	OK	5.963	11.894	0.996121	2.21128	0.0004	0.125139
ENSG00000170385	ENSG00000170385	SLC30A1	1:211744909-211752084	OK	8.72539	16.164	0.889494	2.11712	0.0005	0.153096
ENSG00000088451	ENSG00000088451	TGDS	13:95226307-95248511	OK	20.6139	10.2359	-1.00998	-2.11989	0.00055	0.155197
ENSG00000114573	ENSG00000114573	ATP6V1A	3:113465718-113530903	OK	21.2949	38.5301	0.855479	2.10447	0.00055	0.155197
ENSG00000184584	ENSG00000184584	TMEM173	5:138855118-138862520	OK	7.01309	15.6661	1.15952	2.03032	0.00055	0.155197
ENSG00000244486	ENSG00000244486	SCARF2	22:20778873-20850170	OK	8.94016	22.4294	1.32702	1.99562	0.00055	0.155197
ENSG00000110492	ENSG00000110492	MDK	11:46402305-46405375	OK	25.2382	52.2038	1.04855	2.20429	0.0006	0.156993
ENSG00000127418	ENSG00000127418	FGFRL1	4:1003723-1020685	OK	1.00723	2.80924	1.47979	1.88378	0.0006	0.156993
ENSG00000132170	ENSG00000132170	PPARG	3:12328866-12475855	OK	1.75238	4.59908	1.39203	1.94601	0.0006	0.156993
ENSG00000221890	ENSG00000221890	NPTXR	22:39214456-39239987	OK	0.217667	0.758341	1.80073	2.44749	0.0006	0.156993
ENSG00000146285	ENSG00000146285	SCML4	6:108025307-108145521	OK	9.4712	4.09559	-1.20948	-2.09148	0.00065	0.167038
ENSG00000106733	ENSG00000106733	NMRK1	9:77675488-77703133	OK	8.84129	3.04853	-1.53615	-2.27211	0.0007	0.173684
ENSG00000128283	ENSG00000128283	CDC42EP1	22:37956453-37965412	OK	4.01718	8.27091	1.04186	1.93046	0.0007	0.173684
ENSG00000072571	ENSG00000072571	HMMR	5:162887208-162921064	OK	13.5653	5.79204	-1.22777	-1.83021	0.00085	0.20053
ENSG00000150093	ENSG00000150093	ITGB1	10:33189246-33371030	OK	52.4046	94.7021	0.853703	1.44068	0.00085	0.20053
ENSG00000166341	ENSG00000166341	DCHS1	11:6642555-6677085	OK	0.285433	0.767141	1.42634	2.1675	0.00085	0.20053
ENSG00000130150	ENSG00000130150	MOSPD2	X:14891562-14940449	OK	13.5226	6.65653	-1.02253	-2.0274	0.0009	0.202373
ENSG00000131196	ENSG00000131196	NFATC1	18:77155855-77289325	OK	1.75474	4.12983	1.23483	1.71553	0.0009	0.202373
ENSG00000213390	ENSG00000213390	ARHGAP19	10:98757794-99052413	OK	6.99423	3.24805	-1.10659	-1.79453	0.0009	0.202373
ENSG00000136244	ENSG00000136244	IL6	7:22765013-22771621	OK	5.02845	1.51731	-1.7286	-1.91983	0.00095	0.207143
ENSG00000177606	ENSG00000177606	JUN	1:59246464-59249785	OK	10.4766	19.5204	0.897808	2.04886	0.00095	0.207143
ENSG00000113657	ENSG00000113657	DPYSL3	5:146770373-146889619	OK	15.4293	8.06641	-0.935674	-1.79598	0.001	0.211632
ENSG00000164172	ENSG00000164172	MOCS2	5:52391508-52410956	OK	56.145	29.8509	-0.911381	-2.00531	0.001	0.211632
ENSG00000100906	ENSG00000100906	NFKBIA	14:35870716-35873955	OK	55.9969	31.104	-0.848248	-1.8809	0.00105	0.212825
ENSG00000146072	ENSG00000146072	TNFRSF21	6:47199267-47277641	OK	50.0336	28.3262	-0.820761	-2.0503	0.00105	0.212825
ENSG00000242265	ENSG00000242265	PEG10	7:94285636-94299007	OK	21.1897	12.0467	-0.814728	-1.92451	0.00105	0.212825
ENSG00000115232	ENSG00000115232	ITGA4	2:182321928-182400914	OK	13.1927	6.96395	-0.921764	-1.90872	0.0011	0.219863
ENSG00000066032	ENSG00000066032	CTNNA2	2:79384131-80875905	OK	21.563	11.5223	-0.904134	-1.40629	0.00115	0.223644
ENSG00000160867	ENSG00000160867	FGFR4	5:176513886-176525145	OK	3.89227	8.17217	1.07011	1.50145	0.00115	0.223644
ENSG00000110092	ENSG00000110092	CCND1	11:69455854-69490184	OK	192.129	360.135	0.906462	1.4578	0.00125	0.236694
ENSG00000169499	ENSG00000169499	PLEKHA2	8:38758752-38831428	OK	22.9374	11.1184	-1.04475	-1.28826	0.00125	0.236694
ENSG00000072163	ENSG00000072163	LIMS2	2:128395955-128439360	OK	1.45637	3.70447	1.34689	1.78381	0.0013	0.242965
ENSG00000161638	ENSG00000161638	ITGA5	12:54747444-54891472	OK	1.09852	3.7346	1.76539	1.3458	0.00135	0.249075
ENSG00000168610	ENSG00000168610	STAT3	17:40465341-40540586	OK	30.2507	16.4808	-0.876182	-1.70382	0.00145	0.257617
ENSG00000176845	ENSG00000176845	METRNL	17:81037566-81052864	OK	2.55424	7.14771	1.48459	1.93361	0.00145	0.257617
ENSG00000188452	ENSG00000188452	CERKL	2:182401402-182545603	OK	3.54	1.71127	-1.04869	-1.6834	0.00145	0.257617
ENSG00000184500	ENSG00000184500	PROS1	3:93591880-93692910	OK	41.7949	74.3832	0.831652	1.81377	0.0015	0.26325
ENSG00000112977	ENSG00000112977	DAP	5:10679341-10770406	OK	45.0937	24.9333	-0.854849	-1.89643	0.00155	0.26774
ENSG00000012660	ENSG00000012660	ELOVL5	6:53132195-53213947	OK	81.5122	42.2344	-0.948598	-1.88364	0.0016	0.26774
ENSG00000186205	ENSG00000186205	MARC1	1:220960100-220987735	OK	0.475762	1.67109	1.81248	1.25238	0.0016	0.26774
ENSG00000271267	ENSG00000271267	RP11-29H23.7	1:155535840-155536097	OK	1.14862	0	#NAME?	#NAME?	0.0016	0.26774
ENSG00000105011	ENSG00000105011	ASF1B	19:14229917-14247768	OK	16.3743	7.03868	-1.21806	-2.0438	0.00185	0.302538
ENSG00000134594	ENSG00000134594	RAB33A	X:129305622-129318844	OK	1.32442	3.86526	1.5452	2.15278	0.00185	0.302538
ENSG00000106780	ENSG00000106780	MEGF9	9:123363090-123476748	OK	19.3849	11.2286	-0.787752	-1.91703	0.002	0.316286
ENSG00000108691	ENSG00000108691	CCL2	17:32581899-32584222	OK	5.60181	1.72269	-1.70123	-2.04687	0.002	0.316286
ENSG00000197540	ENSG00000197540	GZMM	19:544033-549919	OK	0.813084	2.82344	1.79598	2.03735	0.002	0.316286
ENSG00000184371	ENSG00000184371	CSF1	1:110452863-110473614	OK	2.64526	5.59344	1.08033	1.60331	0.00205	0.320669
ENSG00000169551	ENSG00000169551	CT55	X:134290460-134305322	OK	2.36382	5.62545	1.25085	2.00336	0.0021	0.324958
ENSG00000114739	ENSG00000114739	ACVR2B	3:38492517-38534633	OK	3.47377	1.64035	-1.0825	-1.68698	0.0022	0.330406
ENSG00000159216	ENSG00000159216	RUNX1	21:36160097-37376965	OK	6.31318	2.92037	-1.11221	-1.39277	0.0022	0.330406
ENSG00000122966	ENSG00000122966	CIT	12:120123594-120315095	OK	35.6414	17.4359	-1.03149	-1.06929	0.00225	0.330406
ENSG00000135842	ENSG00000135842	FAM129A	1:184759857-184943682	OK	26.9178	45.3861	0.753693	1.69486	0.00225	0.330406
ENSG00000166845	ENSG00000166845	C18orf54	18:51850727-51911588	OK	4.08815	1.83818	-1.15317	-1.52171	0.00225	0.330406
ENSG00000073712	ENSG00000073712	FERMT2	14:53323985-53419153	OK	6.82605	12.2169	0.839753	1.70744	0.0023	0.334336
ENSG00000160075	ENSG00000160075	SSU72	1:1477052-1510249	OK	48.2648	82.4522	0.772586	1.84461	0.00235	0.338189
ENSG00000044524	ENSG00000044524	EPHA3	3:89156673-89531284	OK	5.83338	3.05215	-0.934503	-1.87533	0.0024	0.338612
ENSG00000159840	ENSG00000159840	ZYX	7:143078172-143220542	OK	16.9019	29.9165	0.823754	1.77001	0.0024	0.338612
ENSG00000125355	ENSG00000125355	TMEM255A	X:119392504-119445411	OK	15.0477	28.5983	0.926389	1.34158	0.00245	0.339019
ENSG00000179817	ENSG00000179817	MRGPRX4	11:18161732-18211168	OK	0.271425	1.63545	2.59106	2.50602	0.00245	0.339019
ENSG00000116209	ENSG00000116209	TMEM59	1:54497346-54519177	OK	127.508	73.7472	-0.789927	-1.81063	0.00255	0.346199
ENSG00000139350	ENSG00000139350	NEDD1	12:97301000-97347129	OK	14.3328	7.72155	-0.892359	-1.55055	0.00255	0.346199
ENSG00000172731	ENSG00000172731	LRRC20	10:72058728-72142382	OK	9.39818	4.15292	-1.17826	-1.84486	0.0026	0.349688
ENSG00000123643	ENSG00000123643	SLC36A1	5:150816606-150871942	OK	4.6104	8.95246	0.957393	1.41949	0.00265	0.353112
ENSG00000075618	ENSG00000075618	FSCN1	7:5632438-5646286	OK	1.59735	3.43963	1.10657	1.65237	0.00275	0.356534
ENSG00000174705	ENSG00000174705	SH3PXD2B	5:171752184-171881527	OK	4.98931	8.89785	0.834616	1.24287	0.00275	0.356534
ENSG00000198087	ENSG00000198087	CD2AP	6:47445524-47594999	OK	27.8033	16.6359	-0.740957	-1.67872	0.00275	0.356534
ENSG00000130600	ENSG00000130600	H19	11:2016405-2022700	OK	7.79369	17.2386	1.14527	1.65485	0.0028	0.359775
ENSG00000135069	ENSG00000135069	PSAT1	9:80912058-80945009	OK	29.4253	51.3665	0.80377	1.84882	0.00285	0.362608
ENSG00000233461	ENSG00000233461	RP11-295G20.2	1:231658133-231664302	OK	241.367	135.24	-0.8357	-1.84518	0.0029	0.362608
ENSG00000118513	ENSG00000118513	MYB	6:135502452-135540311	OK	3.20516	1.59044	-1.01097	-1.43408	0.00295	0.362608
ENSG00000106404	ENSG00000106404	CLDN15	7:100875372-100882101	OK	2.12577	0.756299	-1.49095	-1.63333	0.003	0.362608
ENSG00000170442	ENSG00000170442	KRT86	12:52626303-52702947	OK	0.093486	0.85226	3.18847	1.37006	0.003	0.362608
ENSG00000170264	ENSG00000170264	FAM161A	2:62051988-62081278	OK	15.1729	8.13648	-0.899016	-1.55989	0.00305	0.362608
ENSG00000183668	ENSG00000183668	PSG9	19:43715942-43773682	OK	1.11182	4.3564	1.97022	2.06532	0.00305	0.362608
ENSG00000205213	ENSG00000205213	LGR4	11:27387507-27503980	OK	3.23452	5.88105	0.862522	1.5531	0.00305	0.362608
ENSG00000180921	ENSG00000180921	FAM83H	8:144806102-144815971	OK	2.74058	5.12344	0.902631	1.85085	0.0031	0.362608
ENSG00000236719	ENSG00000236719	OVAAL	1:180528111-180535654	OK	0.464653	1.75045	1.9135	2.17005	0.0031	0.362608
ENSG00000031691	ENSG00000031691	CENPQ	6:49431090-49460820	OK	14.246	7.31419	-0.961787	-1.89876	0.00315	0.362608
ENSG00000151718	ENSG00000151718	WWC2	4:184020445-184241930	OK	3.3601	6.60421	0.974883	1.54712	0.00315	0.362608
ENSG00000163430	ENSG00000163430	FSTL1	3:120111139-120170100	OK	42.0042	19.0439	-1.1412	-1.49289	0.00315	0.362608
ENSG00000123240	ENSG00000123240	OPTN	10:12938626-13180291	OK	40.9391	23.2796	-0.814413	-1.41941	0.0032	0.362608
ENSG00000152291	ENSG00000152291	TGOLN2	2:85545146-85555548	OK	58.9807	34.646	-0.767556	-1.78771	0.0032	0.362608
ENSG00000160588	ENSG00000160588	MPZL3	11:118097408-118123065	OK	0.166065	0.691753	2.05851	1.36449	0.00325	0.36531
ENSG00000070669	ENSG00000070669	ASNS	7:97481429-97501854	OK	10.5099	18.9779	0.852571	1.71265	0.0033	0.36531
ENSG00000167608	ENSG00000167608	TMC4	19:54663845-54676944	OK	0.165663	0.836146	2.3355	0.675342	0.0033	0.36531
ENSG00000138119	ENSG00000138119	MYOF	10:95066185-95242074	OK	9.61062	17.1202	0.833	1.43307	0.0035	0.3731
ENSG00000138798	ENSG00000138798	EGF	4:110834039-110933422	OK	1.73343	3.53428	1.02778	1.16683	0.0035	0.3731
ENSG00000146670	ENSG00000146670	CDCA5	11:64833771-64851636	OK	28.692	16.7239	-0.778741	-1.65933	0.0035	0.3731
ENSG00000151025	ENSG00000151025	GPR158	10:25401986-25891155	OK	17.3546	7.85686	-1.14329	-1.83734	0.0035	0.3731
ENSG00000250343	ENSG00000250343	CTC-255N20.1	5:146559766-146614422	OK	3.23806	0.993385	-1.7047	-1.9836	0.0035	0.3731
ENSG00000117305	ENSG00000117305	HMGCL	1:24128374-24165110	OK	14.48	7.36592	-0.97512	-1.7663	0.00365	0.385846
ENSG00000115414	ENSG00000115414	FN1	2:216225162-216300895	OK	233.939	129.157	-0.857003	-1.4106	0.0037	0.385846
ENSG00000158764	ENSG00000158764	ITLN2	1:160901528-160924589	OK	8.68181	19.0695	1.1352	1.83255	0.0037	0.385846
ENSG00000158050	ENSG00000158050	DUSP2	2:96808904-96811179	OK	2.29522	4.98394	1.11866	1.81251	0.00385	0.395752
ENSG00000174307	ENSG00000174307	PHLDA3	1:201434619-201438365	OK	66.2584	110.097	0.732594	1.755	0.00385	0.395753
ENSG00000165304	ENSG00000165304	MELK	9:36572858-36677678	OK	20.7899	11.5941	-0.842489	-1.72809	0.0039	0.398049
ENSG00000170915	ENSG00000170915	PAQR8	6:52226218-52272575	OK	7.05365	3.89604	-0.856361	-1.81448	0.00395	0.39975
ENSG00000049449	ENSG00000049449	RCN1	11:31806339-32127301	OK	51.2029	89.2247	0.801218	1.56985	0.004	0.39975
ENSG00000138606	ENSG00000138606	SHF	15:45384847-45493373	OK	1.38259	3.94601	1.51302	1.64378	0.004	0.39975
ENSG00000156475	ENSG00000156475	PPP2R2B	5:145942788-146464347	OK	2.64995	1.05274	-1.33182	-1.14104	0.00405	0.401956
ENSG00000111057	ENSG00000111057	KRT18	12:53290976-53346686	OK	5.10018	10.1964	0.999441	1.73926	0.00415	0.409059
ENSG00000181458	ENSG00000181458	TMEM45A	3:100211462-100296288	OK	2.61078	0.895709	-1.54338	-1.59436	0.00425	0.413255
ENSG00000198682	ENSG00000198682	PAPSS2	10:89367741-89507462	OK	2.78637	6.08011	1.12571	1.47623	0.00425	0.413255
ENSG00000165195	ENSG00000165195	PIGA	X:15337572-15353676	OK	22.0951	11.5056	-0.941392	-1.57152	0.0043	0.415311
ENSG00000140044	ENSG00000140044	JDP2	14:75890385-75940814	OK	2.09781	5.19138	1.30723	1.70211	0.00445	0.424106
ENSG00000151725	ENSG00000151725	CENPU	4:185570766-185655287	OK	25.8647	13.2643	-0.963431	-1.77309	0.00445	0.424106
ENSG00000231925	ENSG00000231925	TAPBP	6:33267470-33282164	OK	28.0034	15.7022	-0.834637	-1.73379	0.00455	0.430783
ENSG00000178726	ENSG00000178726	THBD	20:23026269-23030378	OK	0.206776	0.680587	1.71871	2.01187	0.0046	0.43173
ENSG00000125148	ENSG00000125148	MT2A	16:56642110-56643409	OK	50.8286	27.0803	-0.908396	-1.80864	0.00465	0.43173
ENSG00000257390	ENSG00000257390	RP11-762I7.5	12:56137063-56236750	OK	0	1.9829	inf	#NAME?	0.00465	0.43173
ENSG00000237289	ENSG00000237289	CKMT1B	15:43885251-44010458	OK	0.310184	1.06677	1.78206	0.738184	0.0047	0.433575
ENSG00000136274	ENSG00000136274	NACAD	7:45120036-45128513	OK	0.281946	1.08894	1.94943	1.1403	0.0048	0.43998
ENSG00000118785	ENSG00000118785	SPP1	4:88896818-88904562	OK	74.2821	44.3676	-0.743508	-1.65602	0.005	0.452547
ENSG00000184363	ENSG00000184363	PKP3	11:392613-404908	OK	0.135499	0.656222	2.27591	0.513756	0.005	0.452547
ENSG00000181315	ENSG00000181315	ZNF322	6:26634610-26659980	OK	5.2553	2.29499	-1.19528	-1.44822	0.00515	0.46321
ENSG00000172819	ENSG00000172819	RARG	12:53604353-53626764	OK	18.7399	10.4549	-0.841934	-1.50363	0.0052	0.464802
ENSG00000163808	ENSG00000163808	KIF15	3:44803208-44914868	OK	10.1628	5.12214	-0.988477	-1.44087	0.00525	0.466375
ENSG00000170961	ENSG00000170961	HAS2	8:122624355-122656933	OK	17.852	10.6641	-0.74332	-1.71857	0.0053	0.467076
ENSG00000159167	ENSG00000159167	STC1	8:23699427-23712320	OK	11.5631	5.22023	-1.14735	-1.69133	0.0054	0.467076
ENSG00000166831	ENSG00000166831	RBPMS2	15:65032090-65067786	OK	1.40517	3.19285	1.18411	1.74456	0.0054	0.467076
ENSG00000170017	ENSG00000170017	ALCAM	3:105085752-105295744	OK	13.1829	22.8556	0.793874	1.60366	0.0054	0.467076
ENSG00000139645	ENSG00000139645	ANKRD52	12:56623832-56652175	OK	29.0711	17.9548	-0.695213	-1.40279	0.00545	0.467076
ENSG00000056998	ENSG00000056998	GYG2	X:2746828-2800859	OK	60.914	35.0509	-0.797324	-1.54683	0.00555	0.467076
ENSG00000102034	ENSG00000102034	ELF4	X:129198848-129244691	OK	1.69674	3.33841	0.976396	1.67715	0.00555	0.467076
ENSG00000158006	ENSG00000158006	PAFAH2	1:26286257-26324648	OK	5.65278	2.46761	-1.19584	-1.35907	0.00555	0.467076
ENSG00000164627	ENSG00000164627	KIF6	6:39297765-39693181	OK	8.20587	4.03378	-1.02453	-1.73798	0.00555	0.467076
ENSG00000069424	ENSG00000069424	KCNAB2	1:5922870-6161253	OK	14.8258	29.5563	0.995352	1.49034	0.00585	0.485182
ENSG00000144837	ENSG00000144837	PLA1A	3:119316688-119348658	OK	24.0294	14.0899	-0.770135	-1.67452	0.00585	0.485182
ENSG00000112773	ENSG00000112773	FAM46A	6:82201155-82462491	OK	13.8034	8.48817	-0.701499	-1.63757	0.0059	0.485182
ENSG00000175602	ENSG00000175602	CCDC85B	11:65657874-65659105	OK	27.6634	47.5076	0.780179	1.70618	0.0059	0.485182
ENSG00000165475	ENSG00000165475	CRYL1	13:20977805-21099996	OK	56.4969	34.0208	-0.731754	-1.68359	0.006	0.490602
ENSG00000118420	ENSG00000118420	UBE3D	6:83602116-83775560	OK	3.02825	6.54309	1.11149	1.93949	0.00615	0.500026
ENSG00000115461	ENSG00000115461	IGFBP5	2:217536827-217858802	OK	3.6735	1.24197	-1.56452	-1.32071	0.00625	0.502479
ENSG00000172247	ENSG00000172247	C1QTNF4	11:47611215-47616211	OK	0.193578	1.28168	2.72704	1.17078	0.00625	0.502479
ENSG00000168461	ENSG00000168461	RAB31	18:9708161-9862548	OK	6.26355	11.0572	0.81993	1.17191	0.00635	0.50635
ENSG00000167693	ENSG00000167693	NXN	17:702552-883010	OK	0.811196	2.38063	1.55322	1.26365	0.00645	0.50635
ENSG00000100417	ENSG00000100417	PMM1	22:41956766-41985894	OK	38.2446	22.7522	-0.749252	-1.64924	0.0065	0.50635
ENSG00000137752	ENSG00000137752	CASP1	11:104896169-104972158	OK	1.51173	3.5718	1.24045	1.09761	0.0065	0.50635
ENSG00000143437	ENSG00000143437	ARNT	1:150782180-150849244	OK	26.4835	14.6511	-0.85408	-1.35707	0.0065	0.50635
ENSG00000136816	ENSG00000136816	TOR1B	9:132565431-132573560	OK	15.6206	9.07792	-0.783017	-1.44047	0.00655	0.50635
ENSG00000129946	ENSG00000129946	SHC2	19:416582-460996	OK	5.11101	10.1368	0.987918	1.65694	0.0066	0.50635
ENSG00000147650	ENSG00000147650	LRP12	8:105501458-105601252	OK	32.5455	61.4048	0.915894	1.61471	0.0066	0.50635
ENSG00000104332	ENSG00000104332	SFRP1	8:41119480-41167016	OK	1.42489	2.87921	1.01482	1.74322	0.00665	0.50635
ENSG00000155111	ENSG00000155111	CDK19	6:110931180-111137161	OK	5.16057	2.77353	-0.895808	-1.10818	0.00665	0.50635
ENSG00000230836	ENSG00000230836	AC104135.4	2:75167384-75169797	OK	8.00754	14.7379	0.880096	1.68063	0.00675	0.511259
ENSG00000203805	ENSG00000203805	PPAPDC1A	10:122216465-122349367	OK	5.33478	11.9924	1.16862	1.66146	0.007	0.525966
ENSG00000121579	ENSG00000121579	NAA50	3:113435306-113465147	OK	37.0055	71.9164	0.958582	1.64276	0.00705	0.525966
ENSG00000073670	ENSG00000073670	ADAM11	17:42836398-42859214	OK	4.03268	7.9687	0.982605	1.59961	0.0071	0.525966
ENSG00000133636	ENSG00000133636	NTS	12:86268072-86276770	OK	1.45476	0.434451	-1.74351	-1.66134	0.00715	0.525966
ENSG00000204516	ENSG00000204516	MICB	6:31462657-31478901	OK	2.74406	5.42895	0.984358	1.56391	0.00715	0.525966
ENSG00000115956	ENSG00000115956	PLEK	2:68588345-68624585	OK	0.163438	0.751818	2.20164	1.59759	0.0072	0.525965
ENSG00000166710	ENSG00000166710	B2M	15:45003674-45011075	OK	0.456503	1.68041	1.88012	0.978707	0.0072	0.525966
ENSG00000135048	ENSG00000135048	TMEM2	9:74298281-74431606	OK	15.5166	27.5806	0.829844	1.33739	0.0073	0.530577
ENSG00000163734	ENSG00000163734	CXCL3	4:74902305-74904524	OK	2.06829	0.74806	-1.46721	-1.58927	0.00755	0.544137
ENSG00000244694	ENSG00000244694	PTCHD4	6:47845763-48036425	OK	6.34424	10.9158	0.782898	1.62782	0.0076	0.544137
ENSG00000261087	ENSG00000261087	KB-1460A1.5	8:102179032-102181857	OK	0.388269	1.01224	1.38242	1.75909	0.0076	0.544137
ENSG00000144355	ENSG00000144355	DLX1	2:172949467-172954405	OK	5.60562	2.73048	-1.03772	-1.56543	0.0078	0.555692
ENSG00000136048	ENSG00000136048	DRAM1	12:102271128-102405908	OK	4.98693	8.73904	0.809324	1.28224	0.0079	0.560044
ENSG00000185875	ENSG00000185875	THNSL1	10:25305586-25315593	OK	1.7592	0.848754	-1.0515	-1.66905	0.00795	0.560826
ENSG00000090621	ENSG00000090621	PABPC4	1:40026487-40042462	OK	49.7917	83.6748	0.748888	1.30039	0.008	0.5616
ENSG00000065809	ENSG00000065809	FAM107B	10:14560555-14816896	OK	1.10846	2.54432	1.19872	0.868112	0.00805	0.562367
ENSG00000131374	ENSG00000131374	TBC1D5	3:17198653-18959184	OK	26.6305	15.2557	-0.803731	-0.875512	0.00815	0.566602
ENSG00000130203	ENSG00000130203	APOE	19:45409010-45412650	OK	251.199	414.985	0.72423	1.62993	0.0083	0.568787
ENSG00000172183	ENSG00000172183	ISG20	15:89179383-89199714	OK	1.37799	4.51629	1.71257	1.48651	0.0083	0.568787
ENSG00000186654	ENSG00000186654	PRR5	22:45064592-45258665	OK	3.83389	7.50062	0.9682	1.59202	0.0083	0.568787
ENSG00000107281	ENSG00000107281	NPDC1	9:139933921-139940655	OK	0.539845	1.57573	1.5454	1.12091	0.00845	0.576322
ENSG00000113758	ENSG00000113758	DBN1	5:176883608-176901402	OK	24.7406	41.949	0.761756	1.48535	0.00855	0.580392
ENSG00000179627	ENSG00000179627	ZBTB42	14:105266932-105271049	OK	1.37187	2.72406	0.989613	1.62455	0.00865	0.581692
ENSG00000184990	ENSG00000184990	SIVA1	14:105219436-105234831	OK	97.069	56.3659	-0.784188	-1.6355	0.00865	0.581692
ENSG00000011566	ENSG00000011566	MAP4K3	2:39476406-39945103	OK	11.8812	19.2447	0.695783	1.12394	0.0087	0.582333
ENSG00000104783	ENSG00000104783	KCNN4	19:44270684-44285409	OK	0.348731	1.35945	1.96283	1.09381	0.00905	0.602956
ENSG00000130513	ENSG00000130513	GDF15	19:18485540-18499986	OK	1046.11	1778.98	0.766015	1.60183	0.0091	0.603494
ENSG00000108924	ENSG00000108924	HLF	17:53342372-53402426	OK	0.287422	0.928197	1.69126	0.731493	0.00925	0.606107
ENSG00000185909	ENSG00000185909	KLHDC8B	3:49209043-49213917	OK	16.2449	29.4712	0.859313	1.54404	0.0093	0.606107
ENSG00000101197	ENSG00000101197	BIRC7	20:61867234-61871859	OK	163.212	263.676	0.692021	1.54672	0.00935	0.606107
ENSG00000118640	ENSG00000118640	VAMP8	2:85788684-85809154	OK	0.464121	1.68446	1.85971	1.50169	0.00935	0.606107
ENSG00000147434	ENSG00000147434	CHRNA6	8:42607762-42651535	OK	0.37526	1.15333	1.61985	1.07815	0.00935	0.606107
ENSG00000133816	ENSG00000133816	MICAL2	11:12115542-12285334	OK	5.11434	9.6951	0.922706	1.10154	0.00945	0.60712
ENSG00000168843	ENSG00000168843	FSTL5	4:162300104-163085187	OK	1.98116	0.951795	-1.05762	-1.40385	0.00945	0.60712
ENSG00000163735	ENSG00000163735	CXCL5	4:74861358-74864496	OK	1.6759	0.745335	-1.16897	-1.63257	0.00965	0.617214
ENSG00000174371	ENSG00000174371	EXO1	1:242011268-242058450	OK	19.123	10.5998	-0.85128	-1.29699	0.0098	0.624035
ENSG00000110852	ENSG00000110852	CLEC2B	12:10005582-10022735	OK	0.435409	1.24056	1.51055	1.38266	0.01005	0.637135
ENSG00000107020	ENSG00000107020	PLGRKT	9:5357972-5437878	OK	43.1027	25.3877	-0.76365	-1.51456	0.01025	0.646964
ENSG00000196074	ENSG00000196074	SYCP2	20:58438617-58508710	OK	8.00259	3.29014	-1.28232	-1.31517	0.0103	0.647281
ENSG00000166165	ENSG00000166165	CKB	14:103985995-103989448	OK	98.1496	169.77	0.790531	1.5428	0.01035	0.647595
ENSG00000104833	ENSG00000104833	TUBB4A	19:6494329-6502859	OK	34.8695	53.843	0.626792	1.44818	0.0104	0.647906
ENSG00000197249	ENSG00000197249	SERPINA1	14:94843083-94857030	OK	0.929621	1.99145	1.0991	0.992985	0.0105	0.651317
ENSG00000167994	ENSG00000167994	RAB3IL1	11:61664772-61687741	OK	10.0734	16.51	0.71279	1.43754	0.01055	0.65161
ENSG00000158516	ENSG00000158516	CPA2	7:129906666-129929638	OK	1.9283	3.98401	1.04689	1.51623	0.0106	0.6519
ENSG00000243759	ENSG00000243759	ST13P15	3:142984063-143567373	OK	2.83287	6.63084	1.22693	1.64794	0.0107	0.65525
ENSG00000225259	ENSG00000225259	ST13P6	8:134420248-134421471	OK	30.1269	58.8382	0.965699	1.55557	0.0108	0.658571
ENSG00000092529	ENSG00000092529	CAPN3	15:42500610-42704516	OK	203.418	104.612	-0.959395	-1.66342	0.011	0.667937
ENSG00000225106	ENSG00000225106	RP11-429E11.2	20:59827481-60515673	OK	3.93337	8.63266	1.13404	1.66042	0.01105	0.668154
ENSG00000151233	ENSG00000151233	GXYLT1	12:42475646-42538681	OK	9.27249	4.7871	-0.953805	-1.56478	0.0111	0.668369
ENSG00000094975	ENSG00000094975	SUCO	1:172501488-172580971	OK	17.1123	10.8215	-0.661127	-1.38034	0.01115	0.668582
ENSG00000089356	ENSG00000089356	FXYD3	19:35606731-35615228	OK	275.662	168.838	-0.707259	-1.57482	0.0113	0.671976
ENSG00000169306	ENSG00000169306	IL1RAPL1	X:28605515-29974840	OK	0.350947	0.912804	1.37905	1.64358	0.0113	0.671976
ENSG00000204941	ENSG00000204941	PSG5	19:43670407-43690688	OK	0.235515	0.796622	1.75808	0.797573	0.01135	0.672172
ENSG00000120889	ENSG00000120889	TNFRSF10B	8:22545171-22941132	OK	49.0853	82.117	0.742389	1.4432	0.0116	0.6786
ENSG00000184489	ENSG00000184489	PTP4A3	8:142400038-142441620	OK	4.36358	8.35602	0.937304	1.50819	0.0116	0.6786
ENSG00000235750	ENSG00000235750	KIAA0040	1:175126122-175162135	OK	0.435964	1.15848	1.40995	1.16659	0.0116	0.6786
ENSG00000117632	ENSG00000117632	STMN1	1:26210671-26233482	OK	361.458	223.773	-0.691795	-1.56371	0.0117	0.679093
ENSG00000004700	ENSG00000004700	RECQL	12:21590548-21654603	OK	33.2392	18.5152	-0.844179	-1.33891	0.01175	0.679093
ENSG00000136158	ENSG00000136158	SPRY2	13:80910110-80915086	OK	38.7162	59.7058	0.624933	1.52645	0.01175	0.679093
ENSG00000119314	ENSG00000119314	PTBP3	9:114980714-115095947	OK	15.6994	10.0734	-0.640166	-1.31742	0.01185	0.682133
ENSG00000119946	ENSG00000119946	CNNM1	10:101088855-101154087	OK	0.941088	1.88041	0.998642	1.27957	0.01195	0.685149
ENSG00000186185	ENSG00000186185	KIF18B	17:43002076-43025082	OK	15.6335	8.63521	-0.856337	-1.30099	0.01215	0.693852
ENSG00000130707	ENSG00000130707	ASS1	9:133320315-133376661	OK	0.363974	1.12979	1.63414	0.811171	0.01235	0.69972
ENSG00000175592	ENSG00000175592	FOSL1	11:65659519-65668044	OK	21.7287	36.1543	0.734568	1.54972	0.01235	0.69972
ENSG00000118276	ENSG00000118276	B4GALT6	18:29202209-29266786	OK	12.7686	7.08165	-0.85044	-1.5354	0.0124	0.699798
ENSG00000157600	ENSG00000157600	TMEM164	X:109245858-109425962	OK	14.7471	23.9912	0.702067	0.717176	0.01245	0.699875
ENSG00000133121	ENSG00000133121	STARD13	13:33677271-33924767	OK	4.44993	2.52613	-0.816854	-1.19584	0.0128	0.714015
ENSG00000178773	ENSG00000178773	CPNE7	16:89642175-89663654	OK	1.1222	3.23929	1.52935	1.13512	0.01285	0.714015
ENSG00000107581	ENSG00000107581	EIF3A	10:120794355-120840316	OK	96.3331	62.2733	-0.629417	-1.52179	0.0129	0.714015
ENSG00000112183	ENSG00000112183	RBM24	6:17281576-17294106	OK	2.92175	5.86513	1.00533	1.43946	0.0129	0.714015
ENSG00000087077	ENSG00000087077	TRIP6	7:100464759-100471076	OK	75.775	115.477	0.607807	1.41166	0.013	0.714057
ENSG00000169297	ENSG00000169297	NR0B1	X:30322322-30327715	OK	0.688699	1.67546	1.28261	1.35531	0.013	0.714057
ENSG00000100290	ENSG00000100290	BIK	22:43506753-43525718	OK	12.654	22.9222	0.857149	1.55269	0.0131	0.716814
ENSG00000140262	ENSG00000140262	TCF12	15:57210820-57591479	OK	8.99281	14.8301	0.721685	1.05965	0.0134	0.727575
ENSG00000119138	ENSG00000119138	KLF9	9:72999502-73029540	OK	8.89157	5.57031	-0.67468	-1.51853	0.01345	0.727575
ENSG00000006652	ENSG00000006652	IFRD1	7:112063022-112131117	OK	46.0832	73.4588	0.672695	1.46331	0.01355	0.727575
ENSG00000163811	ENSG00000163811	WDR43	2:29117508-29171088	OK	29.1928	50.5925	0.793314	1.31731	0.01355	0.727575
ENSG00000228110	ENSG00000228110	ST13P19	1:210438980-210440587	OK	2.49985	5.19356	1.05488	1.49215	0.01355	0.727575
ENSG00000163956	ENSG00000163956	LRPAP1	4:3508102-3534286	OK	138.615	83.1354	-0.737547	-1.51724	0.0136	0.727575
ENSG00000151743	ENSG00000151743	AMN1	12:31800093-31882108	OK	14.5583	7.48526	-0.959721	-1.41243	0.0138	0.735422
ENSG00000146592	ENSG00000146592	CREB5	7:28338939-28865511	OK	1.68809	4.64838	1.46133	1.10157	0.01385	0.735422
ENSG00000221930	ENSG00000221930	FAM45B	X:129611042-129658231	OK	21.3401	11.9799	-0.83295	-1.56446	0.0139	0.735422
ENSG00000110042	ENSG00000110042	DTX4	11:58938902-58980424	OK	4.8861	2.68768	-0.862319	-1.19602	0.01405	0.740407
ENSG00000158246	ENSG00000158246	FAM46B	1:27331510-27339327	OK	0.426816	1.05278	1.30252	1.57704	0.01415	0.740407
ENSG00000163785	ENSG00000163785	RYK	3:133784146-133969689	OK	19.4315	33.4477	0.783511	1.2212	0.0142	0.740407
ENSG00000269378	ENSG00000269378	ITGB1P1	19:14729928-14889353	OK	54.9608	96.6331	0.814115	1.53498	0.0142	0.740407
ENSG00000101856	ENSG00000101856	PGRMC1	X:118370215-118378429	OK	37.4333	57.0183	0.607103	1.4869	0.01445	0.748021
ENSG00000124098	ENSG00000124098	FAM210B	20:54933970-54943719	OK	122.7	79.7994	-0.620684	-1.37222	0.01445	0.748021
ENSG00000145431	ENSG00000145431	PDGFC	4:157681605-157892546	OK	0.866679	2.07429	1.25905	1.24281	0.01465	0.755527
ENSG00000105974	ENSG00000105974	CAV1	7:116164838-116201233	OK	121.654	72.2	-0.752713	-1.46435	0.0147	0.755528
ENSG00000119285	ENSG00000119285	HEATR1	1:236681299-236767804	OK	10.0495	17.5042	0.800579	1.13108	0.015	0.764522
ENSG00000056558	ENSG00000056558	TRAF1	9:123664670-123691451	OK	0.864421	1.65375	0.935932	1.54048	0.01505	0.764522
ENSG00000145391	ENSG00000145391	SETD7	4:140417094-140527853	OK	4.20357	6.87353	0.709438	1.20405	0.0151	0.764522
ENSG00000118596	ENSG00000118596	SLC16A7	12:59989847-60176395	OK	10.8285	4.98995	-1.11773	-1.31184	0.0152	0.764522
ENSG00000250588	ENSG00000250588	IQCJ-SCHIP1	3:158680023-159615155	OK	5.30388	11.0387	1.05746	1.49849	0.0152	0.764522
ENSG00000117724	ENSG00000117724	CENPF	1:214776537-214837931	OK	45.2638	21.9837	-1.04192	-1.27031	0.01525	0.764522
ENSG00000110031	ENSG00000110031	LPXN	11:58294343-58345693	OK	28.9292	45.2484	0.645341	1.39311	0.0153	0.764522
ENSG00000166851	ENSG00000166851	PLK1	16:23688976-23724821	OK	60.1761	39.5828	-0.604318	-1.35604	0.0153	0.764522
ENSG00000141542	ENSG00000141542	RAB40B	17:80612848-80656604	OK	2.77703	5.69819	1.03696	1.26441	0.0154	0.76621
ENSG00000101003	ENSG00000101003	GINS1	20:25388362-25433264	OK	12.8111	7.16943	-0.837466	-1.24166	0.01545	0.76621
ENSG00000122952	ENSG00000122952	ZWINT	10:58116988-58121036	OK	43.4329	25.9479	-0.743169	-1.46699	0.01555	0.76621
ENSG00000171017	ENSG00000171017	LRRC8E	19:7953389-7968427	OK	0.342964	1.03126	1.58828	0.992771	0.01555	0.76621
ENSG00000176438	ENSG00000176438	SYNE3	14:95883830-95942173	OK	2.99049	5.20579	0.799733	1.50814	0.0156	0.76621
ENSG00000164778	ENSG00000164778	EN2	7:155250823-155257526	OK	3.61342	6.1096	0.757714	1.46073	0.0157	0.768499
ENSG00000183762	ENSG00000183762	KREMEN1	22:29469065-29564321	OK	18.063	11.8961	-0.602556	-1.26783	0.01585	0.772317
ENSG00000138778	ENSG00000138778	CENPE	4:104026962-104119566	OK	4.5532	2.56613	-0.827288	-1.055	0.016	0.772317
ENSG00000196116	ENSG00000196116	TDRD7	9:100174231-100258407	OK	25.0626	37.7044	0.589194	1.35872	0.016	0.772317
ENSG00000196368	ENSG00000196368	NUDT11	X:51232862-51239448	OK	0.464092	1.09607	1.23985	1.5657	0.01605	0.772317
ENSG00000101210	ENSG00000101210	EEF1A2	20:62119365-62130505	OK	4.08733	7.48272	0.872402	1.4889	0.0161	0.772317
ENSG00000148411	ENSG00000148411	NACC2	9:138898382-138987131	OK	10.7802	16.3189	0.598153	1.41312	0.0161	0.772317
ENSG00000156509	ENSG00000156509	FBXO43	8:101145587-101158028	OK	1.211	0.545655	-1.15014	-1.54446	0.0163	0.779115
ENSG00000198208	ENSG00000198208	RPS6KL1	14:75370656-75390099	OK	1.56636	3.44265	1.13611	1.16276	0.01635	0.779115
ENSG00000165240	ENSG00000165240	ATP7A	X:77166193-77305892	OK	5.76214	3.41786	-0.753511	-1.51244	0.01645	0.78109
ENSG00000197601	ENSG00000197601	FAR1	11:13690216-13753893	OK	19.3359	10.4693	-0.885124	-1.35633	0.0165	0.78109
ENSG00000085831	ENSG00000085831	TTC39A	1:51752929-51810788	OK	35.1066	55.3921	0.657938	1.43409	0.0166	0.782019
ENSG00000185567	ENSG00000185567	AHNAK2	14:105403580-105444694	OK	13.8009	25.1694	0.866902	1.4136	0.01665	0.782019
ENSG00000130829	ENSG00000130829	DUSP9	X:152907945-152916781	OK	0.474999	1.12779	1.2475	1.32873	0.01675	0.782019
ENSG00000132541	ENSG00000132541	HRSP12	8:99114571-99129469	OK	14.6099	8.18762	-0.835435	-1.45412	0.0168	0.782019
ENSG00000188157	ENSG00000188157	AGRN	1:955502-991496	OK	33.8156	53.9396	0.673657	0.78737	0.0168	0.782019
ENSG00000012124	ENSG00000012124	CD22	19:35810163-35838258	OK	4.12925	2.08927	-0.982881	-0.900585	0.0169	0.782019
ENSG00000119541	ENSG00000119541	VPS4B	18:61056422-61089716	OK	13.7146	26.6244	0.95703	1.4531	0.0169	0.782019
ENSG00000176624	ENSG00000176624	MEX3C	18:48700919-48744674	OK	40.4489	73.1127	0.854022	1.40862	0.017	0.784125
ENSG00000077009	ENSG00000077009	NMRK2	19:3933100-3942414	OK	14.6896	25.3503	0.787207	1.46408	0.01715	0.787646
ENSG00000158022	ENSG00000158022	TRIM63	1:26377794-26394927	OK	48.8977	73.6195	0.590319	1.44592	0.0172	0.787646
ENSG00000183615	ENSG00000183615	FAM167B	1:32712833-32714457	OK	64.0276	99.028	0.629142	1.46422	0.0173	0.787646
ENSG00000103269	ENSG00000103269	RHBDL1	16:725665-728268	OK	0.527754	1.27994	1.27814	1.39811	0.01735	0.787646
ENSG00000136982	ENSG00000136982	DSCC1	8:120846215-120868250	OK	11.7729	7.21735	-0.705931	-1.42538	0.01735	0.787646
ENSG00000164109	ENSG00000164109	MAD2L1	4:120976762-121337921	OK	40.0223	23.2029	-0.7865	-1.44129	0.01745	0.789695
ENSG00000250903	ENSG00000250903	GMDS-AS1	6:2245981-2482256	OK	4.52009	1.85591	-1.28422	-1.29878	0.01755	0.791281
ENSG00000140682	ENSG00000140682	TGFB1I1	16:31482905-31489281	OK	0.981781	2.22544	1.18062	1.006	0.0176	0.791281
ENSG00000115170	ENSG00000115170	ACVR1	2:158592957-158732374	OK	26.5474	40.3299	0.603279	1.26666	0.01765	0.791281
ENSG00000113739	ENSG00000113739	STC2	5:172741715-172756506	OK	0.361763	1.19553	1.72453	1.07146	0.01795	0.802231
ENSG00000070808	ENSG00000070808	CAMK2A	5:149569519-149669854	OK	0.26648	0.779882	1.54923	0.884105	0.01805	0.803682
ENSG00000137501	ENSG00000137501	SYTL2	11:85405266-85522184	OK	11.9708	19.587	0.710371	1.12206	0.0181	0.803682
ENSG00000138166	ENSG00000138166	DUSP5	10:112257595-112271302	OK	3.0091	5.2711	0.808774	1.45232	0.01815	0.803682
ENSG00000187193	ENSG00000187193	MT1X	16:56716335-56721964	OK	10.8637	4.85788	-1.16112	-1.49881	0.0183	0.807838
ENSG00000153914	ENSG00000153914	SREK1	5:65435798-65479443	OK	27.2012	16.3619	-0.733332	-1.08881	0.01845	0.811969
ENSG00000105849	ENSG00000105849	TWISTNB	7:19735084-19748710	OK	15.0331	22.6397	0.590718	1.17202	0.0186	0.815348
ENSG00000121653	ENSG00000121653	MAPK8IP1	11:45907201-45928016	OK	2.44838	4.31631	0.817971	1.34683	0.0187	0.815348
ENSG00000102879	ENSG00000102879	CORO1A	16:30194147-30200397	OK	0.955577	2.29416	1.26352	0.894076	0.01875	0.815348
ENSG00000226950	ENSG00000226950	DANCR	4:53578596-53586998	OK	64.3671	97.725	0.602405	1.38209	0.01885	0.815348
ENSG00000104756	ENSG00000104756	KCTD9	8:25285365-25315992	OK	36.6718	18.4505	-0.991013	-1.17812	0.0189	0.815348
ENSG00000181649	ENSG00000181649	PHLDA2	11:2949502-2950685	OK	63.3425	95.4629	0.591766	1.40951	0.0189	0.815348
ENSG00000128298	ENSG00000128298	BAIAP2L2	22:38480895-38506677	OK	3.611	7.25502	1.00658	1.4333	0.019	0.815348
ENSG00000174021	ENSG00000174021	GNG5	1:84964007-85040163	OK	57.2201	95.2732	0.735547	1.47813	0.0191	0.815348
ENSG00000197766	ENSG00000197766	CFD	19:859452-863453	OK	0.776561	2.01422	1.37505	1.4076	0.0191	0.815348
ENSG00000081189	ENSG00000081189	MEF2C	5:87803362-88762215	OK	4.79117	8.17371	0.770612	1.06078	0.01915	0.815348
ENSG00000197622	ENSG00000197622	CDC42SE1	1:151020215-151042801	OK	86.4061	56.0822	-0.623589	-1.38807	0.01915	0.815348
ENSG00000100380	ENSG00000100380	ST13	22:41220538-41253026	OK	119.909	208.782	0.800059	1.39905	0.0193	0.819311
ENSG00000165238	ENSG00000165238	WNK2	9:95947197-96108696	OK	0.390808	1.31339	1.74877	0.902634	0.0195	0.820866
ENSG00000122574	ENSG00000122574	WIPF3	7:29846101-29956682	OK	2.13286	3.68816	0.790116	1.46586	0.01965	0.820866
ENSG00000134109	ENSG00000134109	EDEM1	3:5229226-5261642	OK	16.2155	24.2216	0.578918	0.891459	0.01965	0.820866
ENSG00000187951	ENSG00000187951	ARHGAP11B	15:30909160-31065196	OK	5.76882	2.73452	-1.07699	-1.1521	0.01965	0.820866
ENSG00000077713	ENSG00000077713	SLC25A43	X:118533022-118588441	OK	12.0243	7.44399	-0.691802	-1.38578	0.0198	0.820866
ENSG00000144746	ENSG00000144746	ARL6IP5	3:69134094-69155217	OK	59.8462	88.3148	0.561396	1.39285	0.0198	0.820866
ENSG00000077152	ENSG00000077152	UBE2T	1:202300784-202311108	OK	53.9194	34.5209	-0.643333	-1.42332	0.01985	0.820866
ENSG00000077232	ENSG00000077232	DNAJC10	2:183580998-183659191	OK	49.9378	31.6434	-0.658225	-1.24258	0.01985	0.820866
ENSG00000147813	ENSG00000147813	NAPRT1	8:144655659-144660819	OK	9.49097	16.4313	0.791816	1.312	0.01985	0.820866
ENSG00000106278	ENSG00000106278	PTPRZ1	7:121513142-121702090	OK	30.5088	19.2727	-0.662665	-1.17086	0.01995	0.822637
ENSG00000158373	ENSG00000158373	HIST1H2BD	6:26158348-26171577	OK	21.747	36.7859	0.758341	1.42648	0.02005	0.824399
ENSG00000126705	ENSG00000126705	AHDC1	1:27860545-27930942	OK	2.47784	3.99626	0.689569	1.26699	0.02035	0.833056
ENSG00000137845	ENSG00000137845	ADAM10	15:58887402-59042177	OK	29.1987	18.3617	-0.669208	-1.23963	0.02045	0.833056
ENSG00000105520	ENSG00000105520	DKFZP761J1410	19:11466061-11476374	OK	16.1413	24.4502	0.599089	1.27153	0.0205	0.833056
ENSG00000127022	ENSG00000127022	CANX	5:179105583-179157926	OK	165.665	254.44	0.61906	1.20704	0.0205	0.833056
ENSG00000087842	ENSG00000087842	PIR	X:15402920-15574652	OK	155.745	104.77	-0.571963	-1.38708	0.02055	0.833056
ENSG00000054793	ENSG00000054793	ATP9A	20:50213052-50385173	OK	15.0526	22.3607	0.570948	1.39074	0.02065	0.833479
ENSG00000154146	ENSG00000154146	NRGN	11:124609741-124617106	OK	1.5781	0.623538	-1.33964	-1.47944	0.02075	0.833479
ENSG00000258417	ENSG00000258417	OC90	8:133036466-133123406	OK	3.94233	2.0338	-0.954869	-1.42803	0.02075	0.833479
ENSG00000130766	ENSG00000130766	SESN2	1:28586037-28609002	OK	5.49569	8.81597	0.681817	1.43923	0.0208	0.833479
ENSG00000122042	ENSG00000122042	UBL3	13:30338507-30424821	OK	72.2293	107.64	0.575561	1.40176	0.02085	0.833479
ENSG00000189410	ENSG00000189410	SH2D5	1:21046224-21059330	OK	0.887574	1.99341	1.1673	0.985153	0.0211	0.841136
ENSG00000198830	ENSG00000198830	HMGN2	1:26798940-26802463	OK	197.376	131.94	-0.581058	-1.30836	0.0212	0.842788
ENSG00000152229	ENSG00000152229	PSTPIP2	18:43563501-43652238	OK	0.308026	0.755648	1.29466	0.945395	0.0213	0.844431
ENSG00000111266	ENSG00000111266	DUSP16	12:12628828-12715317	OK	10.7145	16.3457	0.609346	1.19995	0.0214	0.846064
ENSG00000137337	ENSG00000137337	MDC1	6:30667583-30685666	OK	14.6163	9.2823	-0.655023	-0.9056	0.0215	0.846644
ENSG00000164114	ENSG00000164114	MAP9	4:156197840-156302498	OK	5.73555	2.83882	-1.01464	-1.24249	0.0216	0.846644
ENSG00000196754	ENSG00000196754	S100A2	1:153533583-153540366	OK	2.81934	6.52262	1.21009	1.39356	0.02165	0.846644
ENSG00000247498	ENSG00000247498	RP11-392P7.6	12:13080659-13193613	OK	0.153561	0.671009	2.12752	0.288729	0.02165	0.846644
ENSG00000180828	ENSG00000180828	BHLHE22	8:65486862-65496181	OK	0.910178	0.403572	-1.17332	-1.48589	0.02215	0.861921
ENSG00000004660	ENSG00000004660	CAMKK1	17:3763608-3798185	OK	1.52057	2.71529	0.836495	1.42192	0.02225	0.861921
ENSG00000124641	ENSG00000124641	MED20	6:41873091-41888877	OK	24.52	14.9095	-0.717724	-1.35318	0.0223	0.861921
ENSG00000136280	ENSG00000136280	CCM2	7:45039073-45116068	OK	28.2196	18.3554	-0.620496	-1.31118	0.02235	0.861921
ENSG00000188290	ENSG00000188290	HES4	1:934341-935552	OK	0.448996	1.27011	1.50018	1.3502	0.02235	0.861921
ENSG00000205978	ENSG00000205978	NYNRIN	14:24867991-24888494	OK	0.197053	0.78685	1.9975	1.23486	0.0224	0.861921
ENSG00000223573	ENSG00000223573	TINCR	19:5558177-5568045	OK	0.668715	1.72422	1.36648	1.22442	0.0226	0.866905
ENSG00000151929	ENSG00000151929	BAG3	10:121410881-121437331	OK	14.3332	22.2164	0.632262	1.38918	0.02265	0.866905
ENSG00000047410	ENSG00000047410	TPR	1:186265404-186344825	OK	24.4462	15.47	-0.660135	-0.7504	0.0228	0.870331
ENSG00000109832	ENSG00000109832	DDX25	11:125773141-125808811	OK	0.351062	0.917051	1.38528	0.873366	0.0229	0.871434
ENSG00000150756	ENSG00000150756	FAM173B	5:10226441-10250027	OK	15.8172	8.65944	-0.869149	-1.39488	0.02295	0.871434
ENSG00000158292	ENSG00000158292	GPR153	1:6307405-6321035	OK	6.1405	9.70983	0.661089	1.41115	0.02305	0.872525
ENSG00000103479	ENSG00000103479	RBL2	16:53467888-53538323	OK	13.5907	8.62739	-0.655618	-1.08003	0.0231	0.872525
ENSG00000112290	ENSG00000112290	WASF1	6:110421021-110501207	OK	2.71323	4.81918	0.828774	1.27066	0.0232	0.873605
ENSG00000272373	ENSG00000272373	ZNF33B	10:43069632-43134016	OK	0.116482	1.02146	3.13244	0.514733	0.02325	0.873605
ENSG00000183161	ENSG00000183161	FANCF	11:22644078-22834601	OK	5.98539	10.1388	0.760365	1.39645	0.02335	0.874674
ENSG00000138592	ENSG00000138592	USP8	15:50716576-50838905	OK	14.3837	9.07222	-0.664905	-1.02303	0.0234	0.874674
ENSG00000003056	ENSG00000003056	M6PR	12:9066491-9102551	OK	136.048	208.569	0.616408	1.13859	0.0235	0.876136
ENSG00000091409	ENSG00000091409	ITGA6	2:173292081-173489823	OK	33.7577	54.906	0.701748	1.13057	0.0236	0.877591
ENSG00000106789	ENSG00000106789	CORO2A	9:100883256-100954922	OK	0.774341	1.38563	0.8395	1.38928	0.0237	0.877851
ENSG00000253522	ENSG00000253522	MIR146A	5:159895274-159914433	OK	79.7864	54.418	-0.552057	-1.35663	0.0238	0.877851
ENSG00000255717	ENSG00000255717	SNHG1	11:62619459-62623386	OK	73.0563	113.24	0.6323	1.38349	0.02395	0.877851
ENSG00000136731	ENSG00000136731	UGGT1	2:128848773-128953251	OK	28.2806	18.7075	-0.596196	-0.898766	0.02415	0.877851
ENSG00000197969	ENSG00000197969	VPS13A	9:79791671-80036457	OK	7.63193	4.70976	-0.696393	-0.744943	0.02415	0.877851
ENSG00000060140	ENSG00000060140	STYK1	12:10771537-10826917	OK	0.250252	0.965387	1.94772	0.743114	0.0242	0.877851
ENSG00000162600	ENSG00000162600	OMA1	1:57394882-59012474	OK	9.63213	5.5214	-0.802822	-1.16251	0.02425	0.877851
ENSG00000202538	ENSG00000202538	RNU4-2	12:120729565-120729706	OK	0	6.78845	inf	#NAME?	0.02425	0.877851
ENSG00000217801	ENSG00000217801	RP11-465B22.3	1:995113-1004735	OK	4.60663	10.6251	1.20569	1.46268	0.02425	0.877851
ENSG00000139187	ENSG00000139187	KLRG1	12:9102639-9163356	OK	1.2605	0.414465	-1.60468	-1.02589	0.0243	0.877851
ENSG00000139329	ENSG00000139329	LUM	12:91496405-91505608	OK	216.482	134.302	-0.688767	-1.37252	0.0243	0.877851
ENSG00000015133	ENSG00000015133	CCDC88C	14:91737666-91884188	OK	0.477267	1.09068	1.19236	0.72185	0.02435	0.877851
ENSG00000132481	ENSG00000132481	TRIM47	17:73870241-73875627	OK	3.87584	6.81697	0.814622	1.22535	0.0244	0.877851
ENSG00000035499	ENSG00000035499	DEPDC1B	5:59892738-59996017	OK	21.2673	13.8184	-0.622044	-1.34255	0.0247	0.881227
ENSG00000077150	ENSG00000077150	NFKB2	10:104153866-104162281	OK	23.0612	15.1955	-0.601826	-1.14236	0.0247	0.881227
ENSG00000111261	ENSG00000111261	MANSC1	12:12482197-12503475	OK	1.32117	2.63906	0.998205	1.33653	0.0247	0.881227
ENSG00000127329	ENSG00000127329	PTPRB	12:70861859-71031220	OK	0.858122	1.65007	0.943275	1.08609	0.02475	0.881227
ENSG00000115204	ENSG00000115204	MPV17	2:27532359-27548547	OK	59.6274	38.9452	-0.614529	-1.33302	0.0248	0.881227
ENSG00000065923	ENSG00000065923	SLC9A7	X:46464752-46618490	OK	0.31969	1.01275	1.66353	0.904247	0.02495	0.884373
ENSG00000112981	ENSG00000112981	NME5	5:137450865-137475132	OK	3.48128	1.71673	-1.01995	-1.16864	0.02505	0.885736
ENSG00000124795	ENSG00000124795	DEK	6:18224098-18265054	OK	110.756	72.6844	-0.607664	-1.20383	0.02525	0.890619
ENSG00000072195	ENSG00000072195	SPEG	2:220299567-220403494	OK	0.327925	0.846604	1.36832	0.284604	0.0254	0.89372
ENSG00000175455	ENSG00000175455	CCDC14	3:123616151-123680564	OK	22.6237	14.7179	-0.620257	-0.96431	0.02555	0.893775
ENSG00000142794	ENSG00000142794	NBPF3	1:21766620-21811498	OK	7.9335	4.63603	-0.775068	-1.2275	0.0256	0.893775
ENSG00000197122	ENSG00000197122	SRC	20:35973087-36034453	OK	11.5415	17.9495	0.637119	0.946977	0.0256	0.893775
ENSG00000141232	ENSG00000141232	TOB1	17:48939583-48987593	OK	34.2146	53.5818	0.647129	1.37705	0.02565	0.893775
ENSG00000023902	ENSG00000023902	PLEKHO1	1:150121372-150136916	OK	12.8462	21.6761	0.754757	1.33379	0.02585	0.894298
ENSG00000180488	ENSG00000180488	FAM73A	1:78245308-78344106	OK	4.03973	8.38153	1.05296	1.31648	0.02585	0.894298
ENSG00000006638	ENSG00000006638	TBXA2R	19:3594503-3606838	OK	3.72922	6.33385	0.764209	1.2532	0.02595	0.894298
ENSG00000065054	ENSG00000065054	SLC9A3R2	16:2075356-2089027	OK	4.82677	8.68288	0.847116	1.37433	0.026	0.894298
ENSG00000115884	ENSG00000115884	SDC1	2:20400557-20425194	OK	10.5568	16.7309	0.664337	1.30993	0.026	0.894298
ENSG00000204396	ENSG00000204396	VWA7	6:31733366-31745108	OK	0.192848	0.804752	2.06108	0.981253	0.02605	0.894298
ENSG00000131711	ENSG00000131711	MAP1B	5:71403060-71505395	OK	2.75866	4.25998	0.62688	1.25602	0.0261	0.894298
ENSG00000124942	ENSG00000124942	AHNAK	11:62201015-62323707	OK	25.1899	36.8926	0.550485	0.790905	0.02625	0.89688
ENSG00000118402	ENSG00000118402	ELOVL4	6:80624528-80657297	OK	1.93914	3.35002	0.788753	1.37773	0.0263	0.89688
ENSG00000232053	ENSG00000232053	AC009784.3	7:135777672-136122174	OK	0.289632	1.10059	1.92598	1.0534	0.02645	0.899863
ENSG00000104341	ENSG00000104341	LAPTM4B	8:98787284-98865241	OK	104.035	165.354	0.668486	1.32653	0.02675	0.907923
ENSG00000101928	ENSG00000101928	MOSPD1	X:134021655-134049297	OK	15.2539	25.4286	0.737279	1.27908	0.02685	0.909173
ENSG00000087510	ENSG00000087510	TFAP2C	20:55204357-55214339	OK	2.71394	4.67254	0.783816	1.34804	0.027	0.90997
ENSG00000184640	ENSG00000184640	2016-09-09	17:75253818-75496678	OK	248.485	157.307	-0.659572	-1.03208	0.027	0.90997
ENSG00000145725	ENSG00000145725	PPIP5K2	5:102421703-102548500	OK	21.5872	12.3866	-0.801391	-1.0733	0.0272	0.914568
ENSG00000165891	ENSG00000165891	E2F7	12:77415026-77459360	OK	16.3373	11.0328	-0.566372	-1.07141	0.0275	0.915492
ENSG00000150938	ENSG00000150938	CRIM1	2:36583068-36873230	OK	2.39992	4.91631	1.03459	0.935383	0.02755	0.915492
ENSG00000021300	ENSG00000021300	PLEKHB1	11:73357222-73373864	OK	10.2737	6.69999	-0.61673	-1.13955	0.02765	0.915492
ENSG00000100504	ENSG00000100504	PYGL	14:51314839-51411454	OK	88.5677	59.5292	-0.573182	-1.26912	0.02765	0.915492
ENSG00000145386	ENSG00000145386	CCNA2	4:122722471-122745087	OK	26.4147	15.6015	-0.759656	-1.38053	0.02765	0.915492
ENSG00000250182	ENSG00000250182	EEF1A1P13	5:14652046-14653438	OK	63.315	93.5165	0.562673	1.34805	0.02765	0.915492
ENSG00000253738	ENSG00000253738	GS1-251I9.4	8:92072136-92082417	OK	10.7296	6.6274	-0.69508	-1.37003	0.0277	0.915492
ENSG00000111670	ENSG00000111670	GNPTAB	12:102139274-102224716	OK	89.8167	61.5707	-0.544741	-0.895588	0.02775	0.915492
ENSG00000164211	ENSG00000164211	STARD4	5:110831730-111353006	OK	16.016	9.67263	-0.727536	-1.24285	0.0278	0.915492
ENSG00000147475	ENSG00000147475	ERLIN2	8:37592278-37616619	OK	28.214	16.3037	-0.791209	-1.19598	0.028	0.919973
ENSG00000254389	ENSG00000254389	RHPN1-AS1	8:144448800-144450718	OK	0.36495	1.36344	1.90148	1.13386	0.0281	0.921155
ENSG00000119397	ENSG00000119397	CNTRL	9:123837140-123939888	OK	5.2132	3.0967	-0.751434	-1.13601	0.0283	0.925136
ENSG00000133805	ENSG00000133805	AMPD3	11:10329859-10529126	OK	0.825039	0.296667	-1.47562	-0.441668	0.02835	0.925136
ENSG00000146021	ENSG00000146021	KLHL3	5:136953188-137071779	OK	0.635634	0.291075	-1.1268	-0.577626	0.0286	0.929485
ENSG00000176204	ENSG00000176204	LRRTM4	2:76974844-77820445	OK	2.93729	1.68407	-0.802538	-1.26181	0.02875	0.929485
ENSG00000145247	ENSG00000145247	OCIAD2	4:48887035-48908954	OK	0.773258	2.12968	1.46162	0.793115	0.02885	0.929485
ENSG00000071073	ENSG00000071073	MGAT4A	2:99235568-99347589	OK	9.25278	4.62643	-0.999989	-1.18835	0.0289	0.929485
ENSG00000159459	ENSG00000159459	UBR1	15:43235094-43398311	OK	3.24778	5.38587	0.729727	0.917297	0.02895	0.929485
ENSG00000108379	ENSG00000108379	WNT3	17:44839871-44910520	OK	0.303628	0.672969	1.14823	0.914476	0.029	0.929485
ENSG00000197444	ENSG00000197444	OGDHL	10:50942688-50970425	OK	0.501628	1.01334	1.01443	1.06443	0.029	0.929485
ENSG00000253368	ENSG00000253368	TRNP1	1:27320197-27327389	OK	5.11894	9.28852	0.859605	1.33085	0.029	0.929486
ENSG00000069869	ENSG00000069869	NEDD4	15:56119119-56285944	OK	1.25583	2.32997	0.891674	0.84098	0.02915	0.932217
ENSG00000187514	ENSG00000187514	PTMA	2:232571516-232578251	OK	849.964	570.339	-0.575582	-1.31996	0.02945	0.937309
ENSG00000205693	ENSG00000205693	MANSC4	12:27915670-27924209	OK	0.2523	0.888904	1.81689	1.42696	0.0295	0.937309
ENSG00000084710	ENSG00000084710	EFR3B	2:25264998-25378243	OK	4.22033	2.47554	-0.76961	-1.33801	0.02965	0.937309
ENSG00000132669	ENSG00000132669	RIN2	20:19867164-19983101	OK	0.85786	1.66407	0.955898	1.02141	0.02965	0.937309
ENSG00000007968	ENSG00000007968	E2F2	1:23832921-23857712	OK	1.50925	0.814466	-0.889902	-1.2045	0.0297	0.937309
ENSG00000143228	ENSG00000143228	NUF2	1:163080910-163325554	OK	57.3881	39.3141	-0.545705	-1.15714	0.0297	0.937309
ENSG00000148950	ENSG00000148950	IMMP1L	11:31453947-31531192	OK	27.5918	13.1159	-1.07293	-1.53922	0.0298	0.937453
ENSG00000091136	ENSG00000091136	LAMB1	7:107531414-107643700	OK	29.2855	51.2549	0.807504	0.706174	0.0299	0.937453
ENSG00000261452	ENSG00000261452	RP11-509E16.1	2:25380062-25382006	OK	5.29109	3.00834	-0.814594	-1.34766	0.0299	0.937453
ENSG00000165914	ENSG00000165914	TTC7B	14:91006931-91282823	OK	40.0834	26.458	-0.599302	-0.934232	0.03	0.938543
ENSG00000257267	ENSG00000257267	ZNF271	18:32870245-32890730	OK	11.3854	6.87211	-0.728364	-1.34495	0.0301	0.939153
ENSG00000134853	ENSG00000134853	PDGFRA	4:54243809-55164414	OK	0.209643	0.89822	2.09913	0.417568	0.03015	0.939153
ENSG00000148400	ENSG00000148400	NOTCH1	9:139388895-139440314	OK	3.44932	5.33693	0.629698	1.08246	0.03025	0.940233
ENSG00000108830	ENSG00000108830	RND2	17:41177257-41184057	OK	0.234642	0.840828	1.84135	1.26336	0.03035	0.940831
ENSG00000254087	ENSG00000254087	LYN	8:56792371-56923940	OK	2.88891	5.19688	0.847117	1.17874	0.0304	0.940831
ENSG00000177054	ENSG00000177054	ZDHHC13	11:19138645-19197969	OK	3.78256	6.19901	0.712674	1.21814	0.03065	0.946533
ENSG00000133169	ENSG00000133169	BEX1	X:102317578-102319168	OK	0.403147	1.25876	1.64263	1.46774	0.03075	0.9471
ENSG00000109814	ENSG00000109814	UGDH	4:39500374-39640710	OK	29.3794	16.4897	-0.833235	-1.21888	0.0308	0.9471
ENSG00000223612	ENSG00000223612	RP11-289I10.2	1:148193171-148193875	OK	1.78202	3.68113	1.04664	1.27446	0.03115	0.95181
ENSG00000107679	ENSG00000107679	PLEKHA1	10:124134211-124191867	OK	14.6076	9.29409	-0.652329	-1.24612	0.0313	0.95181
ENSG00000185614	ENSG00000185614	FAM212A	3:49840686-49842463	OK	3.16625	5.88803	0.895009	1.34404	0.0313	0.95181
ENSG00000143171	ENSG00000143171	RXRG	1:165370158-165414433	OK	28.4303	19.1164	-0.57262	-1.24986	0.03135	0.95181
ENSG00000160325	ENSG00000160325	CACFD1	9:136325088-136335970	OK	3.97567	6.57222	0.725183	1.11577	0.03135	0.95181
ENSG00000257529	ENSG00000257529	RPL36A-HNRNPH2	X:100645811-100669121	OK	0.785997	0	#NAME?	#NAME?	0.03135	0.95181
ENSG00000007312	ENSG00000007312	CD79B	17:62006099-62009714	OK	0.813124	2.13097	1.38996	1.14942	0.03145	0.951858
ENSG00000243317	ENSG00000243317	C7orf73	7:135347243-135433594	OK	60.7763	41.0988	-0.564415	-1.28458	0.0315	0.951858
ENSG00000260534	ENSG00000260534	RP11-1006G14.4	15:72882031-72884186	OK	0.291294	0.676276	1.21514	1.34768	0.03155	0.951858
ENSG00000154065	ENSG00000154065	ANKRD29	18:21178889-21242849	OK	1.08165	2.66634	1.30163	1.26462	0.0317	0.953926
ENSG00000100162	ENSG00000100162	CENPM	22:42334724-42343168	OK	26.8805	16.9599	-0.664436	-1.3129	0.03185	0.953926
ENSG00000145506	ENSG00000145506	NKD2	5:1008943-1039058	OK	0.168403	0.704126	2.06392	0.513638	0.03185	0.953926
ENSG00000135636	ENSG00000135636	DYSF	2:71680851-71913898	OK	0.335756	0.834098	1.3128	0.60465	0.0319	0.953926
ENSG00000180739	ENSG00000180739	S1PR5	19:10623622-10628607	OK	0.620818	1.29177	1.05711	1.22331	0.03195	0.953926
ENSG00000224818	ENSG00000224818	RP11-134G8.8	1:201433510-201434274	OK	2.84872	5.91594	1.05429	1.34859	0.0323	0.96238
ENSG00000172086	ENSG00000172086	KRCC1	2:88326723-88355248	OK	4.48952	2.56813	-0.805842	-1.28413	0.03245	0.964851
ENSG00000070404	ENSG00000070404	FSTL3	19:676391-683385	OK	3.1638	5.77632	0.86849	1.1779	0.03255	0.965829
ENSG00000092853	ENSG00000092853	CLSPN	1:36185818-36235568	OK	6.23774	3.40341	-0.874041	-1.22387	0.03265	0.966803
ENSG00000228889	ENSG00000228889	UBAC2-AS1	13:99848630-99852964	OK	0.841862	1.69458	1.00927	1.3212	0.0328	0.96925
ENSG00000066027	ENSG00000066027	PPP2R5A	1:212458878-212535200	OK	26.407	37.9521	0.523257	1.26304	0.03295	0.970658
ENSG00000196576	ENSG00000196576	PLXNB2	22:50713407-50746056	OK	31.5814	45.5403	0.528068	0.895209	0.033	0.970658
ENSG00000162645	ENSG00000162645	GBP2	1:89571814-89641723	OK	2.84686	1.01894	-1.48231	-1.29805	0.03305	0.970658
ENSG00000179855	ENSG00000179855	GIPC3	19:3585550-3593539	OK	5.08971	7.77566	0.611381	1.29946	0.03315	0.971612
ENSG00000088832	ENSG00000088832	FKBP1A	20:1290618-1373806	OK	165.419	249.551	0.593209	1.27539	0.0334	0.97695
ENSG00000120693	ENSG00000120693	SMAD9	13:37418967-37494902	OK	4.74371	3.0159	-0.653428	-1.26937	0.0336	0.980806
ENSG00000120833	ENSG00000120833	SOCS2	12:93936238-93977263	OK	6.60823	11.7018	0.824393	1.27586	0.034	0.98249
ENSG00000165480	ENSG00000165480	SKA3	13:21727733-21750741	OK	13.4449	8.07787	-0.735014	-1.21104	0.034	0.98249
ENSG00000223891	ENSG00000223891	OSER1-AS1	20:42839599-42854667	OK	12.8256	7.55355	-0.763801	-1.29829	0.03415	0.98249
ENSG00000137285	ENSG00000137285	TUBB2B	6:3224494-3457256	OK	21.0863	40.0334	0.924896	1.44684	0.03425	0.98249
ENSG00000135823	ENSG00000135823	STX6	1:180882289-180992047	OK	15.9935	23.9737	0.583971	1.16731	0.0343	0.98249
ENSG00000136247	ENSG00000136247	ZDHHC4	7:6617064-6629005	OK	32.4811	20.7997	-0.643038	-1.3138	0.0343	0.98249
ENSG00000067560	ENSG00000067560	RHOA	3:49396577-49453908	OK	161.217	235.796	0.548534	1.27333	0.03435	0.98249
ENSG00000123496	ENSG00000123496	IL13RA2	X:114238537-114254540	OK	46.9483	68.2484	0.539721	1.28508	0.0344	0.98249
ENSG00000051180	ENSG00000051180	RAD51	15:40978921-41024354	OK	6.00488	2.69269	-1.15709	-1.20451	0.03455	0.98249
ENSG00000099840	ENSG00000099840	IZUMO4	19:2071036-2099592	OK	0.183046	0.764288	2.06191	0.40392	0.03455	0.98249
ENSG00000105379	ENSG00000105379	ETFB	19:51848422-51872257	OK	55.3377	36.2959	-0.608455	-1.29362	0.03455	0.98249
ENSG00000138182	ENSG00000138182	KIF20B	10:91461366-91534700	OK	6.46978	4.14872	-0.641051	-1.27468	0.0347	0.98249
ENSG00000115556	ENSG00000115556	PLCD4	2:219472487-219501907	OK	1.11313	2.25505	1.01854	0.864441	0.03475	0.98249
ENSG00000139438	ENSG00000139438	FAM222A	12:110152032-110211313	OK	4.10404	6.57346	0.679609	1.18801	0.03475	0.98249
ENSG00000143457	ENSG00000143457	GOLPH3L	1:150618700-150669630	OK	17.015	10.2175	-0.735761	-1.26165	0.03475	0.98249
ENSG00000226742	ENSG00000226742	HSBP1L1	18:77724560-77730822	OK	24.678	38.9969	0.660132	1.3068	0.03475	0.98249
ENSG00000266578	ENSG00000266578	RP11-838N2.5	18:3284142-3327290	OK	1.11	0.349376	-1.66771	-1.41274	0.035	0.987618
ENSG00000124126	ENSG00000124126	PREX1	20:47240789-47444420	OK	1.91686	3.00947	0.650765	1.22366	0.03535	0.990604
ENSG00000164187	ENSG00000164187	LMBRD2	5:36098513-36152063	OK	4.59175	2.6545	-0.790602	-0.677148	0.03535	0.990604
ENSG00000161677	ENSG00000161677	JOSD2	19:51009254-51014610	OK	31.1192	19.2885	-0.690065	-1.21148	0.0354	0.990604
ENSG00000156802	ENSG00000156802	ATAD2	8:124332089-124428590	OK	13.9627	9.52595	-0.551645	-1.24683	0.03545	0.990604
ENSG00000188013	ENSG00000188013	MEIS3P2	17:20487070-20494493	OK	1.39387	2.79413	1.0033	1.32966	0.03545	0.990604
ENSG00000070087	ENSG00000070087	PFN2	3:149478891-149942977	OK	142.434	214.61	0.591426	1.11995	0.03555	0.990947
ENSG00000175155	ENSG00000175155	YPEL2	17:57409049-57480664	OK	7.01466	4.40261	-0.672015	-0.939487	0.0356	0.990947
ENSG00000180730	ENSG00000180730	SHISA2	13:26618734-26625169	OK	4.60667	2.75114	-0.743693	-1.29393	0.03585	0.99406
ENSG00000224397	ENSG00000224397	RP11-290F20.3	20:48884022-48896332	OK	21.9758	11.8842	-0.886872	-1.2488	0.03585	0.99406
ENSG00000177679	ENSG00000177679	SRRM3	7:75831215-75916605	OK	3.62785	5.84753	0.688713	1.25189	0.03625	0.9998
ENSG00000123989	ENSG00000123989	CHPF	2:220403668-220415317	OK	27.6189	41.7107	0.594761	1.2702	0.03635	0.9998
ENSG00000185896	ENSG00000185896	LAMP1	13:113951555-113977987	OK	97.6325	143.264	0.553239	1.28652	0.03645	0.9998
ENSG00000162444	ENSG00000162444	RBP7	1:10057263-10076078	OK	0.565111	1.63741	1.53481	1.25801	0.0365	0.9998
ENSG00000112319	ENSG00000112319	EYA4	6:133561735-134216691	OK	9.42222	14.3827	0.6102	1.16546	0.0366	0.9998
ENSG00000126752	ENSG00000126752	SSX1	X:48114751-48126879	OK	7.73116	4.58408	-0.754053	-1.28328	0.0367	0.9998
ENSG00000144357	ENSG00000144357	UBR3	2:170683967-170940641	OK	6.25178	9.28044	0.569926	1.02446	0.03695	0.9998
ENSG00000237506	ENSG00000237506	RPSAP15	X:86958276-86959307	OK	59.8153	86.9658	0.539933	1.27751	0.03695	0.9998
ENSG00000119681	ENSG00000119681	LTBP2	14:74964872-75079306	OK	0.485346	0.958214	0.981333	0.776934	0.0373	0.9998
ENSG00000260807	ENSG00000260807	RP11-161M6.2	16:903633-1031663	OK	0.161188	0.774684	2.26487	0.575263	0.03755	0.9998
ENSG00000228623	ENSG00000228623	ZNF883	9:115759494-115774507	OK	0.281504	0.632632	1.16821	1.29698	0.03765	0.9998
ENSG00000103540	ENSG00000103540	CCP110	16:19535132-19564730	OK	7.64842	4.97493	-0.620485	-0.988985	0.03775	0.9998
ENSG00000198959	ENSG00000198959	TGM2	20:36756862-36794980	OK	10.8479	16.6099	0.614624	1.28835	0.03775	0.9998
ENSG00000165244	ENSG00000165244	ZNF367	9:99148222-99180611	OK	4.67186	7.18998	0.62199	1.24278	0.03805	0.9998
ENSG00000030419	ENSG00000030419	IKZF2	2:213446080-214017151	OK	0.908933	0.466497	-0.962307	-0.641765	0.0382	0.9998
ENSG00000143067	ENSG00000143067	ZNF697	1:120162044-120190396	OK	21.6976	14.8957	-0.542643	-1.29296	0.03835	0.9998
ENSG00000146247	ENSG00000146247	PHIP	6:79577188-79787953	OK	7.19266	4.83088	-0.57424	-1.2806	0.0384	0.9998
ENSG00000132970	ENSG00000132970	WASF3	13:27131839-27263085	OK	3.38391	5.1313	0.600632	1.23827	0.0385	0.9998
ENSG00000231584	ENSG00000231584	FAHD2CP	2:96676298-96705199	OK	17.1891	10.6136	-0.695574	-1.25756	0.03855	0.9998
ENSG00000163069	ENSG00000163069	SGCB	4:52886871-52904648	OK	11.908	19.2296	0.691397	1.08219	0.03885	0.9998
ENSG00000179431	ENSG00000179431	FJX1	11:35639734-35642419	OK	1.93489	3.61496	0.901731	1.21302	0.0392	0.9998
ENSG00000196584	ENSG00000196584	XRCC2	7:152341863-152373250	OK	6.28742	3.90351	-0.687698	-1.25575	0.0394	0.9998
ENSG00000233117	ENSG00000233117	LINC00702	10:4243332-4286104	OK	0.495964	2.28948	2.20671	1.30346	0.03955	0.9998
ENSG00000270123	ENSG00000270123	VTRNA2-1	5:135416159-135416286	OK	23.0757	0	#NAME?	#NAME?	0.03955	0.9998
ENSG00000172660	ENSG00000172660	TAF15	17:34136458-34195895	OK	46.3098	30.3144	-0.611314	-1.16736	0.0398	0.9998
ENSG00000196843	ENSG00000196843	ARID5A	2:97202479-97218375	OK	3.06959	5.19317	0.758569	1.25601	0.03995	0.9998
ENSG00000107798	ENSG00000107798	LIPA	10:90973325-91174314	OK	54.7449	36.8906	-0.56947	-1.2199	0.04015	0.9998
ENSG00000182827	ENSG00000182827	ACBD3	1:226332379-226374431	OK	23.1538	33.6683	0.540141	0.834917	0.0402	0.9998
ENSG00000152127	ENSG00000152127	MGAT5	2:134877553-135212192	OK	47.5054	31.9464	-0.572438	-0.611724	0.04025	0.9998
ENSG00000182718	ENSG00000182718	ANXA2	15:60639332-60695082	OK	350.665	492.66	0.490498	1.17413	0.0403	0.9998
ENSG00000062725	ENSG00000062725	APPBP2	17:58520519-58603580	OK	24.2543	14.2742	-0.764834	-0.969732	0.04035	0.9998
ENSG00000236453	ENSG00000236453	AC003092.1	7:93652144-93695973	OK	1.40105	3.13734	1.16303	1.33068	0.0405	0.9998
ENSG00000164089	ENSG00000164089	ETNPPL	4:109663195-109684210	OK	9.16094	5.82447	-0.65337	-1.03289	0.04055	0.9998
ENSG00000108639	ENSG00000108639	SYNGR2	17:76164638-76169608	OK	39.5822	59.5538	0.589343	1.2846	0.04065	0.9998
ENSG00000135469	ENSG00000135469	COQ10A	12:56660641-56664750	OK	10.5183	16.6093	0.659082	1.25298	0.0407	0.9998
ENSG00000177084	ENSG00000177084	POLE	12:133200347-133263951	OK	11.3952	7.7131	-0.563039	-0.558894	0.0407	0.9998
ENSG00000079337	ENSG00000079337	RAPGEF3	12:48099867-48231681	OK	2.22413	5.2277	1.23294	0.869569	0.0408	0.9998
ENSG00000172379	ENSG00000172379	ARNT2	15:80696691-80890278	OK	18.2301	12.5296	-0.540979	-1.19749	0.04085	0.9998
ENSG00000008283	ENSG00000008283	CYB561	17:61509664-61523739	OK	6.10319	9.21906	0.595057	0.9637	0.04105	0.9998
ENSG00000101972	ENSG00000101972	STAG2	X:123093082-124097666	OK	25.255	16.7295	-0.594179	-0.841523	0.04105	0.9998
ENSG00000165923	ENSG00000165923	AGBL2	11:47681142-47736941	OK	1.08974	0.407667	-1.41852	-0.755938	0.0411	0.9998
ENSG00000085840	ENSG00000085840	ORC1	1:52838500-52870131	OK	3.94331	2.43713	-0.694224	-1.26635	0.04115	0.9998
ENSG00000083312	ENSG00000083312	TNPO1	5:72090231-72212560	OK	73.6212	109.468	0.572322	0.78143	0.04125	0.9998
ENSG00000173457	ENSG00000173457	PPP1R14B	11:64011955-64016966	OK	136.948	198.254	0.53372	1.25395	0.04125	0.9998
ENSG00000116663	ENSG00000116663	FBXO6	1:11724180-11734411	OK	15.2989	22.8666	0.579813	1.20971	0.04145	0.9998
ENSG00000100311	ENSG00000100311	PDGFB	22:39619363-39640756	OK	0.242057	0.711421	1.55536	0.88024	0.0415	0.9998
ENSG00000103855	ENSG00000103855	CD276	15:73976306-74006859	OK	28.8911	41.9926	0.539512	1.11784	0.0415	0.9998
ENSG00000154945	ENSG00000154945	ANKRD40	17:48770550-48785285	OK	29.3102	20.7618	-0.497469	-1.19798	0.0416	0.9998
ENSG00000010318	ENSG00000010318	PHF7	3:52444672-52457657	OK	4.62329	2.16085	-1.09732	-1.17273	0.04165	0.9998
ENSG00000205309	ENSG00000205309	NT5M	17:17206648-17250977	OK	2.95868	1.60955	-0.878302	-1.12713	0.04165	0.9998
ENSG00000169826	ENSG00000169826	CSGALNACT2	10:43633933-43680756	OK	1.91833	3.08988	0.687704	1.23952	0.0417	0.9998
ENSG00000160752	ENSG00000160752	FDPS	1:155278538-155300905	OK	467.603	304.055	-0.62095	-1.25153	0.04195	0.9998
ENSG00000090104	ENSG00000090104	RGS1	1:192544856-192549161	OK	41.4985	62.5187	0.59123	1.22438	0.042	0.9998
ENSG00000112759	ENSG00000112759	SLC29A1	6:44187241-44201888	OK	21.2184	31.3798	0.564522	1.30127	0.04205	0.9998
ENSG00000176208	ENSG00000176208	ATAD5	17:29158987-29222887	OK	2.19669	1.31446	-0.740861	-1.27608	0.04205	0.9998
ENSG00000138795	ENSG00000138795	LEF1	4:108968700-109177992	OK	49.3926	32.2771	-0.613782	-1.07572	0.0422	0.9998
ENSG00000123612	ENSG00000123612	ACVR1C	2:158383278-158485517	OK	1.41507	2.89122	1.0308	1.27501	0.0423	0.9998
ENSG00000178878	ENSG00000178878	APOLD1	12:12878850-12982915	OK	50.3874	32.3895	-0.637537	-1.24731	0.04235	0.9998
ENSG00000224184	ENSG00000224184	AC096559.1	2:11988747-12718474	OK	4.33454	2.03119	-1.09355	-1.14014	0.04235	0.9998
ENSG00000171365	ENSG00000171365	CLCN5	X:49687224-49863892	OK	8.84502	4.47033	-0.984485	-0.832621	0.0425	0.9998
ENSG00000136738	ENSG00000136738	STAM	10:17686123-17757913	OK	13.0222	19.0608	0.549639	1.12454	0.04255	0.9998
ENSG00000177885	ENSG00000177885	GRB2	17:73314156-73401790	OK	50.2281	89.0447	0.826034	1.22082	0.04265	0.9998
ENSG00000149679	ENSG00000149679	CABLES2	20:60963687-60982341	OK	8.53626	4.52797	-0.914741	-1.21626	0.04285	0.9998
ENSG00000188906	ENSG00000188906	LRRK2	12:40579810-40763087	OK	4.73765	2.8441	-0.736201	-1.11947	0.04285	0.9998
ENSG00000196409	ENSG00000196409	ZNF658	9:40760699-40836415	OK	0.90256	0.460824	-0.969809	-1.17128	0.043	0.9998
ENSG00000136492	ENSG00000136492	BRIP1	17:59758626-59940882	OK	6.99852	4.72233	-0.567552	-1.02391	0.04305	0.9998
ENSG00000184879	ENSG00000184879	RP11-7G23.8	9:45733440-45734896	OK	1.34494	0	#NAME?	#NAME?	0.04305	0.9998
ENSG00000157680	ENSG00000157680	DGKI	7:137065782-137531838	OK	1.26061	2.5599	1.02197	0.858538	0.0432	0.9998
ENSG00000179941	ENSG00000179941	BBS10	12:76738253-76742222	OK	3.38703	2.08909	-0.697149	-1.25432	0.0432	0.9998
ENSG00000085563	ENSG00000085563	ABCB1	7:87133174-87461611	OK	0.600815	1.41592	1.23675	0.881288	0.04325	0.9998
ENSG00000163297	ENSG00000163297	ANTXR2	4:80822302-81046608	OK	4.72432	8.57632	0.860252	1.19733	0.04325	0.9998
ENSG00000100697	ENSG00000100697	DICER1	14:95552564-95646263	OK	19.4292	13.1299	-0.56537	-0.763794	0.0433	0.9998
ENSG00000163347	ENSG00000163347	CLDN1	3:190023489-190040264	OK	8.99603	13.5514	0.591078	0.937856	0.04345	0.9998
ENSG00000092929	ENSG00000092929	UNC13D	17:73823305-73840798	OK	0.417426	1.03894	1.31552	0.525418	0.0435	0.9998
ENSG00000149948	ENSG00000149948	HMGA2	12:66151799-66360075	OK	7.21432	11.3172	0.649582	0.958417	0.0436	0.9998
ENSG00000102158	ENSG00000102158	MAGT1	X:77081860-77151090	OK	22.0106	15.371	-0.517988	-1.20091	0.0437	0.9998
ENSG00000164023	ENSG00000164023	SGMS2	4:108745718-108899955	OK	1.30092	3.19424	1.29594	0.578052	0.0437	0.9998
ENSG00000108551	ENSG00000108551	RASD1	17:17397750-17399709	OK	10.2406	16.4769	0.686139	1.23682	0.0438	0.9998
ENSG00000186522	ENSG00000186522	2016-09-10	2:110300558-110371783	OK	33.0203	22.9202	-0.526731	-1.06465	0.04395	0.9998
ENSG00000126787	ENSG00000126787	DLGAP5	14:55614829-55658396	OK	27.9606	19.5851	-0.513634	-1.09748	0.0444	0.9998
ENSG00000008735	ENSG00000008735	MAPK8IP2	22:51007289-51052409	OK	8.56472	15.3285	0.839739	1.25821	0.04455	0.9998
ENSG00000189057	ENSG00000189057	FAM111B	11:58874657-58894883	OK	4.17877	2.56143	-0.706125	-1.08786	0.04465	0.9998
ENSG00000068383	ENSG00000068383	INPP5A	10:134351323-134598269	OK	5.94854	10.1947	0.777206	1.15439	0.0447	0.9998
ENSG00000159184	ENSG00000159184	HOXB13	17:46800529-46806540	OK	2.65407	4.27362	0.687253	1.23998	0.0447	0.9998
ENSG00000207501	ENSG00000207501	RNVU1-14	1:148241464-148241628	OK	3.78844	0	#NAME?	#NAME?	0.04485	0.9998
ENSG00000100271	ENSG00000100271	TTLL1	22:43434590-43485434	OK	4.57942	2.70346	-0.760354	-1.18302	0.0451	0.9998
ENSG00000131080	ENSG00000131080	EDA2R	X:65815478-65859108	OK	8.15752	12.0985	0.568627	1.12267	0.0455	0.9998
ENSG00000149798	ENSG00000149798	CDC42EP2	11:65082288-65089900	OK	0.968457	1.74888	0.852673	1.18491	0.04555	0.9998
ENSG00000094804	ENSG00000094804	CDC6	17:38443884-38459171	OK	30.3859	18.4193	-0.722187	-1.14321	0.04565	0.9998
ENSG00000063587	ENSG00000063587	ZNF275	X:152599612-152625568	OK	1.31698	2.08122	0.660198	1.17345	0.04575	0.9998
ENSG00000151239	ENSG00000151239	TWF1	12:44187525-44200178	OK	80.8351	56.6181	-0.513718	-1.00137	0.046	0.9998
ENSG00000175294	ENSG00000175294	CATSPER1	11:65784222-65793988	OK	0.153568	0.877662	2.51479	1.42381	0.046	0.9998
ENSG00000234323	ENSG00000234323	RP11-308N19.1	9:109040672-109367076	OK	12.4676	7.94451	-0.650147	-1.21575	0.04615	0.9998
ENSG00000168028	ENSG00000168028	RPSA	3:39448179-39454033	OK	909.407	1326.37	0.544486	1.20245	0.0462	0.9998
ENSG00000139182	ENSG00000139182	CLSTN3	12:7281674-7311541	OK	4.55818	8.67031	0.927627	1.06319	0.0463	0.9998
ENSG00000137460	ENSG00000137460	FHDC1	4:153857503-153900848	OK	1.82702	1.11891	-0.707393	-1.2224	0.04635	0.9998
ENSG00000115290	ENSG00000115290	GRB14	2:165349321-165478358	OK	0.765247	2.03082	1.40806	1.07741	0.04655	0.9998
ENSG00000135476	ENSG00000135476	ESPL1	12:53662082-53687427	OK	17.561	12.2441	-0.520286	-0.898114	0.04655	0.9998
ENSG00000198919	ENSG00000198919	DZIP3	3:108308528-108413693	OK	7.46493	5.06667	-0.559092	-1.16744	0.04665	0.9998
ENSG00000183856	ENSG00000183856	IQGAP3	1:156495196-156542396	OK	21.719	15.1669	-0.518033	-0.850132	0.0468	0.9998
ENSG00000156521	ENSG00000156521	TYSND1	10:71897736-71906432	OK	11.0748	16.0445	0.534793	1.20648	0.04685	0.9998
ENSG00000115902	ENSG00000115902	SLC1A4	2:65215610-65250999	OK	40.5634	28.789	-0.494661	-1.06194	0.047	0.9998
ENSG00000138172	ENSG00000138172	CALHM2	10:105206542-105222452	OK	4.01428	6.69508	0.737959	1.19915	0.04705	0.9998
ENSG00000270164	ENSG00000270164	AC006129.4	19:42041544-42043266	OK	5.35471	12.0618	1.17156	1.3154	0.0471	0.9998
ENSG00000164266	ENSG00000164266	SPINK1	5:147204130-147211349	OK	0.636325	2.11502	1.73283	1.32028	0.0478	0.9998
ENSG00000018510	ENSG00000018510	AGPS	2:178092322-178408564	OK	8.45723	15.4897	0.87305	0.879363	0.0479	0.9998
ENSG00000231924	ENSG00000231924	PSG1	19:43370615-43383974	OK	0.29967	0.655995	1.13031	0.66737	0.04795	0.9998
ENSG00000072864	ENSG00000072864	NDE1	16:15737123-15950890	OK	42.8532	27.6593	-0.631635	-1.18162	0.04805	0.9998
ENSG00000143153	ENSG00000143153	ATP1B1	1:169074934-169337205	OK	5.53778	10.4067	0.910134	1.19284	0.0481	0.9998
ENSG00000116205	ENSG00000116205	TCEANC2	1:54519259-54578192	OK	3.46579	2.13795	-0.696957	-1.14591	0.04815	0.9998
ENSG00000144749	ENSG00000144749	LRIG1	3:66119284-66551687	OK	0.597168	1.60228	1.42392	0.766366	0.04825	0.9998
ENSG00000069702	ENSG00000069702	TGFBR3	1:92145901-92371892	OK	4.25952	6.44802	0.598165	1.04401	0.0483	0.9998
ENSG00000150551	ENSG00000150551	LYPD1	2:133174146-133429152	OK	4.03655	7.07841	0.810301	1.20285	0.04845	0.9998
ENSG00000179362	ENSG00000179362	HMGN2P46	15:45722726-45878488	OK	0.802207	0.134898	-2.57211	-0.540572	0.04845	0.9998
ENSG00000011426	ENSG00000011426	ANLN	7:36363829-36493400	OK	49.7352	35.3923	-0.490831	-0.962927	0.04855	0.9998
ENSG00000085491	ENSG00000085491	SLC25A24	1:108676657-108744113	OK	13.6982	9.27622	-0.562376	-1.20226	0.04855	0.9998
ENSG00000100167	ENSG00000100167	2016-09-03	22:42372275-42394225	OK	2.17635	3.39779	0.642687	1.03844	0.04865	0.9998
ENSG00000100558	ENSG00000100558	PLEK2	14:67853699-67878917	OK	1.35569	2.52179	0.895418	1.04369	0.0487	0.9998
ENSG00000147854	ENSG00000147854	UHRF2	9:6413150-6507054	OK	20.3391	13.8446	-0.554929	-1.03499	0.04895	0.9998
ENSG00000182220	ENSG00000182220	ATP6AP2	X:40440145-40465889	OK	87.8883	62.4525	-0.492911	-1.1045	0.04915	0.9998
ENSG00000249855	ENSG00000249855	EEF1A1P19	5:43484060-43525412	OK	62.9307	92.1595	0.550369	1.21835	0.0492	0.9998
ENSG00000102781	ENSG00000102781	KATNAL1	13:30776766-30881621	OK	11.9644	7.23437	-0.725812	-1.07974	0.04925	0.9998
ENSG00000119042	ENSG00000119042	SATB2	2:200134222-200341658	OK	1.64419	2.67573	0.702557	1.05594	0.04925	0.9998
ENSG00000248309	ENSG00000248309	MEF2C-AS1	5:87803362-88762215	OK	0.39994	1.13826	1.50897	0.312326	0.04945	0.9998
ENSG00000047644	ENSG00000047644	WWC3	X:9983601-10112518	OK	9.51736	6.68485	-0.509665	-0.993784	0.04955	0.9998
ENSG00000181690	ENSG00000181690	PLAG1	8:57073462-57123883	OK	0.443982	0.972818	1.13167	1.0623	0.0496	0.9998
ENSG00000196943	ENSG00000196943	NOP9	14:24769067-24787242	OK	8.79083	12.8142	0.543674	1.17566	0.0497	0.9998
ENSG00000237310	ENSG00000237310	GS1-124K5.4	7:65958692-65960461	OK	5.26369	2.52823	-1.05795	-1.24519	0.04975	0.9998
ENSG00000033100	ENSG00000033100	CHPF2	7:150929574-150974982	OK	15.6499	24.5107	0.64726	1.1494	0.04985	0.9998
ENSG00000111602	ENSG00000111602	TIMELESS	12:56810902-56843187	OK	23.5845	16.7753	-0.491496	-1.13714	0.0499	0.9998
ENSG00000255591	ENSG00000255591	AL590762.1	X:70503041-70521018	OK	0	6.54858	inf	#NAME?	0.04995	0.9998
ENSG00000141458	ENSG00000141458	NPC1	18:21083472-21166862	OK	31.7882	46.6883	0.55457	0.864881	0.05	0.9998
ENSG00000163535	ENSG00000163535	SGOL2	2:201353674-201448505	OK	10.5205	6.47886	-0.69939	-1.08761	0.05	0.9998
ENSG00000181104	ENSG00000181104	F2R	5:75699073-76031606	OK	17.065	24.963	0.548749	1.03804	0.0502	0.9998
ENSG00000243244	ENSG00000243244	STON1	2:48756521-49003654	OK	0.91874	0.48351	-0.926113	-1.06537	0.05025	0.9998
ENSG00000173598	ENSG00000173598	NUDT4	12:93771658-93797024	OK	82.7636	116.176	0.489237	1.16668	0.0504	0.9998
ENSG00000164746	ENSG00000164746	C7orf57	7:48075107-48100901	OK	1.02391	0.472975	-1.11426	-0.956505	0.0505	0.9998
ENSG00000089505	ENSG00000089505	CMTM1	16:66586465-66613040	OK	1.48542	0.496865	-1.57994	-0.305558	0.0506	0.9998
ENSG00000107438	ENSG00000107438	PDLIM1	10:96997328-97050781	OK	8.05079	12.2936	0.61071	1.16611	0.0506	0.9998
ENSG00000167632	ENSG00000167632	TRAPPC9	8:140742585-141468678	OK	9.45418	6.20316	-0.60795	-0.819563	0.0507	0.9998
ENSG00000126550	ENSG00000126550	HTN1	4:70916118-70924562	OK	38.4205	59.3502	0.627378	1.20214	0.0508	0.9998
ENSG00000154640	ENSG00000154640	BTG3	21:18965970-18985265	OK	49.8429	33.5312	-0.571882	-1.18107	0.0508	0.9998
ENSG00000156976	ENSG00000156976	EIF4A2	3:186499568-186524847	OK	366.781	539.079	0.555576	1.13455	0.05105	0.9998
ENSG00000149260	ENSG00000149260	CAPN5	11:76777978-76837201	OK	5.59022	8.56933	0.616279	1.05216	0.0511	0.9998
ENSG00000204792	ENSG00000204792	AC104135.3	2:75145274-75165545	OK	12.9984	23.6453	0.863214	1.16719	0.05115	0.9998
ENSG00000087086	ENSG00000087086	FTL	19:49468557-49470135	OK	3474.18	5369.48	0.628111	1.16963	0.0512	0.9998
ENSG00000112742	ENSG00000112742	TTK	6:80713603-80752244	OK	15.973	11.2499	-0.505725	-1.06878	0.05125	0.9998
ENSG00000164715	ENSG00000164715	LMTK2	7:97736196-97838945	OK	4.84352	3.33718	-0.537425	-1.15757	0.0513	0.9998
ENSG00000115226	ENSG00000115226	FNDC4	2:27714749-27718112	OK	1.74533	3.3221	0.928598	1.22176	0.05135	0.9998
ENSG00000024422	ENSG00000024422	EHD2	19:48110780-48246391	OK	2.95299	5.1139	0.792247	1.10566	0.0514	0.9998
ENSG00000013810	ENSG00000013810	TACC3	4:1723226-1746898	OK	21.5316	14.5604	-0.564408	-0.978551	0.0515	0.9998
ENSG00000221829	ENSG00000221829	FANCG	9:35073831-35080013	OK	20.6902	13.7997	-0.584314	-0.879083	0.05165	0.9998
ENSG00000134996	ENSG00000134996	OSTF1	9:77703458-77762181	OK	36.3705	24.7352	-0.556204	-1.19218	0.0517	0.9998
ENSG00000237821	ENSG00000237821	AC083873.4	7:132854173-132855272	OK	1.6254	3.02356	0.895458	1.22025	0.05175	0.9998
ENSG00000171004	ENSG00000171004	HS6ST2	X:131760043-132095423	OK	1.77672	3.10789	0.806722	1.17275	0.05215	0.9998
ENSG00000038274	ENSG00000038274	MAT2B	5:162930119-162946342	OK	29.0382	20.3724	-0.511333	-1.17697	0.0526	0.9998
ENSG00000138160	ENSG00000138160	KIF11	10:94353042-94415150	OK	17.4354	12.3772	-0.494333	-1.17253	0.0526	0.9998
ENSG00000144354	ENSG00000144354	CDCA7	2:174202946-174233725	OK	5.90212	3.67115	-0.685001	-1.17689	0.0526	0.9998
ENSG00000134160	ENSG00000134160	TRPM1	15:31293263-31453476	OK	67.9321	46.2271	-0.555355	-1.13702	0.05265	0.9998
ENSG00000102032	ENSG00000102032	RENBP	X:153200715-153210232	OK	25.3291	36.5245	0.528067	1.08461	0.05275	0.9998
ENSG00000198252	ENSG00000198252	STYX	14:53196897-53241716	OK	5.87767	3.98242	-0.561599	-1.18249	0.05275	0.9998
ENSG00000154822	ENSG00000154822	PLCL2	3:16844158-17132086	OK	0.881408	1.54289	0.807753	1.15773	0.0529	0.9998
ENSG00000215781	ENSG00000215781	AC011043.1	GL000195.1:43716-74342	OK	6.9451	4.36197	-0.671015	-1.16266	0.05325	0.9998
ENSG00000178999	ENSG00000178999	AURKB	17:8108055-8113918	OK	74.6678	52.7435	-0.501492	-1.0744	0.0533	0.9998
ENSG00000101096	ENSG00000101096	NFATC2	20:50003493-50179370	OK	13.9384	8.8768	-0.65095	-1.17411	0.05335	0.9998
ENSG00000198420	ENSG00000198420	FAM115A	7:143548467-143599291	OK	20.1594	12.7157	-0.664834	-0.924911	0.0534	0.9998
ENSG00000119508	ENSG00000119508	NR4A3	9:102584136-102629173	OK	9.89349	14.2288	0.524265	1.19395	0.0537	0.9998
ENSG00000226608	ENSG00000226608	FTLP3	20:4004551-4005091	OK	12.3033	20.3617	0.726807	1.12247	0.05375	0.9998
ENSG00000167700	ENSG00000167700	MFSD3	8:145734456-145736596	OK	15.2635	22.3331	0.549099	1.17701	0.0538	0.9998
ENSG00000155324	ENSG00000155324	GRAMD3	5:125695823-125832186	OK	4.43594	7.14407	0.687506	0.987635	0.05385	0.9998
ENSG00000049323	ENSG00000049323	LTBP1	2:33172038-33624576	OK	1.10636	1.95404	0.820644	0.779026	0.0539	0.9998
ENSG00000196440	ENSG00000196440	ARMCX4	X:100673274-100788446	OK	0.731436	1.56005	1.09279	0.812127	0.0539	0.9998
ENSG00000174501	ENSG00000174501	ANKRD36C	2:96514586-96657541	OK	2.02965	1.10434	-0.878052	-1.19048	0.05395	0.9998
ENSG00000105339	ENSG00000105339	DENND3	8:142127376-142205907	OK	1.40382	2.5966	0.887271	0.74702	0.0542	0.9998
ENSG00000196663	ENSG00000196663	TECPR2	14:102829299-102968818	OK	2.46883	4.5464	0.880898	0.833533	0.0542	0.9998
ENSG00000027075	ENSG00000027075	PRKCH	14:61654276-62125414	OK	9.83788	6.90052	-0.511641	-0.794021	0.0543	0.9998
ENSG00000126561	ENSG00000126561	STAT5A	17:40439564-40463961	OK	6.91518	10.7801	0.640531	1.0461	0.0543	0.9998
ENSG00000152270	ENSG00000152270	PDE3B	11:14665268-14892350	OK	15.2015	10.6697	-0.510692	-1.09128	0.05435	0.9998
ENSG00000179029	ENSG00000179029	TMEM107	17:8076554-8079717	OK	5.3345	2.82631	-0.916433	-1.12728	0.05435	0.9998
ENSG00000136854	ENSG00000136854	STXBP1	9:130374543-130497604	OK	184.178	127.604	-0.52943	-0.905263	0.0544	0.9998
ENSG00000104419	ENSG00000104419	NDRG1	8:134249413-134314265	OK	10.5657	16.5776	0.649852	0.864363	0.0546	0.9998
ENSG00000135097	ENSG00000135097	MSI1	12:120779132-120806983	OK	0.216675	0.710528	1.71336	0.768556	0.05475	0.9998
ENSG00000102575	ENSG00000102575	ACP5	19:11670188-11729950	OK	42.7449	61.1434	0.516442	1.13547	0.0548	0.9998
ENSG00000143476	ENSG00000143476	DTL	1:212208918-212280742	OK	19.9038	13.4377	-0.566757	-1.02207	0.05495	0.9998
ENSG00000123358	ENSG00000123358	NR4A1	12:52416615-52453291	OK	42.5883	59.6062	0.485006	0.989203	0.05505	0.9998
ENSG00000124532	ENSG00000124532	MRS2	6:24403152-24537435	OK	32.1934	48.3162	0.585742	1.18291	0.05505	0.9998
ENSG00000165886	ENSG00000165886	UBTD1	10:99258624-99330966	OK	16.533	23.7589	0.523117	1.15548	0.0551	0.9998
ENSG00000135052	ENSG00000135052	GOLM1	9:88641060-88715088	OK	68.0523	49.7143	-0.452983	-1.06202	0.05515	0.9998
ENSG00000153574	ENSG00000153574	RPIA	2:88991161-89050452	OK	18.0585	12.4004	-0.542298	-1.15114	0.0554	0.9998
ENSG00000259316	ENSG00000259316	CTD-2116N17.1	15:64457715-64679886	OK	0.868248	0.122274	-2.82799	-0.417941	0.0555	0.9998
ENSG00000134802	ENSG00000134802	SLC43A3	11:57154266-57195053	OK	76.0634	104.402	0.45687	0.949603	0.05565	0.9998
ENSG00000137310	ENSG00000137310	TCF19	6:31126318-31148508	OK	33.1827	23.5886	-0.492339	-1.1279	0.05565	0.9998
ENSG00000165091	ENSG00000165091	TMC1	9:75136716-75451267	OK	0.315709	0.65154	1.04526	0.799369	0.05565	0.9998
ENSG00000160469	ENSG00000160469	BRSK1	19:55793439-55823901	OK	3.74689	6.43164	0.779495	1.02695	0.056	0.9998
ENSG00000104998	ENSG00000104998	IL27RA	19:14142559-14163743	OK	0.351759	0.697299	0.987188	1.18113	0.05605	0.9998
ENSG00000205246	ENSG00000205246	RPSAP58	19:23945745-24057503	OK	518.804	741.344	0.514953	1.16448	0.0564	0.9998
ENSG00000273142	ENSG00000273142	RP11-458F8.4	7:66367843-66371284	OK	1.12114	0.647191	-0.792699	-1.15669	0.0566	0.9998
ENSG00000138180	ENSG00000138180	CEP55	10:95256388-95288849	OK	42.0007	30.1669	-0.477445	-1.10714	0.0569	0.9998
ENSG00000196436	ENSG00000196436	NPIPB15	16:74411775-74425978	OK	1.56402	0.791297	-0.982965	-1.20205	0.05705	0.9998
ENSG00000151882	ENSG00000151882	CCL28	5:43376746-43412493	OK	26.8093	18.2421	-0.555462	-1.08117	0.0571	0.9998
ENSG00000139835	ENSG00000139835	GRTP1	13:113978504-114018446	OK	1.25059	2.33044	0.897997	1.17384	0.05745	0.9998
ENSG00000177363	ENSG00000177363	LRRN4CL	11:62453873-62457371	OK	11.8514	17.2412	0.540802	1.17237	0.05745	0.9998
ENSG00000171681	ENSG00000171681	ATF7IP	12:14518609-14651697	OK	6.66431	9.58073	0.52368	0.817885	0.0576	0.9998
ENSG00000102554	ENSG00000102554	KLF5	13:73629113-73651676	OK	1.7343	3.26893	0.914463	0.98723	0.05765	0.9998
ENSG00000143367	ENSG00000143367	TUFT1	1:151512780-151556059	OK	2.22426	3.53828	0.669719	1.04442	0.05815	0.9998
ENSG00000170677	ENSG00000170677	SOCS6	18:67956136-67997436	OK	11.5788	17.0888	0.561563	1.15417	0.0582	0.9998
ENSG00000140379	ENSG00000140379	BCL2A1	15:80253230-80263788	OK	114.514	80.9007	-0.501301	-1.14888	0.05825	0.9998
ENSG00000129667	ENSG00000129667	RHBDF2	17:74466972-74497872	OK	13.4928	8.86239	-0.606425	-0.84667	0.05835	0.9998
ENSG00000163584	ENSG00000163584	RPL22L1	3:170582663-170588272	OK	170.351	117.48	-0.536089	-1.14078	0.0584	0.9998
ENSG00000072182	ENSG00000072182	ASIC4	2:220299567-220403494	OK	0.0973593	0.725472	2.89753	0.647686	0.0587	0.9998
ENSG00000210082	ENSG00000210082	MT-RNR2	MT:1670-3229	OK	1078.47	1648.57	0.612228	1.18385	0.05895	0.9998
ENSG00000111424	ENSG00000111424	VDR	12:48235319-48336831	OK	1.04508	1.91951	0.877128	1.00308	0.059	0.9998
ENSG00000188566	ENSG00000188566	NDOR1	9:140100146-140111461	OK	5.01836	3.19943	-0.649402	-1.18428	0.05915	0.9998
ENSG00000140451	ENSG00000140451	PIF1	15:65107830-65117867	OK	7.9336	4.48188	-0.823872	-1.13518	0.0592	0.9998
ENSG00000165105	ENSG00000165105	RASEF	9:85594499-85678092	OK	4.72365	6.86207	0.538741	1.11914	0.05925	0.9998
ENSG00000136193	ENSG00000136193	SCRN1	7:29959718-30066300	OK	42.0501	59.8293	0.508743	1.08402	0.05935	0.9998
ENSG00000132031	ENSG00000132031	MATN3	2:20189977-20212455	OK	1.25537	0.683789	-0.876486	-1.06186	0.0594	0.9998
ENSG00000134531	ENSG00000134531	EMP1	12:13349649-13369708	OK	44.9271	31.9628	-0.491192	-1.02321	0.05955	0.9998
ENSG00000167105	ENSG00000167105	TMEM92	17:48348766-48358844	OK	0.317842	1.11128	1.80584	0.992656	0.05975	0.9998
ENSG00000172667	ENSG00000172667	ZMAT3	3:178735010-178790067	OK	33.3398	47.6067	0.51392	0.878892	0.05985	0.9998
ENSG00000254332	ENSG00000254332	GS1-44D20.1	8:70041832-70042580	OK	1.28419	0.466598	-1.46061	-1.25467	0.0601	0.9998
ENSG00000259886	ENSG00000259886	U82695.10	X:152689209-152691934	OK	1.61487	2.61573	0.695793	1.13094	0.06035	0.9998
ENSG00000073350	ENSG00000073350	LLGL2	17:73521160-73571289	OK	1.57229	2.59178	0.721074	0.710631	0.0604	0.9998
ENSG00000178096	ENSG00000178096	BOLA1	1:149859018-149872351	OK	27.353	17.8659	-0.614493	-1.17256	0.0604	0.9998
ENSG00000164181	ENSG00000164181	ELOVL7	5:60047617-60140216	OK	2.08148	3.49642	0.74827	1.036	0.06045	0.9998
ENSG00000127528	ENSG00000127528	KLF2	19:16435627-16438685	OK	0.717023	1.4038	0.969248	1.06585	0.06055	0.9998
ENSG00000172058	ENSG00000172058	SERF1A	5:70196491-70214357	OK	9.8227	5.93528	-0.726802	-1.09756	0.0606	0.9998
ENSG00000155640	ENSG00000155640	C10orf12	10:98741040-98745582	OK	1.66208	1.03243	-0.68695	-1.14219	0.06065	0.9998
ENSG00000162576	ENSG00000162576	MXRA8	1:1288068-1297157	OK	0.557092	1.19029	1.09532	0.844369	0.06065	0.9998
ENSG00000168481	ENSG00000168481	LGI3	8:22004337-22021992	OK	89.9828	64.3972	-0.482651	-1.1078	0.06065	0.9998
ENSG00000122223	ENSG00000122223	CD244	1:160799949-160832692	OK	1.05089	2.00161	0.929547	1.02309	0.06075	0.9998
ENSG00000231767	ENSG00000231767	MIR4426	1:192685312-192685783	OK	2.73464	5.45629	0.99657	1.18045	0.06085	0.9998
ENSG00000179862	ENSG00000179862	CITED4	1:41326728-41328018	OK	0.27754	0.686267	1.30607	1.18264	0.0612	0.9998
ENSG00000163531	ENSG00000163531	NFASC	1:204797778-204991950	OK	1.11441	1.84705	0.728933	0.838124	0.06145	0.9998
ENSG00000172292	ENSG00000172292	CERS6	2:169312371-169769881	OK	7.46405	10.9629	0.554603	1.14157	0.06155	0.9998
ENSG00000151491	ENSG00000151491	EPS8	12:15773091-16035263	OK	29.0558	41.1396	0.501698	0.932201	0.06175	0.9998
ENSG00000114251	ENSG00000114251	WNT5A	3:55499742-55523973	OK	2.80498	1.3032	-1.10592	-1.04331	0.06185	0.9998
ENSG00000134690	ENSG00000134690	CDCA8	1:38158089-38175391	OK	21.2932	15.0895	-0.49685	-1.14085	0.06195	0.9998
ENSG00000140859	ENSG00000140859	KIFC3	16:57792128-57896957	OK	16.3876	23.5135	0.520883	0.797761	0.062	0.9998
ENSG00000115457	ENSG00000115457	IGFBP2	2:217497550-217529159	OK	4.70351	7.94709	0.756688	1.15502	0.06205	0.9998
ENSG00000186660	ENSG00000186660	ZFP91	11:58346583-58393198	OK	55.8986	40.8367	-0.452947	-1.12259	0.06215	0.9998
ENSG00000159388	ENSG00000159388	BTG2	1:203274618-203278730	OK	11.4718	16.4574	0.520647	1.13211	0.0622	0.9998
ENSG00000129355	ENSG00000129355	CDKN2D	19:10677137-10679735	OK	26.1638	17.9377	-0.544581	-1.12261	0.06225	0.9998
ENSG00000142920	ENSG00000142920	ADC	1:33546704-33586131	OK	7.46109	12.2476	0.715038	0.937933	0.0624	0.9998
ENSG00000230756	ENSG00000230756	RHOQP3	2:130970442-130971063	OK	66.773	94.8368	0.506182	1.14189	0.06255	0.9998
ENSG00000184838	ENSG00000184838	PRR16	5:119799972-120023027	OK	2.9463	1.36622	-1.10871	-1.03513	0.06265	0.9998
ENSG00000160862	ENSG00000160862	AZGP1	7:99564342-99573780	OK	7.18738	11.0892	0.625615	1.10086	0.0627	0.9998
ENSG00000113761	ENSG00000113761	ZNF346	5:176449696-176508190	OK	6.62971	4.15241	-0.674995	-0.876467	0.06275	0.9998
ENSG00000167930	ENSG00000167930	ITFG3	16:284544-333003	OK	34.3355	22.9895	-0.578726	-0.914719	0.0629	0.9998
ENSG00000198910	ENSG00000198910	L1CAM	X:153126968-153200676	OK	24.2971	36.6931	0.594728	0.732275	0.0632	0.9998
ENSG00000237476	ENSG00000237476	XXbac-B135H6.15	22:21311379-21318967	OK	1.11208	0.392502	-1.50249	-1.21862	0.06325	0.9998
ENSG00000164088	ENSG00000164088	PPM1M	3:52279840-52284613	OK	2.86019	4.86389	0.766	1.0374	0.0634	0.9998
ENSG00000218426	ENSG00000218426	RP11-475C16.1	6:153552454-153668623	OK	667.834	910.514	0.447193	1.10902	0.0634	0.9998
ENSG00000150457	ENSG00000150457	LATS2	13:21547170-21635686	OK	9.923	13.7939	0.475182	0.996305	0.0635	0.9998
ENSG00000184867	ENSG00000184867	ARMCX2	X:100910266-100914876	OK	19.7565	29.1233	0.559843	0.746902	0.0636	0.9998
ENSG00000050820	ENSG00000050820	BCAR1	16:75262927-75301951	OK	7.56711	11.007	0.540601	0.934276	0.0638	0.9998
ENSG00000110881	ENSG00000110881	ASIC1	12:50451330-50477394	OK	5.34733	7.79928	0.544524	0.945048	0.06395	0.9998
ENSG00000101290	ENSG00000101290	CDS2	20:5107431-5178533	OK	16.587	28.4915	0.780482	1.1157	0.064	0.9998
ENSG00000089041	ENSG00000089041	P2RX7	12:121570621-121623876	OK	43.9507	61.5409	0.485658	1.05281	0.0641	0.9998
ENSG00000128245	ENSG00000128245	YWHAH	22:32329506-32353590	OK	151.575	106.725	-0.506126	-1.08514	0.06415	0.9998
ENSG00000095397	ENSG00000095397	DFNB31	9:117164359-117267730	OK	14.298	20.636	0.529344	1.02958	0.0642	0.9998
ENSG00000139239	ENSG00000139239	RPL14P1	12:63359094-63359764	OK	199.026	273.72	0.459746	1.13168	0.0642	0.9998
ENSG00000139618	ENSG00000139618	BRCA2	13:32889610-32973805	OK	0.722542	1.60532	1.15171	0.832866	0.0642	0.9998
ENSG00000145331	ENSG00000145331	TRMT10A	4:100467865-100547070	OK	6.04055	3.56609	-0.760338	-1.04756	0.06425	0.9998
ENSG00000177694	ENSG00000177694	NAALADL2	3:174156362-175523428	OK	0.819779	2.4492	1.579	0.827935	0.06435	0.9998
ENSG00000116819	ENSG00000116819	TFAP2E	1:36035413-36060929	OK	0.753934	1.38761	0.880096	1.14817	0.0645	0.9998
ENSG00000154358	ENSG00000154358	OBSCN	1:228391206-228566577	OK	3.23365	6.0822	0.911431	0.834444	0.06455	0.9998
ENSG00000175414	ENSG00000175414	ARL10	5:175792470-175843570	OK	0.938838	2.69826	1.52308	0.519846	0.0646	0.9998
ENSG00000176771	ENSG00000176771	NCKAP5	2:133429373-134326034	OK	1.81304	4.14519	1.19303	0.830242	0.0646	0.9998
ENSG00000117461	ENSG00000117461	PIK3R3	1:46505811-46651630	OK	14.2397	9.75423	-0.545821	-1.07452	0.06485	0.9998
ENSG00000162889	ENSG00000162889	MAPKAPK2	1:206858288-206907628	OK	26.2089	36.0481	0.459865	0.874198	0.0656	0.9998
ENSG00000272521	ENSG00000272521	RP1-63M2.6	20:32244892-32262269	OK	0	1.54541	inf	#NAME?	0.0656	0.9998
ENSG00000167508	ENSG00000167508	MVD	16:88718342-88729569	OK	22.8636	15.9538	-0.519154	-0.938931	0.06575	0.9998
ENSG00000267512	ENSG00000267512	CTC-250I14.3	19:13228916-13251961	OK	1.54639	0	#NAME?	#NAME?	0.06595	0.9998
ENSG00000138175	ENSG00000138175	ARL3	10:104433487-104474164	OK	9.09932	6.36858	-0.514788	-1.11533	0.06605	0.9998
ENSG00000107242	ENSG00000107242	PIP5K1B	9:71320574-71624092	OK	5.43552	2.94055	-0.886329	-1.07557	0.0661	0.9998
ENSG00000106991	ENSG00000106991	ENG	9:130577290-130617035	OK	14.1137	19.8157	0.489543	1.03063	0.0662	0.9998
ENSG00000087301	ENSG00000087301	TXNDC16	14:52897307-53019240	OK	3.22094	1.75313	-0.877549	-0.883973	0.06625	0.9998
ENSG00000083845	ENSG00000083845	RPS5	19:58897766-58906173	OK	1007.16	1387.09	0.461774	1.09164	0.06635	0.9998
ENSG00000181819	ENSG00000181819	KCTD9P2	X:103810995-105011822	OK	1.44585	0.683117	-1.08171	-1.17535	0.0664	0.9998
ENSG00000006062	ENSG00000006062	MAP3K14	17:43268297-43394414	OK	2.75789	4.2092	0.609984	0.983862	0.06645	0.9998
ENSG00000158106	ENSG00000158106	RHPN1	8:144451056-144466390	OK	2.29742	1.30825	-0.812379	-1.15379	0.0669	0.9998
ENSG00000126883	ENSG00000126883	NUP214	9:134000947-134110057	OK	11.561	8.30169	-0.477786	-0.681339	0.06695	0.9998
ENSG00000180370	ENSG00000180370	PAK2	3:196466727-196559518	OK	33.0154	20.7547	-0.669702	-0.964362	0.06715	0.9998
ENSG00000078674	ENSG00000078674	PCM1	8:17780348-17885478	OK	28.6377	20.154	-0.506852	-0.73445	0.06725	0.9998
ENSG00000119979	ENSG00000119979	FAM45A	10:120863597-120897496	OK	39.31	25.8735	-0.603418	-1.13721	0.06725	0.9998
ENSG00000204899	ENSG00000204899	MZT1	13:73282494-73301825	OK	32.7449	23.5459	-0.475796	-1.1054	0.0673	0.9998
ENSG00000172456	ENSG00000172456	FGGY	1:59762309-60254854	OK	3.10086	1.54545	-1.00464	-0.714974	0.0674	0.9998
ENSG00000015568	ENSG00000015568	RGPD5	2:110550334-110615272	OK	1.43671	0.442033	-1.70054	-0.602592	0.06755	0.9998
ENSG00000101057	ENSG00000101057	MYBL2	20:42295753-42345136	OK	42.57	30.9988	-0.457622	-1.1085	0.06755	0.9998
ENSG00000242876	ENSG00000242876	RN7SL812P	22:20778873-20850170	OK	0	1.38326	inf	#NAME?	0.06825	0.9998
ENSG00000127947	ENSG00000127947	PTPN12	7:77166591-77269388	OK	45.3756	33.6458	-0.431491	-0.917838	0.0683	0.9998
ENSG00000116212	ENSG00000116212	LRRC42	1:54411749-54433841	OK	20.8081	14.2392	-0.547278	-1.11942	0.06835	0.9998
ENSG00000135679	ENSG00000135679	MDM2	12:69201955-69365350	OK	45.5973	75.7918	0.733094	0.890241	0.06835	0.9998
ENSG00000189298	ENSG00000189298	ZKSCAN3	6:28292469-28336947	OK	1.74557	0.939278	-0.894078	-1.12174	0.0684	0.9998
ENSG00000223745	ENSG00000223745	RP4-717I23.3	1:93615298-93835055	OK	3.32588	1.5266	-1.12341	-0.275732	0.0684	0.9998
ENSG00000163428	ENSG00000163428	LRRC58	3:120043355-120068186	OK	15.5495	11.1443	-0.480557	-1.12669	0.0686	0.9998
ENSG00000166402	ENSG00000166402	TUB	11:8040790-8190602	OK	6.46313	9.16587	0.504039	1.07349	0.06865	0.9998
ENSG00000169255	ENSG00000169255	B3GALNT1	3:160801670-160971320	OK	5.7821	11.9658	1.04925	0.766323	0.0687	0.9998
ENSG00000133818	ENSG00000133818	RRAS2	11:14299471-14386052	OK	7.40046	11.0325	0.576068	1.06172	0.0688	0.9998
ENSG00000111913	ENSG00000111913	FAM65B	6:24797548-25057301	OK	4.23603	6.92361	0.70881	1.05773	0.0689	0.9998
ENSG00000130748	ENSG00000130748	TMEM160	19:47549164-47551888	OK	24.3617	36.0447	0.565176	1.09484	0.0689	0.9998
ENSG00000055070	ENSG00000055070	SZRD1	1:16679069-16763919	OK	66.1332	91.6529	0.470805	1.00991	0.0691	0.9998
ENSG00000121152	ENSG00000121152	NCAPH	2:97001524-97039583	OK	24.2362	15.9946	-0.599575	-1.10859	0.0693	0.9998
ENSG00000243701	ENSG00000243701	LINC00883	3:106959538-107101007	OK	7.08649	4.76496	-0.572608	-0.980569	0.0695	0.9998
ENSG00000166986	ENSG00000166986	MARS	12:57853917-57914300	OK	87.7833	63.0866	-0.476612	-0.867389	0.06955	0.9998
ENSG00000131747	ENSG00000131747	TOP2A	17:38544767-38574202	OK	56.3746	41.4881	-0.442348	-1.00981	0.06995	0.9998
ENSG00000155666	ENSG00000155666	KDM8	16:27214806-27233089	OK	0.867589	1.62468	0.905071	0.682248	0.07005	0.9998
ENSG00000178966	ENSG00000178966	RMI1	9:86595625-86618985	OK	7.56569	4.86062	-0.638331	-1.11248	0.0701	0.9998
ENSG00000144893	ENSG00000144893	MED12L	3:150803483-151176497	OK	0.576744	1.24879	1.11453	0.644966	0.07035	0.9998
ENSG00000105369	ENSG00000105369	CD79A	19:42381189-42385439	OK	4.08184	7.96091	0.963712	1.14936	0.0704	0.9998
ENSG00000241741	ENSG00000241741	RPL7AP30	4:113709238-113710034	OK	15.0313	22.4729	0.580218	1.10416	0.0706	0.9998
ENSG00000140497	ENSG00000140497	SCAMP2	15:75136070-75165706	OK	22.6112	33.6033	0.571567	1.06815	0.071	0.9998
ENSG00000082497	ENSG00000082497	SERTAD4	1:210404800-210419976	OK	2.318	1.22158	-0.924139	-0.84902	0.07105	0.9998
ENSG00000129534	ENSG00000129534	MIS18BP1	14:45672392-45722743	OK	11.4491	7.64498	-0.582645	-0.796011	0.0712	0.9998
ENSG00000225649	ENSG00000225649	AC064875.2	2:13106909-13147138	OK	13.6428	8.69529	-0.649835	-1.06483	0.07125	0.9998
ENSG00000109685	ENSG00000109685	WHSC1	4:1873150-1983934	OK	27.9163	20.3666	-0.454904	-0.723378	0.0714	0.9998
ENSG00000128604	ENSG00000128604	IRF5	7:128577665-128590089	OK	0.511751	0.920349	0.846739	0.637238	0.0718	0.9998
ENSG00000197586	ENSG00000197586	ENTPD6	20:25176328-25207370	OK	175.955	241.287	0.455545	0.988839	0.07185	0.9998
ENSG00000157107	ENSG00000157107	FCHO2	5:72251807-72386349	OK	4.65571	7.17832	0.624645	0.820614	0.0719	0.9998
ENSG00000181788	ENSG00000181788	SIAH2	3:150458913-150481264	OK	11.7452	8.20147	-0.51812	-0.944457	0.0724	0.9998
ENSG00000076356	ENSG00000076356	PLXNA2	1:208195586-208417665	OK	8.96304	12.9618	0.532203	0.633533	0.07245	0.9998
ENSG00000070731	ENSG00000070731	ST6GALNAC2	17:74553847-74583038	OK	127.531	75.7827	-0.75091	-0.889566	0.0726	0.9998
ENSG00000188985	ENSG00000188985	DHFRP1	18:23713815-23773319	OK	58.5705	39.8995	-0.553806	-1.09164	0.0726	0.9998
ENSG00000086991	ENSG00000086991	NOX4	11:89057523-89322779	OK	0.930152	1.68238	0.854965	0.843406	0.07265	0.9998
ENSG00000176953	ENSG00000176953	NFATC2IP	16:28962127-28978418	OK	21.3363	14.0745	-0.600221	-0.968118	0.07265	0.9998
ENSG00000169991	ENSG00000169991	IFFO2	1:19166092-19283180	OK	4.54021	8.65494	0.930765	1.02122	0.07275	0.9998
ENSG00000204536	ENSG00000204536	CCHCR1	6:31110215-31126015	OK	18.618	13.1696	-0.499484	-0.803031	0.073	0.9998
ENSG00000163466	ENSG00000163466	ARPC2	2:219081816-219119079	OK	176.306	130.032	-0.439215	-1.04412	0.07315	0.9998
ENSG00000188269	ENSG00000188269	OR7A5	19:14903120-14946188	OK	0.143583	0.787586	2.45555	0.704101	0.07315	0.9998
ENSG00000146054	ENSG00000146054	TRIM7	5:180618923-180632293	OK	1.33677	2.96063	1.14715	1.12107	0.0732	0.9998
ENSG00000069956	ENSG00000069956	MAPK6	15:52121824-52392720	OK	10.5453	16.4901	0.644996	0.797573	0.0733	0.9998
ENSG00000138336	ENSG00000138336	TET1	10:70320412-70454239	OK	0.971802	0.521522	-0.897936	-1.17655	0.0733	0.9998
ENSG00000150593	ENSG00000150593	PDCD4	10:112629500-112679032	OK	26.0091	45.871	0.818564	1.18931	0.07335	0.9998
ENSG00000184564	ENSG00000184564	SLITRK6	13:86366924-86373623	OK	0.873642	0.514506	-0.763854	-1.05162	0.07335	0.9998
ENSG00000170425	ENSG00000170425	ADORA2B	17:15848230-15879060	OK	2.03065	3.37495	0.732924	1.09342	0.07345	0.9998
ENSG00000059804	ENSG00000059804	SLC2A3	12:8071825-8088871	OK	40.0323	27.4546	-0.544116	-0.93294	0.0735	0.9998
ENSG00000144485	ENSG00000144485	HES6	2:239140324-239198743	OK	115.64	157.249	0.443408	1.04368	0.07355	0.9998
ENSG00000103047	ENSG00000103047	TANGO6	16:68877506-69119083	OK	7.10587	4.46399	-0.670677	-0.789133	0.07365	0.9998
ENSG00000152332	ENSG00000152332	UHMK1	1:162467040-162499419	OK	49.9707	68.2117	0.448938	1.05083	0.07385	0.9998
ENSG00000235343	ENSG00000235343	AC005301.8	22:17227758-17229535	OK	1.05894	1.97645	0.900296	1.12094	0.07415	0.9998
ENSG00000065559	ENSG00000065559	MAP2K4	17:11901669-12047147	OK	11.4202	15.6895	0.458208	0.890858	0.0742	0.9998
ENSG00000155465	ENSG00000155465	SLC7A7	14:23242430-23299029	OK	0.763099	1.40171	0.877242	0.581181	0.0742	0.9998
ENSG00000001617	ENSG00000001617	SEMA3F	3:49977439-50226508	OK	1.08862	3.78275	1.79693	0.57801	0.0743	0.9998
ENSG00000005882	ENSG00000005882	PDK2	17:48172100-48207246	OK	18.5927	29.3817	0.660184	1.08189	0.07435	0.9998
ENSG00000181982	ENSG00000181982	CCDC149	4:24807738-24981826	OK	1.30362	2.33421	0.840412	0.916615	0.07435	0.9998
ENSG00000173950	ENSG00000173950	XXYLT1	3:194789007-194991896	OK	28.1913	19.8537	-0.505839	-1.01114	0.0746	0.9998
ENSG00000230592	ENSG00000230592	RPSAP8	X:99410882-99411771	OK	0.689189	1.48314	1.10568	1.11831	0.0746	0.9998
ENSG00000163975	ENSG00000163975	MFI2	3:196715491-196756687	OK	142.475	198.91	0.481407	0.801777	0.07465	0.9998
ENSG00000138759	ENSG00000138759	FRAS1	4:78978723-79465423	OK	0.806379	1.57437	0.965247	0.914216	0.0748	0.9998
ENSG00000224861	ENSG00000224861	YBX1P1	14:66479547-66480507	OK	111.046	151.008	0.443466	1.07501	0.0749	0.9998
ENSG00000169621	ENSG00000169621	APLF	2:68694692-68858004	OK	1.76763	1.11647	-0.662874	-1.03483	0.07505	0.9998
ENSG00000157827	ENSG00000157827	FMNL2	2:153191750-153506348	OK	15.8683	11.5982	-0.45225	-1.02042	0.07515	0.9998
ENSG00000151503	ENSG00000151503	NCAPD3	11:133938819-134117686	OK	17.8592	11.7597	-0.602817	-0.582484	0.0753	0.9998
ENSG00000157992	ENSG00000157992	KRTCAP3	2:27665232-27712656	OK	0.19107	0.665866	1.80113	0.316615	0.07535	0.9998
ENSG00000165171	ENSG00000165171	WBSCR27	7:73248919-73256865	OK	2.63692	1.42136	-0.891582	-1.08087	0.0756	0.9998
ENSG00000003137	ENSG00000003137	CYP26B1	2:72356366-72375167	OK	0.291378	1.00452	1.78555	0.881783	0.07565	0.9998
ENSG00000104447	ENSG00000104447	TRPS1	8:116420723-116821899	OK	1.9016	2.8714	0.594542	0.831229	0.07565	0.9998
ENSG00000234745	ENSG00000234745	HLA-B	6:31321648-31325414	OK	12.8404	18.7615	0.54709	1.04324	0.07565	0.9998
ENSG00000160207	ENSG00000160207	HSF2BP	21:44949071-45079374	OK	0.508098	1.00237	0.980236	1.05125	0.0757	0.9998
ENSG00000178752	ENSG00000178752	FAM132B	2:239067622-239077541	OK	2.69214	1.37023	-0.97434	-1.08786	0.07605	0.9998
ENSG00000136231	ENSG00000136231	IGF2BP3	7:23338357-23510086	OK	14.3667	22.0925	0.62083	0.703272	0.0761	0.9998
ENSG00000092201	ENSG00000092201	SUPT16H	14:21819630-21852425	OK	43.2343	30.7211	-0.492946	-0.959754	0.07615	0.9998
ENSG00000121440	ENSG00000121440	PDZRN3	3:73431583-73675149	OK	6.5942	9.58281	0.539251	0.862404	0.07625	0.9998
ENSG00000166289	ENSG00000166289	PLEKHF1	19:30155962-30166364	OK	3.89616	6.08762	0.643826	1.03728	0.07635	0.9998
ENSG00000173281	ENSG00000173281	PPP1R3B	8:8993764-9009084	OK	26.0688	18.5358	-0.49201	-1.06889	0.0764	0.9998
ENSG00000197457	ENSG00000197457	STMN3	20:62271060-62284780	OK	2.4679	3.80118	0.623167	1.06817	0.07645	0.9998
ENSG00000140988	ENSG00000140988	RPS2	16:2012052-2014861	OK	2011.34	2973.47	0.563994	1.07412	0.0765	0.9998
ENSG00000173599	ENSG00000173599	PC	11:66615703-66725847	OK	14.82	9.23499	-0.682367	-0.508025	0.0766	0.9998
ENSG00000260371	ENSG00000260371	RP11-343C2.9	16:69139466-69442474	OK	0	1.15159	inf	#NAME?	0.0766	0.9998
ENSG00000116649	ENSG00000116649	SRM	1:11114640-11120081	OK	56.3058	76.5976	0.444015	1.04432	0.0767	0.9998
ENSG00000128609	ENSG00000128609	NDUFA5	7:123177050-123198309	OK	76.2293	105.536	0.469324	1.08552	0.0768	0.9998
ENSG00000146963	ENSG00000146963	C7orf55-LUC7L2	7:139024202-139108198	OK	46.2463	31.9955	-0.531469	-1.0405	0.0768	0.9998
ENSG00000148655	ENSG00000148655	C10orf11	10:77360997-78320752	OK	20.6756	13.9579	-0.56684	-0.837267	0.07685	0.9998
ENSG00000136848	ENSG00000136848	DAB2IP	9:124329335-124547809	OK	5.18127	7.32509	0.49954	0.788231	0.0769	0.9998
ENSG00000170312	ENSG00000170312	CDK1	10:62538088-62554610	OK	83.1858	61.5806	-0.433861	-1.042	0.07705	0.9998
ENSG00000240497	ENSG00000240497	RP11-185E8.1	3:171185872-171187422	OK	0.692267	0	#NAME?	#NAME?	0.07705	0.9998
ENSG00000172399	ENSG00000172399	MYOZ2	4:120056938-120108944	OK	1.48391	2.35763	0.667936	1.06061	0.0772	0.9998
ENSG00000174276	ENSG00000174276	ZNHIT2	11:64883874-64885170	OK	6.07545	9.12221	0.586393	1.04967	0.07725	0.9998
ENSG00000165997	ENSG00000165997	ARL5B	10:18948333-18970568	OK	1.75651	2.56697	0.547354	1.07501	0.07735	0.9998
ENSG00000240494	ENSG00000240494	RPS12P28	17:26975373-27029697	OK	0.766803	0	#NAME?	#NAME?	0.07745	0.9998
ENSG00000124208	ENSG00000124208	TMEM189-UBE2V1	20:48697660-48770335	OK	0.861155	0	#NAME?	#NAME?	0.0775	0.9998
ENSG00000137824	ENSG00000137824	RMDN3	15:41028081-41048049	OK	15.0901	21.4153	0.505045	1.03241	0.0775	0.9998
ENSG00000170293	ENSG00000170293	CMTM8	3:32280170-32411817	OK	1.57198	2.75548	0.809717	1.06724	0.0775	0.9998
ENSG00000164087	ENSG00000164087	POC1A	3:52109268-52188706	OK	13.1374	9.08131	-0.532707	-1.08788	0.07755	0.9998
ENSG00000143409	ENSG00000143409	FAM63A	1:150969024-150980851	OK	14.144	9.59334	-0.56008	-0.955334	0.0776	0.9998
ENSG00000072274	ENSG00000072274	TFRC	3:195754053-195809060	OK	168.706	123.149	-0.454108	-0.912674	0.07775	0.9998
ENSG00000148090	ENSG00000148090	AUH	9:93976096-94124195	OK	15.7715	10.6257	-0.569768	-1.04774	0.07775	0.9998
ENSG00000141574	ENSG00000141574	SECTM1	17:80278899-80291950	OK	0.428821	0.933211	1.12183	0.692588	0.07785	0.9998
ENSG00000090316	ENSG00000090316	MAEA	4:1283638-1333935	OK	34.5299	24.8325	-0.475614	-1.03179	0.0779	0.9998
ENSG00000143384	ENSG00000143384	MCL1	1:150547031-150552066	OK	45.1653	61.2968	0.440597	1.01728	0.0779	0.9998
ENSG00000254429	ENSG00000254429	CTD-2562J17.7	11:74971170-74972069	OK	1.04587	2.41438	1.20694	1.10593	0.07795	0.9998
ENSG00000146416	ENSG00000146416	AIG1	6:143381632-143661441	OK	8.84903	5.0772	-0.801487	-1.09186	0.07805	0.9998
ENSG00000124523	ENSG00000124523	SIRT5	6:13574815-13615387	OK	11.3038	7.31447	-0.627984	-1.05879	0.0781	0.9998
ENSG00000125089	ENSG00000125089	SH3TC1	4:8183798-8243530	OK	6.49157	9.90517	0.609614	0.768916	0.07835	0.9998
ENSG00000075240	ENSG00000075240	GRAMD4	22:46971908-47075688	OK	30.4366	19.1472	-0.668674	-0.641761	0.07845	0.9998
ENSG00000139998	ENSG00000139998	RAB15	14:65381078-65569413	OK	8.4356	18.4188	1.12662	0.969288	0.07865	0.9998
ENSG00000221955	ENSG00000221955	SLC12A8	3:124801479-125094198	OK	0.635728	1.40029	1.13925	0.365318	0.0788	0.9998
ENSG00000100139	ENSG00000100139	MICALL1	22:38301663-38338829	OK	16.9395	26.5756	0.649707	1.06071	0.07895	0.9998
ENSG00000121211	ENSG00000121211	MND1	4:154265800-154336270	OK	8.46652	5.3564	-0.660504	-1.02721	0.0792	0.9998
ENSG00000240342	ENSG00000240342	RPS2P5	12:118587605-118810750	OK	373.782	534.2	0.515182	1.09324	0.0793	0.9998
ENSG00000125772	ENSG00000125772	GPCPD1	20:5525084-5591672	OK	2.56196	4.0822	0.672099	0.796131	0.0794	0.9998
ENSG00000233639	ENSG00000233639	LINC01158	2:105424029-105469641	OK	5.17749	2.97599	-0.798883	-1.00315	0.07945	0.9998
ENSG00000117016	ENSG00000117016	RIMS3	1:41086350-41131329	OK	0.893767	1.43759	0.68568	1.03547	0.0795	0.9998
ENSG00000269900	ENSG00000269900	RMRP	9:35657747-35658015	OK	1.06884	3.58156	1.74453	0.974461	0.07955	0.9998
ENSG00000163946	ENSG00000163946	FAM208A	3:56591188-56717265	OK	24.1755	15.3494	-0.655363	-1.06175	0.07985	0.9998
ENSG00000143155	ENSG00000143155	TIPRL	1:168148170-168169950	OK	56.9429	40.3548	-0.496776	-1.04724	0.0799	0.9998
ENSG00000177406	ENSG00000177406	RP11-218M22.1	12:673461-772945	OK	0.639057	0.285502	-1.16244	-0.986524	0.07995	0.9998
ENSG00000085832	ENSG00000085832	EPS15	1:51819934-52027301	OK	13.0207	18.1498	0.479143	0.973328	0.08	0.9998
ENSG00000120137	ENSG00000120137	PANK3	5:167975499-168006605	OK	29.9901	22.3306	-0.425465	-0.743295	0.08015	0.9998
ENSG00000199785	ENSG00000199785	SNORA52	11:799178-812880	OK	17.9508	0	#NAME?	#NAME?	0.08015	0.9998
ENSG00000189343	ENSG00000189343	RPS2P46	17:19342455-19364308	OK	278.628	377.802	0.43929	1.06222	0.08025	0.9998
ENSG00000058335	ENSG00000058335	RASGRF1	15:79252288-79383115	OK	0.876478	1.87268	1.09531	0.867487	0.0803	0.9998
ENSG00000196136	ENSG00000196136	SERPINA3	14:95027427-95090983	OK	1.69358	0.356102	-2.24971	-1.44003	0.08055	0.9998
ENSG00000267436	ENSG00000267436	AC005786.7	19:3506270-3579086	OK	0	1.88361	inf	#NAME?	0.08055	0.9998
ENSG00000158710	ENSG00000158710	TAGLN2	1:159887896-159895522	OK	281.722	390.197	0.469929	1.06545	0.08075	0.9998
ENSG00000065526	ENSG00000065526	SPEN	1:16160559-16266955	OK	8.18877	12.7009	0.633213	0.602176	0.08095	0.9998
ENSG00000256422	ENSG00000256422	RP11-886D15.1	11:104316595-104480049	OK	1.52727	0.664049	-1.20159	-0.990777	0.08105	0.9998
ENSG00000105327	ENSG00000105327	BBC3	19:47724080-47736023	OK	33.3998	48.0852	0.525754	1.05325	0.08115	0.9998
ENSG00000133135	ENSG00000133135	RNF128	X:105937023-106040223	OK	0.611986	1.0799	0.81932	1.00114	0.08115	0.9998
ENSG00000185070	ENSG00000185070	FLRT2	14:85996487-86095034	OK	0.501804	1.20643	1.26555	0.732492	0.0813	0.9998
ENSG00000205670	ENSG00000205670	SMIM11	21:35747778-35780164	OK	17.7835	11.9524	-0.573237	-1.05817	0.0814	0.9998
ENSG00000184787	ENSG00000184787	UBE2G2	21:46188954-46221934	OK	21.8962	33.0576	0.594304	1.00374	0.08145	0.9998
ENSG00000225975	ENSG00000225975	AC074138.3	19:37176341-37178351	OK	1.99698	0.871034	-1.19702	-1.08213	0.08145	0.9998
ENSG00000167363	ENSG00000167363	FN3K	17:80693450-80709073	OK	22.6253	32.4265	0.519234	1.03431	0.08155	0.9998
ENSG00000231991	ENSG00000231991	ANXA2P2	9:33624222-33625532	OK	45.2122	62.1752	0.459626	1.06813	0.0816	0.9998
ENSG00000132953	ENSG00000132953	XPO4	13:21351468-21477187	OK	8.44343	11.58	0.455727	0.815395	0.0819	0.9998
ENSG00000054654	ENSG00000054654	SYNE2	14:64319682-64805317	OK	9.43431	6.28312	-0.586437	-0.503422	0.08195	0.9998
ENSG00000182263	ENSG00000182263	FIGN	2:164449905-164592522	OK	1.17217	1.96766	0.747303	0.720975	0.082	0.9998
ENSG00000134121	ENSG00000134121	CHL1	3:237440-451090	OK	36.4652	21.7749	-0.74385	-0.886362	0.08225	0.9998
ENSG00000106665	ENSG00000106665	CLIP2	7:73703804-73820273	OK	8.12432	5.79028	-0.488614	-0.829183	0.08235	0.9998
ENSG00000138036	ENSG00000138036	DYNC2LI1	2:44001177-44037149	OK	14.0628	9.28199	-0.599373	-1.04103	0.08255	0.9998
ENSG00000102003	ENSG00000102003	SYP	X:49044268-49058913	OK	1.46595	0.84482	-0.795116	-0.759495	0.08265	0.9998
ENSG00000162704	ENSG00000162704	ARPC5	1:183592400-183604892	OK	79.944	107.109	0.422018	1.05302	0.08275	0.9998
ENSG00000163508	ENSG00000163508	EOMES	3:27757439-27764206	OK	1.22664	0.694112	-0.82147	-0.991436	0.08275	0.9998
ENSG00000172071	ENSG00000172071	EIF2AK3	2:88838237-88931339	OK	8.3002	13.7926	0.732672	0.901068	0.08285	0.9998
ENSG00000110696	ENSG00000110696	C11orf58	11:15987994-16778428	OK	105.968	148.799	0.489735	0.972745	0.08295	0.9998
ENSG00000059378	ENSG00000059378	PARP12	7:139723543-139763521	OK	1.03445	1.6977	0.714717	0.704832	0.08315	0.9998
ENSG00000143653	ENSG00000143653	SCCPDH	1:246887348-246931439	OK	35.1172	25.9653	-0.435593	-1.05338	0.08355	0.9998
ENSG00000036672	ENSG00000036672	USP2	11:119225924-119252436	OK	0.871865	1.79854	1.04465	0.902821	0.0838	0.9998
ENSG00000091651	ENSG00000091651	ORC6	16:46723554-46732306	OK	14.1281	9.68464	-0.544802	-1.04822	0.08385	0.9998
ENSG00000102543	ENSG00000102543	CDADC1	13:49822046-49867618	OK	6.96945	12.491	0.841772	1.01632	0.08395	0.9998
ENSG00000149636	ENSG00000149636	DSN1	20:35380193-35402221	OK	23.5463	16.8622	-0.481708	-1.04906	0.08395	0.9998
ENSG00000183323	ENSG00000183323	CCDC125	5:68576001-68628636	OK	3.91184	2.41293	-0.697061	-1.02628	0.08395	0.9998
ENSG00000170456	ENSG00000170456	DENND5B	12:31535156-31768600	OK	7.67875	12.1526	0.662324	1.05636	0.084	0.9998
ENSG00000136940	ENSG00000136940	PDCL	9:125560667-125590910	OK	7.33306	10.5732	0.527928	0.911125	0.0843	0.9998
ENSG00000079482	ENSG00000079482	OPHN1	X:67262185-67653755	OK	4.57734	2.42536	-0.91631	-0.822089	0.08435	0.9998
ENSG00000114738	ENSG00000114738	MAPKAPK3	3:50643920-50686720	OK	22.8354	32.2082	0.496158	1.01107	0.0844	0.9998
ENSG00000165698	ENSG00000165698	C9orf9	9:135600964-135765588	OK	1.89224	1.01275	-0.901819	-0.993269	0.08445	0.9998
ENSG00000237649	ENSG00000237649	KIFC1	6:33359312-33377701	OK	55.456	38.0644	-0.542902	-1.00404	0.08485	0.9998
ENSG00000163605	ENSG00000163605	PPP4R2	3:72937223-73118350	OK	35.391	25.2221	-0.488694	-0.810612	0.0849	0.9998
ENSG00000088035	ENSG00000088035	ALG6	1:63833260-63904233	OK	11.8334	8.13188	-0.541197	-1.01714	0.085	0.9998
ENSG00000165092	ENSG00000165092	ALDH1A1	9:75515577-75695358	OK	15.6781	21.5258	0.45732	1.01139	0.08505	0.9998
ENSG00000072401	ENSG00000072401	UBE2D1	10:60094734-60130513	OK	7.01658	4.64066	-0.59644	-1.05974	0.08515	0.9998
ENSG00000122861	ENSG00000122861	PLAU	10:75668934-75682535	OK	1.13859	0.221996	-2.35864	-0.741441	0.0853	0.9998
ENSG00000178075	ENSG00000178075	GRAMD1C	3:113547028-113666417	OK	5.69022	3.14521	-0.855327	-0.864946	0.0853	0.9998
ENSG00000051108	ENSG00000051108	HERPUD1	16:56965959-56977798	OK	16.5171	23.0987	0.483848	0.955315	0.08535	0.9998
ENSG00000173898	ENSG00000173898	SPTBN2	11:66452718-66496697	OK	3.29774	5.07809	0.622809	0.633351	0.08545	0.9998
ENSG00000236385	ENSG00000236385	RP11-114M1.2	3:177159708-177470093	OK	1.9541	0.907579	-1.10641	-1.06902	0.08545	0.9998
ENSG00000184939	ENSG00000184939	ZFP90	16:68563992-68623415	OK	5.29805	3.37307	-0.651399	-0.650415	0.08555	0.9998
ENSG00000205581	ENSG00000205581	HMGN1	21:40714240-40721573	OK	58.3055	83.5756	0.519449	1.0059	0.08565	0.9998
ENSG00000257411	ENSG00000257411	RP11-603J24.9	12:56473640-56507691	OK	0.79294	0	#NAME?	#NAME?	0.0858	0.9998
ENSG00000260914	ENSG00000260914	RP11-343C2.11	16:69139466-69442474	OK	0	1.00456	inf	#NAME?	0.0859	0.9998
ENSG00000119969	ENSG00000119969	HELLS	10:96305546-96373662	OK	20.3362	13.0244	-0.642827	-1.03139	0.08595	0.9998
ENSG00000171827	ENSG00000171827	ZNF570	19:37902056-37976260	OK	2.55167	1.2633	-1.01424	-0.881475	0.08595	0.9998
ENSG00000170899	ENSG00000170899	GSTA4	6:52842750-52860176	OK	19.7182	13.8487	-0.509776	-1.04229	0.086	0.9998
ENSG00000048991	ENSG00000048991	R3HDM1	2:136289024-136482840	OK	7.86219	5.54321	-0.50421	-0.688969	0.08605	0.9998
ENSG00000005238	ENSG00000005238	FAM214B	9:35104108-35116338	OK	32.3033	44.1025	0.449176	0.988316	0.08615	0.9998
ENSG00000260948	ENSG00000260948	RP11-552M11.8	1:111973667-111975690	OK	0.325132	0.646989	0.992713	1.07812	0.0864	0.9998
ENSG00000072364	ENSG00000072364	AFF4	5:132211070-132299326	OK	5.87598	8.26727	0.492581	0.686309	0.0865	0.9998
ENSG00000169908	ENSG00000169908	TM4SF1	3:149086808-149104370	OK	0.993358	1.69218	0.768501	0.959176	0.0865	0.9998
ENSG00000090470	ENSG00000090470	PDCD7	15:65409716-65426174	OK	13.8529	10.011	-0.468599	-0.808502	0.08655	0.9998
ENSG00000136874	ENSG00000136874	STX17	9:102668914-102732618	OK	11.2428	7.70346	-0.545423	-0.789973	0.08665	0.9998
ENSG00000143126	ENSG00000143126	CELSR2	1:109792640-109818372	OK	8.76424	12.2834	0.487006	0.938354	0.0867	0.9998
ENSG00000235204	ENSG00000235204	RP11-121A14.2	9:127019884-127115586	OK	0.838445	0	#NAME?	#NAME?	0.0867	0.9998
ENSG00000187566	ENSG00000187566	NHLRC1	6:18120717-18122851	OK	2.1252	3.37757	0.668386	1.05638	0.08675	0.9998
ENSG00000048052	ENSG00000048052	HDAC9	7:18126571-19042039	OK	7.0458	10.2906	0.546493	0.800866	0.08725	0.9998
ENSG00000170153	ENSG00000170153	RNF150	4:141780960-142134031	OK	3.56888	2.34639	-0.605031	-0.773785	0.0874	0.9998
ENSG00000163624	ENSG00000163624	CDS1	4:85504131-85572491	OK	1.43676	2.20001	0.614692	0.86967	0.08745	0.9998
ENSG00000161912	ENSG00000161912	ADCY10P1	6:41068760-41108571	OK	0.962202	1.82675	0.924865	0.771861	0.0875	0.9998
ENSG00000145734	ENSG00000145734	BDP1	5:70751441-70863649	OK	7.05336	4.99276	-0.498473	-1.06878	0.0876	0.9998
ENSG00000151208	ENSG00000151208	DLG5	10:79542623-79686378	OK	7.64685	10.5547	0.464949	0.972827	0.0877	0.9998
ENSG00000115844	ENSG00000115844	DLX2	2:172964166-172967628	OK	1.78944	1.0898	-0.715438	-1.06678	0.08775	0.9998
ENSG00000180447	ENSG00000180447	GAS1	9:89559278-89562104	OK	16.0349	11.7579	-0.447583	-1.00986	0.08785	0.9998
ENSG00000137441	ENSG00000137441	FGFBP2	4:15961865-16086001	OK	86.2607	61.4614	-0.489021	-1.05562	0.088	0.9998
ENSG00000166682	ENSG00000166682	TMPRSS5	11:113558271-113577095	OK	0.434253	0.891415	1.03756	0.596595	0.08805	0.9998
ENSG00000085465	ENSG00000085465	OVGP1	1:111956935-111970399	OK	0.328248	0.689024	1.06977	0.758709	0.0884	0.9998
ENSG00000129353	ENSG00000129353	SLC44A2	19:10713132-10755235	OK	9.49942	6.73935	-0.49523	-0.833967	0.0884	0.9998
ENSG00000197459	ENSG00000197459	HIST1H2BH	6:26251878-26252303	OK	6.61042	3.40308	-0.957899	-1.08232	0.0884	0.9998
ENSG00000009307	ENSG00000009307	CSDE1	1:115259533-115301297	OK	168.445	238.879	0.503996	0.81647	0.08845	0.9998
ENSG00000229727	ENSG00000229727	AC013460.1	2:7561391-7590385	OK	0.711401	0.285455	-1.3174	-0.738571	0.0885	0.9998
ENSG00000139737	ENSG00000139737	SLAIN1	13:78272022-78338377	OK	6.01055	8.84003	0.556554	0.903688	0.0886	0.9998
ENSG00000152932	ENSG00000152932	RAB3C	5:57878047-58159241	OK	20.0763	9.37375	-1.09879	-1.1014	0.08885	0.9998
ENSG00000101198	ENSG00000101198	NKAIN4	20:61872135-61904046	OK	6.06027	10.6037	0.807114	1.06912	0.08895	0.9998
ENSG00000077585	ENSG00000077585	GPR137B	1:236305831-236445319	OK	143.855	196.761	0.451829	1.03331	0.089	0.9998
ENSG00000086666	ENSG00000086666	ZFAND6	15:80351909-80430735	OK	61.186	83.3165	0.4454	1.00869	0.08905	0.9998
ENSG00000111371	ENSG00000111371	SLC38A1	12:46576845-46663800	OK	7.40586	11.0432	0.576424	0.637573	0.08905	0.9998
ENSG00000127920	ENSG00000127920	GNG11	7:93551010-93557922	OK	21.2228	28.5834	0.429565	1.03669	0.0891	0.9998
ENSG00000132589	ENSG00000132589	FLOT2	17:27206352-27224697	OK	21.1733	28.552	0.431343	0.976069	0.0891	0.9998
ENSG00000189367	ENSG00000189367	KIAA0408	6:127759550-127840500	OK	1.63981	0.816873	-1.00534	-0.936942	0.0891	0.9998
ENSG00000089723	ENSG00000089723	OTUB2	14:94492674-94515276	OK	1.99001	2.94969	0.567788	0.989444	0.08915	0.9998
ENSG00000119729	ENSG00000119729	RHOQ	2:46717888-46852881	OK	165.421	225.661	0.448016	0.818686	0.0893	0.9998
ENSG00000239306	ENSG00000239306	RBM14	11:66384052-66445392	OK	22.3547	34.9945	0.64655	0.838774	0.0893	0.9998
ENSG00000114107	ENSG00000114107	CEP70	3:138213185-138313380	OK	15.3739	10.5712	-0.540346	-0.976493	0.08935	0.9998
ENSG00000185432	ENSG00000185432	METTL7A	12:51317254-51326300	OK	0.340301	0.853356	1.32634	1.00121	0.0895	0.9998
ENSG00000221914	ENSG00000221914	PPP2R2A	8:26149006-26230196	OK	41.0945	56.2492	0.452889	0.903896	0.08955	0.9998
ENSG00000175183	ENSG00000175183	CSRP2	12:77252494-77274132	OK	50.2883	36.0811	-0.478979	-1.0257	0.08965	0.9998
ENSG00000185920	ENSG00000185920	PTCH1	9:98205261-98279339	OK	4.37304	6.71339	0.618404	0.571736	0.09005	0.9998
ENSG00000021574	ENSG00000021574	SPAST	2:32288679-32382706	OK	5.91717	4.23397	-0.482896	-1.03647	0.0901	0.9998
ENSG00000154654	ENSG00000154654	NCAM2	21:22370632-22915650	OK	5.46451	2.88221	-0.922915	-0.95132	0.09015	0.9998
ENSG00000105767	ENSG00000105767	CADM4	19:44126519-44143991	OK	30.4545	40.9516	0.427268	0.964496	0.0903	0.9998
ENSG00000269728	ENSG00000269728	RP11-145M9.4	3:179113876-179116979	OK	15.467	10.1484	-0.607952	-1.05059	0.0903	0.9998
ENSG00000229472	ENSG00000229472	RP1-64K7.4	20:32570857-32700138	OK	0	1.39846	inf	#NAME?	0.0904	0.9998
ENSG00000167900	ENSG00000167900	TK1	17:76170159-76183314	OK	75.5394	53.6787	-0.49288	-1.03465	0.0905	0.9998
ENSG00000169252	ENSG00000169252	ADRB2	5:148206155-148208196	OK	2.24318	3.49227	0.638621	1.04907	0.0907	0.9998
ENSG00000014824	ENSG00000014824	SLC30A9	4:41992488-42092474	OK	20.9309	30.2919	0.533294	1.02867	0.09075	0.9998
ENSG00000121060	ENSG00000121060	TRIM25	17:54965269-54991399	OK	16.257	22.813	0.488801	0.699441	0.09075	0.9998
ENSG00000131373	ENSG00000131373	HACL1	3:15602210-15687329	OK	19.2505	12.4238	-0.631783	-1.02538	0.09075	0.9998
ENSG00000071246	ENSG00000071246	VASH1	14:77228531-77253067	OK	0.42507	1.05386	1.30991	0.775673	0.09085	0.9998
ENSG00000157693	ENSG00000157693	C9orf91	9:117373485-117408702	OK	41.6764	27.0309	-0.624619	-0.999655	0.09095	0.9998
ENSG00000180917	ENSG00000180917	CMTR2	16:71315291-71323618	OK	3.36762	4.90009	0.541076	0.83468	0.09095	0.9998
ENSG00000105519	ENSG00000105519	CAPS	19:5904851-5915888	OK	1.94616	3.66397	0.91278	0.926689	0.091	0.9998
ENSG00000139146	ENSG00000139146	FAM60A	12:31433517-31479992	OK	11.3517	16.8604	0.570727	0.997636	0.0911	0.9998
ENSG00000177888	ENSG00000177888	ZBTB41	1:197122809-197169672	OK	4.3911	3.15269	-0.477998	-1.0212	0.0912	0.9998
ENSG00000124787	ENSG00000124787	RPP40	6:4994965-5004297	OK	10.6861	16.3721	0.615505	1.00819	0.0913	0.9998
ENSG00000166796	ENSG00000166796	LDHC	11:18433853-18473605	OK	1.094	0.581445	-0.911893	-0.741732	0.09135	0.9998
ENSG00000120370	ENSG00000120370	GORAB	1:170429593-170522587	OK	12.44	8.4863	-0.551781	-0.911843	0.0914	0.9998
ENSG00000172031	ENSG00000172031	EPHX4	1:92495538-92529093	OK	1.75777	2.8772	0.710922	1.01301	0.0917	0.9998
ENSG00000228348	ENSG00000228348	EFCAB14P1	1:35587622-35588085	OK	4.74425	2.45544	-0.950198	-1.06701	0.0918	0.9998
ENSG00000128596	ENSG00000128596	CCDC136	7:128430810-128462186	OK	10.7523	17.441	0.697838	0.956781	0.09195	0.9998
ENSG00000186625	ENSG00000186625	KATNA1	6:149916008-149970108	OK	7.12144	4.67621	-0.60683	-0.993076	0.09195	0.9998
ENSG00000101882	ENSG00000101882	NKAP	X:119059013-119077735	OK	16.6689	11.7697	-0.502085	-1.01971	0.0922	0.9998
ENSG00000109339	ENSG00000109339	MAPK10	4:86936275-87515284	OK	2.51023	3.74808	0.578333	0.60985	0.0922	0.9998
ENSG00000006025	ENSG00000006025	OSBPL7	17:45884737-45899200	OK	4.07422	6.85798	0.75126	0.82777	0.09225	0.9998
ENSG00000234814	ENSG00000234814	SVILP1	10:30960494-31006195	OK	0.692656	0.37956	-0.867813	-0.849341	0.09225	0.9998
ENSG00000214837	ENSG00000214837	RP11-261C10.3	1:243242158-243265035	OK	4.41127	2.40641	-0.874309	-0.990858	0.09255	0.9998
ENSG00000144802	ENSG00000144802	NFKBIZ	3:101498045-101579866	OK	69.5743	47.5543	-0.548977	-0.840368	0.0926	0.9998
ENSG00000134864	ENSG00000134864	GGACT	13:101183809-101241782	OK	2.76174	5.89206	1.0932	1.02085	0.0927	0.9998
ENSG00000198108	ENSG00000198108	CHSY3	5:128795251-129522327	OK	1.09767	2.03957	0.893823	0.873978	0.09295	0.9998
ENSG00000198225	ENSG00000198225	FKBP1C	6:63921350-63922929	OK	3.88583	6.87682	0.82352	0.782491	0.093	0.9998
ENSG00000163071	ENSG00000163071	SPATA18	4:52917496-52963458	OK	2.68771	4.0071	0.576179	0.746612	0.09305	0.9998
ENSG00000142910	ENSG00000142910	TINAGL1	1:32042115-32053288	OK	0.366858	0.720172	0.973118	0.611223	0.0931	0.9998
ENSG00000176720	ENSG00000176720	BOK	2:242483817-242513546	OK	0.392944	0.714851	0.863319	1.0363	0.09315	0.9998
ENSG00000196437	ENSG00000196437	ZNF569	19:37902056-37976260	OK	2.54561	1.50344	-0.759743	-0.850441	0.09315	0.9998
ENSG00000216775	ENSG00000216775	RP1-152L7.5	6:52529945-52533953	OK	2.56698	1.68238	-0.609567	-0.94948	0.09315	0.9998
ENSG00000174130	ENSG00000174130	TLR6	4:38792297-38858438	OK	1.23941	0.711643	-0.800433	-0.785609	0.09325	0.9998
ENSG00000151414	ENSG00000151414	NEK7	1:198126092-198291550	OK	16.809	12.3099	-0.449416	-0.866943	0.09335	0.9998
ENSG00000113140	ENSG00000113140	SPARC	5:151040656-151104343	OK	729.837	502.837	-0.537483	-0.959065	0.09345	0.9998
ENSG00000091490	ENSG00000091490	SEL1L3	4:25749054-25931435	OK	2.50237	4.27311	0.77199	0.743365	0.0935	0.9998
ENSG00000177683	ENSG00000177683	THAP5	7:108110865-108215294	OK	12.1609	6.8905	-0.819564	-0.794823	0.09375	0.9998
ENSG00000157483	ENSG00000157483	MYO1E	15:59427112-59815748	OK	7.10129	13.3203	0.907468	0.886636	0.0938	0.9998
ENSG00000226266	ENSG00000226266	AC009961.3	2:160527218-160568946	OK	3.08463	1.22677	-1.33023	-1.07491	0.0938	0.9998
ENSG00000137947	ENSG00000137947	GTF2B	1:89318614-89357627	OK	14.0291	19.4584	0.471972	0.963188	0.0939	0.9998
ENSG00000132881	ENSG00000132881	RSG1	1:16558194-16563657	OK	2.54336	1.19893	-1.08499	-1.00951	0.09395	0.9998
ENSG00000131389	ENSG00000131389	SLC6A6	3:14444075-14583588	OK	7.69826	10.5005	0.447858	0.852907	0.09415	0.9998
ENSG00000223459	ENSG00000223459	FAM115B	7:143295132-143305111	OK	1.94104	1.22286	-0.666573	-0.976528	0.09415	0.9998
ENSG00000140092	ENSG00000140092	FBLN5	14:92335755-92414331	OK	1.89808	2.92752	0.625138	0.870391	0.09445	0.9998
ENSG00000263165	ENSG00000263165	RP11-810M2.2	17:4046461-4167274	OK	0	0.693507	inf	#NAME?	0.09445	0.9998
ENSG00000143862	ENSG00000143862	ARL8A	1:202091985-202113869	OK	21.3247	29.7484	0.480282	0.838658	0.0945	0.9998
ENSG00000169429	ENSG00000169429	IL8	4:74606222-74609433	OK	80.673	59.8284	-0.431254	-0.97699	0.0946	0.9998
ENSG00000004846	ENSG00000004846	ABCB5	7:20654829-20816658	OK	67.0046	48.9703	-0.452355	-0.962234	0.09475	0.9998
ENSG00000175550	ENSG00000175550	DRAP1	11:65686727-65689032	OK	96.6701	130.024	0.42764	1.00091	0.09475	0.9998
ENSG00000119865	ENSG00000119865	CNRIP1	2:68511302-68547183	OK	8.03654	5.45718	-0.558418	-1.00775	0.09485	0.9998
ENSG00000256929	ENSG00000256929	AC067852.1	17:40610861-40674629	OK	0	3.67373	inf	#NAME?	0.09485	0.9998
ENSG00000168811	ENSG00000168811	IL12A	3:159631188-159943086	OK	0.407671	1.46749	1.84787	1.02778	0.09515	0.9998
ENSG00000101255	ENSG00000101255	TRIB3	20:361260-378203	OK	12.5758	17.0988	0.443244	0.985684	0.0954	0.9998
ENSG00000169379	ENSG00000169379	ARL13B	3:93698982-93847389	OK	7.50654	4.31713	-0.798075	-0.822705	0.09555	0.9998
ENSG00000232445	ENSG00000232445	RP11-132A1.4	7:100951626-100954266	OK	0.288069	0.823158	1.51476	1.06166	0.09565	0.9998
ENSG00000166912	ENSG00000166912	MTMR10	15:31196054-31283810	OK	6.33132	3.86079	-0.713612	-0.806097	0.0959	0.9998
ENSG00000169220	ENSG00000169220	RGS14	5:176784837-176799602	OK	14.4232	21.7535	0.592854	0.89066	0.09605	0.9998
ENSG00000132780	ENSG00000132780	NASP	1:46049517-46084566	OK	55.5463	39.8298	-0.479841	-0.977027	0.0962	0.9998
ENSG00000147894	ENSG00000147894	C9orf72	9:27546543-27573864	OK	5.92484	3.96351	-0.579999	-0.984654	0.09625	0.9998
ENSG00000181754	ENSG00000181754	AMIGO1	1:110046796-110052360	OK	0.421015	0.752684	0.838173	0.976614	0.0965	0.9998
ENSG00000133134	ENSG00000133134	BEX2	X:102564273-102565974	OK	3.83179	6.29992	0.717317	1.03502	0.09665	0.9998
ENSG00000272777	ENSG00000272777	RP11-571L19.8	4:99988406-99989276	OK	0.226502	0.633133	1.48298	1.06464	0.09665	0.9998
ENSG00000116586	ENSG00000116586	LAMTOR2	1:156024542-156028301	OK	138.864	103.018	-0.430777	-1.01836	0.09695	0.9998
ENSG00000167617	ENSG00000167617	CDC42EP5	19:54976209-54984411	OK	0.74396	2.31403	1.63711	0.888099	0.09705	0.9998
ENSG00000134222	ENSG00000134222	PSRC1	1:109822177-109825808	OK	28.1602	20.1467	-0.483115	-0.952366	0.09735	0.9998
ENSG00000138449	ENSG00000138449	SLC40A1	2:190425304-190448484	OK	0.887409	1.43779	0.696178	0.659018	0.0974	0.9998
ENSG00000183137	ENSG00000183137	CEP57L1	6:109416312-109485135	OK	8.65203	5.13245	-0.75339	-1.0185	0.0975	0.9998
ENSG00000244567	ENSG00000244567	AC096772.6	2:208686013-208687493	OK	2.9882	1.80153	-0.730059	-1.01886	0.0976	0.9998
ENSG00000156966	ENSG00000156966	B3GNT7	2:232260253-232265875	OK	1.76315	2.64042	0.582612	0.974585	0.09765	0.9998
ENSG00000165617	ENSG00000165617	DACT1	14:59100684-59115039	OK	7.03651	10.429	0.56767	0.97703	0.09775	0.9998
ENSG00000137331	ENSG00000137331	IER3	6:30710705-30712331	OK	187.99	141.649	-0.408335	-1.01395	0.09805	0.9998
ENSG00000184445	ENSG00000184445	KNTC1	12:123011792-123215390	OK	20.8326	13.9711	-0.576396	-0.782949	0.09835	0.9998
ENSG00000235883	ENSG00000235883	AC012379.1	15:49115931-49255641	OK	0	1.54342	inf	#NAME?	0.09835	0.9998
ENSG00000009780	ENSG00000009780	FAM76A	1:28052489-28089633	OK	6.23598	3.77386	-0.724574	-0.912867	0.0984	0.9998
ENSG00000095932	ENSG00000095932	C19orf77	19:3474404-3480540	OK	0.436887	1.06204	1.2815	0.828177	0.0985	0.9998
ENSG00000166979	ENSG00000166979	EVA1C	21:33784313-33887707	OK	3.5813	5.71894	0.675262	0.956904	0.0985	0.9998
ENSG00000177144	ENSG00000177144	NUDT4P1	1:145139024-145139569	OK	76.5586	104.534	0.449338	1.0047	0.09855	0.9998
ENSG00000242759	ENSG00000242759	LINC00882	3:106555657-106959488	OK	3.87274	2.11533	-0.872474	-0.933776	0.09865	0.9998
ENSG00000165983	ENSG00000165983	PTER	10:16478941-16555736	OK	2.75138	1.6343	-0.751484	-0.985978	0.0987	0.9998
ENSG00000060656	ENSG00000060656	PTPRU	1:29563027-29653325	OK	2.72516	4.14453	0.604866	0.674202	0.09875	0.9998
ENSG00000125633	ENSG00000125633	CCDC93	2:118617002-118771709	OK	11.2005	7.97259	-0.490443	-0.571196	0.09875	0.9998
ENSG00000164096	ENSG00000164096	C4orf3	4:120218206-120225600	OK	59.2943	39.7096	-0.578408	-0.998931	0.09875	0.9998
ENSG00000123364	ENSG00000123364	HOXC13	12:54329111-54340328	OK	1.97385	3.03518	0.620765	1.01773	0.09885	0.9998
ENSG00000189079	ENSG00000189079	ARID2	12:46123447-46301823	OK	2.96656	4.59623	0.631662	0.785704	0.09885	0.9998
ENSG00000153132	ENSG00000153132	CLGN	4:141309608-141349122	OK	2.02586	1.30158	-0.638271	-0.969942	0.0989	0.9998
ENSG00000158882	ENSG00000158882	TOMM40L	1:161195792-161208092	OK	23.9929	17.7878	-0.43172	-0.940119	0.099	0.9998
ENSG00000121621	ENSG00000121621	KIF18A	11:28042166-28355054	OK	6.94712	4.24288	-0.711373	-0.974474	0.09905	0.9998
ENSG00000111911	ENSG00000111911	HINT3	6:126277926-126301387	OK	4.77967	6.69686	0.486574	0.994111	0.0991	0.9998
ENSG00000131238	ENSG00000131238	PPT1	1:40538378-40563375	OK	92.3893	69.0326	-0.420447	-0.900673	0.0992	0.9998
ENSG00000162434	ENSG00000162434	JAK1	1:65210777-65432187	OK	26.9124	19.1792	-0.488725	-0.819476	0.0993	0.9998
ENSG00000100796	ENSG00000100796	SMEK1	14:91923954-91976898	OK	23.9469	34.7279	0.536256	0.966867	0.09945	0.9998
ENSG00000091527	ENSG00000091527	CDV3	3:133292573-133309105	OK	64.9498	90.1283	0.472654	0.886351	0.09955	0.9998
ENSG00000136935	ENSG00000136935	GOLGA1	9:127640645-127905785	OK	9.87705	6.77432	-0.544005	-0.808458	0.09955	0.9998
ENSG00000104368	ENSG00000104368	PLAT	8:42032235-42065242	OK	77.8204	103.031	0.404856	0.955853	0.0996	0.9998
ENSG00000114450	ENSG00000114450	GNB4	3:179116989-179169378	OK	22.2021	16.4984	-0.428373	-0.842682	0.0996	0.9998
ENSG00000155760	ENSG00000155760	FZD7	2:202899309-202903160	OK	4.28051	6.16351	0.525969	1.00579	0.0997	0.9998
ENSG00000149548	ENSG00000149548	CCDC15	11:124824016-124911385	OK	1.47538	0.960209	-0.619669	-0.912116	0.0998	0.9998
ENSG00000260482	ENSG00000260482	CTD-2196E14.9	16:23681331-23686820	OK	6.27099	8.88269	0.502303	1.00075	0.09995	0.9998
ENSG00000187123	ENSG00000187123	LYPD6	2:150186498-150330662	OK	3.52566	2.44887	-0.525778	-0.951935	0.10005	0.9998
ENSG00000138495	ENSG00000138495	COX17	3:119355303-119396301	OK	133.97	99.2771	-0.432382	-0.999761	0.1002	0.9998
ENSG00000109819	ENSG00000109819	PPARGC1A	4:23562545-23905712	OK	11.7627	8.3698	-0.490953	-0.662148	0.10035	0.9998
ENSG00000231686	ENSG00000231686	RP1-203P18.1	X:145701114-145702102	OK	1.56083	2.66295	0.770715	0.988778	0.1006	0.9998
ENSG00000213160	ENSG00000213160	KLHL23	2:170550974-170633499	OK	3.23765	5.17264	0.675955	0.816674	0.1008	0.9998
ENSG00000204310	ENSG00000204310	AGPAT1	6:32116135-32145873	OK	114.236	67.5736	-0.757493	-1.03915	0.10085	0.9998
ENSG00000115520	ENSG00000115520	COQ10B	2:198318146-198340032	OK	19.7146	27.1456	0.461451	1.00135	0.10105	0.9998
ENSG00000171634	ENSG00000171634	BPTF	17:65821639-65980494	OK	30.1127	21.008	-0.519432	-0.590104	0.10105	0.9998
ENSG00000173230	ENSG00000173230	GOLGB1	3:121382045-121468602	OK	10.5965	7.70709	-0.459331	-0.491728	0.10105	0.9998
ENSG00000270069	ENSG00000270069	RP6-99M1.2	X:45604638-45629677	OK	3.40025	5.20463	0.614156	1.00315	0.10105	0.9998
ENSG00000138835	ENSG00000138835	RGS3	9:116207010-116360018	OK	11.2735	15.8144	0.488294	0.893808	0.1011	0.9998
ENSG00000155846	ENSG00000155846	PPARGC1B	5:149109860-149234585	OK	2.04609	3.06475	0.582899	0.826407	0.1011	0.9998
ENSG00000213553	ENSG00000213553	RPLP0P6	2:38633860-38742882	OK	426.837	566.944	0.409522	0.99458	0.10115	0.9998
ENSG00000046604	ENSG00000046604	DSG2	18:29078005-29136874	OK	27.0513	35.5897	0.395762	0.974399	0.1012	0.9998
ENSG00000176387	ENSG00000176387	HSD11B2	16:67464554-67471456	OK	0.288638	0.764727	1.40568	0.725002	0.1012	0.9998
ENSG00000142192	ENSG00000142192	APP	21:27252860-27589700	OK	104.969	139.124	0.406415	0.942494	0.1013	0.9998
ENSG00000158747	ENSG00000158747	NBL1	1:19923472-19984945	OK	238.069	154.742	-0.621517	-1.01646	0.10135	0.9998
ENSG00000111880	ENSG00000111880	RNGTT	6:89319984-89673348	OK	7.48326	5.2662	-0.506905	-1.00665	0.1015	0.9998
ENSG00000105640	ENSG00000105640	RPL18A	19:17970684-17974962	OK	405.483	538.19	0.408473	0.999544	0.1016	0.9998
ENSG00000115827	ENSG00000115827	DCAF17	2:172173918-172341562	OK	7.70575	4.89892	-0.653471	-0.648505	0.10165	0.9998
ENSG00000169302	ENSG00000169302	STK32A	5:146614525-146767415	OK	47.3543	31.5579	-0.585495	-0.975401	0.10165	0.9998
ENSG00000149115	ENSG00000149115	TNKS1BP1	11:57067111-57092426	OK	13.9708	19.7108	0.496572	0.849422	0.102	0.9998
ENSG00000187688	ENSG00000187688	TRPV2	17:16317837-16340317	OK	56.4477	74.135	0.39324	0.780992	0.10215	0.9998
ENSG00000185477	ENSG00000185477	GPRIN3	4:90157536-90229161	OK	0.673288	1.00885	0.583412	1.03364	0.1022	0.9998
ENSG00000125257	ENSG00000125257	ABCC4	13:95672082-95953687	OK	5.70987	7.83116	0.455768	0.937641	0.10225	0.9998
ENSG00000078369	ENSG00000078369	GNB1	1:1716728-1822495	OK	124.976	168.59	0.431867	0.855204	0.1023	0.9998
ENSG00000080986	ENSG00000080986	NDC80	18:2571509-2616634	OK	15.1706	11.0016	-0.463565	-0.873759	0.1023	0.9998
ENSG00000168566	ENSG00000168566	SNRNP48	6:7590431-7612200	OK	8.96837	12.2668	0.451847	0.990047	0.1023	0.9998
ENSG00000090339	ENSG00000090339	ICAM1	19:10362576-10399695	OK	70.8476	49.5321	-0.516355	-1.00289	0.10235	0.9998
ENSG00000168904	ENSG00000168904	LRRC28	15:99791566-99930934	OK	25.1945	17.4713	-0.528116	-0.931788	0.10245	0.9998
ENSG00000087074	ENSG00000087074	PPP1R15A	19:49375648-49379314	OK	41.3388	54.6511	0.402753	0.99497	0.1028	0.9998
ENSG00000182013	ENSG00000182013	PNMAL1	19:46969747-46974820	OK	10.2406	13.8636	0.436995	0.999044	0.1029	0.9998
ENSG00000228327	ENSG00000228327	RP11-206L10.2	1:694411-714006	OK	1.1251	0.592181	-0.925946	-1.02909	0.10295	0.9998
ENSG00000132109	ENSG00000132109	TRIM21	11:4406126-4414926	OK	1.29382	2.08939	0.691443	0.960029	0.10315	0.9998
ENSG00000102882	ENSG00000102882	MAPK3	16:30125425-30134827	OK	47.8175	33.5515	-0.511161	-0.972282	0.10325	0.9998
ENSG00000137573	ENSG00000137573	SULF1	8:70378858-70573150	OK	1.05406	1.90231	0.851799	0.603053	0.10385	0.9998
ENSG00000048740	ENSG00000048740	CELF2	10:11047258-11378674	OK	8.76211	12.7956	0.546301	0.974074	0.1039	0.9998
ENSG00000101752	ENSG00000101752	MIB1	18:19284917-19450918	OK	8.49027	11.5611	0.4454	0.941402	0.10395	0.9998
ENSG00000273456	ENSG00000273456	RP11-686O6.2	2:203239654-203240327	OK	0.509181	1.18395	1.21736	1.00453	0.1041	0.9998
ENSG00000008517	ENSG00000008517	IL32	16:3115297-3137101	OK	2.74256	1.7651	-0.635772	-0.606956	0.10415	0.9998
ENSG00000182871	ENSG00000182871	COL18A1	21:46825051-46964325	OK	5.01483	7.24242	0.530273	0.897378	0.10435	0.9998
ENSG00000107890	ENSG00000107890	ANKRD26	10:27280842-27389421	OK	1.57334	1.0125	-0.635917	-0.733656	0.1044	0.9998
ENSG00000255339	ENSG00000255339	NDUFB8	10:102246398-102319755	OK	0.105141	1.00952	3.26328	0.21531	0.10445	0.9998
ENSG00000125246	ENSG00000125246	CLYBL	13:100258918-100549387	OK	5.28891	3.29104	-0.684427	-0.938899	0.1045	0.9998
ENSG00000123136	ENSG00000123136	DDX39A	19:14519630-14530192	OK	64.2245	48.1931	-0.414298	-0.952782	0.10475	0.9998
ENSG00000143799	ENSG00000143799	PARP1	1:226548391-226595780	OK	85.2355	64.967	-0.391748	-0.835915	0.1049	0.9998
ENSG00000166889	ENSG00000166889	PATL1	11:59383901-59436453	OK	33.3449	25.2861	-0.399125	-0.852719	0.10495	0.9998
ENSG00000132749	ENSG00000132749	MTL5	11:68474907-68519032	OK	0.703702	1.52494	1.11572	0.868987	0.105	0.9998
ENSG00000056097	ENSG00000056097	ZFR	5:32354455-32444867	OK	41.5034	59.2323	0.513155	0.941886	0.10545	0.9998
ENSG00000102265	ENSG00000102265	TIMP1	X:47420515-47479252	OK	26.9019	43.4164	0.690529	0.980185	0.10545	0.9998
ENSG00000186908	ENSG00000186908	ZDHHC17	12:77157367-77247476	OK	17.7166	12.5023	-0.50291	-0.659322	0.1058	0.9998
ENSG00000185033	ENSG00000185033	SEMA4B	15:90703835-90772911	OK	8.91118	6.3923	-0.479283	-0.671708	0.10595	0.9998
ENSG00000267248	ENSG00000267248	CTD-2319I12.4	17:58203895-58213005	OK	1.52378	0.823276	-0.888209	-1.01091	0.106	0.9998
ENSG00000156510	ENSG00000156510	HKDC1	10:70975088-71027904	OK	5.67979	2.60993	-1.12183	-1.06776	0.10605	0.9998
ENSG00000171444	ENSG00000171444	MCC	5:112357795-112824527	OK	8.64944	5.7899	-0.579069	-0.803037	0.1061	0.9998
ENSG00000162377	ENSG00000162377	COA7	1:53152507-53164038	OK	12.7663	18.456	0.531741	0.973077	0.10615	0.9998
ENSG00000110880	ENSG00000110880	CORO1C	12:109038884-109125372	OK	107.309	140.864	0.39253	0.794172	0.1062	0.9998
ENSG00000185480	ENSG00000185480	PARPBP	12:102513955-102591623	OK	15.4618	10.9908	-0.492417	-0.942359	0.1062	0.9998
ENSG00000128011	ENSG00000128011	LRFN1	19:39797207-39811498	OK	2.03615	3.04178	0.57907	0.98785	0.10645	0.9998
ENSG00000147804	ENSG00000147804	SLC39A4	8:145634875-145642279	OK	20.7427	30.5995	0.560904	0.98118	0.1065	0.9998
ENSG00000101363	ENSG00000101363	MANBAL	20:35918040-35945663	OK	54.5318	40.5495	-0.427413	-0.996304	0.1066	0.9998
ENSG00000196923	ENSG00000196923	PDLIM7	5:176910394-176938275	OK	13.0483	18.7085	0.519838	0.923738	0.1066	0.9998
ENSG00000187624	ENSG00000187624	C17orf97	17:254325-273510	OK	0.733495	0.371252	-0.982389	-0.720238	0.1067	0.9998
ENSG00000102081	ENSG00000102081	FMR1	X:146993468-147032645	OK	10.7994	15.4447	0.51616	0.760611	0.1068	0.9998
ENSG00000264019	ENSG00000264019	RP11-6N17.6	17:46018871-46073562	OK	0	1.38062	inf	#NAME?	0.107	0.9998
ENSG00000100599	ENSG00000100599	RIN3	14:92980117-93155339	OK	7.16639	9.80002	0.451539	0.823394	0.1071	0.9998
ENSG00000161326	ENSG00000161326	DUSP14	17:35849936-35873603	OK	19.1504	26.1138	0.44744	0.985532	0.1071	0.9998
ENSG00000101439	ENSG00000101439	CST3	20:23608533-23619110	OK	49.7282	66.9853	0.42978	0.985084	0.10735	0.9998
ENSG00000247556	ENSG00000247556	OIP5-AS1	15:41576187-41624819	OK	18.752	11.4526	-0.711373	-0.85382	0.10755	0.9998
ENSG00000138346	ENSG00000138346	DNA2	10:70173820-70231879	OK	5.5064	3.40567	-0.693171	-0.777809	0.1077	0.9998
ENSG00000183092	ENSG00000183092	BEGAIN	14:101003485-101053750	OK	0.599455	1.1738	0.969468	0.681513	0.1077	0.9998
ENSG00000224260	ENSG00000224260	RP1-272L16.1	1:209701799-209741018	OK	0.51846	1.19436	1.20393	1.0338	0.1078	0.9998
ENSG00000135917	ENSG00000135917	SLC19A3	2:228549925-228582728	OK	0.32757	0.684598	1.06345	0.60293	0.1079	0.9998
ENSG00000213621	ENSG00000213621	RPSAP54	13:21535448-21536334	OK	0.687998	1.36199	0.985238	1.02382	0.10795	0.9998
ENSG00000075711	ENSG00000075711	DLG1	3:196769430-197030618	OK	32.3598	44.9249	0.473315	0.718333	0.108	0.9998
ENSG00000156675	ENSG00000156675	RAB11FIP1	8:37716135-37756985	OK	7.15637	10.0992	0.496937	0.973416	0.108	0.9998
ENSG00000082074	ENSG00000082074	FYB	5:39105337-39274630	OK	1.78318	1.08625	-0.715096	-0.707851	0.10805	0.9998
ENSG00000119986	ENSG00000119986	AVPI1	10:99437180-99447080	OK	32.8333	44.2241	0.429674	0.983034	0.10805	0.9998
ENSG00000169245	ENSG00000169245	CXCL10	4:76932336-77033955	OK	0.817171	0.207703	-1.97612	-1.31562	0.10805	0.9998
ENSG00000269490	ENSG00000269490	SBP1	6:33588141-33679504	OK	0	0.803531	inf	#NAME?	0.1081	0.9998
ENSG00000063761	ENSG00000063761	ADCK1	14:78266425-78401355	OK	4.3033	2.85281	-0.59306	-0.917048	0.1082	0.9998
ENSG00000172927	ENSG00000172927	MYEOV	11:69061604-69182494	OK	0.718006	1.53031	1.09176	0.546028	0.1082	0.9998
ENSG00000105717	ENSG00000105717	PBX4	19:19672521-19729725	OK	2.05771	1.09941	-0.904308	-0.976676	0.1083	0.9998
ENSG00000171680	ENSG00000171680	PLEKHG5	1:6484847-6580121	OK	0.698712	1.14487	0.712408	0.90872	0.1084	0.9998
ENSG00000266258	ENSG00000266258	RP11-41O4.1	18:68002674-68019695	OK	0.529792	1.19898	1.17832	1.00508	0.1084	0.9998
ENSG00000005471	ENSG00000005471	ABCB4	7:87031012-87109751	OK	2.31668	3.33287	0.524705	0.814818	0.1085	0.9998
ENSG00000058804	ENSG00000058804	NDC1	1:54231132-54304533	OK	14.6883	10.5521	-0.477145	-0.962372	0.1085	0.9998
ENSG00000065978	ENSG00000065978	YBX1	1:43148097-43168020	OK	549.555	740.306	0.429858	0.965971	0.1087	0.9998
ENSG00000186193	ENSG00000186193	SAPCD2	9:139952114-139965040	OK	7.0088	5.06816	-0.467704	-0.970489	0.1091	0.9998
ENSG00000004864	ENSG00000004864	SLC25A13	7:95749531-95951459	OK	50.5474	38.168	-0.405274	-0.639575	0.10915	0.9998
ENSG00000124772	ENSG00000124772	CPNE5	6:36708551-36807778	OK	0.844977	0.521482	-0.696295	-0.826138	0.10945	0.9998
ENSG00000117519	ENSG00000117519	CNN3	1:95362506-95392834	OK	84.6312	111.244	0.394469	0.957034	0.1095	0.9998
ENSG00000267001	ENSG00000267001	AC006538.4	19:2714564-2740150	OK	1.41855	0	#NAME?	#NAME?	0.1095	0.9998
ENSG00000218336	ENSG00000218336	TENM3	4:182795590-183724177	OK	0.86599	1.69502	0.968885	0.718057	0.10985	0.9998
ENSG00000107959	ENSG00000107959	PITRM1	10:3179919-3215003	OK	32.8995	24.8068	-0.407327	-0.83403	0.1101	0.9998
ENSG00000120696	ENSG00000120696	KBTBD7	13:41763968-41768702	OK	1.41992	2.0547	0.53312	0.948828	0.11015	0.9998
ENSG00000111358	ENSG00000111358	GTF2H3	12:124118374-124147153	OK	11.002	7.46331	-0.559873	-0.80048	0.1103	0.9998
ENSG00000155974	ENSG00000155974	GRIP1	12:66741210-67197966	OK	1.61512	3.07934	0.930978	0.779254	0.1103	0.9998
ENSG00000138468	ENSG00000138468	SENP7	3:101043048-101232085	OK	8.58123	6.12425	-0.486651	-0.892874	0.11065	0.9998
ENSG00000270673	ENSG00000270673	YTHDF3-AS1	8:64080283-64081001	OK	0.716373	0.219821	-1.70438	-1.16812	0.1107	0.9998
ENSG00000134602	ENSG00000134602	MST4	X:131157292-131209971	OK	5.00533	7.22174	0.528881	0.952804	0.1109	0.9998
ENSG00000064205	ENSG00000064205	WISP2	20:43285091-43379675	OK	0.466025	0.941131	1.01399	0.886366	0.11115	0.9998
ENSG00000084636	ENSG00000084636	COL16A1	1:32083286-32169920	OK	8.53719	14.8579	0.799396	0.759867	0.1112	0.9998
ENSG00000004799	ENSG00000004799	PDK4	7:95212810-95225803	OK	39.3423	52.3644	0.412506	0.848915	0.11125	0.9998
ENSG00000198242	ENSG00000198242	RPL23A	17:27046410-27070473	OK	523.283	696.104	0.411711	0.962547	0.11135	0.9998
ENSG00000176182	ENSG00000176182	MYPOP	19:46393277-46405862	OK	5.36831	3.67126	-0.548192	-0.965876	0.1114	0.9998
ENSG00000005700	ENSG00000005700	IBTK	6:82879699-82957471	OK	20.7008	15.6747	-0.401247	-0.876595	0.1115	0.9998
ENSG00000075945	ENSG00000075945	KIFAP3	1:169890466-170054349	OK	30.7957	23.1757	-0.410118	-0.982227	0.1115	0.9998
ENSG00000138593	ENSG00000138593	SECISBP2L	15:49280672-49338760	OK	9.09802	6.80473	-0.419015	-0.566798	0.1115	0.9998
ENSG00000177685	ENSG00000177685	EFCAB4A	11:818901-842545	OK	0.467069	1.26828	1.44116	0.1729	0.11155	0.9998
ENSG00000075702	ENSG00000075702	WDR62	19:36545782-36596008	OK	8.51778	6.26491	-0.443183	-0.915411	0.1116	0.9998
ENSG00000148943	ENSG00000148943	LIN7C	11:27516122-27528320	OK	5.55001	7.60524	0.454503	0.981107	0.1117	0.9998
ENSG00000065613	ENSG00000065613	SLK	10:105726958-105788991	OK	11.109	8.3863	-0.405623	-0.83449	0.11185	0.9998
ENSG00000225880	ENSG00000225880	LINC00115	1:761585-762902	OK	0.455234	0.875359	0.943266	0.973748	0.11215	0.9998
ENSG00000157741	ENSG00000157741	UBN2	7:138915101-138992982	OK	2.95844	2.18068	-0.440059	-0.884573	0.11225	0.9998
ENSG00000171130	ENSG00000171130	ATP6V0E2	7:149564785-149577784	OK	75.1444	56.9236	-0.400638	-0.926883	0.11225	0.9998
ENSG00000241135	ENSG00000241135	LINC00881	3:156799455-156840793	OK	1.05532	0.41076	-1.36131	-0.906111	0.11235	0.9998
ENSG00000159905	ENSG00000159905	ZNF221	19:44455374-44471861	OK	1.166	0.566828	-1.04059	-0.838921	0.11245	0.9998
ENSG00000183386	ENSG00000183386	FHL3	1:38462441-38471278	OK	4.73449	6.92403	0.548402	0.958388	0.11255	0.9998
ENSG00000232859	ENSG00000232859	LYRM9	17:26083791-26221778	OK	3.66451	1.71173	-1.09817	-1.00358	0.11255	0.9998
ENSG00000115306	ENSG00000115306	SPTBN1	2:54683421-54896812	OK	119.27	160.506	0.4284	0.91442	0.1126	0.9998
ENSG00000143845	ENSG00000143845	ETNK2	1:204100189-204121307	OK	16.8525	22.9983	0.448562	0.932185	0.1126	0.9998
ENSG00000066651	ENSG00000066651	TRMT11	6:126307575-126360422	OK	6.43362	10.0786	0.647597	0.836956	0.1127	0.9998
ENSG00000104983	ENSG00000104983	CCDC61	19:46498338-46526323	OK	4.2259	2.69806	-0.647335	-0.829391	0.1127	0.9998
ENSG00000105372	ENSG00000105372	RPS19	19:42363987-42376994	OK	3266.72	4570.8	0.484604	0.972084	0.11295	0.9998
ENSG00000152056	ENSG00000152056	AP1S3	2:224616402-224702744	OK	7.64339	11.976	0.647861	0.941489	0.11295	0.9998
ENSG00000237172	ENSG00000237172	B3GNT9	16:67143860-67185117	OK	0.961482	2.07088	1.10691	0.99193	0.11305	0.9998
ENSG00000155254	ENSG00000155254	MARVELD1	10:99472929-99477907	OK	10.5207	14.5832	0.47107	0.932012	0.1131	0.9998
ENSG00000133874	ENSG00000133874	RNF122	8:33405272-33424643	OK	8.30471	5.76043	-0.527753	-0.969333	0.11315	0.9998
ENSG00000130309	ENSG00000130309	COLGALT1	19:17666402-17693971	OK	81.4942	106.441	0.385287	0.942543	0.1133	0.9998
ENSG00000225190	ENSG00000225190	PLEKHM1	17:43513265-43568115	OK	15.4046	21.8656	0.505304	0.670501	0.11335	0.9998
ENSG00000139921	ENSG00000139921	TMX1	14:51706879-51722759	OK	31.4506	41.3935	0.396316	0.953819	0.11385	0.9998
ENSG00000159733	ENSG00000159733	ZFYVE28	4:2271308-2420390	OK	1.55274	2.76542	0.832677	0.86411	0.11385	0.9998
ENSG00000084207	ENSG00000084207	GSTP1	11:67351065-67354131	OK	104.688	138.976	0.408739	0.975252	0.11395	0.9998
ENSG00000104765	ENSG00000104765	BNIP3L	8:26236774-26371608	OK	122.797	83.5408	-0.555718	-0.922883	0.11395	0.9998
ENSG00000138829	ENSG00000138829	FBN2	5:127593600-128369335	OK	0.526675	0.967949	0.878018	0.892165	0.11395	0.9998
ENSG00000148925	ENSG00000148925	BTBD10	11:13409547-13484844	OK	23.6489	17.6008	-0.426132	-0.880438	0.1141	0.9998
ENSG00000145390	ENSG00000145390	USP53	4:120113927-120216672	OK	29.0235	20.4575	-0.504588	-0.660068	0.11445	0.9998
ENSG00000092470	ENSG00000092470	WDR76	15:44119160-44160617	OK	3.30511	2.02534	-0.706534	-0.891744	0.11465	0.9998
ENSG00000118412	ENSG00000118412	CASP8AP2	6:90539612-90584155	OK	2.62528	1.65198	-0.668276	-0.911896	0.11495	0.9998
ENSG00000250722	ENSG00000250722	SEPP1	5:42756902-42887494	OK	0.520201	0.982552	0.917464	0.503555	0.11515	0.9998
ENSG00000140326	ENSG00000140326	CDAN1	15:43015756-43029324	OK	3.53807	2.3369	-0.598365	-0.674642	0.11535	0.9998
ENSG00000100211	ENSG00000100211	CBY1	22:39052640-39077825	OK	14.7908	10.0167	-0.562288	-0.942887	0.11545	0.9998
ENSG00000174720	ENSG00000174720	LARP7	4:113434671-113578748	OK	22.5504	15.5082	-0.540123	-0.773073	0.11545	0.9998
ENSG00000164237	ENSG00000164237	CMBL	5:10275986-10308138	OK	31.8261	43.7611	0.459436	0.952866	0.11565	0.9998
ENSG00000176022	ENSG00000176022	B3GALT6	1:1167628-1170421	OK	4.11983	2.82448	-0.544597	-0.968149	0.1157	0.9998
ENSG00000151322	ENSG00000151322	NPAS3	14:33404138-34273382	OK	0.896345	0.456469	-0.973537	-0.547354	0.11575	0.9998
ENSG00000102218	ENSG00000102218	RP2	X:46696374-46741793	OK	5.04472	6.9085	0.453599	0.952492	0.11595	0.9998
ENSG00000267194	ENSG00000267194	RP1-193H18.2	17:67547498-67550002	OK	0.823426	1.30678	0.666301	0.939913	0.11595	0.9998
ENSG00000135253	ENSG00000135253	KCP	7:128470430-128550773	OK	0.280315	0.845944	1.59351	0.322258	0.116	0.9998
ENSG00000182141	ENSG00000182141	ZNF708	19:21473961-21512227	OK	2.18693	1.38967	-0.654167	-0.789733	0.11615	0.9998
ENSG00000182952	ENSG00000182952	HMGN4	6:26538632-26546482	OK	32.9349	24.3675	-0.434657	-0.953084	0.11625	0.9998
ENSG00000260086	ENSG00000260086	RP11-42I10.1	16:48657346-48778553	OK	3.6377	1.98992	-0.870313	-0.992601	0.11625	0.9998
ENSG00000152484	ENSG00000152484	USP12	13:27640292-27746033	OK	17.4371	13.1664	-0.405291	-0.957332	0.11635	0.9998
ENSG00000003436	ENSG00000003436	TFPI	2:187866602-188430487	OK	4.07424	2.37284	-0.779917	-0.900452	0.1165	0.9998
ENSG00000143742	ENSG00000143742	SRP9	1:225965530-225978168	OK	141.586	108.476	-0.384305	-0.953547	0.1166	0.9998
ENSG00000125398	ENSG00000125398	SOX9	17:70017991-70216859	OK	2.38578	1.61741	-0.560777	-0.96015	0.11665	0.9998
ENSG00000165724	ENSG00000165724	ZMYND19	9:140476530-140484942	OK	12.2293	17.0743	0.481487	0.956827	0.11665	0.9998
ENSG00000138111	ENSG00000138111	TMEM180	10:104221148-104236802	OK	5.7953	3.28662	-0.818277	-0.916905	0.1168	0.9998
ENSG00000107186	ENSG00000107186	MPDZ	9:13105702-13279589	OK	22.7226	16.8149	-0.434387	-0.805918	0.11685	0.9998
ENSG00000174928	ENSG00000174928	C3orf33	3:155480400-155524140	OK	4.35286	2.91457	-0.578684	-0.940076	0.11685	0.9998
ENSG00000204923	ENSG00000204923	FBXO48	2:68686550-68694390	OK	0.944118	0.618076	-0.611183	-0.961815	0.1169	0.9998
ENSG00000138750	ENSG00000138750	NUP54	4:77035811-77069668	OK	15.9328	11.6897	-0.446758	-0.816807	0.1172	0.9998
ENSG00000204219	ENSG00000204219	TCEA3	1:23707553-23751233	OK	1.22252	2.02647	0.729107	0.843747	0.1172	0.9998
ENSG00000154079	ENSG00000154079	C6orf57	6:71276619-71299272	OK	5.70297	3.78358	-0.59196	-0.927596	0.11745	0.9998
ENSG00000179604	ENSG00000179604	CDC42EP4	17:71279762-71308314	OK	11.6989	8.65451	-0.434846	-0.896631	0.1177	0.9998
ENSG00000139178	ENSG00000139178	C1RL	12:7187512-7275097	OK	5.66305	3.15022	-0.846126	-0.590093	0.11785	0.9998
ENSG00000166750	ENSG00000166750	SLFN5	17:33570054-33600674	OK	14.7836	9.71299	-0.606014	-0.93752	0.11795	0.9998
ENSG00000267519	ENSG00000267519	MIR24-2	19:13945329-13947173	OK	8.15517	11.3762	0.48023	0.892908	0.11795	0.9998
ENSG00000121064	ENSG00000121064	SCPEP1	17:55055465-55084129	OK	65.0089	50.0056	-0.378546	-0.888253	0.1181	0.9998
ENSG00000203778	ENSG00000203778	FAM229B	6:112408801-112423993	OK	16.3636	10.617	-0.624117	-0.949945	0.11835	0.9998
ENSG00000234851	ENSG00000234851	RP11-3P17.3	3:161144214-161166030	OK	768.838	1007.34	0.389802	0.950253	0.11865	0.9998
ENSG00000267633	ENSG00000267633	CTB-5E10.3	19:13875345-13889276	OK	0.143895	1.83955	3.67626	0.221978	0.11865	0.9998
ENSG00000174574	ENSG00000174574	AKIRIN1	1:39456894-39471731	OK	28.2454	37.9707	0.426872	0.943251	0.1187	0.9998
ENSG00000147459	ENSG00000147459	DOCK5	8:25042237-25275598	OK	2.12245	3.24902	0.614275	0.574	0.11885	0.9998
ENSG00000163923	ENSG00000163923	RPL39L	3:186838735-186898696	OK	64.1402	47.6737	-0.428036	-0.952008	0.11885	0.9998
ENSG00000168614	ENSG00000168614	NBPF9	1:144811743-144830413	OK	18.5353	13.263	-0.482868	-0.74104	0.1189	0.9998
ENSG00000173681	ENSG00000173681	CXorf23	X:19930977-19988416	OK	2.43907	3.62498	0.57164	0.766696	0.11905	0.9998
ENSG00000111665	ENSG00000111665	CDCA3	12:6949117-6961230	OK	45.4007	31.7878	-0.514244	-0.971315	0.1192	0.9998
ENSG00000186897	ENSG00000186897	C1QL4	12:49726199-49730971	OK	0.652959	1.09743	0.749068	0.951208	0.11925	0.9998
ENSG00000105976	ENSG00000105976	MET	7:116312443-116438440	OK	154.224	115.607	-0.415805	-0.686603	0.1194	0.9998
ENSG00000263618	ENSG00000263618	RP11-527H14.4	18:14903578-14915627	OK	0.431184	1.06522	1.30478	0.7949	0.1194	0.9998
ENSG00000020577	ENSG00000020577	SAMD4A	14:55033814-55260033	OK	16.0479	21.7429	0.438156	0.686009	0.1195	0.9998
ENSG00000177600	ENSG00000177600	RPLP2	11:799178-812880	OK	722.738	1012.74	0.486716	0.940703	0.1196	0.9998
ENSG00000166847	ENSG00000166847	DCTN5	16:23652712-23681195	OK	41.1749	54.0139	0.391565	0.824877	0.11975	0.9998
ENSG00000140522	ENSG00000140522	RLBP1	15:89753099-89764982	OK	2.94563	4.62758	0.651684	0.744421	0.1199	0.9998
ENSG00000188643	ENSG00000188643	S100A16	1:153579361-153585621	OK	7.86602	11.4471	0.541273	0.947822	0.1199	0.9998
ENSG00000270933	ENSG00000270933	CTD-2227E11.1	7:25988276-25989023	OK	0.924567	1.78734	0.950963	0.985727	0.1199	0.9998
ENSG00000112312	ENSG00000112312	GMNN	6:24775158-24786327	OK	41.3808	30.9094	-0.420919	-0.9188	0.11995	0.9998
ENSG00000171649	ENSG00000171649	ZIK1	19:58082933-58105145	OK	0.536459	1.21483	1.17921	0.710618	0.12	0.9998
ENSG00000133424	ENSG00000133424	LARGE	22:33558211-34318829	OK	13.8042	8.82909	-0.644771	-0.795048	0.1202	0.9998
ENSG00000107165	ENSG00000107165	TYRP1	9:12685438-12822130	OK	1136.22	1667.9	0.553789	0.889565	0.12045	0.9998
ENSG00000090263	ENSG00000090263	MRPS33	7:140705853-140715028	OK	140.363	106.089	-0.403883	-0.946337	0.1206	0.9998
ENSG00000146112	ENSG00000146112	PPP1R18	6:30644165-30655672	OK	37.8697	51.9908	0.457214	0.960894	0.12065	0.9998
ENSG00000076641	ENSG00000076641	PAG1	8:81880044-82024303	OK	13.9108	19.0177	0.451145	0.459003	0.1207	0.9998
ENSG00000114446	ENSG00000114446	IFT57	3:107879658-107941417	OK	11.0717	16.697	0.592717	0.908981	0.1207	0.9998
ENSG00000197818	ENSG00000197818	SLC9A8	20:48429249-48508779	OK	5.1729	3.5986	-0.523538	-0.90497	0.12075	0.9998
ENSG00000158417	ENSG00000158417	EIF5B	2:99613723-100106497	OK	32.2273	20.9603	-0.620622	-0.729868	0.121	0.9998
ENSG00000179085	ENSG00000179085	DPM3	1:155112366-155113071	OK	43.0465	29.6574	-0.537504	-0.965596	0.12115	0.9998
ENSG00000166037	ENSG00000166037	CEP57	11:95502105-95565857	OK	15.7939	11.1363	-0.5041	-0.8415	0.1213	0.9998
ENSG00000160818	ENSG00000160818	GPATCH4	1:156564278-156571288	OK	51.2816	67.7823	0.402468	0.829052	0.1215	0.9998
ENSG00000163093	ENSG00000163093	BBS5	2:170335687-170382772	OK	22.9073	31.8811	0.476891	0.783815	0.1215	0.9998
ENSG00000198914	ENSG00000198914	POU3F3	2:105469742-105542510	OK	1.45379	0.982379	-0.565465	-0.936439	0.1219	0.9998
ENSG00000146918	ENSG00000146918	NCAPG2	7:158424002-158497520	OK	39.7804	30.6047	-0.378305	-0.834769	0.12205	0.9998
ENSG00000013573	ENSG00000013573	DDX11	12:31173696-31257725	OK	16.1553	11.0971	-0.541823	-0.759448	0.1221	0.9998
ENSG00000115310	ENSG00000115310	RTN4	2:55199324-55339757	OK	144.842	199.955	0.465196	0.927401	0.1221	0.9998
ENSG00000170369	ENSG00000170369	CST2	20:23804405-23807368	OK	0.240548	0.664127	1.46514	1.01887	0.12235	0.9998
ENSG00000174151	ENSG00000174151	CYB561D1	1:110036673-110045554	OK	4.80758	3.48627	-0.463625	-0.819079	0.12235	0.9998
ENSG00000055163	ENSG00000055163	CYFIP2	5:156687131-157002783	OK	3.55387	5.94607	0.742546	0.694912	0.12245	0.9998
ENSG00000198816	ENSG00000198816	ZNF358	19:7541760-7585912	OK	15.1579	20.5172	0.436765	0.927927	0.1225	0.9998
ENSG00000227329	ENSG00000227329	RP11-258C19.4	X:53122891-53196196	OK	4.42931	0	#NAME?	#NAME?	0.12255	0.9998
ENSG00000241634	ENSG00000241634	RP11-381E24.1	3:108262213-108262722	OK	1.53964	0.647448	-1.24975	-1.01926	0.12275	0.9998
ENSG00000140534	ENSG00000140534	TICRR	15:90048507-90198682	OK	3.93093	2.46394	-0.673904	-0.942833	0.12315	0.9998
ENSG00000182993	ENSG00000182993	C12orf60	12:14956505-15059520	OK	2.01739	1.06826	-0.917219	-0.823184	0.12315	0.9998
ENSG00000057704	ENSG00000057704	TMCC3	12:94960899-95044338	OK	1.89738	1.2537	-0.597813	-0.71324	0.1233	0.9998
ENSG00000105376	ENSG00000105376	ICAM5	19:10400656-10407454	OK	2.31256	3.62287	0.647644	0.82343	0.12345	0.9998
ENSG00000140853	ENSG00000140853	NLRC5	16:57023396-57117443	OK	0.39702	0.675949	0.767704	0.303393	0.12365	0.9998
ENSG00000167325	ENSG00000167325	RRM1	11:4115936-4160106	OK	65.2491	50.769	-0.36201	-0.78802	0.12365	0.9998
ENSG00000185088	ENSG00000185088	RPS27L	15:63413998-63450220	OK	224.562	312.625	0.477319	0.943544	0.1237	0.9998
ENSG00000178053	ENSG00000178053	MLF1	3:158288951-158325041	OK	29.4164	21.0515	-0.482697	-0.898242	0.12375	0.9998
ENSG00000135968	ENSG00000135968	GCC2	2:109065016-109150652	OK	8.61154	5.98908	-0.523938	-0.684336	0.1238	0.9998
ENSG00000130589	ENSG00000130589	HELZ2	20:62189438-62205592	OK	2.08185	3.64432	0.807781	0.663563	0.1239	0.9998
ENSG00000071539	ENSG00000071539	TRIP13	5:710470-919472	OK	37.0149	23.592	-0.649807	-0.735555	0.124	0.9998
ENSG00000206053	ENSG00000206053	HN1L	16:1662325-1752281	OK	42.4241	30.9887	-0.453143	-0.788783	0.124	0.9998
ENSG00000227242	ENSG00000227242	NBPF13P	1:146490894-146596107	OK	0.373527	0.763742	1.03187	0.943328	0.12415	0.9998
ENSG00000072110	ENSG00000072110	ACTN1	14:69340859-69446157	OK	91.2893	122.188	0.420581	0.827146	0.12425	0.9998
ENSG00000221420	ENSG00000221420	SNORA81	3:186499568-186524847	OK	0	0.886271	inf	#NAME?	0.12425	0.9998
ENSG00000212766	ENSG00000212766	LINC00277	15:69365265-69392275	OK	2.03993	1.26962	-0.684128	-0.701869	0.12435	0.9998
ENSG00000096696	ENSG00000096696	DSP	6:7541807-7586950	OK	1.33762	1.91673	0.518983	0.904906	0.1244	0.9998
ENSG00000114948	ENSG00000114948	ADAM23	2:207308262-207485851	OK	16.3755	21.8953	0.419088	0.936322	0.12445	0.9998
ENSG00000104687	ENSG00000104687	GSR	8:30535582-30585443	OK	32.9825	43.6226	0.403374	0.898545	0.12465	0.9998
ENSG00000112144	ENSG00000112144	ICK	6:52866076-52965671	OK	10.4275	6.75889	-0.625534	-0.954111	0.12465	0.9998
ENSG00000115525	ENSG00000115525	ST3GAL5	2:86066266-86116137	OK	90.4644	69.1989	-0.386601	-0.820899	0.12485	0.9998
ENSG00000168994	ENSG00000168994	PXDC1	6:3722847-3754105	OK	23.1299	31.708	0.455086	0.879331	0.1249	0.9998
ENSG00000118242	ENSG00000118242	MREG	2:216809212-216967506	OK	122.452	91.7349	-0.416673	-0.934396	0.125	0.9998
ENSG00000169679	ENSG00000169679	BUB1	2:111395274-111435691	OK	39.7792	30.4681	-0.384716	-0.872517	0.125	0.9998
ENSG00000186591	ENSG00000186591	UBE2H	7:129470571-129592789	OK	69.086	94.7063	0.455068	0.62606	0.1251	0.9998
ENSG00000120159	ENSG00000120159	CAAP1	9:26840682-26892802	OK	13.4085	9.49096	-0.498517	-0.879262	0.12515	0.9998
ENSG00000137474	ENSG00000137474	MYO7A	11:76839309-76926284	OK	0.464389	0.746907	0.685595	0.63778	0.1253	0.9998
ENSG00000110583	ENSG00000110583	NAA40	11:63706430-63724800	OK	17.0258	12.5084	-0.444827	-0.693431	0.12535	0.9998
ENSG00000115507	ENSG00000115507	OTX1	2:63277191-63284971	OK	1.13103	1.81188	0.679856	0.875658	0.12535	0.9998
ENSG00000158164	ENSG00000158164	TMSB15A	X:101768603-101771712	OK	6.8629	4.38137	-0.647436	-0.930139	0.12535	0.9998
ENSG00000197535	ENSG00000197535	MYO5A	15:52599479-52821247	OK	38.384	52.9428	0.463931	0.784242	0.12535	0.9998
ENSG00000116761	ENSG00000116761	CTH	1:70876900-70905534	OK	4.08868	2.76272	-0.565546	-0.883684	0.1254	0.9998
ENSG00000171298	ENSG00000171298	GAA	17:78075354-78093678	OK	11.8447	8.08811	-0.550366	-0.844172	0.12545	0.9998
ENSG00000232022	ENSG00000232022	RP5-1109J22.1	1:46897800-46911193	OK	0.351417	0.722878	1.04057	0.677881	0.12555	0.9998
ENSG00000176170	ENSG00000176170	SPHK1	17:74305566-74383941	OK	10.1479	19.302	0.92757	0.94459	0.1257	0.9998
ENSG00000107863	ENSG00000107863	ARHGAP21	10:24872537-25012597	OK	20.5793	15.354	-0.422581	-0.621988	0.12575	0.9998
ENSG00000181915	ENSG00000181915	ADO	10:64553321-64568238	OK	13.3751	17.4298	0.382008	0.91011	0.1258	0.9998
ENSG00000249863	ENSG00000249863	RP11-177C12.1	4:37869912-37871599	OK	0.28957	0.663596	1.19639	0.945598	0.1258	0.9998
ENSG00000197355	ENSG00000197355	UAP1L1	9:139971952-139978991	OK	20.3601	26.5579	0.383397	0.864781	0.12595	0.9998
ENSG00000248714	ENSG00000248714	RP11-1079K10.3	17:47366567-47447360	OK	0.631155	0.107531	-2.55325	-0.253318	0.1261	0.9998
ENSG00000092964	ENSG00000092964	DPYSL2	8:26371790-26515694	OK	10.9456	8.30416	-0.398445	-0.860252	0.12615	0.9998
ENSG00000108010	ENSG00000108010	GLRX3	10:131934662-131982785	OK	63.6493	83.081	0.384374	0.90353	0.12625	0.9998
ENSG00000172005	ENSG00000172005	MAL	2:95690937-95719737	OK	0.675805	1.21555	0.846931	0.783492	0.12625	0.9998
ENSG00000235499	ENSG00000235499	AC073046.25	2:74212258-74213470	OK	2.37336	1.00642	-1.23769	-0.991211	0.1263	0.9998
ENSG00000152492	ENSG00000152492	CCDC50	3:190984956-191116459	OK	31.7293	43.0262	0.4394	0.777201	0.1264	0.9998
ENSG00000005469	ENSG00000005469	CROT	7:86974996-87029111	OK	7.01545	10.2517	0.547262	0.798476	0.12655	0.9998
ENSG00000106624	ENSG00000106624	AEBP1	7:44143959-44154161	OK	27.0338	35.6376	0.398636	0.739595	0.12655	0.9998
ENSG00000104856	ENSG00000104856	RELB	19:45504687-45541452	OK	11.6284	8.4813	-0.455299	-0.832068	0.1266	0.9998
ENSG00000148572	ENSG00000148572	NRBF2	10:64893049-64914783	OK	26.4299	34.8381	0.398491	0.935527	0.12665	0.9998
ENSG00000111667	ENSG00000111667	USP5	12:6961291-6975796	OK	34.8506	26.7256	-0.38296	-0.860067	0.12675	0.9998
ENSG00000007237	ENSG00000007237	GAS7	17:9813925-10101868	OK	64.4913	44.6135	-0.531623	-0.701265	0.1269	0.9998
ENSG00000102572	ENSG00000102572	STK24	13:99102454-99231084	OK	49.8662	37.955	-0.393773	-0.919325	0.1269	0.9998
ENSG00000026103	ENSG00000026103	FAS	10:90639490-90775542	OK	5.39195	8.94779	0.730723	0.816624	0.12695	0.9998
ENSG00000168754	ENSG00000168754	FAM178B	2:97541619-97684341	OK	20.1224	15.1236	-0.411999	-0.810463	0.12695	0.9998
ENSG00000229645	ENSG00000229645	LINC00341	14:95873605-95876427	OK	1.5405	2.50316	0.700351	0.895033	0.12695	0.9998
ENSG00000093009	ENSG00000093009	CDC45	22:19466981-19508135	OK	22.3753	16.7619	-0.416723	-0.858297	0.127	0.9998
ENSG00000148450	ENSG00000148450	MSRB2	10:23384434-23410942	OK	28.0034	18.8482	-0.571177	-0.909094	0.12715	0.9998
ENSG00000131236	ENSG00000131236	CAP1	1:40505904-40538321	OK	149.301	194.08	0.378424	0.807608	0.1272	0.9998
ENSG00000137098	ENSG00000137098	SPAG8	9:35792150-35812269	OK	0.75072	0.326131	-1.20282	-0.391201	0.12725	0.9998
ENSG00000135622	ENSG00000135622	SEMA4F	2:74881354-74909186	OK	17.1595	12.4624	-0.461431	-0.735095	0.1274	0.9998
ENSG00000160199	ENSG00000160199	PKNOX1	21:44394619-44453691	OK	4.87805	7.71228	0.660854	0.722921	0.1274	0.9998
ENSG00000105204	ENSG00000105204	DYRK1B	19:40315989-40324841	OK	5.2044	7.50757	0.528614	0.830725	0.12755	0.9998
ENSG00000198780	ENSG00000198780	FAM169A	5:74073398-74163679	OK	3.41174	5.16183	0.597374	0.799136	0.12755	0.9998
ENSG00000163874	ENSG00000163874	ZC3H12A	1:37940152-37949980	OK	1.36258	0.83967	-0.69845	-0.764723	0.1276	0.9998
ENSG00000197557	ENSG00000197557	TTC30A	2:178467816-178483694	OK	1.02654	1.47253	0.520504	0.912151	0.1278	0.9998
ENSG00000205649	ENSG00000205649	HTN3	4:70894129-70902255	OK	1.65431	2.90371	0.811665	0.820226	0.1279	0.9998
ENSG00000093000	ENSG00000093000	NUP50	22:45559721-45583896	OK	34.1437	24.7758	-0.462687	-0.665134	0.12795	0.9998
ENSG00000229083	ENSG00000229083	PSMA6P2	X:12843958-12844952	OK	0.254988	0.693671	1.44382	1.00017	0.12795	0.9998
ENSG00000112425	ENSG00000112425	EPM2A	6:145822718-146058354	OK	1.68183	2.43863	0.536035	0.763771	0.12805	0.9998
ENSG00000112280	ENSG00000112280	COL9A1	6:70924763-71012786	OK	3.86027	2.46124	-0.649317	-0.778271	0.1282	0.9998
ENSG00000166803	ENSG00000166803	KIAA0101	15:64457715-64679886	OK	57.9171	35.8228	-0.693108	-0.955751	0.1282	0.9998
ENSG00000205105	ENSG00000205105	COX17P1	13:47064996-47065397	OK	0.759801	1.75349	1.20653	0.804249	0.1282	0.9998
ENSG00000236830	ENSG00000236830	CBR3-AS1	21:37502668-37528615	OK	0.712966	0.258566	-1.4633	-0.355409	0.1284	0.9998
ENSG00000105825	ENSG00000105825	TFPI2	7:93220884-93540577	OK	37.3127	54.3761	0.543307	0.939533	0.12845	0.9998
ENSG00000175061	ENSG00000175061	FAM211A-AS1	17:16342135-16395467	OK	795.479	1048.68	0.39868	0.918536	0.12845	0.9998
ENSG00000226539	ENSG00000226539	AC012512.1	2:224569337-224570055	OK	22.8698	16.0724	-0.508859	-0.940461	0.1285	0.9998
ENSG00000110422	ENSG00000110422	HIPK3	11:33278217-33378569	OK	10.021	13.2734	0.405517	0.907099	0.1286	0.9998
ENSG00000225410	ENSG00000225410	AC107016.1	12:53290976-53346686	OK	0	2.29421	inf	#NAME?	0.1286	0.9998
ENSG00000253978	ENSG00000253978	CTB-178M22.2	5:166711803-167691162	OK	5.8356	3.30417	-0.820593	-0.962523	0.1288	0.9998
ENSG00000111711	ENSG00000111711	GOLT1B	12:21654714-21671342	OK	19.608	28.5099	0.54002	0.882652	0.12905	0.9998
ENSG00000130856	ENSG00000130856	ZNF236	18:74534562-74682683	OK	2.64682	3.87043	0.548235	0.523254	0.12935	0.9998
ENSG00000116266	ENSG00000116266	STXBP3	1:109289295-109352148	OK	18.7808	13.8194	-0.442562	-0.67789	0.12945	0.9998
ENSG00000185737	ENSG00000185737	NRG3	10:83635069-84746935	OK	14.1767	10.3561	-0.45304	-0.928706	0.12945	0.9998
ENSG00000138772	ENSG00000138772	ANXA3	4:79472672-79531597	OK	1.4568	2.24528	0.62409	0.725833	0.12955	0.9998
ENSG00000174405	ENSG00000174405	LIG4	13:108859786-108870716	OK	6.53695	4.74418	-0.46246	-0.931477	0.1296	0.9998
ENSG00000109180	ENSG00000109180	OCIAD1	4:48807228-48863834	OK	59.5358	77.7562	0.385201	0.861464	0.12965	0.9998
ENSG00000166562	ENSG00000166562	SEC11C	18:56806708-56826068	OK	194.25	146.711	-0.404934	-0.918204	0.12965	0.9998
ENSG00000149547	ENSG00000149547	EI24	11:125439111-125551018	OK	45.9091	69.8072	0.604596	0.912447	0.1299	0.9998
ENSG00000128294	ENSG00000128294	TPST2	22:26921457-26992681	OK	7.53124	10.2604	0.446134	0.82775	0.13055	0.9998
ENSG00000128641	ENSG00000128641	MYO1B	2:192093890-192290115	OK	26.193	33.6401	0.361001	0.778157	0.13075	0.9998
ENSG00000229932	ENSG00000229932	YWHAZP3	10:23425851-23426590	OK	50.4362	67.0346	0.410446	0.916355	0.1308	0.9998
ENSG00000049541	ENSG00000049541	RFC2	7:73645828-73668774	OK	37.2939	27.9763	-0.414735	-0.865189	0.1309	0.9998
ENSG00000137831	ENSG00000137831	UACA	15:70946892-71055932	OK	24.4093	17.2595	-0.500039	-0.743167	0.1309	0.9998
ENSG00000150627	ENSG00000150627	WDR17	4:176986984-177103978	OK	4.24925	2.97733	-0.51319	-0.695643	0.1309	0.9998
ENSG00000126091	ENSG00000126091	ST3GAL3	1:44115828-44396831	OK	10.3057	5.65948	-0.864698	-0.591246	0.13095	0.9998
ENSG00000164086	ENSG00000164086	DUSP7	3:52082934-52090566	OK	4.57161	6.32671	0.468755	0.939943	0.13105	0.9998
ENSG00000179262	ENSG00000179262	RAD23A	19:13056668-13064456	OK	79.538	61.2123	-0.377823	-0.916405	0.1311	0.9998
ENSG00000135535	ENSG00000135535	CD164	6:109687716-109703762	OK	39.7004	51.1914	0.366747	0.876983	0.13115	0.9998
ENSG00000151849	ENSG00000151849	CENPJ	13:25457170-25497018	OK	8.76347	6.0665	-0.530639	-0.719809	0.13115	0.9998
ENSG00000270011	ENSG00000270011	ZNF559-ZNF177	19:9434447-9493293	OK	0.986865	0.454036	-1.12004	-0.296005	0.13125	0.9998
ENSG00000112964	ENSG00000112964	GHR	5:42423878-42721979	OK	21.6941	16.4331	-0.400697	-0.900938	0.13145	0.9998
ENSG00000132429	ENSG00000132429	POPDC3	6:105544696-105627870	OK	15.8307	24.5177	0.631104	0.91382	0.1316	0.9998
ENSG00000196924	ENSG00000196924	FLNA	X:153576891-153603006	OK	80.0698	105.326	0.395531	0.64999	0.1316	0.9998
ENSG00000243955	ENSG00000243955	GSTA1	6:52656461-52668708	OK	1.60776	0.866405	-0.891936	-0.83843	0.13165	0.9998
ENSG00000219507	ENSG00000219507	FTH1P8	X:147133752-147134266	OK	51.3067	69.3649	0.435059	0.90028	0.1317	0.9998
ENSG00000179403	ENSG00000179403	VWA1	1:1370240-1378262	OK	2.49644	4.15664	0.735545	0.835676	0.13185	0.9998
ENSG00000241288	ENSG00000241288	RP11-379B18.5	3:125546080-125629115	OK	0.616529	1.24727	1.01653	0.650126	0.13225	0.9998
ENSG00000213062	ENSG00000213062	AL021068.1	1:169455379-169456846	OK	0.509075	0.895535	0.814873	0.903239	0.1323	0.9998
ENSG00000203827	ENSG00000203827	NBPF16	1:148739442-148758311	OK	1.89119	1.29736	-0.543719	-0.907256	0.13235	0.9998
ENSG00000138660	ENSG00000138660	AP1AR	4:113152892-113191203	OK	15.1139	19.9236	0.398607	0.811791	0.1324	0.9998
ENSG00000101639	ENSG00000101639	CEP192	18:12991360-13125051	OK	6.08745	4.46153	-0.4483	-0.622384	0.1325	0.9998
ENSG00000185834	ENSG00000185834	RPL12P4	20:53691154-53691685	OK	27.1368	38.0832	0.488903	0.913876	0.1325	0.9998
ENSG00000115129	ENSG00000115129	TP53I3	2:24299395-24424567	OK	13.9344	20.8208	0.579374	0.920034	0.1327	0.9998
ENSG00000100867	ENSG00000100867	DHRS2	14:24099323-24114848	OK	2.7251	4.01146	0.557819	0.886403	0.13275	0.9998
ENSG00000132640	ENSG00000132640	BTBD3	20:11871370-11907257	OK	18.1517	23.4921	0.372076	0.777307	0.13275	0.9998
ENSG00000143947	ENSG00000143947	RPS27A	2:55401926-55462989	OK	1297.8	1717.09	0.403899	0.918386	0.13275	0.9998
ENSG00000268302	ENSG00000268302	AL035252.1	20:25176328-25207370	OK	0	1.48558	inf	#NAME?	0.13295	0.9998
ENSG00000079215	ENSG00000079215	SLC1A3	5:36606456-36725297	OK	3.15795	5.57995	0.821261	0.839621	0.1331	0.9998
ENSG00000157111	ENSG00000157111	TMEM171	5:72416118-72427644	OK	0.382818	0.754855	0.979541	0.917049	0.13315	0.9998
ENSG00000268655	ENSG00000268655	CTB-60B18.10	19:49521503-49522741	OK	0.230635	0.898135	1.96132	1.21081	0.13315	0.9998
ENSG00000164761	ENSG00000164761	TNFRSF11B	8:119935795-119964439	OK	1.7244	0.896722	-0.943359	-0.831351	0.1332	0.9998
ENSG00000075856	ENSG00000075856	SART3	12:108908961-108955176	OK	22.3153	16.5547	-0.430796	-0.739537	0.13325	0.9998
ENSG00000073008	ENSG00000073008	PVR	19:45041044-45222031	OK	15.0453	21.076	0.486289	0.816194	0.1333	0.9998
ENSG00000107551	ENSG00000107551	RASSF4	10:45306471-45491339	OK	3.94353	2.52008	-0.646019	-0.637361	0.1333	0.9998
ENSG00000142534	ENSG00000142534	RPS11	19:49999621-50002946	OK	1871.74	2458.25	0.393251	0.902472	0.1333	0.9998
ENSG00000121057	ENSG00000121057	AKAP1	17:55162452-55198710	OK	16.3842	21.1868	0.370859	0.775497	0.1336	0.9998
ENSG00000119640	ENSG00000119640	ACYP1	14:75519923-75545126	OK	21.2301	13.8321	-0.618093	-0.970534	0.1337	0.9998
ENSG00000134871	ENSG00000134871	COL4A2	13:110801317-111165374	OK	20.7837	27.5912	0.408755	0.750691	0.1339	0.9998
ENSG00000183648	ENSG00000183648	NDUFB1	14:92582465-92588261	OK	410.899	311.51	-0.399507	-0.926559	0.13405	0.9998
ENSG00000234694	ENSG00000234694	RP1-92O14.3	1:43820354-43824329	OK	0.258519	0.69795	1.43285	0.940224	0.1341	0.9998
ENSG00000196391	ENSG00000196391	ZNF774	15:90895476-90909324	OK	0.608244	1.52775	1.32869	0.762837	0.13415	0.9998
ENSG00000005448	ENSG00000005448	WDR54	2:74648804-74652882	OK	9.12386	6.122	-0.575642	-0.872904	0.1343	0.9998
ENSG00000104936	ENSG00000104936	DMPK	19:46268042-46296060	OK	8.42023	12.9727	0.623551	0.656399	0.1343	0.9998
ENSG00000024526	ENSG00000024526	DEPDC1	1:68939834-69004310	OK	13.4975	9.12953	-0.564078	-0.73714	0.1345	0.9998
ENSG00000140463	ENSG00000140463	BBS4	15:72978526-73030817	OK	14.1092	10.5045	-0.425628	-0.718735	0.1345	0.9998
ENSG00000179104	ENSG00000179104	TMTC2	12:83080658-83528649	OK	15.8614	11.8823	-0.4167	-0.897974	0.1346	0.9998
ENSG00000272005	ENSG00000272005	RP11-91J19.4	8:424454-427966	OK	4.1993	2.96818	-0.500569	-0.916214	0.1346	0.9998
ENSG00000129473	ENSG00000129473	BCL2L2	14:23654524-23795394	OK	23.3793	15.2144	-0.619793	-0.631218	0.13465	0.9998
ENSG00000175087	ENSG00000175087	PDIK1L	1:26437663-26452034	OK	2.67139	1.7797	-0.585958	-0.828527	0.13465	0.9998
ENSG00000111186	ENSG00000111186	WNT5B	12:1639056-1756409	OK	0.305966	0.813379	1.41056	0.462505	0.13475	0.9998
ENSG00000132128	ENSG00000132128	LRRC41	1:46713359-46769280	OK	15.875	21.2795	0.422715	0.906554	0.13475	0.9998
ENSG00000079432	ENSG00000079432	CIC	19:42772688-42799949	OK	25.5135	17.9448	-0.507694	-0.708433	0.1348	0.9998
ENSG00000108861	ENSG00000108861	DUSP3	17:41843488-41856356	OK	94.3563	121.809	0.368432	0.884405	0.1348	0.9998
ENSG00000109929	ENSG00000109929	SC5D	11:121163161-121179403	OK	19.8221	26.0636	0.394927	0.877659	0.1348	0.9998
ENSG00000206140	ENSG00000206140	TMEM191C	22:21820711-21825558	OK	0.809644	1.42017	0.810706	0.653698	0.13515	0.9998
ENSG00000135002	ENSG00000135002	RFK	9:79000432-79009433	OK	13.0939	18.0142	0.460235	0.849603	0.1353	0.9998
ENSG00000134709	ENSG00000134709	HOOK1	1:60280457-60342050	OK	2.97123	4.29968	0.533167	0.673916	0.13545	0.9998
ENSG00000082438	ENSG00000082438	COBLL1	2:165510133-165705844	OK	7.49732	10.1643	0.43907	0.573945	0.1355	0.9998
ENSG00000153560	ENSG00000153560	UBP1	3:33318516-33482863	OK	27.1591	36.2345	0.415929	0.789031	0.13555	0.9998
ENSG00000133069	ENSG00000133069	TMCC2	1:205197303-205242471	OK	81.3982	63.0507	-0.368483	-0.904726	0.13565	0.9998
ENSG00000203880	ENSG00000203880	PCMTD2	20:62887093-62944485	OK	35.2913	24.8648	-0.505206	-0.738155	0.1357	0.9998
ENSG00000172296	ENSG00000172296	SPTLC3	20:12989626-13147411	OK	0.66458	1.29002	0.956878	0.654974	0.1359	0.9998
ENSG00000205269	ENSG00000205269	TMEM170B	6:11537937-11583757	OK	8.54602	4.56572	-0.904412	-0.809094	0.1359	0.9998
ENSG00000132846	ENSG00000132846	ZBED3	5:76367896-76462734	OK	1.4047	2.04702	0.543265	0.740888	0.13595	0.9998
ENSG00000178082	ENSG00000178082	TWF1P1	17:27530440-27531492	OK	16.7093	11.8518	-0.495542	-0.912927	0.13595	0.9998
ENSG00000069248	ENSG00000069248	NUP133	1:229577044-229644103	OK	23.5642	17.9931	-0.389151	-0.823563	0.1361	0.9998
ENSG00000227359	ENSG00000227359	AC017074.2	2:114435278-114461655	OK	0.369749	0.927994	1.32757	0.945872	0.13615	0.9998
ENSG00000154265	ENSG00000154265	ABCA5	17:67143354-67323385	OK	22.8085	16.9007	-0.432487	-0.817685	0.1362	0.9998
ENSG00000120860	ENSG00000120860	CCDC53	12:102406704-102455927	OK	31.8502	22.8774	-0.47738	-0.885905	0.13645	0.9998
ENSG00000003096	ENSG00000003096	KLHL13	X:117031775-117251303	OK	2.52708	3.76672	0.575838	0.618836	0.1365	0.9998
ENSG00000249859	ENSG00000249859	PVT1	8:128806778-129113499	OK	33.0796	47.0285	0.507595	0.904897	0.1366	0.9998
ENSG00000184900	ENSG00000184900	SUMO3	21:46225531-46238694	OK	37.9456	48.9077	0.366128	0.880821	0.1367	0.9998
ENSG00000100426	ENSG00000100426	ZBED4	22:50247489-50283726	OK	7.98353	6.06902	-0.395563	-0.910606	0.13685	0.9998
ENSG00000102401	ENSG00000102401	ARMCX3	X:100877786-100882833	OK	41.7675	54.2522	0.377302	0.798673	0.1369	0.9998
ENSG00000233830	ENSG00000233830	EIF4HP1	7:27497781-27498468	OK	115.73	88.8242	-0.381744	-0.892955	0.1371	0.9998
ENSG00000005810	ENSG00000005810	MYCBP2	13:77618791-77901185	OK	8.85338	12.4447	0.491233	0.780822	0.13725	0.9998
ENSG00000249815	ENSG00000249815	RP11-269F21.3	4:112723956-112993854	OK	2.55729	4.56169	0.834955	0.925746	0.1374	0.9998
ENSG00000136160	ENSG00000136160	EDNRB	13:78469615-79233314	OK	164.154	216.422	0.398801	0.888131	0.1376	0.9998
ENSG00000065534	ENSG00000065534	MYLK	3:123304388-123603178	OK	1.07406	1.65443	0.623249	0.505745	0.1377	0.9998
ENSG00000121289	ENSG00000121289	CEP89	19:33369901-33462897	OK	7.26789	5.28337	-0.460079	-0.802933	0.13785	0.9998
ENSG00000054392	ENSG00000054392	HHAT	1:210501595-210849638	OK	9.49212	12.7579	0.426587	0.907735	0.1379	0.9998
ENSG00000116668	ENSG00000116668	SWT1	1:185126211-185260897	OK	4.328	3.06431	-0.498142	-0.846279	0.13795	0.9998
ENSG00000135315	ENSG00000135315	KIAA1009	6:84833959-84937353	OK	3.02432	1.87558	-0.689272	-0.795373	0.138	0.9998
ENSG00000149084	ENSG00000149084	HSD17B12	11:43577985-43902276	OK	73.4502	95.2034	0.374245	0.72875	0.138	0.9998
ENSG00000235823	ENSG00000235823	LINC00263	10:102133371-102143125	OK	4.5221	3.17855	-0.508624	-0.913663	0.1383	0.9998
ENSG00000196549	ENSG00000196549	MME	3:154741912-154901497	OK	83.9839	120.443	0.520161	0.785353	0.13835	0.9998
ENSG00000178038	ENSG00000178038	ALS2CL	3:46710486-46735194	OK	0.525128	0.951067	0.856877	0.768144	0.1384	0.9998
ENSG00000203849	ENSG00000203849	RP11-417J8.6	1:142618768-142729975	OK	0.936818	1.61271	0.783644	0.915241	0.1384	0.9998
ENSG00000183305	ENSG00000183305	MAGEA2B	X:151883081-151887096	OK	10.2912	17.3973	0.757456	0.912968	0.13845	0.9998
ENSG00000106211	ENSG00000106211	HSPB1	7:75931860-75933612	OK	524.597	677.084	0.368124	0.897199	0.13855	0.9998
ENSG00000234420	ENSG00000234420	ZNF37BP	10:43008957-43048270	OK	3.45074	1.9115	-0.852199	-0.971597	0.13875	0.9998
ENSG00000124782	ENSG00000124782	RREB1	6:7107829-7252213	OK	4.83354	7.63181	0.658944	0.481084	0.13885	0.9998
ENSG00000087076	ENSG00000087076	HSD17B14	19:49316273-49339935	OK	27.2161	37.2812	0.45399	0.899235	0.1391	0.9998
ENSG00000166860	ENSG00000166860	ZBTB39	12:57392617-57400230	OK	4.41642	3.28699	-0.426112	-0.904616	0.1392	0.9998
ENSG00000144677	ENSG00000144677	CTDSPL	3:37903450-38025960	OK	13.7891	19.1647	0.474925	0.737295	0.13935	0.9998
ENSG00000110651	ENSG00000110651	CD81	11:2349978-2418649	OK	549.716	723.633	0.396573	0.873904	0.1394	0.9998
ENSG00000128965	ENSG00000128965	CHAC1	15:41245159-41248710	OK	2.75336	4.36793	0.665758	0.917606	0.1395	0.9998
ENSG00000129474	ENSG00000129474	AJUBA	14:23398817-23451851	OK	2.96024	5.24317	0.824726	0.642911	0.1395	0.9998
ENSG00000172123	ENSG00000172123	SLFN12	17:33738078-33760302	OK	1.19987	1.99218	0.731471	0.736154	0.1397	0.9998
ENSG00000052795	ENSG00000052795	FNIP2	4:159690289-159959912	OK	21.9211	16.198	-0.436508	-0.710602	0.13975	0.9998
ENSG00000134686	ENSG00000134686	PHC2	1:33772366-33896653	OK	56.5486	72.6276	0.361025	0.757387	0.13975	0.9998
ENSG00000233337	ENSG00000233337	UBE2FP3	1:111980135-111980659	OK	0.288645	0.840955	1.54273	1.00411	0.1398	0.9998
ENSG00000185379	ENSG00000185379	RAD51D	17:33332106-33448541	OK	9.01483	5.48292	-0.717355	-0.772801	0.1399	0.9998
ENSG00000196670	ENSG00000196670	ZFP62	5:180274610-180288286	OK	8.62128	5.10567	-0.755802	-0.902889	0.1399	0.9998
ENSG00000185112	ENSG00000185112	FAM43A	3:194406621-194409762	OK	4.7468	6.56728	0.46834	0.902488	0.14005	0.9998
ENSG00000143878	ENSG00000143878	RHOB	2:20646834-20649200	OK	54.8756	70.3306	0.357988	0.893945	0.1402	0.9998
ENSG00000131153	ENSG00000131153	GINS2	16:85645014-85723679	OK	8.44735	5.77797	-0.547936	-0.850598	0.1404	0.9998
ENSG00000197275	ENSG00000197275	RAD54B	8:95384187-95487337	OK	8.40455	6.03571	-0.477648	-0.74459	0.1405	0.9998
ENSG00000172469	ENSG00000172469	MANEA	6:96025418-96057333	OK	2.38647	1.5473	-0.625128	-0.691254	0.14055	0.9998
ENSG00000125629	ENSG00000125629	INSIG2	2:118846027-118868573	OK	18.6281	13.2249	-0.494216	-0.771983	0.1406	0.9998
ENSG00000075303	ENSG00000075303	SLC25A40	7:87462882-87538856	OK	23.8605	13.5226	-0.81925	-0.718618	0.14075	0.9998
ENSG00000055211	ENSG00000055211	GINM1	6:149887429-149912884	OK	13.5354	10.0597	-0.428158	-0.884464	0.1408	0.9998
ENSG00000026950	ENSG00000026950	BTN3A1	6:26402464-26415444	OK	8.90025	6.45633	-0.463132	-0.745845	0.14105	0.9998
ENSG00000105193	ENSG00000105193	RPS16	19:39923846-39926588	OK	1663.58	2163.68	0.379199	0.886047	0.14105	0.9998
ENSG00000126016	ENSG00000126016	AMOT	X:112017730-112084043	OK	16.1524	11.3369	-0.510723	-0.616826	0.14105	0.9998
ENSG00000144224	ENSG00000144224	UBXN4	2:136499188-136542625	OK	16.1564	12.4246	-0.378902	-0.76766	0.14135	0.9998
ENSG00000197180	ENSG00000197180	BX936347.1	X:153656536-153656795	OK	3.05314	0.603047	-2.33995	-1.55965	0.1414	0.9998
ENSG00000109805	ENSG00000109805	NCAPG	4:17812524-18023499	OK	21.6046	15.5815	-0.471507	-0.767673	0.14155	0.9998
ENSG00000105173	ENSG00000105173	CCNE1	19:30302804-30315215	OK	9.2136	6.67574	-0.464838	-0.841995	0.14165	0.9998
ENSG00000109861	ENSG00000109861	CTSC	11:88026759-88070955	OK	18.5353	26.4838	0.514833	0.822413	0.14175	0.9998
ENSG00000143641	ENSG00000143641	GALNT2	1:230193535-230417870	OK	80.3015	60.9273	-0.398339	-0.889614	0.14185	0.9998
ENSG00000038219	ENSG00000038219	BOD1L1	4:13570361-13629347	OK	10.3499	7.4434	-0.475581	-0.695981	0.1424	0.9998
ENSG00000158987	ENSG00000158987	RAPGEF6	5:130759613-131132710	OK	2.25373	3.66163	0.700172	0.563298	0.1425	0.9998
ENSG00000169570	ENSG00000169570	DTWD2	5:118173016-118324240	OK	3.84523	2.65682	-0.533369	-0.872718	0.1426	0.9998
ENSG00000104093	ENSG00000104093	DMXL2	15:51706293-51915030	OK	8.12184	5.98862	-0.439582	-0.466936	0.14275	0.9998
ENSG00000011007	ENSG00000011007	TCEB3	1:24069644-24104777	OK	16.5392	22.0642	0.415817	0.851796	0.14285	0.9998
ENSG00000040275	ENSG00000040275	SPDL1	5:169010637-169031782	OK	15.8844	11.7936	-0.42961	-0.654371	0.143	0.9998
ENSG00000198380	ENSG00000198380	GFPT1	2:69546904-69614382	OK	11.826	8.70896	-0.441391	-0.562967	0.1431	0.9998
ENSG00000065833	ENSG00000065833	ME1	6:83920107-84140797	OK	17.4841	12.8423	-0.445139	-0.886751	0.14315	0.9998
ENSG00000132692	ENSG00000132692	BCAN	1:156611181-156631216	OK	27.2029	20.0732	-0.438492	-0.811412	0.1433	0.9998
ENSG00000147408	ENSG00000147408	CSGALNACT1	8:19261671-19615540	OK	7.22604	10.1613	0.491807	0.708874	0.14345	0.9998
ENSG00000112029	ENSG00000112029	FBXO5	6:153291663-153304714	OK	7.97848	5.7253	-0.478763	-0.906491	0.14355	0.9998
ENSG00000149257	ENSG00000149257	SERPINH1	11:75273100-75283828	OK	32.1024	41.2961	0.363322	0.855628	0.14365	0.9998
ENSG00000073605	ENSG00000073605	GSDMB	17:38060847-38076107	OK	1.11768	0.616986	-0.857196	-0.534522	0.1437	0.9998
ENSG00000223959	ENSG00000223959	AFG3L1P	16:90038993-90068569	OK	11.062	7.09372	-0.640992	-0.855418	0.1437	0.9998
ENSG00000236782	ENSG00000236782	RP11-96L14.7	1:26496361-26498551	OK	0.825818	0.218734	-1.91665	-0.290537	0.1437	0.9998
ENSG00000115963	ENSG00000115963	RND3	2:151324708-151395525	OK	9.41421	13.0145	0.467212	0.823698	0.14405	0.9998
ENSG00000184260	ENSG00000184260	HIST2H2AC	1:149858524-149858961	OK	3.54656	1.94315	-0.868025	-0.887744	0.14415	0.9998
ENSG00000143466	ENSG00000143466	IKBKE	1:206643790-206671061	OK	7.32244	11.5344	0.655549	0.846684	0.1442	0.9998
ENSG00000112984	ENSG00000112984	KIF20A	5:137475454-137549032	OK	32.737	21.4498	-0.609954	-0.739716	0.14425	0.9998
ENSG00000109670	ENSG00000109670	FBXW7	4:153242409-153457253	OK	5.06963	7.23746	0.513602	0.757018	0.14435	0.9998
ENSG00000169718	ENSG00000169718	DUS1L	17:80015381-80023763	OK	125.311	168.566	0.427799	0.895315	0.14455	0.9998
ENSG00000272338	ENSG00000272338	RP11-722E23.2	8:33218360-33218933	OK	0.959452	1.85897	0.954224	0.925071	0.14455	0.9998
ENSG00000077092	ENSG00000077092	RARB	3:25215822-25639423	OK	5.74254	8.0157	0.481139	0.856411	0.14465	0.9998
ENSG00000145349	ENSG00000145349	CAMK2D	4:114372187-114683083	OK	9.91067	13.9234	0.490458	0.882162	0.1448	0.9998
ENSG00000172954	ENSG00000172954	LCLAT1	2:30670091-30867091	OK	6.13966	8.40732	0.453488	0.64666	0.1448	0.9998
ENSG00000141540	ENSG00000141540	TTYH2	17:72209652-72258159	OK	62.9137	82.3357	0.388146	0.729205	0.1449	0.9998
ENSG00000253730	ENSG00000253730	RP11-893F2.13	17:48235693-48238637	OK	0.643125	0.151101	-2.08959	-1.01839	0.14505	0.9998
ENSG00000156804	ENSG00000156804	FBXO32	8:124510128-124553446	OK	35.0354	51.004	0.541799	0.912641	0.1452	0.9998
ENSG00000115107	ENSG00000115107	STEAP3	2:119981383-120023228	OK	0.48999	0.821063	0.744742	0.854451	0.1453	0.9998
ENSG00000204525	ENSG00000204525	HLA-C	6:31236525-31239907	OK	26.5284	35.2055	0.408262	0.873238	0.1453	0.9998
ENSG00000231738	ENSG00000231738	TSPAN19	12:85408093-85430055	OK	0.710324	0.350398	-1.01948	-0.546698	0.14535	0.9998
ENSG00000144115	ENSG00000144115	THNSL2	2:88469834-88486146	OK	0.920206	0.535452	-0.7812	-0.532454	0.14575	0.9998
ENSG00000147364	ENSG00000147364	FBXO25	8:356427-421225	OK	41.7957	31.2986	-0.417257	-0.851073	0.14585	0.9998
ENSG00000251164	ENSG00000251164	HULC	6:8652369-8654079	OK	0.220268	0.670923	1.60688	0.883413	0.14595	0.9998
ENSG00000116584	ENSG00000116584	ARHGEF2	1:155916629-155976861	OK	33.0061	45.1714	0.452679	0.777637	0.1461	0.9998
ENSG00000114796	ENSG00000114796	KLHL24	3:183353355-183402265	OK	31.5534	23.1903	-0.444274	-0.54746	0.1463	0.9998
ENSG00000080839	ENSG00000080839	RBL1	20:35624751-35725581	OK	4.64713	3.32369	-0.483554	-0.771361	0.1465	0.9998
ENSG00000197150	ENSG00000197150	ABCB8	7:150725509-150744869	OK	45.9884	35.0174	-0.393197	-0.763494	0.1466	0.9998
ENSG00000063180	ENSG00000063180	CA11	19:49141198-49184461	OK	4.54889	2.9497	-0.624948	-0.6364	0.1467	0.9998
ENSG00000236537	ENSG00000236537	RP11-732M18.3	6:158703294-158733390	OK	1.31492	2.5716	0.967685	0.899477	0.1468	0.9998
ENSG00000108578	ENSG00000108578	BLMH	17:28565758-28619074	OK	26.7246	20.8194	-0.360236	-0.675594	0.1469	0.9998
ENSG00000185818	ENSG00000185818	NAT8L	4:2061238-2070816	OK	5.48952	7.26943	0.405164	0.882859	0.14705	0.9998
ENSG00000113615	ENSG00000113615	SEC24A	5:133936833-134063513	OK	3.13879	5.24728	0.741363	0.843305	0.14715	0.9998
ENSG00000164951	ENSG00000164951	PDP1	8:94870034-94938294	OK	60.4931	46.7831	-0.370783	-0.81255	0.14715	0.9998
ENSG00000055732	ENSG00000055732	MCOLN3	1:85464829-85598821	OK	21.7596	29.3083	0.429657	0.90897	0.1472	0.9998
ENSG00000149582	ENSG00000149582	TMEM25	11:118307204-118473748	OK	0.568663	0.971034	0.771949	0.139009	0.1472	0.9998
ENSG00000187555	ENSG00000187555	USP7	16:8985950-9060847	OK	28.7481	36.7822	0.355541	0.664911	0.1472	0.9998
ENSG00000076864	ENSG00000076864	RAP1GAP	1:21922707-21995801	OK	6.62782	9.36452	0.498671	0.697349	0.14725	0.9998
ENSG00000260912	ENSG00000260912	RP11-363E7.4	9:19453206-19455171	OK	0.887684	1.40239	0.659771	0.882373	0.14725	0.9998
ENSG00000144580	ENSG00000144580	RQCD1	2:219433302-219461803	OK	30.6294	23.1087	-0.406477	-0.751386	0.1473	0.9998
ENSG00000160200	ENSG00000160200	CBS	21:44473300-44497053	OK	4.54785	6.30295	0.470844	0.751375	0.1473	0.9998
ENSG00000122877	ENSG00000122877	EGR2	10:64571755-64679660	OK	0.877373	0.559044	-0.650229	-0.810441	0.14745	0.9998
ENSG00000109667	ENSG00000109667	SLC2A9	4:9772776-10056560	OK	0.70686	1.39807	0.983944	0.648696	0.14755	0.9998
ENSG00000170345	ENSG00000170345	FOS	14:75745476-75748933	OK	6.53036	4.63217	-0.495473	-0.765484	0.14755	0.9998
ENSG00000182108	ENSG00000182108	DEXI	16:10958770-11036878	OK	36.0373	49.2272	0.449965	0.878178	0.14805	0.9998
ENSG00000101199	ENSG00000101199	ARFGAP1	20:61904136-61921142	OK	81.8424	108.534	0.407228	0.797089	0.14825	0.9998
ENSG00000005893	ENSG00000005893	LAMP2	X:119561681-119603220	OK	153.31	199.024	0.376491	0.858449	0.14845	0.9998
ENSG00000090889	ENSG00000090889	KIF4A	X:69506444-69640682	OK	16.9637	11.4401	-0.568345	-0.809951	0.1488	0.9998
ENSG00000158856	ENSG00000158856	DMTN	8:21906505-21940038	OK	1.96082	3.01824	0.622247	0.658308	0.14885	0.9998
ENSG00000117676	ENSG00000117676	RPS6KA1	1:26856251-26901521	OK	5.83991	7.74888	0.408041	0.684644	0.14895	0.9998
ENSG00000010704	ENSG00000010704	HFE	6:26087508-26098571	OK	10.2838	6.99704	-0.555551	-0.867391	0.149	0.9998
ENSG00000157456	ENSG00000157456	CCNB2	15:59397276-59425449	OK	19.9528	15.0441	-0.407394	-0.85069	0.14905	0.9998
ENSG00000141753	ENSG00000141753	IGFBP4	17:38599701-38613983	OK	1.67154	2.49381	0.577175	0.881719	0.14925	0.9998
ENSG00000186310	ENSG00000186310	NAP1L3	X:92925928-92928567	OK	2.23686	1.51258	-0.564468	-0.894489	0.14925	0.9998
ENSG00000166801	ENSG00000166801	FAM111A	11:58897605-58922512	OK	15.5298	11.1511	-0.477854	-0.653309	0.14935	0.9998
ENSG00000137804	ENSG00000137804	NUSAP1	15:41624891-41673248	OK	39.6295	28.4001	-0.48068	-0.824626	0.14965	0.9998
ENSG00000102038	ENSG00000102038	SMARCA1	X:128580479-128657477	OK	24.733	19.2353	-0.362685	-0.87822	0.14995	0.9998
ENSG00000270127	ENSG00000270127	RP11-526I2.5	15:101087971-101090358	OK	0.405284	0.708875	0.806597	0.904656	0.14995	0.9998
ENSG00000100031	ENSG00000100031	GGT1	22:24936405-25024972	OK	0.999283	2.08493	1.06104	0.206851	0.1502	0.9998
ENSG00000225931	ENSG00000225931	RP3-395M20.7	1:2497848-2501327	OK	0.929329	0.518408	-0.842103	-0.899862	0.1502	0.9998
ENSG00000107745	ENSG00000107745	MICU1	10:74127097-74385899	OK	31.8447	24.2949	-0.390399	-0.832051	0.15025	0.9998
ENSG00000027001	ENSG00000027001	MIPEP	13:24304327-24476794	OK	16.3043	12.3472	-0.40107	-0.851205	0.1503	0.9998
ENSG00000079931	ENSG00000079931	MOXD1	6:132617193-132722684	OK	34.4686	44.152	0.357195	0.83339	0.1503	0.9998
ENSG00000196182	ENSG00000196182	STK40	1:36805224-36851497	OK	22.76	17.0026	-0.420751	-0.759909	0.1503	0.9998
ENSG00000100410	ENSG00000100410	PHF5A	22:41855720-41864729	OK	49.3641	37.9248	-0.380319	-0.797766	0.1505	0.9998
ENSG00000070214	ENSG00000070214	SLC44A1	9:108006902-108201452	OK	34.9396	26.1138	-0.420047	-0.743083	0.15065	0.9998
ENSG00000135919	ENSG00000135919	SERPINE2	2:224839828-224904036	OK	313.848	402.809	0.360031	0.83561	0.1507	0.9998
ENSG00000158615	ENSG00000158615	PPP1R15B	1:204346977-204463852	OK	19.7859	14.5334	-0.445103	-0.863108	0.15095	0.9998
ENSG00000100207	ENSG00000100207	TCF20	22:42556018-42739622	OK	11.7692	15.1987	0.368929	0.681184	0.1511	0.9998
ENSG00000127337	ENSG00000127337	YEATS4	12:69753482-69784576	OK	24.1882	18.2058	-0.40991	-0.870418	0.1514	0.9998
ENSG00000168393	ENSG00000168393	DTYMK	2:242615156-242626406	OK	65.9779	50.9931	-0.371681	-0.86977	0.1517	0.9998
ENSG00000116539	ENSG00000116539	ASH1L	1:155305058-155533775	OK	13.68	10.6222	-0.364989	-0.571838	0.15185	0.9998
ENSG00000197070	ENSG00000197070	ARRDC1	9:140500105-140513358	OK	14.1297	20.5023	0.537055	0.779013	0.15195	0.9998
ENSG00000198015	ENSG00000198015	MRPL42	12:93861263-93897545	OK	61.3599	44.3895	-0.467078	-0.873221	0.15205	0.9998
ENSG00000250961	ENSG00000250961	CTD-2023N9.1	5:56690886-56829251	OK	1.19186	0.259642	-2.19862	-1.82421	0.1521	0.9998
ENSG00000079150	ENSG00000079150	FKBP7	2:179328390-179343327	OK	2.32269	1.29083	-0.847502	-0.771541	0.15215	0.9998
ENSG00000130741	ENSG00000130741	EIF2S3	X:24072832-24096088	OK	89.4878	113.417	0.34187	0.718507	0.15215	0.9998
ENSG00000134291	ENSG00000134291	TMEM106C	12:48357351-48362661	OK	271.363	210.535	-0.366166	-0.834507	0.15215	0.9998
ENSG00000227097	ENSG00000227097	RP11-742N3.1	11:81590892-82429124	OK	1087.38	1387.29	0.351408	0.866626	0.1522	0.9998
ENSG00000167196	ENSG00000167196	FBXO22	15:76196199-76227609	OK	61.4832	83.4146	0.440109	0.854823	0.1523	0.9998
ENSG00000168781	ENSG00000168781	PPIP5K1	15:43825659-43882430	OK	2.87875	1.95013	-0.561873	-0.474419	0.15235	0.9998
ENSG00000260808	ENSG00000260808	CTD-2007L18.5	11:68228185-68384179	OK	0.105869	0.694435	2.71356	0.152623	0.15245	0.9998
ENSG00000084073	ENSG00000084073	ZMPSTE24	1:40723778-40759856	OK	26.0419	33.2481	0.352439	0.774358	0.1525	0.9998
ENSG00000111653	ENSG00000111653	ING4	12:6759445-6772314	OK	15.1508	10.4767	-0.532208	-0.867694	0.1525	0.9998
ENSG00000225353	ENSG00000225353	RP11-292F9.1	9:46270840-46274928	OK	18.9301	13.2375	-0.51605	-0.886453	0.1525	0.9998
ENSG00000225485	ENSG00000225485	ARHGAP23	17:36584661-36668628	OK	0.404204	1.09232	1.43424	0.426233	0.15275	0.9998
ENSG00000106799	ENSG00000106799	TGFBR1	9:101866319-101916474	OK	26.3189	36.0822	0.455192	0.680052	0.1528	0.9998
ENSG00000256771	ENSG00000256771	ZNF253	19:19976694-20006656	OK	0.309099	0.723498	1.22692	0.691698	0.15295	0.9998
ENSG00000142684	ENSG00000142684	ZNF593	1:26496361-26498551	OK	14.8318	19.534	0.397294	0.864166	0.153	0.9998
ENSG00000157654	ENSG00000157654	PALM2-AKAP2	9:112403067-112934792	OK	0.353275	1.05913	1.58402	0.706439	0.153	0.9998
ENSG00000100065	ENSG00000100065	CARD10	22:37886399-37915549	OK	0.683613	1.18369	0.792041	0.651842	0.1534	0.9998
ENSG00000181026	ENSG00000181026	AEN	15:89164526-89175513	OK	27.3069	35.0629	0.36068	0.795848	0.15355	0.9998
ENSG00000108264	ENSG00000108264	TADA2A	17:35766964-35839835	OK	6.03483	4.10564	-0.555707	-0.738564	0.1536	0.9998
ENSG00000151729	ENSG00000151729	SLC25A4	4:186064394-186071536	OK	39.2942	51.468	0.389359	0.863401	0.15365	0.9998
ENSG00000152503	ENSG00000152503	TRIM36	5:114460458-114516243	OK	1.08626	0.685303	-0.664555	-0.574708	0.15395	0.9998
ENSG00000177125	ENSG00000177125	ZBTB34	9:129622943-129648157	OK	4.83329	6.322	0.387374	0.856562	0.15415	0.9998
ENSG00000254701	ENSG00000254701	RP11-1415C14.4	5:69435401-69503572	OK	1.0772	0.218305	-2.30288	-1.03213	0.15415	0.9998
ENSG00000273117	ENSG00000273117	AC144652.1	7:155087627-155089251	OK	1.63581	1.04108	-0.651919	-0.858519	0.15415	0.9998
ENSG00000089057	ENSG00000089057	SLC23A2	20:4833001-4990939	OK	14.1761	18.0883	0.351594	0.783988	0.1546	0.9998
ENSG00000196247	ENSG00000196247	ZNF107	7:64126510-64171404	OK	2.86631	1.63705	-0.808093	-0.838421	0.15465	0.9998
ENSG00000202198	ENSG00000202198	RN7SK	6:52860417-52860748	OK	4.64163	8.29457	0.837535	0.893007	0.1547	0.9998
ENSG00000111145	ENSG00000111145	ELK3	12:96588159-96663613	OK	10.6472	14.4985	0.445424	0.736835	0.1548	0.9998
ENSG00000169925	ENSG00000169925	BRD3	9:136890560-136933657	OK	7.8698	5.0105	-0.651371	-0.62854	0.15485	0.9998
ENSG00000139722	ENSG00000139722	VPS37B	12:123349881-123380991	OK	16.7352	21.4888	0.360701	0.827708	0.1549	0.9998
ENSG00000204775	ENSG00000204775	KM-PA-2	8:145317002-145331153	OK	2.15015	3.10876	0.531903	0.858811	0.15495	0.9998
ENSG00000224940	ENSG00000224940	PRRT4	7:127990378-128001739	OK	2.31693	3.36145	0.53687	0.865188	0.15495	0.9998
ENSG00000122203	ENSG00000122203	KIAA1191	5:175773063-175788971	OK	74.6416	58.3431	-0.355417	-0.71637	0.15515	0.9998
ENSG00000158234	ENSG00000158234	FAIM	3:138327447-138352218	OK	4.75672	7.03899	0.565402	0.83855	0.15515	0.9998
ENSG00000051382	ENSG00000051382	PIK3CB	3:138372859-138553780	OK	37.5569	27.6349	-0.442587	-0.731125	0.1552	0.9998
ENSG00000075218	ENSG00000075218	GTSE1	22:46692637-46726707	OK	25.5362	19.6975	-0.37453	-0.780209	0.15545	0.9998
ENSG00000196712	ENSG00000196712	NF1	17:29335514-29709134	OK	13.3808	17.1358	0.356846	0.471384	0.15565	0.9998
ENSG00000219102	ENSG00000219102	HNRNPA3P12	1:54440641-54441704	OK	6.58817	4.50377	-0.548744	-0.878107	0.15585	0.9998
ENSG00000121691	ENSG00000121691	CAT	11:34460471-34493609	OK	48.2528	61.1284	0.341228	0.749417	0.1561	0.9998
ENSG00000113790	ENSG00000113790	EHHADH	3:184880658-184999778	OK	5.27127	3.83067	-0.460555	-0.67921	0.1564	0.9998
ENSG00000184992	ENSG00000184992	BRI3BP	12:125478245-125515777	OK	7.76979	5.97823	-0.378156	-0.861297	0.1564	0.9998
ENSG00000173193	ENSG00000173193	PARP14	3:122399464-122449687	OK	3.99318	5.44944	0.448571	0.67645	0.15645	0.9998
ENSG00000261879	ENSG00000261879	RP11-333E1.1	17:5095378-5151364	OK	0.788888	0.400065	-0.979585	-0.676991	0.1565	0.9998
ENSG00000118257	ENSG00000118257	NRP2	2:206546713-206662857	OK	86.6707	114.666	0.403826	0.606427	0.1566	0.9998
ENSG00000182310	ENSG00000182310	SPACA6P	19:52188615-52215640	OK	1.74772	3.23933	0.890219	0.744249	0.15665	0.9998
ENSG00000188372	ENSG00000188372	ZP3	7:76018650-76071388	OK	12.1012	8.19569	-0.562212	-0.856056	0.15665	0.9998
ENSG00000226432	ENSG00000226432	CTD-2015B23.2	5:23951456-24178372	OK	1.24336	0.685323	-0.859383	-0.873419	0.1567	0.9998
ENSG00000186814	ENSG00000186814	ZSCAN30	18:32820993-32870196	OK	4.13953	2.46265	-0.749256	-0.580357	0.1568	0.9998
ENSG00000088899	ENSG00000088899	LZTS3	20:3143262-3154192	OK	1.4761	2.08081	0.495361	0.863272	0.15685	0.9998
ENSG00000148700	ENSG00000148700	ADD3	10:111756125-111895323	OK	53.3924	40.5298	-0.397653	-0.491562	0.1569	0.9998
ENSG00000066279	ENSG00000066279	ASPM	1:197053257-197115824	OK	9.13069	6.88109	-0.408086	-0.851686	0.15695	0.9998
ENSG00000090487	ENSG00000090487	SPG21	15:65255361-65282648	OK	75.9177	96.1524	0.340887	0.816651	0.15695	0.9998
ENSG00000181192	ENSG00000181192	DHTKD1	10:12110970-12165224	OK	6.56993	4.86804	-0.432536	-0.543914	0.15695	0.9998
ENSG00000068784	ENSG00000068784	SRBD1	2:45615818-45839304	OK	4.98927	3.6477	-0.451843	-0.784214	0.15705	0.9998
ENSG00000106804	ENSG00000106804	C5	9:123714615-123812554	OK	0.669566	0.385504	-0.796481	-0.461558	0.15705	0.9998
ENSG00000174004	ENSG00000174004	NRROS	3:196366556-196462878	OK	8.75662	15.2464	0.800021	0.842647	0.15725	0.9998
ENSG00000269604	ENSG00000269604	AC005523.2	19:4791727-4795571	OK	0.846614	3.27846	1.95324	0.812514	0.15745	0.9998
ENSG00000165821	ENSG00000165821	SALL2	14:21989231-22005350	OK	0.376798	0.723757	0.941715	0.587121	0.1576	0.9998
ENSG00000070770	ENSG00000070770	CSNK2A2	16:58163432-58251709	OK	18.198	24.5256	0.430513	0.850274	0.1577	0.9998
ENSG00000022267	ENSG00000022267	FHL1	X:135229558-135293518	OK	0.628132	0.994599	0.663047	0.47833	0.15785	0.9998
ENSG00000101608	ENSG00000101608	MYL12A	18:3247478-3261848	OK	187.132	146.324	-0.354886	-0.859453	0.15805	0.9998
ENSG00000100324	ENSG00000100324	TAB1	22:39795745-39833065	OK	10.6814	8.03937	-0.409949	-0.572685	0.1581	0.9998
ENSG00000168785	ENSG00000168785	TSPAN5	4:99391517-99579780	OK	1.19285	1.8213	0.610557	0.595354	0.1582	0.9998
ENSG00000211459	ENSG00000211459	MT-RNR1	MT:647-1601	OK	695.137	932.185	0.423318	0.853046	0.1582	0.9998
ENSG00000105497	ENSG00000105497	ZNF175	19:52074550-52092991	OK	1.44318	2.25253	0.642294	0.740292	0.1583	0.9998
ENSG00000123219	ENSG00000123219	CENPK	5:64813592-64858998	OK	18.6793	13.6208	-0.455636	-0.754228	0.1583	0.9998
ENSG00000170759	ENSG00000170759	KIF5B	10:32297937-32345359	OK	34.2523	26.9265	-0.347173	-0.845918	0.1584	0.9998
ENSG00000130312	ENSG00000130312	MRPL34	19:17402939-17445638	OK	71.9388	109.231	0.602537	0.876991	0.15845	0.9998
ENSG00000131015	ENSG00000131015	ULBP2	6:150263135-150270371	OK	2.84182	1.87794	-0.597668	-0.861669	0.1585	0.9998
ENSG00000144674	ENSG00000144674	GOLGA4	3:37283279-37408242	OK	32.1764	24.3665	-0.401103	-0.704071	0.15855	0.9998
ENSG00000099219	ENSG00000099219	ERMP1	9:5629024-5833117	OK	28.7772	38.1263	0.40586	0.847833	0.15865	0.9998
ENSG00000198934	ENSG00000198934	MAGEE1	X:75648045-75651744	OK	0.789337	0.515446	-0.61482	-0.851604	0.1588	0.9998
ENSG00000171848	ENSG00000171848	RRM2	2:10262454-10271545	OK	110.744	74.3708	-0.574416	-0.840936	0.15885	0.9998
ENSG00000104442	ENSG00000104442	ARMC1	8:66514693-66546442	OK	21.2629	27.0686	0.348279	0.790401	0.1589	0.9998
ENSG00000165802	ENSG00000165802	NSMF	9:140342021-140353786	OK	33.1405	43.1876	0.382021	0.854421	0.15895	0.9998
ENSG00000218208	ENSG00000218208	RP11-367G18.2	6:113902702-113903149	OK	1.63433	2.95075	0.852383	0.833467	0.159	0.9998
ENSG00000198517	ENSG00000198517	MAFK	7:1570349-1600457	OK	11.0655	15.0235	0.441153	0.757157	0.1593	0.9998
ENSG00000273344	ENSG00000273344	PAXIP1-AS1	7:154795157-154797413	OK	2.16999	1.47595	-0.55605	-0.85137	0.15945	0.9998
ENSG00000153982	ENSG00000153982	GDPD1	17:57297827-57353328	OK	4.9243	3.25273	-0.598267	-0.836239	0.15955	0.9998
ENSG00000198054	ENSG00000198054	DSCR8	21:39493544-39679279	OK	0.758374	0.360327	-1.0736	-0.533297	0.15955	0.9998
ENSG00000158008	ENSG00000158008	EXTL1	1:26346374-26362955	OK	0.356969	0.645203	0.853956	0.635515	0.1601	0.9998
ENSG00000034053	ENSG00000034053	APBA2	15:29129628-29410518	OK	2.45228	3.41047	0.47585	0.765806	0.1602	0.9998
ENSG00000113391	ENSG00000113391	FAM172A	5:92953774-93447404	OK	29.2735	15.0107	-0.963601	-0.427603	0.16025	0.9998
ENSG00000137818	ENSG00000137818	RPLP1	15:69745122-69748255	OK	2018.4	2692.46	0.415713	0.837873	0.16035	0.9998
ENSG00000138162	ENSG00000138162	TACC2	10:123748688-124014060	OK	0.949886	1.73021	0.865118	0.535561	0.1604	0.9998
ENSG00000129810	ENSG00000129810	SGOL1	3:20202084-20227919	OK	11.5055	8.32777	-0.466321	-0.839928	0.16045	0.9998
ENSG00000125703	ENSG00000125703	ATG4C	1:63249805-63331184	OK	8.38667	5.28406	-0.666453	-0.819638	0.1605	0.9998
ENSG00000147676	ENSG00000147676	MAL2	8:120177272-120259088	OK	0.3619	0.801842	1.14773	0.598823	0.1605	0.9998
ENSG00000167964	ENSG00000167964	RAB26	16:2190803-2204166	OK	6.2346	9.03152	0.534671	0.804869	0.16055	0.9998
ENSG00000103260	ENSG00000103260	METRN	16:765114-769655	OK	61.2184	86.7746	0.503308	0.860191	0.1606	0.9998
ENSG00000149531	ENSG00000149531	FRG1B	20:29611856-29634010	OK	35.6264	25.9221	-0.458765	-0.859014	0.1606	0.9998
ENSG00000108813	ENSG00000108813	DLX4	17:48046333-48052321	OK	0.435033	0.793925	0.867878	0.734503	0.1607	0.9998
ENSG00000204628	ENSG00000204628	GNB2L1	5:180663908-180699308	OK	1712.45	2293.03	0.421192	0.847499	0.16075	0.9998
ENSG00000244733	ENSG00000244733	RP11-506M13.3	10:81420646-81526085	OK	1.18855	2.20757	0.893255	0.864137	0.1608	0.9998
ENSG00000174899	ENSG00000174899	C3orf55	3:157261034-157395538	OK	3.03538	4.60718	0.602006	0.85152	0.1609	0.9998
ENSG00000065000	ENSG00000065000	AP3D1	19:2100987-2248678	OK	81.0224	60.4312	-0.423026	-0.72093	0.16105	0.9998
ENSG00000104331	ENSG00000104331	IMPAD1	8:57870491-57906403	OK	16.3222	22.4787	0.461725	0.61092	0.1612	0.9998
ENSG00000235554	ENSG00000235554	AC005822.1	17:16520161-16521195	OK	1.92673	1.17955	-0.707915	-0.854873	0.16135	0.9998
ENSG00000124900	ENSG00000124900	TRIM51	11:55650772-55659286	OK	8.17534	11.2031	0.45455	0.853357	0.1614	0.9998
ENSG00000221968	ENSG00000221968	FADS3	11:61640990-61659523	OK	20.5246	27.2145	0.407022	0.778396	0.1615	0.9998
ENSG00000071205	ENSG00000071205	ARHGAP10	4:148653213-148993931	OK	1.99327	2.81996	0.500535	0.77751	0.16155	0.9998
ENSG00000204392	ENSG00000204392	LSM2	6:31765172-31774761	OK	71.6889	55.2622	-0.375457	-0.850572	0.1616	0.9998
ENSG00000258818	ENSG00000258818	RNASE4	14:21152258-21175279	OK	2.85076	1.42628	-0.99909	-0.767328	0.1616	0.9998
ENSG00000125733	ENSG00000125733	TRIP10	19:6737935-6751537	OK	9.22278	12.5589	0.445431	0.682476	0.16165	0.9998
ENSG00000169750	ENSG00000169750	RAC3	17:79989499-79992080	OK	18.8795	25.2707	0.420649	0.848995	0.16175	0.9998
ENSG00000164588	ENSG00000164588	HCN1	5:45259348-45696253	OK	1.47239	1.04206	-0.498728	-0.849976	0.1618	0.9998
ENSG00000227615	ENSG00000227615	RP11-864N7.2	11:74456760-74457159	OK	111.4	145.285	0.383144	0.838982	0.16195	0.9998
ENSG00000071242	ENSG00000071242	RPS6KA2	6:166822851-167370679	OK	5.64271	8.18413	0.536439	0.697047	0.16205	0.9998
ENSG00000124466	ENSG00000124466	LYPD3	19:43964938-43969812	OK	1.89602	2.81271	0.568986	0.810285	0.16205	0.9998
ENSG00000162777	ENSG00000162777	DENND2D	1:111729795-111786062	OK	1.35808	2.34379	0.78728	0.820842	0.1621	0.9998
ENSG00000197977	ENSG00000197977	ELOVL2	6:10980991-11078459	OK	5.89112	4.36691	-0.43193	-0.862252	0.1621	0.9998
ENSG00000185551	ENSG00000185551	NR2F2	15:96670597-96883492	OK	2.33036	3.67845	0.658544	0.690139	0.16215	0.9998
ENSG00000169919	ENSG00000169919	GUSB	7:65425670-65447301	OK	40.1913	31.4921	-0.351892	-0.777892	0.1622	0.9998
ENSG00000228649	ENSG00000228649	AC005682.5	7:22893796-22901021	OK	0.362964	0.794675	1.13054	0.897758	0.1623	0.9998
ENSG00000134574	ENSG00000134574	DDB2	11:47236492-47260767	OK	32.4515	41.5609	0.356942	0.854285	0.16235	0.9998
ENSG00000214973	ENSG00000214973	CHCHD3P3	1:27527324-27527964	OK	0.920642	1.72142	0.902886	0.858591	0.1624	0.9998
ENSG00000144228	ENSG00000144228	SPOPL	2:139259370-139332028	OK	2.41436	3.55836	0.559568	0.670809	0.16295	0.9998
ENSG00000213341	ENSG00000213341	CHUK	10:101909850-101989376	OK	17.5039	11.9067	-0.555907	-0.70439	0.16295	0.9998
ENSG00000268750	ENSG00000268750	CTD-2583A14.10	19:58281022-58427978	OK	0.722803	2.07741	1.52311	0.309627	0.16295	0.9998
ENSG00000164332	ENSG00000164332	UBLCP1	5:158690088-158713044	OK	18.6136	14.2664	-0.38373	-0.836861	0.163	0.9998
ENSG00000167524	ENSG00000167524	SGK494	17:26782769-26972472	OK	3.04019	1.45923	-1.05896	-0.100304	0.16305	0.9998
ENSG00000182287	ENSG00000182287	AP1S2	X:15843928-15873054	OK	133.729	177.26	0.406559	0.777597	0.16315	0.9998
ENSG00000167971	ENSG00000167971	CASKIN1	16:2205698-2246526	OK	0.589779	2.12655	1.85027	0.50184	0.16325	0.9998
ENSG00000172831	ENSG00000172831	CES2	16:66968346-67009051	OK	9.77066	7.35485	-0.40976	-0.663713	0.16325	0.9998
ENSG00000163162	ENSG00000163162	RNF149	2:101887680-101925163	OK	12.1981	16.2243	0.411498	0.742543	0.1633	0.9998
ENSG00000168274	ENSG00000168274	HIST1H2AE	6:26217164-26217711	OK	1.18483	0.539443	-1.13513	-0.90029	0.1634	0.9998
ENSG00000138646	ENSG00000138646	HERC5	4:89378267-89427314	OK	3.84603	5.22017	0.440724	0.82459	0.16365	0.9998
ENSG00000171310	ENSG00000171310	CHST11	12:104849072-105155792	OK	4.54122	7.22463	0.669844	0.689392	0.16365	0.9998
ENSG00000020633	ENSG00000020633	RUNX3	1:25226001-25291612	OK	27.1634	35.2259	0.374973	0.731678	0.1637	0.9998
ENSG00000198908	ENSG00000198908	BHLHB9	X:101975615-102008468	OK	0.566722	0.925916	0.708242	0.581871	0.1637	0.9998
ENSG00000174939	ENSG00000174939	ASPHD1	16:29911695-29940254	OK	0.397226	1.37795	1.79449	0.635216	0.1639	0.9998
ENSG00000176222	ENSG00000176222	ZNF404	19:44376514-44405957	OK	0.330077	0.663595	1.0075	0.748932	0.1639	0.9998
ENSG00000112186	ENSG00000112186	CAP2	6:17393446-17558023	OK	53.3074	68.6389	0.364692	0.842884	0.16405	0.9998
ENSG00000166435	ENSG00000166435	XRRA1	11:74459912-74660245	OK	12.9724	8.17562	-0.66605	-0.53762	0.1641	0.9998
ENSG00000187773	ENSG00000187773	FAM69C	18:72102962-72125179	OK	14.6202	10.8093	-0.435686	-0.853842	0.1641	0.9998
ENSG00000162878	ENSG00000162878	PKDCC	2:42275159-42285668	OK	0.918091	1.66129	0.855594	0.813042	0.1644	0.9998
ENSG00000147588	ENSG00000147588	PMP2	8:82351670-82445510	OK	10.9734	7.95625	-0.463856	-0.831166	0.1646	0.9998
ENSG00000205765	ENSG00000205765	C5orf51	5:41904289-41921738	OK	29.445	23.4239	-0.330045	-0.698428	0.16495	0.9998
ENSG00000126458	ENSG00000126458	RRAS	19:50138548-50143458	OK	4.92971	7.12172	0.530725	0.832601	0.165	0.9998
ENSG00000186448	ENSG00000186448	ZNF197	3:44596684-44727145	OK	0.833964	1.32575	0.668749	0.734863	0.165	0.9998
ENSG00000189221	ENSG00000189221	MAOA	X:43515466-43606068	OK	2.86776	3.98426	0.474389	0.800339	0.165	0.9998
ENSG00000173320	ENSG00000173320	STOX2	4:184774583-184944679	OK	0.596368	1.1578	0.957107	0.607148	0.16505	0.9998
ENSG00000197265	ENSG00000197265	GTF2E2	8:30435834-30515768	OK	22.9057	29.5851	0.36916	0.820376	0.1651	0.9998
ENSG00000158555	ENSG00000158555	GDPD5	11:75145684-75236948	OK	30.7432	42.9632	0.482837	0.700642	0.1652	0.9998
ENSG00000164403	ENSG00000164403	SHROOM1	5:132157832-132166590	OK	1.18825	0.657066	-0.85473	-0.540364	0.1652	0.9998
ENSG00000182934	ENSG00000182934	SRPR	11:126071992-126148026	OK	39.308	51.9921	0.403471	0.796523	0.1656	0.9998
ENSG00000108771	ENSG00000108771	DHX58	17:40253421-40264751	OK	2.25696	1.37006	-0.720142	-0.764618	0.16565	0.9998
ENSG00000224155	ENSG00000224155	RP11-700P18.2	7:56372370-56373219	OK	0.40882	0.824793	1.01257	0.857361	0.1657	0.9998
ENSG00000075539	ENSG00000075539	FRYL	4:48499377-48782339	OK	6.91911	4.89098	-0.500463	-0.488361	0.16575	0.9998
ENSG00000166484	ENSG00000166484	MAPK7	17:19240866-19290553	OK	9.49438	6.41896	-0.564734	-0.689261	0.16575	0.9998
ENSG00000115355	ENSG00000115355	CCDC88A	2:55514977-55647057	OK	10.2553	7.76388	-0.401526	-0.699182	0.1658	0.9998
ENSG00000179859	ENSG00000179859	AC025335.1	17:7816641-7819271	OK	1.59933	1.07481	-0.573394	-0.851019	0.16595	0.9998
ENSG00000172869	ENSG00000172869	DMXL1	5:118342041-118584833	OK	7.16142	4.70382	-0.606411	-0.487995	0.1661	0.9998
ENSG00000182253	ENSG00000182253	SYNM	15:99192199-99675798	OK	45.6897	33.7204	-0.438248	-0.857863	0.1661	0.9998
ENSG00000260018	ENSG00000260018	RP11-505K9.1	16:84150655-84151176	OK	1.06184	0.442157	-1.26394	-0.953831	0.1661	0.9998
ENSG00000142733	ENSG00000142733	MAP3K6	1:27681674-27693383	OK	7.57936	5.39102	-0.491516	-0.610321	0.16625	0.9998
ENSG00000118482	ENSG00000118482	PHF3	6:64345724-66417118	OK	13.5939	10.4904	-0.373894	-0.781745	0.16645	0.9998
ENSG00000168453	ENSG00000168453	HR	8:21971927-21990897	OK	0.509225	0.978813	0.942728	0.59196	0.16655	0.9998
ENSG00000116221	ENSG00000116221	MRPL37	1:54598746-54879152	OK	96.249	72.5219	-0.408354	-0.83104	0.1666	0.9998
ENSG00000182504	ENSG00000182504	CEP97	3:101442768-101489406	OK	6.82873	4.9802	-0.455412	-0.726603	0.1666	0.9998
ENSG00000152042	ENSG00000152042	NBPF11	1:146032646-146253110	OK	2.33536	1.58948	-0.555089	-0.783832	0.16675	0.9998
ENSG00000236698	ENSG00000236698	EIF1AXP1	1:17012115-17012550	OK	34.0049	46.3797	0.447753	0.831866	0.16675	0.9998
ENSG00000151117	ENSG00000151117	TMEM86A	11:18714668-18814268	OK	3.02671	4.32454	0.514795	0.593516	0.16685	0.9998
ENSG00000110330	ENSG00000110330	BIRC2	11:102217941-102249401	OK	28.7132	22.2758	-0.366235	-0.750303	0.16695	0.9998
ENSG00000187792	ENSG00000187792	ZNF70	22:24083768-24093279	OK	1.84271	1.30749	-0.495032	-0.840106	0.1671	0.9998
ENSG00000182118	ENSG00000182118	FAM89A	1:231154703-231175992	OK	99.9081	125.971	0.334423	0.832873	0.16725	0.9998
ENSG00000198237	ENSG00000198237	RP11-98J23.2	5:69171097-69274436	OK	1.98851	1.07615	-0.885802	-0.847883	0.16725	0.9998
ENSG00000107669	ENSG00000107669	ATE1	10:123499938-123711480	OK	18.698	14.1674	-0.400309	-0.733023	0.1674	0.9998
ENSG00000127084	ENSG00000127084	FGD3	9:95709732-95798518	OK	0.363062	0.656611	0.854823	0.422964	0.1674	0.9998
ENSG00000135966	ENSG00000135966	TGFBRAP1	2:105880870-105946986	OK	17.8513	23.0483	0.368625	0.83615	0.16745	0.9998
ENSG00000135655	ENSG00000135655	USP15	12:62102039-62811211	OK	21.2212	14.7156	-0.528163	-0.741261	0.16755	0.9998
ENSG00000130005	ENSG00000130005	GAMT	19:1397090-1401569	OK	19.8368	26.2216	0.402578	0.831224	0.16765	0.9998
ENSG00000105429	ENSG00000105429	MEGF8	19:42829760-42882921	OK	10.8913	8.3767	-0.378717	-0.7676	0.16775	0.9998
ENSG00000171446	ENSG00000171446	KRT27	17:38933059-38938786	OK	2.54655	1.55401	-0.712546	-0.845303	0.1678	0.9998
ENSG00000112715	ENSG00000112715	VEGFA	6:43737920-43754224	OK	53.0721	73.8013	0.475691	0.663445	0.16795	0.9998
ENSG00000090905	ENSG00000090905	TNRC6A	16:24741015-24838953	OK	18.1222	23.4836	0.373895	0.369817	0.16805	0.9998
ENSG00000136932	ENSG00000136932	C9orf156	9:100666770-100684852	OK	5.72192	8.23356	0.525016	0.821115	0.1681	0.9998
ENSG00000126464	ENSG00000126464	PRR12	19:50094899-50129696	OK	3.83497	2.89317	-0.406564	-0.799099	0.16815	0.9998
ENSG00000100292	ENSG00000100292	HMOX1	22:35776353-35790207	OK	14.8867	19.325	0.376448	0.799427	0.16835	0.9998
ENSG00000143756	ENSG00000143756	FBXO28	1:224301788-224349749	OK	21.0645	15.5427	-0.438581	-0.769516	0.1684	0.9998
ENSG00000198597	ENSG00000198597	ZNF536	19:30710572-31204445	OK	3.99685	2.92345	-0.451191	-0.716795	0.1684	0.9998
ENSG00000128342	ENSG00000128342	LIF	22:30635182-30642987	OK	17.4209	12.8881	-0.434776	-0.700758	0.1685	0.9998
ENSG00000164687	ENSG00000164687	FABP5	8:82192105-82197012	OK	16.0656	21.9516	0.450354	0.856957	0.1685	0.9998
ENSG00000186298	ENSG00000186298	PPP1CC	12:111157484-111180744	OK	102.843	130.753	0.346411	0.830649	0.16865	0.9998
ENSG00000164176	ENSG00000164176	EDIL3	5:83236372-83786583	OK	0.417791	0.687056	0.717647	0.676784	0.16875	0.9998
ENSG00000141524	ENSG00000141524	TMC6	17:76000248-76139049	OK	79.8793	104.551	0.388308	0.639035	0.16895	0.9998
ENSG00000118507	ENSG00000118507	AKAP7	6:131456805-131604675	OK	3.0447	2.03727	-0.579667	-0.67197	0.16915	0.9998
ENSG00000146147	ENSG00000146147	MLIP	6:53794779-54131078	OK	6.82766	9.89765	0.535694	0.801351	0.16915	0.9998
ENSG00000233913	ENSG00000233913	CTC-575D19.1	5:168043316-168044059	OK	45.2489	59.1844	0.387333	0.843486	0.1692	0.9998
ENSG00000188517	ENSG00000188517	COL25A1	4:109731876-110223813	OK	2.49107	3.55677	0.513799	0.68588	0.1694	0.9998
ENSG00000160803	ENSG00000160803	UBQLN4	1:156005091-156023585	OK	71.7548	57.1489	-0.32835	-0.73723	0.16945	0.9998
ENSG00000106635	ENSG00000106635	BCL7B	7:72950685-72972332	OK	38.6964	29.4626	-0.393316	-0.818389	0.16955	0.9998
ENSG00000133739	ENSG00000133739	LRRCC1	8:86019381-86058311	OK	4.15134	2.92	-0.507607	-0.84113	0.1699	0.9998
ENSG00000234978	ENSG00000234978	RP11-423O2.5	1:142803223-142827235	OK	1.00995	0.584207	-0.789741	-0.846046	0.16995	0.9998
ENSG00000232838	ENSG00000232838	PET117	20:18118516-18169031	OK	12.7033	8.54805	-0.571531	-0.834491	0.17	0.9998
ENSG00000008311	ENSG00000008311	AASS	7:121715700-121784334	OK	9.53002	7.17193	-0.410117	-0.825854	0.1703	0.9998
ENSG00000117228	ENSG00000117228	GBP1	1:89518001-89531043	OK	0.238946	0.787193	1.72003	0.709911	0.1704	0.9998
ENSG00000125898	ENSG00000125898	FAM110A	20:814357-838106	OK	1.45726	0.938256	-0.635207	-0.802201	0.1704	0.9998
ENSG00000137404	ENSG00000137404	NRM	6:30655823-30659197	OK	17.1739	12.7913	-0.425062	-0.845497	0.1704	0.9998
ENSG00000164651	ENSG00000164651	SP8	7:20823905-20826505	OK	0.693803	1.11906	0.689687	0.843319	0.1704	0.9998
ENSG00000230454	ENSG00000230454	U73166.2	3:50297734-50300790	OK	0.710552	0.0997703	-2.83226	-0.74456	0.1704	0.9998
ENSG00000234535	ENSG00000234535	RP11-37L2.1	13:33929342-34250905	OK	5.48953	2.59142	-1.08294	-0.839958	0.17045	0.9998
ENSG00000170776	ENSG00000170776	AKAP13	15:85923801-86293512	OK	6.1464	8.14668	0.406471	0.483178	0.1705	0.9998
ENSG00000090530	ENSG00000090530	LEPREL1	3:189674516-189862635	OK	20.4527	15.0016	-0.447176	-0.682839	0.17055	0.9998
ENSG00000198960	ENSG00000198960	ARMCX6	X:100870109-100872991	OK	27.7161	36.9786	0.41597	0.816973	0.17055	0.9998
ENSG00000105926	ENSG00000105926	MPP6	7:24612886-24733812	OK	5.57374	8.00999	0.523154	0.799441	0.17075	0.9998
ENSG00000116141	ENSG00000116141	MARK1	1:220701567-220837803	OK	6.7812	10.1651	0.584009	0.498181	0.17075	0.9998
ENSG00000157657	ENSG00000157657	ZNF618	9:116638561-116818871	OK	5.42978	7.35513	0.437858	0.703609	0.17085	0.9998
ENSG00000119630	ENSG00000119630	PGF	14:75408536-75422487	OK	4.3499	6.04194	0.474028	0.809867	0.1709	0.9998
ENSG00000254999	ENSG00000254999	BRK1	3:10157275-10168874	OK	167.626	132.102	-0.343596	-0.837202	0.17095	0.9998
ENSG00000148848	ENSG00000148848	ADAM12	10:127700949-128077024	OK	9.98107	14.9787	0.585645	0.735287	0.171	0.9998
ENSG00000171492	ENSG00000171492	LRRC8D	1:89990394-90402170	OK	16.2821	21.947	0.430739	0.697151	0.17105	0.9998
ENSG00000106714	ENSG00000106714	CNTNAP3	9:39072763-39288312	OK	4.60678	3.35512	-0.457396	-0.693804	0.1711	0.9998
ENSG00000161813	ENSG00000161813	LARP4	12:50720012-50873787	OK	28.2498	21.5896	-0.387902	-0.643899	0.1711	0.9998
ENSG00000196878	ENSG00000196878	LAMB3	1:209788214-209825811	OK	4.72463	7.02855	0.573024	0.844572	0.1712	0.9998
ENSG00000149657	ENSG00000149657	LSM14B	20:60697516-60710434	OK	55.1074	42.9254	-0.360415	-0.815948	0.1713	0.9998
ENSG00000106261	ENSG00000106261	ZKSCAN1	7:99613203-99639312	OK	18.4167	13.6952	-0.42735	-0.73118	0.1714	0.9998
ENSG00000164050	ENSG00000164050	PLXNB1	3:48445260-48471594	OK	18.7247	26.2672	0.488319	0.60562	0.1717	0.9998
ENSG00000059915	ENSG00000059915	PSD	10:104162375-104182893	OK	1.13095	2.47191	1.12809	0.700883	0.172	0.9998
ENSG00000164924	ENSG00000164924	YWHAZ	8:101928752-101965616	OK	469.708	606.55	0.368865	0.748531	0.1722	0.9998
ENSG00000087053	ENSG00000087053	MTMR2	11:95566045-95658479	OK	13.1638	16.7882	0.350869	0.702301	0.1723	0.9998
ENSG00000239264	ENSG00000239264	TXNDC5	6:7727029-8102811	OK	128.732	165.624	0.363546	0.822966	0.1723	0.9998
ENSG00000084764	ENSG00000084764	MAPRE3	2:27070614-27250064	OK	13.5127	17.8	0.397554	0.795039	0.17245	0.9998
ENSG00000204807	ENSG00000204807	FAM27E2	9:45733440-45734896	OK	1.38355	0.845879	-0.709851	-0.851834	0.17245	0.9998
ENSG00000213626	ENSG00000213626	LBH	2:30454396-30546596	OK	9.74282	7.28271	-0.419863	-0.658789	0.17245	0.9998
ENSG00000183960	ENSG00000183960	KCNH8	3:19189945-19577138	OK	0.701827	0.464258	-0.59619	-0.668187	0.1725	0.9998
ENSG00000260644	ENSG00000260644	HERC2P5	16:32752634-32787517	OK	1.02533	0.692765	-0.565651	-0.741675	0.1725	0.9998
ENSG00000104529	ENSG00000104529	EEF1D	8:144661805-144682485	OK	409.23	534.678	0.385759	0.835674	0.17285	0.9998
ENSG00000175115	ENSG00000175115	PACS1	11:65837833-66012218	OK	22.267	17.4394	-0.352561	-0.580377	0.17285	0.9998
ENSG00000162522	ENSG00000162522	KIAA1522	1:33207485-33240571	OK	3.63273	5.05858	0.477679	0.706314	0.1729	0.9998
ENSG00000123552	ENSG00000123552	USP45	6:99880189-99979794	OK	3.005	4.75913	0.663335	0.743401	0.17295	0.9998
ENSG00000186470	ENSG00000186470	BTN3A2	6:26365386-26378546	OK	21.3814	16.403	-0.382399	-0.697052	0.17295	0.9998
ENSG00000101109	ENSG00000101109	STK4	20:43595114-43708600	OK	15.6742	12.1938	-0.362245	-0.696495	0.1731	0.9998
ENSG00000204520	ENSG00000204520	MICA	6:31368478-31445283	OK	47.272	36.7618	-0.362779	-0.83696	0.1734	0.9998
ENSG00000163435	ENSG00000163435	ELF3	1:201951499-201986316	OK	1.78276	0.587358	-1.6018	-0.365413	0.17355	0.9998
ENSG00000141582	ENSG00000141582	CBX4	17:77806954-77813228	OK	29.8759	38.668	0.372159	0.69591	0.1736	0.9998
ENSG00000164603	ENSG00000164603	C7orf60	7:112459201-112579971	OK	8.37032	5.93644	-0.495685	-0.704182	0.17365	0.9998
ENSG00000061656	ENSG00000061656	SPAG4	20:34203813-34208971	OK	2.84039	1.65728	-0.777274	-0.746681	0.17375	0.9998
ENSG00000260619	ENSG00000260619	RP11-775C24.3	15:81283144-81285599	OK	0.438363	0.733568	0.742806	0.864108	0.17375	0.9998
ENSG00000183298	ENSG00000183298	RP11-556K13.1	1:102251891-102254059	OK	0.439737	0.85201	0.95423	0.863321	0.1739	0.9998
ENSG00000120729	ENSG00000120729	MYOT	5:137150021-137387650	OK	0.943649	0.374929	-1.33163	-0.26157	0.17405	0.9998
ENSG00000236943	ENSG00000236943	RP11-640M9.1	1:144275917-144521970	OK	1.12207	0.68038	-0.721747	-0.360335	0.17405	0.9998
ENSG00000113456	ENSG00000113456	RAD1	5:34905368-34926101	OK	57.0243	38.6465	-0.561239	-0.724492	0.1741	0.9998
ENSG00000136159	ENSG00000136159	NUDT15	13:48510621-48621358	OK	18.7051	12.2143	-0.614858	-0.822885	0.1742	0.9998
ENSG00000161671	ENSG00000161671	EMC10	19:50970041-50986608	OK	92.8337	117.134	0.335442	0.829711	0.1743	0.9998
ENSG00000130939	ENSG00000130939	UBE4B	1:10092889-10241297	OK	20.0937	15.3155	-0.391753	-0.67602	0.17435	0.9998
ENSG00000129003	ENSG00000129003	VPS13C	15:62144587-62352672	OK	8.05686	5.96743	-0.433108	-0.584862	0.17455	0.9998
ENSG00000105223	ENSG00000105223	PLD3	19:40825442-40896094	OK	65.2168	46.094	-0.500667	-0.799825	0.17475	0.9998
ENSG00000146409	ENSG00000146409	SLC18B1	6:133090508-133119701	OK	36.3021	28.6096	-0.343555	-0.835577	0.17485	0.9998
ENSG00000108960	ENSG00000108960	MMD	17:53469973-53499353	OK	6.70677	5.04013	-0.412159	-0.759516	0.1749	0.9998
ENSG00000179542	ENSG00000179542	SLITRK4	X:142710595-142723596	OK	0.515528	0.818818	0.667493	0.825321	0.17505	0.9998
ENSG00000215835	ENSG00000215835	RP11-9L18.2	1:166244865-166246834	OK	0.365941	0.629042	0.781544	0.859548	0.17515	0.9998
ENSG00000131584	ENSG00000131584	ACAP3	1:1227755-1260071	OK	15.741	23.4341	0.574081	0.518712	0.1753	0.9998
ENSG00000139168	ENSG00000139168	ZCRB1	12:42632248-42984157	OK	43.918	27.9395	-0.652505	-0.788283	0.1753	0.9998
ENSG00000085760	ENSG00000085760	MTIF2	2:55463730-55496483	OK	28.3835	22.3945	-0.34191	-0.723647	0.17535	0.9998
ENSG00000108510	ENSG00000108510	MED13	17:60019965-60142643	OK	9.97209	12.8998	0.371376	0.573761	0.17535	0.9998
ENSG00000212719	ENSG00000212719	C17orf51	17:21428050-21477781	OK	1.77774	2.6582	0.580405	0.642643	0.17545	0.9998
ENSG00000032742	ENSG00000032742	IFT88	13:21140584-21265503	OK	6.37695	4.34562	-0.553305	-0.73946	0.1755	0.9998
ENSG00000130558	ENSG00000130558	OLFM1	9:137967267-138013025	OK	39.1492	29.3514	-0.415555	-0.775486	0.17565	0.9998
ENSG00000176274	ENSG00000176274	SLC25A53	X:103343897-103401708	OK	2.79501	1.68964	-0.726139	-0.831226	0.17565	0.9998
ENSG00000179476	ENSG00000179476	C14orf28	14:45366497-45381066	OK	1.70905	1.02275	-0.740747	-0.732662	0.1757	0.9998
ENSG00000174233	ENSG00000174233	ADCY6	12:49159974-49182820	OK	15.6305	19.9936	0.355175	0.533502	0.17575	0.9998
ENSG00000233901	ENSG00000233901	RP11-65J3.1	9:132094578-132121817	OK	0.687519	1.19278	0.794855	0.709711	0.1758	0.9998
ENSG00000262194	ENSG00000262194	CTD-3195I5.5	17:3705458-3706676	OK	1.07118	0.441643	-1.27824	-0.959276	0.17595	0.9998
ENSG00000174791	ENSG00000174791	RIN1	11:66097712-66112596	OK	4.12963	7.57919	0.876033	0.66701	0.1761	0.9998
ENSG00000172572	ENSG00000172572	PDE3A	12:20514665-20837315	OK	1.30764	0.682158	-0.938791	-0.744814	0.17625	0.9998
ENSG00000140688	ENSG00000140688	C16orf58	16:31494322-31520630	OK	29.0875	22.9927	-0.339221	-0.742213	0.17635	0.9998
ENSG00000100387	ENSG00000100387	RBX1	22:41253080-41369313	OK	29.9472	41.2489	0.461936	0.818331	0.1764	0.9998
ENSG00000166025	ENSG00000166025	AMOTL1	11:94277005-94658686	OK	4.85309	6.26431	0.368251	0.735227	0.17645	0.9998
ENSG00000189337	ENSG00000189337	KAZN	1:14925199-15478960	OK	7.3797	9.73779	0.400033	0.786747	0.17645	0.9998
ENSG00000149503	ENSG00000149503	INCENP	11:61891444-61920635	OK	51.8941	36.0734	-0.524634	-0.793814	0.1765	0.9998
ENSG00000173846	ENSG00000173846	PLK3	1:45265896-45272957	OK	7.83859	10.7241	0.452185	0.76623	0.17665	0.9998
ENSG00000078043	ENSG00000078043	PIAS2	18:44388352-44627658	OK	12.3638	9.10137	-0.441967	-0.784627	0.1768	0.9998
ENSG00000172301	ENSG00000172301	COPRS	17:30178882-30186356	OK	58.0307	45.2467	-0.359003	-0.819941	0.17685	0.9998
ENSG00000161558	ENSG00000161558	TMEM143	19:48835612-48867494	OK	3.7195	2.53112	-0.555333	-0.635849	0.17705	0.9998
ENSG00000213654	ENSG00000213654	GPSM3	6:32158542-32191844	OK	8.44034	11.4421	0.438982	0.824826	0.17705	0.9998
ENSG00000118298	ENSG00000118298	CA14	1:150227488-150237478	OK	58.5761	41.7636	-0.488067	-0.841785	0.1773	0.9998
ENSG00000213244	ENSG00000213244	HIST2H3DP1	1:120876494-120905159	OK	0.121134	0.82717	2.77157	1.12586	0.1774	0.9998
ENSG00000185442	ENSG00000185442	FAM174B	15:93146139-93353114	OK	1.04422	2.0565	0.97777	0.533403	0.17745	0.9998
ENSG00000063660	ENSG00000063660	GPC1	2:241375087-241407493	OK	5.30016	7.35113	0.471928	0.713448	0.17765	0.9998
ENSG00000068489	ENSG00000068489	PRR11	17:57232859-57292608	OK	46.5886	32.6909	-0.511088	-0.605941	0.1777	0.9998
ENSG00000159228	ENSG00000159228	CBR1	21:37402367-37498938	OK	59.8977	76.5728	0.354332	0.813326	0.1777	0.9998
ENSG00000159208	ENSG00000159208	C1orf51	1:150254952-150259505	OK	13.5882	18.4087	0.438036	0.818441	0.1778	0.9998
ENSG00000067606	ENSG00000067606	PRKCZ	1:1981908-2152177	OK	6.34268	10.5005	0.727291	0.619785	0.17785	0.9998
ENSG00000136942	ENSG00000136942	RPL35	9:127615754-127624260	OK	1743.05	2210.97	0.343067	0.813773	0.17785	0.9998
ENSG00000141639	ENSG00000141639	MAPK4	18:48086447-48258194	OK	14.3084	11.2281	-0.349755	-0.803389	0.1779	0.9998
ENSG00000163840	ENSG00000163840	DTX3L	3:122246770-122294050	OK	3.34918	4.6711	0.479955	0.812058	0.1782	0.9998
ENSG00000118200	ENSG00000118200	CAMSAP2	1:200708685-200829832	OK	10.7644	14.0504	0.384346	0.590196	0.17825	0.9998
ENSG00000214575	ENSG00000214575	CPEB1	15:83205503-83378666	OK	20.1339	25.7624	0.355642	0.667257	0.17825	0.9998
ENSG00000111799	ENSG00000111799	COL12A1	6:75794041-75915767	OK	0.53105	0.897299	0.756742	0.563753	0.1783	0.9998
ENSG00000101230	ENSG00000101230	ISM1	20:13202417-13619587	OK	2.47868	1.42131	-0.802356	-0.857715	0.17845	0.9998
ENSG00000226711	ENSG00000226711	FAM66C	12:8276227-8371507	OK	0.674033	0.367785	-0.873957	-0.513156	0.1786	0.9998
ENSG00000181035	ENSG00000181035	SLC25A42	19:19174807-19223697	OK	1.71336	1.16501	-0.556484	-0.569618	0.17865	0.9998
ENSG00000235821	ENSG00000235821	IFITM4P	6:29718505-29718925	OK	0.231504	0.817039	1.81937	0.965925	0.1787	0.9998
ENSG00000173207	ENSG00000173207	CKS1B	1:154947128-154951725	OK	92.9632	73.1967	-0.344882	-0.809831	0.17875	0.9998
ENSG00000240137	ENSG00000240137	RP11-103G8.2	3:150377671-150438623	OK	0.888878	1.72057	0.952827	0.719727	0.17875	0.9998
ENSG00000197077	ENSG00000197077	KIAA1671	22:25348696-25593415	OK	1.16648	1.59776	0.453888	0.773979	0.1788	0.9998
ENSG00000107104	ENSG00000107104	KANK1	9:213107-746105	OK	34.7693	44.0906	0.34266	0.808206	0.17895	0.9998
ENSG00000102974	ENSG00000102974	CTCF	16:67583116-67673086	OK	12.3367	9.63936	-0.355945	-0.808177	0.1798	0.9998
ENSG00000104738	ENSG00000104738	MCM4	8:48872744-48890720	OK	93.1904	64.4775	-0.531385	-0.645417	0.1798	0.9998
ENSG00000118515	ENSG00000118515	SGK1	6:134490383-134639250	OK	183.948	231.848	0.333882	0.722993	0.1798	0.9998
ENSG00000162402	ENSG00000162402	USP24	1:55532031-55680786	OK	8.13176	10.3459	0.347414	0.485792	0.1798	0.9998
ENSG00000188211	ENSG00000188211	NCR3LG1	11:17373272-17398888	OK	1.20246	1.67766	0.480457	0.805317	0.17985	0.9998
ENSG00000140511	ENSG00000140511	HAPLN3	15:89420518-89438857	OK	0.390254	0.747303	0.937281	0.65907	0.1799	0.9998
ENSG00000122008	ENSG00000122008	POLK	5:74664310-74896969	OK	13.2574	7.00266	-0.920819	-0.895012	0.18015	0.9998
ENSG00000170703	ENSG00000170703	TTLL6	17:46839596-46894576	OK	0.799861	1.33661	0.740751	0.596335	0.18025	0.9998
ENSG00000183765	ENSG00000183765	CHEK2	22:29083730-29153503	OK	11.5036	8.32156	-0.467163	-0.704246	0.1804	0.9998
ENSG00000084444	ENSG00000084444	KIAA1467	12:13197217-13295455	OK	9.45506	7.2538	-0.382349	-0.781724	0.1805	0.9998
ENSG00000109079	ENSG00000109079	TNFAIP1	17:26662627-26684545	OK	20.6851	13.4128	-0.624984	-0.662729	0.1805	0.9998
ENSG00000162290	ENSG00000162290	DCP1A	3:53317446-53381654	OK	8.75234	6.73838	-0.377268	-0.693041	0.1806	0.9998
ENSG00000232833	ENSG00000232833	FAM27E3	9:67784943-67786684	OK	1.03309	0.638984	-0.693111	-0.803222	0.1806	0.9998
ENSG00000143416	ENSG00000143416	SELENBP1	1:151336777-151345209	OK	0.855535	1.32092	0.626648	0.440819	0.18075	0.9998
ENSG00000243449	ENSG00000243449	C4orf48	4:2043688-2045697	OK	51.2481	68.7687	0.424255	0.837268	0.18075	0.9998
ENSG00000092068	ENSG00000092068	SLC7A8	14:23594503-23652883	OK	119.498	93.2608	-0.357648	-0.81767	0.1808	0.9998
ENSG00000197019	ENSG00000197019	SERTAD1	19:40927498-40931932	OK	3.47617	4.77278	0.457333	0.816847	0.1808	0.9998
ENSG00000253552	ENSG00000253552	HOXA-AS2	7:27145802-27197555	OK	0.303636	0.676636	1.15604	0.260214	0.1809	0.9998
ENSG00000258734	ENSG00000258734	RP11-112J1.3	14:59294396-59294894	OK	0.481146	1.08263	1.16999	0.811267	0.181	0.9998
ENSG00000078295	ENSG00000078295	ADCY2	5:7396320-7830194	OK	68.9341	42.0754	-0.71224	-0.852524	0.1812	0.9998
ENSG00000164932	ENSG00000164932	CTHRC1	8:104383742-104395225	OK	142.215	113.229	-0.328833	-0.793096	0.1813	0.9998
ENSG00000212864	ENSG00000212864	RNF208	9:140114706-140116033	OK	0.463979	0.824375	0.829241	0.778671	0.1814	0.9998
ENSG00000100221	ENSG00000100221	JOSD1	22:39081547-39097561	OK	15.1828	11.8734	-0.354698	-0.639169	0.18155	0.9998
ENSG00000172059	ENSG00000172059	KLF11	2:10182975-10194993	OK	6.95158	8.97218	0.368117	0.756273	0.1816	0.9998
ENSG00000224897	ENSG00000224897	POT1-AS1	7:124462439-125019375	OK	0.830525	0.26083	-1.67091	-0.288672	0.1816	0.9998
ENSG00000184007	ENSG00000184007	PTP4A2	1:32307619-32410457	OK	175.871	127.731	-0.461408	-0.768294	0.18165	0.9998
ENSG00000162222	ENSG00000162222	TTC9C	11:62495540-62507765	OK	26.1322	19.4401	-0.426796	-0.734868	0.18175	0.9998
ENSG00000170955	ENSG00000170955	PRKCDBP	11:6340175-6341877	OK	17.5324	23.7413	0.437378	0.821494	0.18175	0.9998
ENSG00000235172	ENSG00000235172	CTB-114C7.3	5:169758432-169760883	OK	1.3399	0.781292	-0.77819	-0.783838	0.18175	0.9998
ENSG00000144868	ENSG00000144868	TMEM108	3:132757234-133116636	OK	5.0633	3.3011	-0.617131	-0.729646	0.18195	0.9998
ENSG00000197594	ENSG00000197594	ENPP1	6:132129155-132216295	OK	3.16036	4.25381	0.428665	0.775107	0.182	0.9998
ENSG00000271976	ENSG00000271976	RP11-884K10.7	3:53880606-53899827	OK	0.846024	1.326	0.648313	0.781444	0.182	0.9998
ENSG00000086205	ENSG00000086205	FOLH1	11:49168186-49230222	OK	0.450586	0.785781	0.802326	0.450531	0.1821	0.9998
ENSG00000186635	ENSG00000186635	ARAP1	11:72396113-72504726	OK	20.3116	27.6187	0.443346	0.533082	0.18215	0.9998
ENSG00000198642	ENSG00000198642	KLHL9	9:21329669-21335379	OK	9.6371	7.42824	-0.375578	-0.811871	0.1822	0.9998
ENSG00000198870	ENSG00000198870	C9orf96	9:136243116-136324508	OK	0.805119	1.98145	1.29928	0.400147	0.18225	0.9998
ENSG00000100097	ENSG00000100097	LGALS1	22:38071614-38075813	OK	730.092	917.321	0.329348	0.807649	0.1823	0.9998
ENSG00000245910	ENSG00000245910	SNHG6	8:67782983-67838633	OK	447.921	596.603	0.413528	0.814077	0.1825	0.9998
ENSG00000196659	ENSG00000196659	TTC30B	2:178413725-178417742	OK	1.39839	1.94469	0.475776	0.818063	0.18255	0.9998
ENSG00000080819	ENSG00000080819	CPOX	3:98216447-98312567	OK	58.4594	79.0389	0.435127	0.737621	0.1828	0.9998
ENSG00000167925	ENSG00000167925	GHDC	17:40340816-40346531	OK	6.46873	8.82922	0.448805	0.712198	0.18285	0.9998
ENSG00000130958	ENSG00000130958	SLC35D2	9:99082987-99145992	OK	41.0874	52.3287	0.348907	0.801433	0.1829	0.9998
ENSG00000240674	ENSG00000240674	RP11-366M4.1	4:165933517-165933997	OK	1.20526	2.24627	0.898185	0.814838	0.183	0.9998
ENSG00000184661	ENSG00000184661	CDCA2	8:25316512-25365436	OK	10.2848	7.8774	-0.384724	-0.750928	0.1831	0.9998
ENSG00000236552	ENSG00000236552	RPL13AP5	10:98510044-98510675	OK	691.319	867.79	0.327995	0.806045	0.18365	0.9998
ENSG00000196867	ENSG00000196867	ZFP28	19:57050316-57078780	OK	1.58215	2.42246	0.614582	0.592678	0.18375	0.9998
ENSG00000159200	ENSG00000159200	RCAN1	21:35885439-35987441	OK	20.0357	15.495	-0.370772	-0.785522	0.1839	0.9998
ENSG00000166508	ENSG00000166508	MCM7	7:99690350-99726118	OK	107.497	80.5857	-0.415702	-0.746701	0.1839	0.9998
ENSG00000136026	ENSG00000136026	CKAP4	12:106631654-106740793	OK	33.814	26.7487	-0.338149	-0.804535	0.18395	0.9998
ENSG00000186468	ENSG00000186468	RPS23	5:81267843-81574396	OK	2510.67	3250.59	0.372628	0.811619	0.184	0.9998
ENSG00000115392	ENSG00000115392	FANCL	2:58134785-58468821	OK	28.6571	20.3106	-0.496659	-0.729277	0.18405	0.9998
ENSG00000151445	ENSG00000151445	VIPAS39	14:77893017-77935817	OK	10.9287	5.09259	-1.10165	-0.670857	0.18405	0.9998
ENSG00000162542	ENSG00000162542	TMCO4	1:20008705-20126438	OK	6.37094	9.12498	0.518316	0.756819	0.1841	0.9998
ENSG00000006042	ENSG00000006042	TMEM98	17:31254927-31272124	OK	71.8856	92.8265	0.368835	0.802267	0.1842	0.9998
ENSG00000135723	ENSG00000135723	FHOD1	16:67263289-67306093	OK	7.42421	10.0161	0.432007	0.638616	0.1843	0.9998
ENSG00000090238	ENSG00000090238	YPEL3	16:30103634-30115437	OK	3.33658	4.89755	0.553691	0.699181	0.18445	0.9998
ENSG00000173638	ENSG00000173638	SLC19A1	21:46825051-46964325	OK	2.66938	4.42025	0.727625	0.595249	0.18445	0.9998
ENSG00000158122	ENSG00000158122	AAED1	9:99401858-99417585	OK	6.12993	8.32117	0.440915	0.658834	0.18455	0.9998
ENSG00000204580	ENSG00000204580	DDR1	6:30844197-30867933	OK	45.3129	56.2718	0.31249	0.544406	0.1846	0.9998
ENSG00000167680	ENSG00000167680	SEMA6B	19:4542599-4559820	OK	2.60196	3.6381	0.483584	0.787512	0.18465	0.9998
ENSG00000228701	ENSG00000228701	TNKS2-AS1	10:93542595-93558048	OK	0.417339	1.0468	1.3267	0.864138	0.1847	0.9998
ENSG00000054983	ENSG00000054983	GALC	14:88176762-88460009	OK	8.02813	10.4089	0.374686	0.659581	0.18475	0.9998
ENSG00000169418	ENSG00000169418	NPR1	1:153651112-153666468	OK	0.577966	0.883641	0.612475	0.740098	0.18505	0.9998
ENSG00000012232	ENSG00000012232	EXTL3	8:28457985-28613116	OK	26.7947	21.4128	-0.323474	-0.683181	0.18515	0.9998
[truncated: 61,655 more rows]

## Sheet: sig DEGs
test_id	gene_id	gene	locus	status	scrambled (average FPKM)	siSLNCR (average FPKM)	log2(fold_change)	test_stat	p_value	q_value
ENSG00000128564	ENSG00000128564	VGF	7:100805789-100808874	OK	0.73792	10.7728	3.86778	5.79161	5e-05	0.0312848
ENSG00000170442	ENSG00000170442	KRT86	12:52626303-52702947	OK	0.093486	0.85226	3.18847	1.37006	0.003	0.362608
ENSG00000172247	ENSG00000172247	C1QTNF4	11:47611215-47616211	OK	0.193578	1.28168	2.72704	1.17078	0.00625	0.502479
ENSG00000135318	ENSG00000135318	NT5E	6:86159808-86205500	OK	0.401159	2.60483	2.69894	2.43235	0.0001	0.0513964
ENSG00000026751	ENSG00000026751	SLAMF7	1:160709036-160724611	OK	5.97929	38.2066	2.67578	4.41381	5e-05	0.0312848
ENSG00000179817	ENSG00000179817	MRGPRX4	11:18161732-18211168	OK	0.271425	1.63545	2.59106	2.50602	0.00245	0.339019
ENSG00000162892	ENSG00000162892	IL24	1:207070787-207077484	OK	3.22045	18.364	2.51155	3.6908	5e-05	0.0312848
ENSG00000167608	ENSG00000167608	TMC4	19:54663845-54676944	OK	0.165663	0.836146	2.3355	0.675342	0.0033	0.36531
ENSG00000184363	ENSG00000184363	PKP3	11:392613-404908	OK	0.135499	0.656222	2.27591	0.513756	0.005	0.452547
ENSG00000115956	ENSG00000115956	PLEK	2:68588345-68624585	OK	0.163438	0.751818	2.20164	1.59759	0.0072	0.525965
ENSG00000160588	ENSG00000160588	MPZL3	11:118097408-118123065	OK	0.166065	0.691753	2.05851	1.36449	0.00325	0.36531
ENSG00000064300	ENSG00000064300	NGFR	17:47572654-47661189	OK	1.67048	6.8959	2.04548	3.34679	5e-05	0.0312848
ENSG00000183668	ENSG00000183668	PSG9	19:43715942-43773682	OK	1.11182	4.3564	1.97022	2.06532	0.00305	0.362608
ENSG00000104783	ENSG00000104783	KCNN4	19:44270684-44285409	OK	0.348731	1.35945	1.96283	1.09381	0.00905	0.602956
ENSG00000136274	ENSG00000136274	NACAD	7:45120036-45128513	OK	0.281946	1.08894	1.94943	1.1403	0.0048	0.43998
ENSG00000131409	ENSG00000131409	LRRC4B	19:51020148-51071302	OK	0.715032	2.73315	1.93448	2.2952	0.00015	0.0654136
ENSG00000236719	ENSG00000236719	OVAAL	1:180528111-180535654	OK	0.464653	1.75045	1.9135	2.17005	0.0031	0.362608
ENSG00000166710	ENSG00000166710	B2M	15:45003674-45011075	OK	0.456503	1.68041	1.88012	0.978707	0.0072	0.525966
ENSG00000118640	ENSG00000118640	VAMP8	2:85788684-85809154	OK	0.464121	1.68446	1.85971	1.50169	0.00935	0.606107
ENSG00000139629	ENSG00000139629	GALNT6	12:51745030-51902980	OK	1.31767	4.66084	1.8226	1.24603	0.00015	0.0654136
ENSG00000186205	ENSG00000186205	MARC1	1:220960100-220987735	OK	0.475762	1.67109	1.81248	1.25238	0.0016	0.26774
ENSG00000203837	ENSG00000203837	PNLIPRP3	10:118187378-118237469	OK	0.909978	3.17066	1.80088	2.63668	0.0001	0.0513964
ENSG00000221890	ENSG00000221890	NPTXR	22:39214456-39239987	OK	0.217667	0.758341	1.80073	2.44749	0.0006	0.156993
ENSG00000197540	ENSG00000197540	GZMM	19:544033-549919	OK	0.813084	2.82344	1.79598	2.03735	0.002	0.316286
ENSG00000237289	ENSG00000237289	CKMT1B	15:43885251-44010458	OK	0.310184	1.06677	1.78206	0.738184	0.0047	0.433575
ENSG00000161638	ENSG00000161638	ITGA5	12:54747444-54891472	OK	1.09852	3.7346	1.76539	1.3458	0.00135	0.249075
ENSG00000188725	ENSG00000188725	SMIM15	5:60453535-60560756	OK	14.5261	47.955	1.72303	2.43568	5e-05	0.0312848
ENSG00000178726	ENSG00000178726	THBD	20:23026269-23030378	OK	0.206776	0.680587	1.71871	2.01187	0.0046	0.43173
ENSG00000172183	ENSG00000172183	ISG20	15:89179383-89199714	OK	1.37799	4.51629	1.71257	1.48651	0.0083	0.568787
ENSG00000108924	ENSG00000108924	HLF	17:53342372-53402426	OK	0.287422	0.928197	1.69126	0.731493	0.00925	0.606107
ENSG00000121769	ENSG00000121769	FABP3	1:31838471-31849697	OK	6.3945	19.6954	1.62296	2.52296	0.00015	0.0654136
ENSG00000147434	ENSG00000147434	CHRNA6	8:42607762-42651535	OK	0.37526	1.15333	1.61985	1.07815	0.00935	0.606107
ENSG00000135218	ENSG00000135218	CD36	7:79959507-80308593	OK	1.65152	5.07246	1.61889	1.65931	5e-05	0.0312848
ENSG00000135046	ENSG00000135046	ANXA1	9:75766672-75785309	OK	25.4681	77.6662	1.6086	3.5394	5e-05	0.0312848
ENSG00000167693	ENSG00000167693	NXN	17:702552-883010	OK	0.811196	2.38063	1.55322	1.26365	0.00645	0.50635
ENSG00000107281	ENSG00000107281	NPDC1	9:139933921-139940655	OK	0.539845	1.57573	1.5454	1.12091	0.00845	0.576322
ENSG00000134594	ENSG00000134594	RAB33A	X:129305622-129318844	OK	1.32442	3.86526	1.5452	2.15278	0.00185	0.302538
ENSG00000142627	ENSG00000142627	EPHA2	1:16450831-16483824	OK	5.75231	16.7272	1.53998	3.01115	5e-05	0.0312848
ENSG00000138606	ENSG00000138606	SHF	15:45384847-45493373	OK	1.38259	3.94601	1.51302	1.64378	0.004	0.39975
ENSG00000176845	ENSG00000176845	METRNL	17:81037566-81052864	OK	2.55424	7.14771	1.48459	1.93361	0.00145	0.257617
ENSG00000127418	ENSG00000127418	FGFRL1	4:1003723-1020685	OK	1.00723	2.80924	1.47979	1.88378	0.0006	0.156993
ENSG00000166341	ENSG00000166341	DCHS1	11:6642555-6677085	OK	0.285433	0.767141	1.42634	2.1675	0.00085	0.20053
ENSG00000132170	ENSG00000132170	PPARG	3:12328866-12475855	OK	1.75238	4.59908	1.39203	1.94601	0.0006	0.156993
ENSG00000261087	ENSG00000261087	KB-1460A1.5	8:102179032-102181857	OK	0.388269	1.01224	1.38242	1.75909	0.0076	0.544137
ENSG00000072163	ENSG00000072163	LIMS2	2:128395955-128439360	OK	1.45637	3.70447	1.34689	1.78381	0.0013	0.242965
ENSG00000141934	ENSG00000141934	PPAP2C	19:281039-291393	OK	12.3733	31.2973	1.33881	2.66514	5e-05	0.0312848
ENSG00000143320	ENSG00000143320	CRABP2	1:156669397-156675608	OK	6.97026	17.5389	1.33127	2.28463	0.0004	0.125139
ENSG00000244486	ENSG00000244486	SCARF2	22:20778873-20850170	OK	8.94016	22.4294	1.32702	1.99562	0.00055	0.155197
ENSG00000112655	ENSG00000112655	PTK7	6:43044005-43129457	OK	3.15858	7.91906	1.32605	1.94636	5e-05	0.0312848
ENSG00000140044	ENSG00000140044	JDP2	14:75890385-75940814	OK	2.09781	5.19138	1.30723	1.70211	0.00445	0.424106
ENSG00000136999	ENSG00000136999	NOV	8:120428545-120474590	OK	25.789	62.1996	1.27015	2.45775	5e-05	0.0312848
ENSG00000169551	ENSG00000169551	CT55	X:134290460-134305322	OK	2.36382	5.62545	1.25085	2.00336	0.0021	0.324958
ENSG00000137752	ENSG00000137752	CASP1	11:104896169-104972158	OK	1.51173	3.5718	1.24045	1.09761	0.0065	0.50635
ENSG00000100522	ENSG00000100522	GNPNAT1	14:53241911-53258386	OK	8.64083	20.4092	1.23998	1.74834	0.00025	0.0856607
ENSG00000131196	ENSG00000131196	NFATC1	18:77155855-77289325	OK	1.75474	4.12983	1.23483	1.71553	0.0009	0.202373
ENSG00000076706	ENSG00000076706	MCAM	11:119179240-119192231	OK	100.539	234.556	1.22218	1.86587	5e-05	0.0312848
ENSG00000065809	ENSG00000065809	FAM107B	10:14560555-14816896	OK	1.10846	2.54432	1.19872	0.868112	0.00805	0.562367
ENSG00000166831	ENSG00000166831	RBPMS2	15:65032090-65067786	OK	1.40517	3.19285	1.18411	1.74456	0.0054	0.467076
ENSG00000203805	ENSG00000203805	PPAPDC1A	10:122216465-122349367	OK	5.33478	11.9924	1.16862	1.66146	0.007	0.525966
ENSG00000184584	ENSG00000184584	TMEM173	5:138855118-138862520	OK	7.01309	15.6661	1.15952	2.03032	0.00055	0.155197
ENSG00000130600	ENSG00000130600	H19	11:2016405-2022700	OK	7.79369	17.2386	1.14527	1.65485	0.0028	0.359775
ENSG00000158764	ENSG00000158764	ITLN2	1:160901528-160924589	OK	8.68181	19.0695	1.1352	1.83255	0.0037	0.385846
ENSG00000198682	ENSG00000198682	PAPSS2	10:89367741-89507462	OK	2.78637	6.08011	1.12571	1.47623	0.00425	0.413255
ENSG00000158050	ENSG00000158050	DUSP2	2:96808904-96811179	OK	2.29522	4.98394	1.11866	1.81251	0.00385	0.395752
ENSG00000118420	ENSG00000118420	UBE3D	6:83602116-83775560	OK	3.02825	6.54309	1.11149	1.93949	0.00615	0.500026
ENSG00000075618	ENSG00000075618	FSCN1	7:5632438-5646286	OK	1.59735	3.43963	1.10657	1.65237	0.00275	0.356534
ENSG00000080546	ENSG00000080546	SESN1	6:109307639-109416022	OK	7.60393	16.1685	1.08837	2.24271	0.0001	0.0513964
ENSG00000187135	ENSG00000187135	VSTM2B	19:29777917-30055386	OK	19.8708	42.1179	1.08379	2.39601	5e-05	0.0312848
ENSG00000184371	ENSG00000184371	CSF1	1:110452863-110473614	OK	2.64526	5.59344	1.08033	1.60331	0.00205	0.320669
ENSG00000160867	ENSG00000160867	FGFR4	5:176513886-176525145	OK	3.89227	8.17217	1.07011	1.50145	0.00115	0.223644
ENSG00000112237	ENSG00000112237	CCNC	6:99990255-100016972	OK	18.1063	37.9683	1.0683	1.93005	0.00035	0.114474
ENSG00000116741	ENSG00000116741	RGS2	1:192778168-192781403	OK	18.3603	38.3176	1.06142	2.24773	0.00015	0.0654136
ENSG00000142949	ENSG00000142949	PTPRF	1:43990857-44089343	OK	7.42886	15.4218	1.05376	2.3162	5e-05	0.0312848
ENSG00000110492	ENSG00000110492	MDK	11:46402305-46405375	OK	25.2382	52.2038	1.04855	2.20429	0.0006	0.156993
ENSG00000128283	ENSG00000128283	CDC42EP1	22:37956453-37965412	OK	4.01718	8.27091	1.04186	1.93046	0.0007	0.173684
ENSG00000116717	ENSG00000116717	GADD45A	1:68150743-68154021	OK	15.2303	31.2765	1.03814	2.22335	0.00035	0.114474
ENSG00000138798	ENSG00000138798	EGF	4:110834039-110933422	OK	1.73343	3.53428	1.02778	1.16683	0.0035	0.3731
ENSG00000104332	ENSG00000104332	SFRP1	8:41119480-41167016	OK	1.42489	2.87921	1.01482	1.74322	0.00665	0.50635
ENSG00000005884	ENSG00000005884	ITGA3	17:48133331-48167845	OK	49.5687	99.2248	1.00127	1.51567	0.0002	0.0777892
ENSG00000111057	ENSG00000111057	KRT18	12:53290976-53346686	OK	5.10018	10.1964	0.999441	1.73926	0.00415	0.409059
ENSG00000253276	ENSG00000253276	CCDC71L	7:106012696-106410653	OK	5.963	11.894	0.996121	2.21128	0.0004	0.125139
ENSG00000069424	ENSG00000069424	KCNAB2	1:5922870-6161253	OK	14.8258	29.5563	0.995352	1.49034	0.00585	0.485182
ENSG00000143479	ENSG00000143479	DYRK3	1:206807993-206857764	OK	13.5467	26.9437	0.992011	2.21373	0.00015	0.0654136
ENSG00000179627	ENSG00000179627	ZBTB42	14:105266932-105271049	OK	1.37187	2.72406	0.989613	1.62455	0.00865	0.581692
ENSG00000129946	ENSG00000129946	SHC2	19:416582-460996	OK	5.11101	10.1368	0.987918	1.65694	0.0066	0.50635
ENSG00000124762	ENSG00000124762	CDKN1A	6:36644304-36655116	OK	118.389	234.584	0.986566	2.20357	0.0002	0.0777892
ENSG00000204516	ENSG00000204516	MICB	6:31462657-31478901	OK	2.74406	5.42895	0.984358	1.56391	0.00715	0.525966
ENSG00000073670	ENSG00000073670	ADAM11	17:42836398-42859214	OK	4.03268	7.9687	0.982605	1.59961	0.0071	0.525966
ENSG00000102034	ENSG00000102034	ELF4	X:129198848-129244691	OK	1.69674	3.33841	0.976396	1.67715	0.00555	0.467076
ENSG00000151718	ENSG00000151718	WWC2	4:184020445-184241930	OK	3.3601	6.60421	0.974883	1.54712	0.00315	0.362608
ENSG00000114019	ENSG00000114019	AMOTL2	3:134070693-134094321	OK	8.38079	16.4089	0.969322	2.19786	0.0002	0.0777892
ENSG00000186654	ENSG00000186654	PRR5	22:45064592-45258665	OK	3.83389	7.50062	0.9682	1.59202	0.0083	0.568787
ENSG00000121579	ENSG00000121579	NAA50	3:113435306-113465147	OK	37.0055	71.9164	0.958582	1.64276	0.00705	0.525966
ENSG00000123643	ENSG00000123643	SLC36A1	5:150816606-150871942	OK	4.6104	8.95246	0.957393	1.41949	0.00265	0.353112
ENSG00000006327	ENSG00000006327	TNFRSF12A	16:3064712-3072384	OK	49.7551	96.5548	0.956506	1.66362	0.00025	0.0856607
ENSG00000121644	ENSG00000121644	DESI2	1:244816236-244872335	OK	12.0807	23.1934	0.941009	2.09924	5e-05	0.0312848
ENSG00000125355	ENSG00000125355	TMEM255A	X:119392504-119445411	OK	15.0477	28.5983	0.926389	1.34158	0.00245	0.339019
ENSG00000133816	ENSG00000133816	MICAL2	11:12115542-12285334	OK	5.11434	9.6951	0.922706	1.10154	0.00945	0.60712
ENSG00000147650	ENSG00000147650	LRP12	8:105501458-105601252	OK	32.5455	61.4048	0.915894	1.61471	0.0066	0.50635
ENSG00000110092	ENSG00000110092	CCND1	11:69455854-69490184	OK	192.129	360.135	0.906462	1.4578	0.00125	0.236694
ENSG00000180921	ENSG00000180921	FAM83H	8:144806102-144815971	OK	2.74058	5.12344	0.902631	1.85085	0.0031	0.362608
ENSG00000177606	ENSG00000177606	JUN	1:59246464-59249785	OK	10.4766	19.5204	0.897808	2.04886	0.00095	0.207143
ENSG00000170385	ENSG00000170385	SLC30A1	1:211744909-211752084	OK	8.72539	16.164	0.889494	2.11712	0.0005	0.153096
ENSG00000230836	ENSG00000230836	AC104135.4	2:75167384-75169797	OK	8.00754	14.7379	0.880096	1.68063	0.00675	0.511259
ENSG00000205213	ENSG00000205213	LGR4	11:27387507-27503980	OK	3.23452	5.88105	0.862522	1.5531	0.00305	0.362608
ENSG00000185909	ENSG00000185909	KLHDC8B	3:49209043-49213917	OK	16.2449	29.4712	0.859313	1.54404	0.0093	0.606107
ENSG00000114573	ENSG00000114573	ATP6V1A	3:113465718-113530903	OK	21.2949	38.5301	0.855479	2.10447	0.00055	0.155197
ENSG00000150093	ENSG00000150093	ITGB1	10:33189246-33371030	OK	52.4046	94.7021	0.853703	1.44068	0.00085	0.20053
ENSG00000070669	ENSG00000070669	ASNS	7:97481429-97501854	OK	10.5099	18.9779	0.852571	1.71265	0.0033	0.36531
ENSG00000073712	ENSG00000073712	FERMT2	14:53323985-53419153	OK	6.82605	12.2169	0.839753	1.70744	0.0023	0.334336
ENSG00000174705	ENSG00000174705	SH3PXD2B	5:171752184-171881527	OK	4.98931	8.89785	0.834616	1.24287	0.00275	0.356534
ENSG00000138119	ENSG00000138119	MYOF	10:95066185-95242074	OK	9.61062	17.1202	0.833	1.43307	0.0035	0.3731
ENSG00000184500	ENSG00000184500	PROS1	3:93591880-93692910	OK	41.7949	74.3832	0.831652	1.81377	0.0015	0.26325
ENSG00000135048	ENSG00000135048	TMEM2	9:74298281-74431606	OK	15.5166	27.5806	0.829844	1.33739	0.0073	0.530577
ENSG00000159840	ENSG00000159840	ZYX	7:143078172-143220542	OK	16.9019	29.9165	0.823754	1.77001	0.0024	0.338612
ENSG00000168461	ENSG00000168461	RAB31	18:9708161-9862548	OK	6.26355	11.0572	0.81993	1.17191	0.00635	0.50635
ENSG00000136048	ENSG00000136048	DRAM1	12:102271128-102405908	OK	4.98693	8.73904	0.809324	1.28224	0.0079	0.560044
ENSG00000135069	ENSG00000135069	PSAT1	9:80912058-80945009	OK	29.4253	51.3665	0.80377	1.84882	0.00285	0.362608
ENSG00000049449	ENSG00000049449	RCN1	11:31806339-32127301	OK	51.2029	89.2247	0.801218	1.56985	0.004	0.39975
ENSG00000170017	ENSG00000170017	ALCAM	3:105085752-105295744	OK	13.1829	22.8556	0.793874	1.60366	0.0054	0.467076
ENSG00000244694	ENSG00000244694	PTCHD4	6:47845763-48036425	OK	6.34424	10.9158	0.782898	1.62782	0.0076	0.544137
ENSG00000175602	ENSG00000175602	CCDC85B	11:65657874-65659105	OK	27.6634	47.5076	0.780179	1.70618	0.0059	0.485182
ENSG00000160075	ENSG00000160075	SSU72	1:1477052-1510249	OK	48.2648	82.4522	0.772586	1.84461	0.00235	0.338189
ENSG00000130513	ENSG00000130513	GDF15	19:18485540-18499986	OK	1046.11	1778.98	0.766015	1.60183	0.0091	0.603494
ENSG00000113758	ENSG00000113758	DBN1	5:176883608-176901402	OK	24.7406	41.949	0.761756	1.48535	0.00855	0.580392
ENSG00000135842	ENSG00000135842	FAM129A	1:184759857-184943682	OK	26.9178	45.3861	0.753693	1.69486	0.00225	0.330406
ENSG00000090621	ENSG00000090621	PABPC4	1:40026487-40042462	OK	49.7917	83.6748	0.748888	1.30039	0.008	0.5616
ENSG00000174307	ENSG00000174307	PHLDA3	1:201434619-201438365	OK	66.2584	110.097	0.732594	1.755	0.00385	0.395753
ENSG00000130203	ENSG00000130203	APOE	19:45409010-45412650	OK	251.199	414.985	0.72423	1.62993	0.0083	0.568787
ENSG00000011566	ENSG00000011566	MAP4K3	2:39476406-39945103	OK	11.8812	19.2447	0.695783	1.12394	0.0087	0.582333
ENSG00000101197	ENSG00000101197	BIRC7	20:61867234-61871859	OK	163.212	263.676	0.692021	1.54672	0.00935	0.606107
ENSG00000139645	ENSG00000139645	ANKRD52	12:56623832-56652175	OK	29.0711	17.9548	-0.695213	-1.40279	0.00545	0.467076
ENSG00000112773	ENSG00000112773	FAM46A	6:82201155-82462491	OK	13.8034	8.48817	-0.701499	-1.63757	0.0059	0.485182
ENSG00000165475	ENSG00000165475	CRYL1	13:20977805-21099996	OK	56.4969	34.0208	-0.731754	-1.68359	0.006	0.490602
ENSG00000198087	ENSG00000198087	CD2AP	6:47445524-47594999	OK	27.8033	16.6359	-0.740957	-1.67872	0.00275	0.356534
ENSG00000170961	ENSG00000170961	HAS2	8:122624355-122656933	OK	17.852	10.6641	-0.74332	-1.71857	0.0053	0.467076
ENSG00000118785	ENSG00000118785	SPP1	4:88896818-88904562	OK	74.2821	44.3676	-0.743508	-1.65602	0.005	0.452547
ENSG00000100417	ENSG00000100417	PMM1	22:41956766-41985894	OK	38.2446	22.7522	-0.749252	-1.64924	0.0065	0.50635
ENSG00000152291	ENSG00000152291	TGOLN2	2:85545146-85555548	OK	58.9807	34.646	-0.767556	-1.78771	0.0032	0.362608
ENSG00000144837	ENSG00000144837	PLA1A	3:119316688-119348658	OK	24.0294	14.0899	-0.770135	-1.67452	0.00585	0.485182
ENSG00000146670	ENSG00000146670	CDCA5	11:64833771-64851636	OK	28.692	16.7239	-0.778741	-1.65933	0.0035	0.3731
ENSG00000136816	ENSG00000136816	TOR1B	9:132565431-132573560	OK	15.6206	9.07792	-0.783017	-1.44047	0.00655	0.50635
ENSG00000184990	ENSG00000184990	SIVA1	14:105219436-105234831	OK	97.069	56.3659	-0.784188	-1.6355	0.00865	0.581692
ENSG00000106780	ENSG00000106780	MEGF9	9:123363090-123476748	OK	19.3849	11.2286	-0.787752	-1.91703	0.002	0.316286
ENSG00000116209	ENSG00000116209	TMEM59	1:54497346-54519177	OK	127.508	73.7472	-0.789927	-1.81063	0.00255	0.346199
ENSG00000056998	ENSG00000056998	GYG2	X:2746828-2800859	OK	60.914	35.0509	-0.797324	-1.54683	0.00555	0.467076
ENSG00000131374	ENSG00000131374	TBC1D5	3:17198653-18959184	OK	26.6305	15.2557	-0.803731	-0.875512	0.00815	0.566602
ENSG00000123240	ENSG00000123240	OPTN	10:12938626-13180291	OK	40.9391	23.2796	-0.814413	-1.41941	0.0032	0.362608
ENSG00000242265	ENSG00000242265	PEG10	7:94285636-94299007	OK	21.1897	12.0467	-0.814728	-1.92451	0.00105	0.212825
ENSG00000146072	ENSG00000146072	TNFRSF21	6:47199267-47277641	OK	50.0336	28.3262	-0.820761	-2.0503	0.00105	0.212825
ENSG00000231925	ENSG00000231925	TAPBP	6:33267470-33282164	OK	28.0034	15.7022	-0.834637	-1.73379	0.00455	0.430783
ENSG00000233461	ENSG00000233461	RP11-295G20.2	1:231658133-231664302	OK	241.367	135.24	-0.8357	-1.84518	0.0029	0.362608
ENSG00000172819	ENSG00000172819	RARG	12:53604353-53626764	OK	18.7399	10.4549	-0.841934	-1.50363	0.0052	0.464802
ENSG00000165304	ENSG00000165304	MELK	9:36572858-36677678	OK	20.7899	11.5941	-0.842489	-1.72809	0.0039	0.398049
ENSG00000100906	ENSG00000100906	NFKBIA	14:35870716-35873955	OK	55.9969	31.104	-0.848248	-1.8809	0.00105	0.212825
ENSG00000174371	ENSG00000174371	EXO1	1:242011268-242058450	OK	19.123	10.5998	-0.85128	-1.29699	0.0098	0.624035
ENSG00000143437	ENSG00000143437	ARNT	1:150782180-150849244	OK	26.4835	14.6511	-0.85408	-1.35707	0.0065	0.50635
ENSG00000112977	ENSG00000112977	DAP	5:10679341-10770406	OK	45.0937	24.9333	-0.854849	-1.89643	0.00155	0.26774
ENSG00000170915	ENSG00000170915	PAQR8	6:52226218-52272575	OK	7.05365	3.89604	-0.856361	-1.81448	0.00395	0.39975
ENSG00000115414	ENSG00000115414	FN1	2:216225162-216300895	OK	233.939	129.157	-0.857003	-1.4106	0.0037	0.385846
ENSG00000168610	ENSG00000168610	STAT3	17:40465341-40540586	OK	30.2507	16.4808	-0.876182	-1.70382	0.00145	0.257617
ENSG00000139350	ENSG00000139350	NEDD1	12:97301000-97347129	OK	14.3328	7.72155	-0.892359	-1.55055	0.00255	0.346199
ENSG00000155111	ENSG00000155111	CDK19	6:110931180-111137161	OK	5.16057	2.77353	-0.895808	-1.10818	0.00665	0.50635
ENSG00000170264	ENSG00000170264	FAM161A	2:62051988-62081278	OK	15.1729	8.13648	-0.899016	-1.55989	0.00305	0.362608
ENSG00000066032	ENSG00000066032	CTNNA2	2:79384131-80875905	OK	21.563	11.5223	-0.904134	-1.40629	0.00115	0.223644
ENSG00000125148	ENSG00000125148	MT2A	16:56642110-56643409	OK	50.8286	27.0803	-0.908396	-1.80864	0.00465	0.43173
ENSG00000164172	ENSG00000164172	MOCS2	5:52391508-52410956	OK	56.145	29.8509	-0.911381	-2.00531	0.001	0.211632
ENSG00000115232	ENSG00000115232	ITGA4	2:182321928-182400914	OK	13.1927	6.96395	-0.921764	-1.90872	0.0011	0.219863
ENSG00000131016	ENSG00000131016	AKAP12	6:151561133-151679692	OK	27.5808	14.525	-0.925125	-2.2599	0.0002	0.0777892
ENSG00000044524	ENSG00000044524	EPHA3	3:89156673-89531284	OK	5.83338	3.05215	-0.934503	-1.87533	0.0024	0.338612
ENSG00000113657	ENSG00000113657	DPYSL3	5:146770373-146889619	OK	15.4293	8.06641	-0.935674	-1.79598	0.001	0.211632
ENSG00000165195	ENSG00000165195	PIGA	X:15337572-15353676	OK	22.0951	11.5056	-0.941392	-1.57152	0.0043	0.415311
ENSG00000012660	ENSG00000012660	ELOVL5	6:53132195-53213947	OK	81.5122	42.2344	-0.948598	-1.88364	0.0016	0.26774
ENSG00000031691	ENSG00000031691	CENPQ	6:49431090-49460820	OK	14.246	7.31419	-0.961787	-1.89876	0.00315	0.362608
ENSG00000151725	ENSG00000151725	CENPU	4:185570766-185655287	OK	25.8647	13.2643	-0.963431	-1.77309	0.00445	0.424106
ENSG00000117305	ENSG00000117305	HMGCL	1:24128374-24165110	OK	14.48	7.36592	-0.97512	-1.7663	0.00365	0.385846
ENSG00000163808	ENSG00000163808	KIF15	3:44803208-44914868	OK	10.1628	5.12214	-0.988477	-1.44087	0.00525	0.466375
ENSG00000118193	ENSG00000118193	KIF14	1:200520627-200589862	OK	9.48301	4.76494	-0.992889	-2.27274	0.00025	0.0856607
ENSG00000088451	ENSG00000088451	TGDS	13:95226307-95248511	OK	20.6139	10.2359	-1.00998	-2.11989	0.00055	0.155197
ENSG00000118513	ENSG00000118513	MYB	6:135502452-135540311	OK	3.20516	1.59044	-1.01097	-1.43408	0.00295	0.362608
ENSG00000130150	ENSG00000130150	MOSPD2	X:14891562-14940449	OK	13.5226	6.65653	-1.02253	-2.0274	0.0009	0.202373
ENSG00000164627	ENSG00000164627	KIF6	6:39297765-39693181	OK	8.20587	4.03378	-1.02453	-1.73798	0.00555	0.467076
ENSG00000146674	ENSG00000146674	IGFBP3	7:45951948-45961473	OK	131.778	64.7348	-1.02549	-2.3814	5e-05	0.0312848
ENSG00000122966	ENSG00000122966	CIT	12:120123594-120315095	OK	35.6414	17.4359	-1.03149	-1.06929	0.00225	0.330406
ENSG00000144355	ENSG00000144355	DLX1	2:172949467-172954405	OK	5.60562	2.73048	-1.03772	-1.56543	0.0078	0.555692
ENSG00000169499	ENSG00000169499	PLEKHA2	8:38758752-38831428	OK	22.9374	11.1184	-1.04475	-1.28826	0.00125	0.236694
ENSG00000188452	ENSG00000188452	CERKL	2:182401402-182545603	OK	3.54	1.71127	-1.04869	-1.6834	0.00145	0.257617
ENSG00000185875	ENSG00000185875	THNSL1	10:25305586-25315593	OK	1.7592	0.848754	-1.0515	-1.66905	0.00795	0.560826
ENSG00000168843	ENSG00000168843	FSTL5	4:162300104-163085187	OK	1.98116	0.951795	-1.05762	-1.40385	0.00945	0.60712
ENSG00000114739	ENSG00000114739	ACVR2B	3:38492517-38534633	OK	3.47377	1.64035	-1.0825	-1.68698	0.0022	0.330406
ENSG00000108387	ENSG00000108387	SEPT4	17:56597197-56769416	OK	94.4412	44.0601	-1.09994	-2.23588	0.00025	0.0856607
ENSG00000213390	ENSG00000213390	ARHGAP19	10:98757794-99052413	OK	6.99423	3.24805	-1.10659	-1.79453	0.0009	0.202373
ENSG00000159216	ENSG00000159216	RUNX1	21:36160097-37376965	OK	6.31318	2.92037	-1.11221	-1.39277	0.0022	0.330406
ENSG00000163430	ENSG00000163430	FSTL1	3:120111139-120170100	OK	42.0042	19.0439	-1.1412	-1.49289	0.00315	0.362608
ENSG00000151025	ENSG00000151025	GPR158	10:25401986-25891155	OK	17.3546	7.85686	-1.14329	-1.83734	0.0035	0.3731
ENSG00000139734	ENSG00000139734	DIAPH3	13:60239716-60738121	OK	11.8944	5.3762	-1.14562	-2.45815	0.0001	0.0513964
ENSG00000159167	ENSG00000159167	STC1	8:23699427-23712320	OK	11.5631	5.22023	-1.14735	-1.69133	0.0054	0.467076
ENSG00000166845	ENSG00000166845	C18orf54	18:51850727-51911588	OK	4.08815	1.83818	-1.15317	-1.52171	0.00225	0.330406
ENSG00000163735	ENSG00000163735	CXCL5	4:74861358-74864496	OK	1.6759	0.745335	-1.16897	-1.63257	0.00965	0.617214
ENSG00000172731	ENSG00000172731	LRRC20	10:72058728-72142382	OK	9.39818	4.15292	-1.17826	-1.84486	0.0026	0.349688
ENSG00000181315	ENSG00000181315	ZNF322	6:26634610-26659980	OK	5.2553	2.29499	-1.19528	-1.44822	0.00515	0.46321
ENSG00000158006	ENSG00000158006	PAFAH2	1:26286257-26324648	OK	5.65278	2.46761	-1.19584	-1.35907	0.00555	0.467076
ENSG00000146285	ENSG00000146285	SCML4	6:108025307-108145521	OK	9.4712	4.09559	-1.20948	-2.09148	0.00065	0.167038
ENSG00000105011	ENSG00000105011	ASF1B	19:14229917-14247768	OK	16.3743	7.03868	-1.21806	-2.0438	0.00185	0.302538
ENSG00000072571	ENSG00000072571	HMMR	5:162887208-162921064	OK	13.5653	5.79204	-1.22777	-1.83021	0.00085	0.20053
ENSG00000204291	ENSG00000204291	COL15A1	9:101705460-101833069	OK	6.55412	2.72614	-1.26554	-1.8544	0.00025	0.0856607
ENSG00000163739	ENSG00000163739	CXCL1	4:74735109-74736959	OK	193.549	79.2914	-1.28746	-3.10424	5e-05	0.0312848
ENSG00000156475	ENSG00000156475	PPP2R2B	5:145942788-146464347	OK	2.64995	1.05274	-1.33182	-1.14104	0.00405	0.401956
ENSG00000116199	ENSG00000116199	FAM20B	1:178994938-179045697	OK	29.2921	11.4249	-1.35833	-2.51375	5e-05	0.0312848
ENSG00000221869	ENSG00000221869	CEBPD	8:48649470-48651648	OK	18.1426	6.8175	-1.41207	-2.88943	5e-05	0.0312848
ENSG00000163734	ENSG00000163734	CXCL3	4:74902305-74904524	OK	2.06829	0.74806	-1.46721	-1.58927	0.00755	0.544137
ENSG00000106404	ENSG00000106404	CLDN15	7:100875372-100882101	OK	2.12577	0.756299	-1.49095	-1.63333	0.003	0.362608
ENSG00000106733	ENSG00000106733	NMRK1	9:77675488-77703133	OK	8.84129	3.04853	-1.53615	-2.27211	0.0007	0.173684
ENSG00000181458	ENSG00000181458	TMEM45A	3:100211462-100296288	OK	2.61078	0.895709	-1.54338	-1.59436	0.00425	0.413255
ENSG00000115461	ENSG00000115461	IGFBP5	2:217536827-217858802	OK	3.6735	1.24197	-1.56452	-1.32071	0.00625	0.502479
ENSG00000108691	ENSG00000108691	CCL2	17:32581899-32584222	OK	5.60181	1.72269	-1.70123	-2.04687	0.002	0.316286
ENSG00000250343	ENSG00000250343	CTC-255N20.1	5:146559766-146614422	OK	3.23806	0.993385	-1.7047	-1.9836	0.0035	0.3731
ENSG00000136244	ENSG00000136244	IL6	7:22765013-22771621	OK	5.02845	1.51731	-1.7286	-1.91983	0.00095	0.207143
ENSG00000133636	ENSG00000133636	NTS	12:86268072-86276770	OK	1.45476	0.434451	-1.74351	-1.66134	0.00715	0.525966
ENSG00000023445	ENSG00000023445	BIRC3	11:102188214-102210134	OK	4.13371	1.08253	-1.93303	-2.26856	5e-05	0.0312848
ENSG00000081041	ENSG00000081041	CXCL2	4:74962751-74965010	OK	14.0676	3.5472	-1.98762	-3.14041	5e-05	0.0312848
ENSG00000188783	ENSG00000188783	PRELP	1:203444955-203460480	OK	4.36771	1.01705	-2.10248	-3.80575	5e-05	0.0312848
ENSG00000227036	ENSG00000227036	LINC00511	17:70319263-70636611	OK	66.6256	14.7663	-2.17377	-3.78493	5e-05	0.0312848

## Sheet: SLNCR v. SLNCR1
gene	log2(fold_change) si-SLNCR	p_value	log2(fold_change) si-SLNCR1	p-value
LINC00511/SLNCR	-2.17377	5e-05	-1.28596	7.22542e-15
ANKRD52	-0.695213	0.00545	-1.16707	4.27813e-14
CDK19	-0.895808	0.00665	-1.5076	1.53237e-11
DESI2	0.941009	5e-05	1.02863	1.25232e-10
NOV	1.27015	5e-05	0.924282	4.37855e-09
COL15A1	-1.26554	0.00025	-1.3802	1.38048e-08
ACVR2B	-1.0825	0.0022	-0.957863	1.79291e-08
SMIM15	1.72303	5e-05	0.872592	3.69797e-07
DRAM1	0.809324	0.0079	0.967168	3.75789e-07
JUN	0.897808	0.00095	0.812248	1.38357e-06
TMEM2	0.829844	0.0073	0.700626	3.60295e-06
PIGA	-0.941392	0.0043	-0.714025	6.81504e-05
GADD45A	1.03814	0.00035	0.676347	7.24128e-05
AKAP12	-0.925125	0.0002	-0.627994	7.27494e-05
NAA50	0.958582	0.00705	0.610151	8.15928e-05
RAB31	0.81993	0.00635	-0.748413	8.4259e-05
ITGB1	0.853703	0.00085	-0.616082	0.000150832
ANXA1	1.6086	5e-05	0.579131	0.000531153
FERMT2	0.839753	0.0023	0.617464	0.000607989
SESN1	1.08837	0.0001	0.662584	0.000630562
CXCL1	-1.28746	5e-05	0.572908	0.000864034
SSU72	0.772586	0.00235	0.52732	0.000881997
FN1	-0.857003	0.0037	0.47268	0.00113789
AMOTL2	0.969322	0.0002	0.515514	0.00116898
PABPC4	0.748888	0.008	0.489621	0.00137874
KCNAB2	0.995352	0.00585	0.492931	0.00203612
FAM129A	0.753693	0.00225	0.457282	0.00228565
KIF6	-1.02453	0.00555	-0.6131	0.00287593
IL6	-1.7286	0.00095	-1.59239	0.00329039
ITGA4	-0.921764	0.0011	-0.470147	0.00393065
TMEM45A	-1.54338	0.00425	0.832357	0.00417817
EGF	1.02778	0.0035	0.565122	0.0044385
GDF15	0.766015	0.0091	0.417071	0.00469866
GNPNAT1	1.23998	0.00025	-0.535381	0.00498145
GPR158	-1.14329	0.0035	-0.448972	0.00536555
ARNT	-0.85408	0.0065	-0.444022	0.00570904
DUSP2	1.11866	0.00385	0.585792	0.00576405
PPP2R2B	-1.33182	0.00405	-0.856619	0.00744825
PHLDA3	0.732594	0.00385	0.398151	0.00902477
CDKN1A	0.986566	0.0002	0.387287	0.00912329
TNFRSF12A	0.956506	0.00025	0.434343	0.00921932
MPZL3	2.05851	0.00325	1.17886	0.00959217
PPAP2C	1.33881	5e-05	0.450881	0.0101189
HMGCL	-0.97512	0.00365	-0.530459	0.010452
ATP6V1A	0.855479	0.00055	0.39611	0.0108792
NMRK1	-1.53615	0.0007	-0.576847	0.01205
CCDC71L	0.996121	0.0004	0.448356	0.0127262
PAFAH2	-1.19584	0.00555	-0.492924	0.013111
MYOF	0.833	0.0035	0.390468	0.0146274
JDP2	1.30723	0.00445	0.530329	0.0166173
CCND1	0.906462	0.00125	0.347076	0.0167279
PTPRF	1.05376	5e-05	0.379681	0.0194192
FSCN1	1.10657	0.00275	0.671248	0.0195808
PRR5	0.9682	0.0083	0.517793	0.0203478
FAM161A	-0.899016	0.00305	-0.385398	0.0211339
MYB	-1.01097	0.00295	-0.55562	0.02173
CTNNA2	-0.904134	0.00115	-0.373612	0.022403
LRP12	0.915894	0.0066	0.359502	0.0242621
MICB	0.984358	0.00715	0.481255	0.0250332
RUNX1	-1.11221	0.0022	-0.371405	0.0268621
CERKL	-1.04869	0.00145	-0.482094	0.0271011
FSTL5	-1.05762	0.00945	-0.520125	0.0293374
KRT86	3.18847	0.003	0.786445	0.0302769
RAB33A	1.5452	0.00185	-0.904716	0.0313896
STAT3	-0.876182	0.00145	-0.330576	0.0375255
PSAT1	0.80377	0.00285	0.309118	0.0466665
AC104135.4	0.880096	0.00675	0.395526	0.0476379
BIRC7	0.692021	0.00935	0.295159	0.0479312
CCNC	1.0683	0.00035	0.332779	0.0513215
APOE	0.72423	0.0083	0.285558	0.054818
DAP	-0.854849	0.00155	0.295141	0.0572967
TGOLN2	-0.767556	0.0032	0.277763	0.0596301
NACAD	1.94943	0.0048	-0.813518	0.0618554
ALCAM	0.793874	0.0054	0.295968	0.0695623
MCAM	1.22218	5e-05	0.266743	0.0696691
CD36	1.61889	5e-05	-0.635088	0.0808983
MAP4K3	0.695783	0.0087	0.286891	0.0846467
SFRP1	1.01482	0.00665	0.48251	0.0876228
KIF15	-0.988477	0.00525	-0.298697	0.093592
CDCA5	-0.778741	0.0035	0.257773	0.0947801
EPHA3	-0.934503	0.0024	-0.300435	0.0987444
C18orf54	-1.15317	0.00225	-0.309775	0.0997096
NT5E	2.69894	0.0001	0.607452	0.102225
PKP3	2.27591	0.005	-1.77922	0.108434
TOR1B	-0.783017	0.00655	-0.26529	0.116858
PPAPDC1A	1.16862	0.007	0.286368	0.118675
RARG	-0.841934	0.0052	-0.254613	0.126018
FAM46A	-0.701499	0.0059	-0.241918	0.126543
PROS1	0.831652	0.0015	0.23603	0.12721
CCDC85B	0.780179	0.0059	0.237017	0.130404
PRELP	-2.10248	5e-05	-0.276008	0.135018
GALNT6	1.8226	0.00015	0.404844	0.137251
SPP1	-0.743508	0.005	0.258503	0.138263
MOSPD2	-1.02253	0.0009	-0.244809	0.147315
FGFR4	1.07011	0.00115	0.253927	0.151081
ZYX	0.823754	0.0024	0.225449	0.15189
CDC42EP1	1.04186	0.0007	0.266123	0.153096
CHRNA6	1.61985	0.00935	-0.521118	0.156509
THBD	1.71871	0.0046	0.41495	0.157314
PEG10	-0.814728	0.00105	-0.22224	0.158304
DBN1	0.761756	0.00855	0.214057	0.162632
CT55	1.25085	0.0021	-0.358673	0.167142
CD2AP	-0.740957	0.00275	-0.221602	0.17116
PLEKHA2	-1.04475	0.00125	-0.2196	0.173699
ZBTB42	0.989613	0.00865	-0.331321	0.176409
SH3PXD2B	0.834616	0.00275	0.216778	0.180641
PLEK	2.20164	0.0072	1.2675	0.182933
CTC-255N20.1	-1.7047	0.0035	-0.383888	0.183533
FGFRL1	1.47979	0.0006	-0.320258	0.185298
ASNS	0.852571	0.0033	-0.232795	0.188318
KCNN4	1.96283	0.00905	-0.578702	0.196621
THNSL1	-1.0515	0.00795	-0.366132	0.200153
VGF	3.86778	5e-05	-0.262651	0.20155
CSF1	1.08033	0.00205	0.294887	0.205789
METRNL	1.48459	0.00145	-0.354066	0.207679
CASP1	1.24045	0.0065	0.516515	0.209288
NPDC1	1.5454	0.00845	-0.420988	0.211094
CLDN15	-1.49095	0.003	-0.308091	0.213402
NPTXR	1.80073	0.0006	0.470325	0.218811
LIMS2	1.34689	0.0013	0.294996	0.220198
CXCL5	-1.16897	0.00965	1.72062	0.220841
ADAM11	0.982605	0.0071	0.209413	0.221609
LGR4	0.862522	0.00305	-0.230361	0.230531
WWC2	0.974883	0.00315	-0.225666	0.232423
CCL2	-1.70123	0.002	2.59725	0.238215
DYRK3	0.992011	0.00015	0.201025	0.238316
ARHGAP19	-1.10659	0.0009	-0.216222	0.24565
SLAMF7	2.67578	5e-05	0.214628	0.249042
NXN	1.55322	0.00645	-0.340636	0.249773
MELK	-0.842489	0.0039	0.183841	0.266334
CEBPD	-1.41207	5e-05	0.18834	0.270354
PLA1A	-0.770135	0.00585	-0.185163	0.279394
CKMT1B	1.78206	0.0047	0.856473	0.281028
BIRC3	-1.93303	5e-05	-0.686226	0.286915
PTK7	1.32605	5e-05	0.207992	0.294387
ELF4	0.976396	0.00555	0.217879	0.294656
PAQR8	-0.856361	0.00395	-0.168311	0.311071
ELOVL5	-0.948598	0.0016	0.148419	0.31615
SCML4	-1.20948	0.00065	-0.205486	0.31723
NFATC1	1.23483	0.0009	-0.201222	0.320041
ISG20	1.71257	0.0083	0.324651	0.332744
MEGF9	-0.787752	0.002	-0.151748	0.33462
PSG9	1.97022	0.00305	0.482584	0.337515
CRYL1	-0.731754	0.006	-0.163362	0.346418
SLC36A1	0.957393	0.00265	0.160297	0.351843
FAM20B	-1.35833	5e-05	-0.14383	0.359822
HAS2	-0.74332	0.0053	-0.141949	0.374959
ZNF322	-1.19528	0.00515	-0.271909	0.375514
RGS2	1.06142	0.00015	0.181541	0.37683
KB-1460A1.5	1.38242	0.0076	-0.510525	0.377466
EPHA2	1.53998	5e-05	0.148813	0.385772
DCHS1	1.42634	0.00085	-0.321343	0.39278
MRGPRX4	2.59106	0.00245	0.372289	0.393433
SCARF2	1.32702	0.00055	0.135411	0.39512
TGDS	-1.00998	0.00055	-0.152232	0.397073
SHC2	0.987918	0.0066	-0.135444	0.417496
SEPT4	-1.09994	0.00025	-2.26847	0.426337
OVAAL	1.9135	0.0031	-0.482185	0.43573
DPYSL3	-0.935674	0.001	0.123832	0.44069
ITLN2	1.1352	0.0037	0.218442	0.446166
SIVA1	-0.784188	0.00865	0.11972	0.447559
LRRC20	-1.17826	0.0026	-0.129921	0.456844
RBPMS2	1.18411	0.0054	-0.214428	0.461587
GYG2	-0.797324	0.00555	-0.115366	0.465346
KLHDC8B	0.859313	0.0093	0.123831	0.46653
PAPSS2	1.12571	0.00425	-0.151115	0.477985
MICAL2	0.922706	0.00945	-0.129979	0.478109
RP11-295G20.2	-0.8357	0.0029	0.127127	0.479907
CXCL2	-1.98762	5e-05	0.545672	0.487213
NGFR	2.04548	5e-05	-0.113253	0.496374
VSTM2B	1.08379	5e-05	0.102676	0.509733
FAM83H	0.902631	0.0031	0.106633	0.514774
TNFRSF21	-0.820761	0.00105	0.0940343	0.514808
MARC1	1.81248	0.0016	Inf	0.532981
CENPU	-0.963431	0.00445	-0.104776	0.537623
NFKBIA	-0.848248	0.00105	-0.108988	0.56598
C1QTNF4	2.72704	0.00625	-0.612568	0.581848
ITGA5	1.76539	0.00135	-0.165976	0.584874
GZMM	1.79598	0.002	0.26743	0.586452
TAPBP	-0.834637	0.00455	0.0825959	0.588492
PTCHD4	0.782898	0.0076	0.0983724	0.589392
ITGA3	1.00127	0.0002	0.0731648	0.603581
KIF14	-0.992889	0.00025	-0.0857078	0.603933
PNLIPRP3	1.80088	0.0001	-0.194607	0.609588
NEDD1	-0.892359	0.00255	-0.0837438	0.622891
HMMR	-1.22777	0.00085	-0.0924104	0.644345
NTS	-1.74351	0.00715	-0.298072	0.646313
B2M	1.88012	0.0072	0.6838	0.64683
EXO1	-0.85128	0.0098	0.07172	0.651739
IGFBP3	-1.02549	5e-05	0.0615868	0.668526
DLX1	-1.03772	0.0078	-0.0706544	0.675877
FABP3	1.62296	0.00015	-0.150426	0.678238
MOCS2	-0.911381	0.001	0.063904	0.681827
MT2A	-0.908396	0.00465	0.0765989	0.696409
SLC30A1	0.889494	0.0005	-0.0603549	0.704165
IGFBP5	-1.56452	0.00625	0.0730982	0.707374
CIT	-1.03149	0.00225	-0.055595	0.727808
CENPQ	-0.961787	0.00315	-0.0683693	0.742529
DIAPH3	-1.14562	0.0001	-0.0510804	0.755551
TMEM255A	0.926389	0.00245	0.0548841	0.761063
TMC4	2.3355	0.0033	-0.241871	0.762501
VAMP8	1.85971	0.00935	0.308132	0.769875
CRABP2	1.33127	0.0004	0.0991292	0.77429
TBC1D5	-0.803731	0.00815	-0.0410291	0.786724
TMEM173	1.15952	0.00055	-0.0366691	0.799556
FSTL1	-1.1412	0.00315	-0.0312981	0.817459
CXCL3	-1.46721	0.00755	-0.206882	0.837327
FAM107B	1.19872	0.00805	0.10201	0.840087
UBE3D	1.11149	0.00615	0.0756082	0.852767
RCN1	0.801218	0.004	-0.0285946	0.863138
H19	1.14527	0.0028	0.0319238	0.883234
OPTN	-0.814413	0.0032	-0.0206999	0.883996
MDK	1.04855	0.0006	0.020891	0.911598
PPARG	1.39203	0.0006	-0.0515678	0.912344
IL24	2.51155	5e-05	-0.0307819	0.940772
HLF	1.69126	0.00925	-0.042031	0.940776
TMEM59	-0.789927	0.00255	-0.0194248	0.951857
LRRC4B	1.93448	0.00015	-0.00926973	0.963328
STC1	-1.14735	0.0054	0.00390033	0.989545
PMM1	-0.749252	0.0065	-0.0123153	0.996503
ASF1B	-1.21806	0.00185	0.00581346	0.999444
KRT18	0.999441	0.00415	-0.0040675	1
SHF	1.51302	0.004	0.0195475	1

## Sheet: SLNCR DEG correlations
target gene	Spearman r (SLNCR)	95% CI	P (two-tailed)	Significant? (alpha = 0.05)	Significant with Bonferroni correction (p-value < 0.00023)	Spearman r (AR)	95% CI	P (two-tailed)	Significant? (alpha = 0.05)	Significant with Bonferroni correction (p-value < 0.00023)	Spearman r (EGR1)	95% CI	P (two-tailed)	Significant? (alpha = 0.05)	Significant with Bonferroni correction (p-value < 0.00023)
ACVR2B	0.1071	0,01324 to 0,1991	0.0214	Yes	No	0.02104	-0,07311 to 0,1148	0.6523	No	No	0.1037	0,009796 to 0,1958	0.026	Yes	No
ADAM11	-0.0805	-0,1732 to 0,01362	0.0843	No	No	-0.1338	-0,225 to -0,04029	0.004	Yes	No	-0.1074	-0,1994 to -0,01348	0.0211	Yes	No
AKAP12	0.2295	0,1385 to 0,3167	<0,0001	Yes	Yes	0.2566	0,1666 to 0,3423	<0,0001	Yes	Yes	0.2448	0,1543 to 0,3312	<0,0001	Yes	Yes
ALCAM	0.1564	0,06328 to 0,2467	0.0008	Yes	No	0.2302	0,1392 to 0,3174	<0,0001	Yes	Yes	0.2733	0,184 to 0,3581	<0,0001	Yes	Yes
AMOTL2	-0.0367	-0,1303 to 0,05751	0.4319	No	No	0.07034	-0,02383 to 0,1633	0.1316	No	No	0.1595	0,06646 to 0,2497	0.0006	Yes	No
ANKRD52	0.1246	0,03098 to 0,2161	0.0074	Yes	No	0.1087	0,01482 to 0,2006	0.0196	Yes	No	0.08062	-0,01349 to 0,1733	0.0838	No	No
ANXA1	0.1644	0,07153 to 0,2545	0.0004	Yes	No	0.2281	0,137 to 0,3154	<0,0001	Yes	Yes	0.2722	0,1829 to 0,3571	<0,0001	Yes	Yes
APOE	0.04614	-0,04808 to 0,1395	0.3229	No	No	-0.07016	-0,1631 to 0,02401	0.1326	No	No	-0.09974	-0,192 to -0,005785	0.0323	Yes	No
AR	0.06916	-0,02501 to 0,1621	0.1381	No	No	1	1 to 1	<0,0001	Yes	Yes	0.278	0,1889 to 0,3625	<0,0001	Yes	Yes
ARHGAP19	0.1368	0,04331 to 0,2279	0.0033	Yes	No	0.1685	0,07566 to 0,2584	0.0003	Yes	No	0.3353	0,2491 to 0,4162	<0,0001	Yes	Yes
ARNT	0.1504	0,05717 to 0,241	0.0012	Yes	No	0.2647	0,175 to 0,35	<0,0001	Yes	Yes	0.232	0,1411 to 0,3191	<0,0001	Yes	Yes
ASF1B	-0.02055	-0,1143 to 0,0736	0.6598	No	No	-0.08693	-0,1795 to 0,007145	0.0622	No	No	-0.05356	-0,1468 to 0,04065	0.2511	No	No
ASNS	-0.07971	-0,1724 to 0,01441	0.0873	No	No	0.161	0,06804 to 0,2512	0.0005	Yes	No	0.1721	0,07939 to 0,2619	0.0002	Yes	Yes
ATP6V1A	0.204	0,1122 to 0,2924	<0,0001	Yes	Yes	0.2208	0,1295 to 0,3084	<0,0001	Yes	Yes	0.08763	-0,006434 to 0,1802	0.0601	No	No
B2M	0.03778	-0,05643 to 0,1313	0.4184	No	No	0.2318	0,1408 to 0,3188	<0,0001	Yes	Yes	0.06242	-0,03177 to 0,1555	0.1809	No	No
BIRC3	0.01115	-0,08295 to 0,105	0.8114	No	No	0.219	0,1276 to 0,3067	<0,0001	Yes	Yes	0.1543	0,06115 to 0,2447	0.0009	Yes	No
BIRC7	0.01016	-0,08393 to 0,1041	0.8278	No	No	-0.21	-0,2981 to -0,1183	<0,0001	Yes	Yes	-0.2136	-0,3015 to -0,122	<0,0001	Yes	Yes
C18orf54	0.1289	0,0353 to 0,2202	0.0056	Yes	No	0.1876	0,09529 to 0,2768	<0,0001	Yes	Yes	0.1773	0,08469 to 0,2669	0.0001	Yes	Yes
C1QTNF4	0.1702	0,07747 to 0,2601	0.0002	Yes	Yes	0.1347	0,04119 to 0,2258	0.0038	Yes	No	0.06178	-0,03242 to 0,1549	0.1854	No	No
CASP1	-0.07049	-0,1634 to 0,02367	0.1307	No	No	0.2189	0,1275 to 0,3066	<0,0001	Yes	Yes	-0.001238	-0,09524 to 0,09278	0.9788	No	No
CCDC71L	0.07595	-0,01819 to 0,1688	0.1034	No	No	0.09642	0,002425 to 0,1887	0.0385	Yes	No	0.1107	0,01688 to 0,2026	0.0174	Yes	No
CCDC85B	-0.1639	-0,254 to -0,07098	0.0004	Yes	No	-0.145	-0,2358 to -0,05172	0.0018	Yes	No	-0.02664	-0,1203 to 0,06754	0.5684	No	No
CCL2	-0.1386	-0,2296 to -0,04519	0.0029	Yes	No	0.2571	0,1672 to 0,3429	<0,0001	Yes	Yes	0.2302	0,1392 to 0,3174	<0,0001	Yes	Yes
CCNC	0.1075	0,01367 to 0,1995	0.0209	Yes	No	0.2655	0,1759 to 0,3507	<0,0001	Yes	Yes	0.1447	0,05136 to 0,2355	0.0018	Yes	No
CCND1	0.04128	-0,05293 to 0,1348	0.3765	No	No	0.1151	0,0213 to 0,2069	0.0134	Yes	No	0.02008	-0,07408 to 0,1139	0.6673	No	No
CD2AP	0.16	0,06697 to 0,2502	0.0006	Yes	No	0.2112	0,1195 to 0,2992	<0,0001	Yes	Yes	0.1497	0,05645 to 0,2403	0.0013	Yes	No
CD36	0.04913	-0,04509 to 0,1425	0.2925	No	No	0.3611	0,2765 to 0,4402	<0,0001	Yes	Yes	0.2187	0,1273 to 0,3064	<0,0001	Yes	Yes
CDC42EP1	-0.06819	-0,1612 to 0,02599	0.1438	No	No	0.01549	-0,07863 to 0,1093	0.7401	No	No	0.1107	0,0169 to 0,2026	0.0174	Yes	No
CDCA5	0.01064	-0,08346 to 0,1045	0.8198	No	No	-0.0283	-0,122 to 0,06589	0.5444	No	No	0.01305	-0,08107 to 0,1069	0.78	No	No
CDK19	0.2232	0,132 to 0,3107	<0,0001	Yes	Yes	0.2709	0,1815 to 0,3559	<0,0001	Yes	Yes	0.2208	0,1295 to 0,3084	<0,0001	Yes	Yes
CDKN1A	0.05994	-0,03427 to 0,1531	0.1989	No	No	0.07094	-0,02323 to 0,1639	0.1283	No	No	0.1135	0,01969 to 0,2053	0.0148	Yes	No
CEBPD	-0.1034	-0,1955 to -0,009494	0.0264	Yes	No	0.09014	-0,003904 to 0,1826	0.0531	No	No	0.1157	0,02192 to 0,2074	0.0129	Yes	No
CENPQ	0.1336	0,04006 to 0,2248	0.0041	Yes	No	0.1719	0,07921 to 0,2617	0.0002	Yes	Yes	0.1248	0,0312 to 0,2163	0.0073	Yes	No
CENPU	0.1714	0,07862 to 0,2612	0.0002	Yes	Yes	-0.01943	-0,1132 to 0,07471	0.6773	No	No	0.008322	-0,08576 to 0,1023	0.8586	No	No
CERKL	0.05155	-0,04267 to 0,1449	0.2694	No	No	0.1913	0,09908 to 0,2803	<0,0001	Yes	Yes	0.1674	0,07454 to 0,2573	0.0003	Yes	No
CHRNA6	0.1447	0,05135 to 0,2355	0.0018	Yes	No	0.1845	0,09204 to 0,2737	<0,0001	Yes	Yes	0.09659	0,002605 to 0,1889	0.0382	Yes	No
CIT	0.04982	-0,0444 to 0,1432	0.2857	No	No	-0.006891	-0,1008 to 0,08718	0.8827	No	No	-0.0332	-0,1268 to 0,061	0.477	No	No
CKMT1B	0.02869	-0,06549 to 0,1224	0.5388	No	No	-0.03361	-0,1272 to 0,06059	0.4716	No	No	-0.1035	-0,1956 to -0,00957	0.0263	Yes	No
CLDN15	0.08394	-0,01015 to 0,1766	0.0718	No	No	0.1372	0,04374 to 0,2283	0.0032	Yes	No	0.06238	-0,03182 to 0,1555	0.1812	No	No
COL15A1	0.1272	0,0336 to 0,2186	0.0062	Yes	No	0.3662	0,2819 to 0,4449	<0,0001	Yes	Yes	0.1589	0,06587 to 0,2492	0.0006	Yes	No
CRABP2	0.1335	0,04002 to 0,2247	0.0041	Yes	No	0.2329	0,142 to 0,3199	<0,0001	Yes	Yes	0.09991	0,005956 to 0,1921	0.032	Yes	No
CREB1	0.07	-0,02417 to 0,1629	0.1334	No	No	0.2661	0,1765 to 0,3513	<0,0001	Yes	Yes	0.2388	0,1481 to 0,3255	<0,0001	Yes	Yes
CRYL1	0.3455	0,26 to 0,4257	<0,0001	Yes	Yes	0.04151	-0,0527 to 0,135	0.3738	No	No	-0.003277	-0,09726 to 0,09076	0.9441	No	No
CSF1	-0.1599	-0,2502 to -0,06693	0.0006	Yes	No	0.1913	0,09906 to 0,2803	<0,0001	Yes	Yes	0.08397	-0,01013 to 0,1766	0.0717	No	No
CT55	0.03991	-0,0543 to 0,1334	0.3926	No	No	0.06629	-0,02789 to 0,1593	0.1553	No	No	-0.007392	-0,1013 to 0,08668	0.8742	No	No
CTNNA2	0.1705	0,07772 to 0,2603	0.0002	Yes	Yes	0.09992	0,005964 to 0,1921	0.032	Yes	No	0.04431	-0,04991 to 0,1378	0.3424	No	No
CXCL1	0.04151	-0,05271 to 0,135	0.3739	No	No	-0.05572	-0,149 to 0,03849	0.2325	No	No	0.01397	-0,08015 to 0,1078	0.7648	No	No
CXCL2	-0.02222	-0,116 to 0,07194	0.6342	No	No	0.1267	0,03305 to 0,2181	0.0065	Yes	No	0.2551	0,1651 to 0,3409	<0,0001	Yes	Yes
CXCL3	-0.001567	-0,09556 to 0,09246	0.9732	No	No	0.02662	-0,06756 to 0,1203	0.5686	No	No	0.1294	0,03579 to 0,2207	0.0054	Yes	No
CXCL5	0.00579	-0,08827 to 0,09975	0.9013	No	No	0.09287	-0,001157 to 0,1853	0.0463	Yes	No	0.09839	0,004414 to 0,1906	0.0347	Yes	No
DAP	0.06861	-0,02556 to 0,1616	0.1413	No	No	0.205	0,1132 to 0,2934	<0,0001	Yes	Yes	0.1118	0,01796 to 0,2037	0.0163	Yes	No
DBN1	-0.02508	-0,1188 to 0,06909	0.5911	No	No	0.1972	0,1051 to 0,2859	<0,0001	Yes	Yes	0.1881	0,09579 to 0,2772	<0,0001	Yes	Yes
DCHS1	0.09732	0,003335 to 0,1896	0.0367	Yes	No	0.3576	0,2727 to 0,4369	<0,0001	Yes	Yes	0.3114	0,224 to 0,3939	<0,0001	Yes	Yes
DESI2	0.2069	0,1152 to 0,2952	<0,0001	Yes	Yes	0.1903	0,09805 to 0,2793	<0,0001	Yes	Yes	0.2094	0,1177 to 0,2975	<0,0001	Yes	Yes
DIAPH3	0.1881	0,09574 to 0,2772	<0,0001	Yes	Yes	0.1129	0,01913 to 0,2048	0.0153	Yes	No	0.1706	0,07782 to 0,2604	0.0002	Yes	Yes
DLX1	0.1178	0,0241 to 0,2095	0.0113	Yes	No	0.1213	0,02763 to 0,2129	0.0091	Yes	No	0.1055	0,01164 to 0,1976	0.0234	Yes	No
DPYSL3	0.0936	-0,0004126 to 0,186	0.0446	Yes	No	0.3855	0,3024 to 0,4627	<0,0001	Yes	Yes	0.216	0,1245 to 0,3038	<0,0001	Yes	Yes
DRAM1	0.001976	-0,09205 to 0,09597	0.9663	No	No	0.2152	0,1237 to 0,3031	<0,0001	Yes	Yes	0.1276	0,03399 to 0,219	0.0061	Yes	No
DUSP2	-0.1817	-0,2711 to -0,08924	<0,0001	Yes	Yes	0.02909	-0,0651 to 0,1228	0.5333	No	No	0.1879	0,09554 to 0,277	<0,0001	Yes	Yes
DYRK3	0.009958	-0,08413 to 0,1039	0.8311	No	No	0.1077	0,01386 to 0,1997	0.0207	Yes	No	0.1209	0,02723 to 0,2125	0.0093	Yes	No
EGF	0.2182	0,1268 to 0,3059	<0,0001	Yes	Yes	0.05938	-0,03483 to 0,1525	0.2032	No	No	0.004361	-0,08969 to 0,09833	0.9256	No	No
EGR1	0.002511	-0,09152 to 0,0965	0.9571	No	No	0.278	0,1889 to 0,3625	<0,0001	Yes	Yes	1	1 to 1	<0,0001	Yes	Yes
ELF4	-0.2202	-0,3079 to -0,1289	<0,0001	Yes	Yes	0.2202	0,1289 to 0,3079	<0,0001	Yes	Yes	0.02039	-0,07376 to 0,1142	0.6623	No	No
ELOVL5	0.07492	-0,01923 to 0,1678	0.1082	No	No	0.2349	0,144 to 0,3218	<0,0001	Yes	Yes	0.166	0,07316 to 0,256	0.0003	Yes	No
EPHA2	0.07716	-0,01698 to 0,1699	0.098	No	No	0.02761	-0,06658 to 0,1213	0.5543	No	No	0.123	0,02931 to 0,2145	0.0082	Yes	No
EPHA3	0.1468	0,05354 to 0,2375	0.0016	Yes	No	0.3473	0,2619 to 0,4274	<0,0001	Yes	Yes	0.2878	0,1992 to 0,3717	<0,0001	Yes	Yes
ESR1	0.1261	0,03251 to 0,2176	0.0067	Yes	No	0.3344	0,2482 to 0,4153	<0,0001	Yes	Yes	0.07263	-0,02153 to 0,1655	0.1194	No	No
EXO1	0.1543	0,06113 to 0,2447	0.0009	Yes	No	-0.02497	-0,1187 to 0,0692	0.5928	No	No	-0.02248	-0,1162 to 0,07168	0.6302	No	No
FABP3	-0.208	-0,2962 to -0,1163	<0,0001	Yes	Yes	-0.05321	-0,1465 to 0,041	0.2542	No	No	-0.1013	-0,1935 to -0,007354	0.0297	Yes	No
FAM107B	-0.1898	-0,2789 to -0,09756	<0,0001	Yes	Yes	0.3341	0,2479 to 0,4151	<0,0001	Yes	Yes	0.2058	0,114 to 0,2942	<0,0001	Yes	Yes
FAM129A	0.07787	-0,01626 to 0,1706	0.0949	No	No	0.1016	0,007645 to 0,1937	0.0292	Yes	No	0.09425	0,0002392 to 0,1866	0.0431	Yes	No
FAM161A	0.2226	0,1313 to 0,3101	<0,0001	Yes	Yes	0.06372	-0,03047 to 0,1568	0.172	No	No	0.02712	-0,06707 to 0,1208	0.5614	No	No
FAM20B	0.3046	0,2168 to 0,3875	<0,0001	Yes	Yes	0.2108	0,1191 to 0,2989	<0,0001	Yes	Yes	0.1545	0,06134 to 0,2449	0.0009	Yes	No
FAM46A	0.2431	0,1526 to 0,3296	<0,0001	Yes	Yes	0.3036	0,2157 to 0,3865	<0,0001	Yes	Yes	0.2185	0,1271 to 0,3062	<0,0001	Yes	Yes
FAM83H	0.06807	-0,02611 to 0,161	0.1445	No	No	-0.0885	-0,181 to 0,005562	0.0576	No	No	-0.07474	-0,1676 to 0,01941	0.109	No	No
FERMT2	0.1019	0,007946 to 0,194	0.0287	Yes	No	0.2335	0,1426 to 0,3204	<0,0001	Yes	Yes	0.2533	0,1632 to 0,3393	<0,0001	Yes	Yes
FGFR4	0.09699	0,003002 to 0,1893	0.0374	Yes	No	-0.09379	-0,1862 to 0,0002213	0.0441	Yes	No	0.01948	-0,07467 to 0,1133	0.6765	No	No
FGFRL1	0.1352	0,0417 to 0,2263	0.0036	Yes	No	0.2898	0,2013 to 0,3736	<0,0001	Yes	Yes	0.2258	0,1347 to 0,3132	<0,0001	Yes	Yes
FN1	0.02269	-0,07148 to 0,1165	0.6271	No	No	0.09015	-0,003894 to 0,1826	0.0531	No	No	0.1697	0,07691 to 0,2596	0.0003	Yes	No
FSCN1	0.02261	-0,07155 to 0,1164	0.6282	No	No	0.07081	-0,02336 to 0,1637	0.129	No	No	0.1659	0,07304 to 0,2559	0.0003	Yes	No
FSTL1	0.2064	0,1146 to 0,2947	<0,0001	Yes	Yes	0.3611	0,2765 to 0,4402	<0,0001	Yes	Yes	0.2075	0,1157 to 0,2957	<0,0001	Yes	Yes
FSTL5	0.1424	0,04906 to 0,2333	0.0022	Yes	No	-0.0389	-0,1324 to 0,05532	0.4047	No	No	0.04784	-0,04638 to 0,1412	0.3053	No	No
GADD45A	0.06476	-0,02943 to 0,1578	0.1651	No	No	0.1085	0,01464 to 0,2005	0.0198	Yes	No	0.1783	0,08569 to 0,2678	0.0001	Yes	Yes
GALNT6	-0.002185	-0,09618 to 0,09185	0.9627	No	No	0.1691	0,07635 to 0,259	0.0003	Yes	No	0.1166	0,02288 to 0,2084	0.0122	Yes	No
GDF15	0.09001	-0,004041 to 0,1825	0.0535	No	No	-0.1411	-0,2321 to -0,04774	0.0024	Yes	No	-0.02745	-0,1211 to 0,06674	0.5567	No	No
GNPNAT1	0.1014	0,007469 to 0,1936	0.0295	Yes	No	0.1277	0,03409 to 0,2191	0.006	Yes	No	0.1628	0,06982 to 0,2529	0.0005	Yes	No
GPR158	0.2672	0,1777 to 0,3524	<0,0001	Yes	Yes	0.1297	0,03609 to 0,221	0.0053	Yes	No	-3.445e-05	-0,09405 to 0,09398	0.9994	No	No
GYG2	0.3175	0,2303 to 0,3995	<0,0001	Yes	Yes	-0.1265	-0,2179 to -0,03284	0.0066	Yes	No	-0.1549	-0,2453 to -0,06177	0.0008	Yes	No
GZMM	-0.1731	-0,2628 to -0,08038	0.0002	Yes	Yes	0.1067	0,01279 to 0,1987	0.022	Yes	No	0.07685	-0,01729 to 0,1696	0.0994	No	No
H19	-0.1036	-0,1957 to -0,009633	0.0262	Yes	No	0.07678	-0,01736 to 0,1696	0.0997	No	No	0.1247	0,0311 to 0,2162	0.0073	Yes	No
HAS2	0.2396	0,149 to 0,3263	<0,0001	Yes	Yes	0.0366	-0,05761 to 0,1302	0.433	No	No	0.01524	-0,07888 to 0,1091	0.7441	No	No
HLF	0.01439	-0,07973 to 0,1083	0.758	No	No	0.2361	0,1453 to 0,3229	<0,0001	Yes	Yes	0.1645	0,07155 to 0,2545	0.0004	Yes	No
HMGCL	0.06018	-0,03402 to 0,1533	0.1971	No	No	-0.0408	-0,1343 to 0,05342	0.3821	No	No	-0.08013	-0,1728 to 0,01399	0.0857	No	No
HMMR	0.09265	-0,001375 to 0,185	0.0468	Yes	No	0.06633	-0,02785 to 0,1594	0.155	No	No	0.09939	0,00543 to 0,1916	0.0329	Yes	No
IGFBP3	0.1336	0,04011 to 0,2248	0.0041	Yes	No	0.1868	0,0944 to 0,2759	<0,0001	Yes	Yes	0.2254	0,1342 to 0,3128	<0,0001	Yes	Yes
IGFBP5	0.1476	0,05437 to 0,2383	0.0015	Yes	No	0.2927	0,2043 to 0,3763	<0,0001	Yes	Yes	0.2331	0,1422 to 0,3201	<0,0001	Yes	Yes
IL24	-0.198	-0,2866 to -0,1059	<0,0001	Yes	Yes	0.04714	-0,04708 to 0,1405	0.3125	No	No	-0.01581	-0,1097 to 0,07832	0.735	No	No
IL6	-0.00374	-0,09772 to 0,0903	0.9362	No	No	0.1682	0,07543 to 0,2582	0.0003	Yes	No	0.2989	0,2108 to 0,3821	<0,0001	Yes	Yes
ISG20	-0.2124	-0,3004 to -0,1208	<0,0001	Yes	Yes	-0.02964	-0,1233 to 0,06455	0.5255	No	No	-0.02296	-0,1167 to 0,07121	0.623	No	No
ITGA3	0.07816	-0,01597 to 0,1709	0.0937	No	No	0.07278	-0,02137 to 0,1657	0.1186	No	No	0.1461	0,05282 to 0,2369	0.0017	Yes	No
ITGA4	0.05263	-0,04159 to 0,1459	0.2594	No	No	0.2147	0,1232 to 0,3026	<0,0001	Yes	Yes	0.1996	0,1076 to 0,2882	<0,0001	Yes	Yes
ITGA5	-0.1003	-0,1925 to -0,006348	0.0313	Yes	No	0.1922	0,09999 to 0,2811	<0,0001	Yes	Yes	0.1645	0,0716 to 0,2546	0.0004	Yes	No
ITGB1	0.1823	0,08981 to 0,2716	<0,0001	Yes	Yes	0.3114	0,224 to 0,3939	<0,0001	Yes	Yes	0.2959	0,2077 to 0,3794	<0,0001	Yes	Yes
ITLN2	0.083	-0,0111 to 0,1756	0.075	No	No	-0.05237	-0,1457 to 0,04185	0.2618	No	No	-0.05404	-0,1473 to 0,04018	0.2469	No	No
JDP2	-0.0001687	-0,09418 to 0,09384	0.9971	No	No	0.3449	0,2593 to 0,4252	<0,0001	Yes	Yes	0.2344	0,1436 to 0,3214	<0,0001	Yes	Yes
JUN	-0.06711	-0,1601 to 0,02707	0.1502	No	No	0.2038	0,1119 to 0,2922	<0,0001	Yes	Yes	0.4616	0,3843 to 0,5325	<0,0001	Yes	Yes
KCNAB2	-0.2126	-0,3006 to -0,121	<0,0001	Yes	Yes	-0.2046	-0,293 to -0,1127	<0,0001	Yes	Yes	-0.2161	-0,304 to -0,1246	<0,0001	Yes	Yes
KCNN4	0.05118	-0,04304 to 0,1445	0.2728	No	No	0.08376	-0,01034 to 0,1764	0.0724	No	No	0.1035	0,009592 to 0,1956	0.0263	Yes	No
KIF14	0.1549	0,06174 to 0,2453	0.0008	Yes	No	0.06577	-0,02842 to 0,1588	0.1586	No	No	0.1124	0,01854 to 0,2042	0.0158	Yes	No
KIF15	0.1357	0,0422 to 0,2268	0.0035	Yes	No	0.06504	-0,02915 to 0,1581	0.1633	No	No	0.1294	0,03579 to 0,2207	0.0054	Yes	No
KIF6	0.1565	0,06343 to 0,2469	0.0007	Yes	No	-0.1151	-0,2069 to -0,02132	0.0134	Yes	No	-0.0002734	-0,09428 to 0,09374	0.9953	No	No
KLHDC8B	-0.01375	-0,1076 to 0,08037	0.7685	No	No	-0.01752	-0,1114 to 0,07661	0.7075	No	No	-0.05117	-0,1445 to 0,04304	0.2729	No	No
KRT18	-0.03747	-0,131 to 0,05675	0.4222	No	No	-0.04608	-0,1395 to 0,04814	0.3236	No	No	0.1216	0,02794 to 0,2132	0.0089	Yes	No
KRT86	-0.04236	-0,1358 to 0,05186	0.3642	No	No	0.1702	0,07738 to 0,26	0.0002	Yes	Yes	0.03722	-0,05699 to 0,1308	0.4253	No	No
LGR4	0.2687	0,1792 to 0,3538	<0,0001	Yes	Yes	0.2616	0,1719 to 0,3471	<0,0001	Yes	Yes	0.2299	0,1389 to 0,3171	<0,0001	Yes	Yes
LIMS2	-0.2059	-0,2942 to -0,114	<0,0001	Yes	Yes	0.09456	0,0005481 to 0,1869	0.0424	Yes	No	-0.0316	-0,1252 to 0,0626	0.4985	No	No
LRP12	0.2013	0,1094 to 0,2898	<0,0001	Yes	Yes	0.254	0,1639 to 0,3399	<0,0001	Yes	Yes	0.2439	0,1534 to 0,3303	<0,0001	Yes	Yes
LRRC20	0.03021	-0,06399 to 0,1239	0.5176	No	No	0.1193	0,0256 to 0,211	0.0103	Yes	No	0.1297	0,03617 to 0,2211	0.0053	Yes	No
LRRC4B	-0.1416	-0,2325 to -0,04818	0.0023	Yes	No	0.05044	-0,04378 to 0,1438	0.2798	No	No	0.09476	0,0007502 to 0,1871	0.042	Yes	No
MAP4K3	0.1754	0,08272 to 0,265	0.0002	Yes	Yes	0.153	0,05989 to 0,2435	0.001	Yes	No	0.1656	0,0727 to 0,2556	0.0004	Yes	No
MARC1"	0.07806	-0,01607 to 0,1708	0.0941	No	No	0.07388	-0,02028 to 0,1667	0.1132	No	No	-0.003183	-0,09717 to 0,09086	0.9457	No	No
MCAM	0.2765	0,1873 to 0,3611	<0,0001	Yes	Yes	-0.0257	-0,1194 to 0,06848	0.582	No	No	-0.01044	-0,1043 to 0,08366	0.8232	No	No
MDK	0.0744	-0,01975 to 0,1672	0.1106	No	No	0.04213	-0,05209 to 0,1356	0.3668	No	No	0.1133	0,01954 to 0,2052	0.0149	Yes	No
MEGF9	0.3485	0,2631 to 0,4285	<0,0001	Yes	Yes	0.2238	0,1326 to 0,3113	<0,0001	Yes	Yes	0.2301	0,1391 to 0,3172	<0,0001	Yes	Yes
MELK	0.01722	-0,07691 to 0,1111	0.7122	No	No	0.00087	-0,09315 to 0,09487	0.9851	No	No	0.01697	-0,07716 to 0,1108	0.7162	No	No
METRNL	0.005638	-0,08842 to 0,0996	0.9039	No	No	0.1756	0,08296 to 0,2652	0.0002	Yes	Yes	0.1229	0,02923 to 0,2144	0.0082	Yes	No
MICAL2	-0.2421	-0,3286 to -0,1515	<0,0001	Yes	Yes	0.2613	0,1715 to 0,3467	<0,0001	Yes	Yes	0.1018	0,007862 to 0,194	0.0289	Yes	No
MICB	-0.1461	-0,2369 to -0,05284	0.0017	Yes	No	0.04831	-0,04591 to 0,1417	0.3006	No	No	0.02142	-0,07274 to 0,1152	0.6464	No	No
MOCS2	0.3097	0,2222 to 0,3923	<0,0001	Yes	Yes	0.2739	0,1846 to 0,3587	<0,0001	Yes	Yes	0.133	0,03949 to 0,2242	0.0042	Yes	No
MOSPD2	0.2847	0,1959 to 0,3689	<0,0001	Yes	Yes	0.2081	0,1164 to 0,2963	<0,0001	Yes	Yes	0.2049	0,113 to 0,2932	<0,0001	Yes	Yes
MPZL3	0.07324	-0,02092 to 0,1661	0.1163	No	No	0.2472	0,1568 to 0,3334	<0,0001	Yes	Yes	0.1085	0,0146 to 0,2004	0.0198	Yes	No
MRGPRX4	0.1752	0,08252 to 0,2648	0.0002	Yes	Yes	-0.08256	-0,1752 to 0,01154	0.0766	No	No	0.1171	0,02337 to 0,2088	0.0118	Yes	No
MT2A	0.001464	-0,09256 to 0,09546	0.975	No	No	0.03235	-0,06185 to 0,126	0.4884	No	No	0.1162	0,02248 to 0,208	0.0125	Yes	No
MYB	-0.02111	-0,1149 to 0,07304	0.6512	No	No	0.1281	0,03452 to 0,2195	0.0059	Yes	No	0.007868	-0,08621 to 0,1018	0.8662	No	No
MYOF	-0.07492	-0,1678 to 0,01922	0.1081	No	No	0.2911	0,2027 to 0,3749	<0,0001	Yes	Yes	0.164	0,07103 to 0,254	0.0004	Yes	No
NAA50	0.1086	0,01476 to 0,2006	0.0197	Yes	No	0.2721	0,1827 to 0,357	<0,0001	Yes	Yes	0.1778	0,08524 to 0,2674	0.0001	Yes	Yes
NACAD	0.2196	0,1282 to 0,3073	<0,0001	Yes	Yes	0.1316	0,03804 to 0,2228	0.0047	Yes	No	0.08047	-0,01364 to 0,1732	0.0844	No	No
NEDD1	0.1279	0,0343 to 0,2193	0.006	Yes	No	0.2936	0,2052 to 0,3772	<0,0001	Yes	Yes	0.2098	0,1182 to 0,298	<0,0001	Yes	Yes
NFATC1	0.05647	-0,03774 to 0,1497	0.2262	No	No	0.1273	0,03369 to 0,2187	0.0062	Yes	No	0.1309	0,0373 to 0,2221	0.0049	Yes	No
NFKBIA	-0.05978	-0,1529 to 0,03442	0.2001	No	No	0.217	0,1255 to 0,3048	<0,0001	Yes	Yes	0.1223	0,02866 to 0,2139	0.0085	Yes	No
NGFR	0.09839	0,004422 to 0,1906	0.0347	Yes	No	0.2214	0,1301 to 0,3089	<0,0001	Yes	Yes	0.2499	0,1596 to 0,336	<0,0001	Yes	Yes
NMRK1	0.05365	-0,04057 to 0,1469	0.2503	No	No	0.1191	0,02534 to 0,2107	0.0105	Yes	No	0.0471	-0,04712 to 0,1405	0.3129	No	No
NOV	0.04636	-0,04786 to 0,1398	0.3206	No	No	0.05155	-0,04267 to 0,1449	0.2693	No	No	-0.0651	-0,1581 to 0,02909	0.1629	No	No
NPDC1	-0.1959	-0,2847 to -0,1038	<0,0001	Yes	Yes	0.28	0,191 to 0,3644	<0,0001	Yes	Yes	0.1966	0,1045 to 0,2853	<0,0001	Yes	Yes
NPTXR	0.009297	-0,08479 to 0,1032	0.8422	No	No	0.2854	0,1966 to 0,3695	<0,0001	Yes	Yes	0.1834	0,09094 to 0,2727	<0,0001	Yes	Yes
NT5E	-0.08421	-0,1768 to 0,009875	0.0708	No	No	0.1801	0,08761 to 0,2696	0.0001	Yes	Yes	0.2033	0,1115 to 0,2918	<0,0001	Yes	Yes
NTS	-0.0221	-0,1159 to 0,07207	0.6361	No	No	0.1159	0,02213 to 0,2076	0.0128	Yes	No	0.1928	0,1006 to 0,2817	<0,0001	Yes	Yes
NXN	0.0151	-0,07903 to 0,109	0.7465	No	No	0.1886	0,09624 to 0,2776	<0,0001	Yes	Yes	0.137	0,04354 to 0,2281	0.0032	Yes	No
OPTN	-0.02723	-0,1209 to 0,06696	0.5598	No	No	0.1247	0,03105 to 0,2162	0.0073	Yes	No	0.007554	-0,08652 to 0,1015	0.8715	No	No
PABPC4	-0.1371	-0,2281 to -0,04361	0.0032	Yes	No	-0.09943	-0,1917 to -0,005473	0.0328	Yes	No	-0.06612	-0,1591 to 0,02807	0.1564	No	No
PAFAH2	0.1443	0,05102 to 0,2352	0.0019	Yes	No	0.1908	0,09856 to 0,2798	<0,0001	Yes	Yes	0.1113	0,01743 to 0,2031	0.0169	Yes	No
PAPSS2	0.02342	-0,07074 to 0,1172	0.6159	No	No	0.2645	0,1748 to 0,3498	<0,0001	Yes	Yes	0.171	0,07821 to 0,2608	0.0002	Yes	Yes
PAQR8	0.2664	0,1768 to 0,3516	<0,0001	Yes	Yes	0.1226	0,02893 to 0,2142	0.0084	Yes	No	-0.03315	-0,1268 to 0,06105	0.4776	No	No
PEG10	0.2069	0,1151 to 0,2952	<0,0001	Yes	Yes	0.09097	-0,003069 to 0,1834	0.0509	No	No	0.02115	-0,07301 to 0,1149	0.6506	No	No
PHLDA3	0.2174	0,126 to 0,3052	<0,0001	Yes	Yes	-0.04628	-0,1397 to 0,04795	0.3215	No	No	0.03501	-0,0592 to 0,1286	0.4534	No	No
PIGA	0.2277	0,1366 to 0,3149	<0,0001	Yes	Yes	0.1138	0,01997 to 0,2056	0.0145	Yes	No	0.07922	-0,0149 to 0,172	0.0893	No	No
PKP3	0.05643	-0,03778 to 0,1496	0.2265	No	No	0.03095	-0,06325 to 0,1246	0.5075	No	No	0.03298	-0,06123 to 0,1266	0.48	No	No
PLA1A	0.1994	0,1074 to 0,288	<0,0001	Yes	Yes	-0.04559	-0,139 to 0,04863	0.3287	No	No	-0.05561	-0,1488 to 0,03861	0.2334	No	No
PLEK	-0.1784	-0,2679 to -0,08585	0.0001	Yes	Yes	0.2609	0,1711 to 0,3464	<0,0001	Yes	Yes	0.126	0,03241 to 0,2175	0.0067	Yes	No
PLEKHA2	0.13	0,03639 to 0,2213	0.0052	Yes	No	0.2007	0,1088 to 0,2893	<0,0001	Yes	Yes	0.03276	-0,06144 to 0,1264	0.4829	No	No
PLPP2/PPAP2	-0.01895	-0,1128 to 0,0752	0.6849	No	No	0.0819	-0,0122 to 0,1746	0.079	No	No	0.09864	0,004668 to 0,1909	0.0342	Yes	No
PLPP4/PPAPDC1A	0.07007	-0,0241 to 0,163	0.133	No	No	-0.02335	-0,1171 to 0,07082	0.6171	No	No	-0.07121	-0,1641 to 0,02295	0.1268	No	No
PMM1	0.09102	-0,003017 to 0,1835	0.0508	No	No	-0.1141	-0,2059 to -0,02032	0.0142	Yes	No	-0.08674	-0,1793 to 0,007333	0.0628	No	No
PNLIPRP3	0.07635	-0,01779 to 0,1691	0.1016	No	No	-0.04037	-0,1339 to 0,05385	0.3872	No	No	-0.07214	-0,165 to 0,02202	0.1219	No	No
PPARG	-0.05983	-0,153 to 0,03437	0.1997	No	No	0.3197	0,2327 to 0,4017	<0,0001	Yes	Yes	0.09993	0,005969 to 0,1921	0.032	Yes	No
PPP2R2B	0.3155	0,2283 to 0,3977	<0,0001	Yes	Yes	0.2936	0,2052 to 0,3772	<0,0001	Yes	Yes	0.1417	0,0483 to 0,2326	0.0023	Yes	No
PRELP	0.2035	0,1116 to 0,2919	<0,0001	Yes	Yes	0.1744	0,08171 to 0,2641	0.0002	Yes	Yes	-0.01463	-0,1085 to 0,07949	0.754	No	No
PROS1	0.2175	0,1261 to 0,3053	<0,0001	Yes	Yes	0.1336	0,04009 to 0,2248	0.0041	Yes	No	0.2328	0,1419 to 0,3198	<0,0001	Yes	Yes
PRR5	-0.141	-0,2319 to -0,04761	0.0024	Yes	No	-0.08701	-0,1796 to 0,007056	0.0619	No	No	-0.1338	-0,2249 to -0,04026	0.004	Yes	No
PSAT1	0.0712	-0,02297 to 0,1641	0.1269	No	No	-0.0288	-0,1225 to 0,06539	0.5373	No	No	-0.07768	-0,1704 to 0,01645	0.0957	No	No
PSG9	-0.09675	-0,189 to -0,002768	0.0378	Yes	No	-0.08206	-0,1747 to 0,01204	0.0784	No	No	0.0249	-0,06928 to 0,1186	0.5939	No	No
PTCHD4	0.3044	0,2165 to 0,3873	<0,0001	Yes	Yes	0.1441	0,0508 to 0,235	0.0019	Yes	No	0.09089	-0,003154 to 0,1833	0.0512	No	No
PTK7	0.07674	-0,01739 to 0,1695	0.0998	No	No	0.07338	-0,02078 to 0,1662	0.1156	No	No	0.1431	0,04972 to 0,2339	0.0021	Yes	No
PTPRF	-0.06738	-0,1604 to 0,02681	0.1486	No	No	0.1609	0,06789 to 0,2511	0.0005	Yes	No	0.1808	0,08833 to 0,2703	<0,0001	Yes	Yes
RAB31	-0.06962	-0,1626 to 0,02455	0.1355	No	No	0.3408	0,255 to 0,4213	<0,0001	Yes	Yes	0.2212	0,1299 to 0,3088	<0,0001	Yes	Yes
RAB33A	-0.1496	-0,2403 to -0,05642	0.0013	Yes	No	0.04296	-0,05126 to 0,1364	0.3574	No	No	-0.1074	-0,1994 to -0,01357	0.021	Yes	No
RARG	0.1895	0,09718 to 0,2785	<0,0001	Yes	Yes	0.2089	0,1172 to 0,2971	<0,0001	Yes	Yes	0.1746	0,08191 to 0,2643	0.0002	Yes	Yes
RBPMS2	0.08213	-0,01197 to 0,1748	0.0781	No	No	0.04922	-0,045 to 0,1426	0.2916	No	No	-0.006975	-0,1009 to 0,08709	0.8813	No	No
RCN1	0.1631	0,0702 to 0,2533	0.0004	Yes	No	0.2123	0,1207 to 0,3003	<0,0001	Yes	Yes	0.1828	0,09037 to 0,2722	<0,0001	Yes	Yes
RGS2	-0.06089	-0,154 to 0,03331	0.1919	No	No	0.1207	0,02699 to 0,2123	0.0095	Yes	No	0.2459	0,1554 to 0,3322	<0,0001	Yes	Yes
RUNX1	0.06495	-0,02924 to 0,158	0.1638	No	No	0.3688	0,2847 to 0,4473	<0,0001	Yes	Yes	0.312	0,2246 to 0,3945	<0,0001	Yes	Yes
SCARF2	0.134	0,04054 to 0,2252	0.0039	Yes	No	0.03314	-0,06107 to 0,1268	0.4779	No	No	0.1632	0,07029 to 0,2533	0.0004	Yes	No
SCML4	-0.05795	-0,1511 to 0,03626	0.2143	No	No	-0.03423	-0,1278 to 0,05997	0.4634	No	No	-0.1152	-0,207 to -0,02143	0.0133	Yes	No
Sept4"	0.04939	-0,04483 to 0,1427	0.2899	No	No	-0.02618	-0,1199 to 0,068	0.575	No	No	-0.08144	-0,1741 to 0,01267	0.0807	No	No
SESN1	0.2247	0,1335 to 0,3121	<0,0001	Yes	Yes	0.2152	0,1236 to 0,303	<0,0001	Yes	Yes	0.03656	-0,05765 to 0,1301	0.4336	No	No
SFRP1	0.1321	0,03861 to 0,2234	0.0045	Yes	No	0.19	0,09776 to 0,279	<0,0001	Yes	Yes	0.2355	0,1447 to 0,3224	<0,0001	Yes	Yes
SH3PXD2B	-0.08025	-0,173 to 0,01387	0.0852	No	No	0.05316	-0,04106 to 0,1464	0.2547	No	No	0.04966	-0,04456 to 0,143	0.2873	No	No
SHC2	0.01182	-0,08229 to 0,1057	0.8003	No	No	0.1476	0,0543 to 0,2383	0.0015	Yes	No	0.09326	-0,0007637 to 0,1856	0.0454	Yes	No
SHF	0.1437	0,0504 to 0,2346	0.002	Yes	No	0.114	0,02024 to 0,2058	0.0143	Yes	No	0.1457	0,05241 to 0,2365	0.0017	Yes	No
SIVA1	0.0222	-0,07196 to 0,116	0.6345	No	No	-0.09338	-0,1858 to 0,0006423	0.0451	Yes	No	-0.07296	-0,1658 to 0,0212	0.1178	No	No
SLAMF7	-0.1893	-0,2784 to -0,09701	<0,0001	Yes	Yes	0.0227	-0,07146 to 0,1165	0.6269	No	No	-0.01567	-0,1095 to 0,07846	0.7372	No	No
SLC30A1	0.1825	0,09005 to 0,2719	<0,0001	Yes	Yes	0.2512	0,161 to 0,3373	<0,0001	Yes	Yes	0.2132	0,1217 to 0,3012	<0,0001	Yes	Yes
SLC36A1	-0.008233	-0,1022 to 0,08585	0.8601	No	No	0.2837	0,1949 to 0,3679	<0,0001	Yes	Yes	0.239	0,1483 to 0,3257	<0,0001	Yes	Yes
SLNCR	1	1 to 1	<0,0001	Yes	Yes	0.06916	-0,02501 to 0,1621	0.1381	No	No	0.002511	-0,09152 to 0,0965	0.9571	No	No
SMIM15	0.1645	0,07158 to 0,2546	0.0004	Yes	No	0.2489	0,1586 to 0,335	<0,0001	Yes	Yes	0.2753	0,1861 to 0,36	<0,0001	Yes	Yes
SPP1	0.1732	0,0805 to 0,2629	0.0002	Yes	Yes	0.05704	-0,03717 to 0,1502	0.2216	No	No	0.1539	0,0608 to 0,2444	0.0009	Yes	No
SSU72	-0.1782	-0,2677 to -0,08561	0.0001	Yes	Yes	-0.1615	-0,2517 to -0,06856	0.0005	Yes	No	-0.1156	-0,2074 to -0,02184	0.013	Yes	No
STAT3	0.2356	0,1448 to 0,3225	<0,0001	Yes	Yes	0.3477	0,2622 to 0,4277	<0,0001	Yes	Yes	0.2853	0,1965 to 0,3694	<0,0001	Yes	Yes
STC1	0.01186	-0,08225 to 0,1058	0.7996	No	No	0.1363	0,04282 to 0,2274	0.0034	Yes	No	0.2514	0,1612 to 0,3374	<0,0001	Yes	Yes
TAPBP	-0.01133	-0,1052 to 0,08277	0.8082	No	No	0.1474	0,0541 to 0,2381	0.0015	Yes	No	0.03414	-0,06006 to 0,1277	0.4646	No	No
TBC1D5	0.1508	0,05759 to 0,2414	0.0012	Yes	No	0.2903	0,2018 to 0,3741	<0,0001	Yes	Yes	0.2174	0,126 to 0,3052	<0,0001	Yes	Yes
TGDS	0.4447	0,366 to 0,5171	<0,0001	Yes	Yes	0.1447	0,05135 to 0,2355	0.0018	Yes	No	0.09785	0,003878 to 0,1901	0.0357	Yes	No
TGOLN2	0.1208	0,02705 to 0,2124	0.0095	Yes	No	0.2896	0,2011 to 0,3735	<0,0001	Yes	Yes	0.2986	0,2105 to 0,3819	<0,0001	Yes	Yes
THBD	-0.02192	-0,1157 to 0,07224	0.6388	No	No	0.2867	0,198 to 0,3707	<0,0001	Yes	Yes	0.1808	0,08827 to 0,2702	<0,0001	Yes	Yes
THNSL1	0.2219	0,1306 to 0,3095	<0,0001	Yes	Yes	0.1459	0,05257 to 0,2366	0.0017	Yes	No	-0.02416	-0,1179 to 0,07001	0.6048	No	No
TMC4	-0.09554	-0,1879 to -0,001544	0.0403	Yes	No	0.02171	-0,07245 to 0,1155	0.642	No	No	-0.003394	-0,09737 to 0,09065	0.9421	No	No
TMEM173	-0.05273	-0,146 to 0,04149	0.2586	No	No	0.2617	0,1719 to 0,3472	<0,0001	Yes	Yes	0.2029	0,111 to 0,2913	<0,0001	Yes	Yes
TMEM2	0.04252	-0,0517 to 0,136	0.3624	No	No	0.1663	0,07349 to 0,2564	0.0003	Yes	No	0.2006	0,1086 to 0,2891	<0,0001	Yes	Yes
TMEM255A	0.1599	0,06692 to 0,2502	0.0006	Yes	No	0.01015	-0,08394 to 0,1041	0.8279	No	No	-0.09941	-0,1916 to -0,005447	0.0329	Yes	No
TMEM45A	0.1792	0,08664 to 0,2687	0.0001	Yes	Yes	0.1542	0,06106 to 0,2447	0.0009	Yes	No	0.09195	-0,002085 to 0,1844	0.0485	Yes	No
TMEM59	0.3378	0,2517 to 0,4185	<0,0001	Yes	Yes	0.2068	0,115 to 0,2951	<0,0001	Yes	Yes	0.1047	0,01079 to 0,1968	0.0246	Yes	No
TNFRSF12A	-0.05555	-0,1488 to 0,03867	0.2339	No	No	0.05398	-0,04024 to 0,1472	0.2474	No	No	0.1831	0,09062 to 0,2724	<0,0001	Yes	Yes
TNFRSF21	0.1687	0,07592 to 0,2586	0.0003	Yes	No	0.3149	0,2276 to 0,3971	<0,0001	Yes	Yes	0.1875	0,09519 to 0,2767	<0,0001	Yes	Yes
TOR1B	0.07421	-0,01994 to 0,1671	0.1116	No	No	0.2241	0,1329 to 0,3116	<0,0001	Yes	Yes	0.2704	0,181 to 0,3554	<0,0001	Yes	Yes
UBE3D	0.1296	0,036 to 0,2209	0.0053	Yes	No	0.1643	0,07142 to 0,2544	0.0004	Yes	No	0.05791	-0,0363 to 0,1511	0.2146	No	No
VAMP8	-0.03173	-0,1254 to 0,06247	0.4967	No	No	0.0378	-0,05642 to 0,1313	0.4182	No	No	0.02531	-0,06887 to 0,119	0.5878	No	No
VGF	-0.0853	-0,1779 to 0,00878	0.0673	No	No	-0.1389	-0,2299 to -0,04544	0.0028	Yes	No	-0.005902	-0,09986 to 0,08816	0.8994	No	No
VSTM2B	-0.04623	-0,1396 to 0,04799	0.322	No	No	0.07689	-0,01724 to 0,1697	0.0992	No	No	-0.02836	-0,122 to 0,06583	0.5436	No	No
WWC2	0.208	0,1162 to 0,2962	<0,0001	Yes	Yes	0.159	0,06593 to 0,2492	0.0006	Yes	No	0.2277	0,1366 to 0,315	<0,0001	Yes	Yes
ZBTB42	0.05779	-0,03642 to 0,151	0.2156	No	No	-0.02635	-0,1201 to 0,06783	0.5725	No	No	0.02331	-0,07085 to 0,1171	0.6176	No	No
ZNF322	0.2889	0,2003 to 0,3728	<0,0001	Yes	Yes	0.2417	0,1511 to 0,3283	<0,0001	Yes	Yes	0.208	0,1163 to 0,2962	<0,0001	Yes	Yes
ZYX	-0.2452	-0,3316 to -0,1547	<0,0001	Yes	Yes	0.1816	0,08911 to 0,271	<0,0001	Yes	Yes	0.2491	0,1588 to 0,3353	<0,0001	Yes	Yes
