# Supplementary material for: The lncRNA SLNCR Recruits the Androgen Receptor to EGR1-Bound Genes in Melanoma and Inhibits Expression of Tumor Suppressor p21
Source: Cell Rep. Author manuscript; Available in PMC 2019 Jul 31. (PMC6668037; doi:10.1016/j.celrep.2019.04.101)
Supplement: 3 [file NIHMS1530019-supplement-3.xlsx]

## Sheet: Sheet1
Table S2: AR active regions and genes as determined via AR ChIP-Seq
AR ChIP-seq was performed from hormone-deprived A375 cells transfected with either an empty or SLNCR1-expressing plasmid.
The file contains active regions ('ActRegions') and active gene ('ActGenes') for both the vector only control and cells ectopically-expressing SLNCR1
	Active genes are defined as active regions occurring within 10,000 base pairs of an annotated gene.
The Sheet 'AR differential binding' contains genes differentially bound by AR in the presence of absence of AR, as determined via MACS
The Sheet 'SLNCR1 DEGs' contains genes differentially bound by AR ('ActGenes') with corresponding fold change and significance of differential gene expression values after expression of SLNCR1 (Schmidt et al., 2016)
1_A375_pNL7_minus_lncRNA_AR = vector control
2_A375_pNL97_plus_lncRNA_AR = SLNCR1-expressing vector

## Sheet: ActRegions
Active Region	Chromosome	Start	End	Length	IntervalCount	1_A375_pNL7_minus_lncRNA_AR::1 Avg Value	2_A375_pNL97_plus_lncRNA_AR::1 Avg Value	1_A375_pNL7_minus_lncRNA_AR::1 Peak Value	2_A375_pNL97_plus_lncRNA_AR::1 Peak Value	CGIslandCount	PromoterCount	GeneCount	Gene List	Dist to Start	Position	UCSC Link	1_A375_pNL7_minus_lncRNA_AR::1 Present	2_A375_pNL97_plus_lncRNA_AR::1 Present
1	1	713862	714400	538	2	14.529	15.471	25	28	1	2	2	LOC100288069, LOC100287934	-63, -7189	upstream, upstream	ActReg chr1 #1	1	1
2	1	894244	895424	1180	1	9.378	14.73	19	25	1	3	3	NOC2L, KLHL17, PLEKHN1	-155, -1133, -7043	upstream, upstream, upstream	ActReg chr1 #2	0	1
3	1	895655	896170	515	1	9.333	12.562	17	22	1	3	3	NOC2L, KLHL17, PLEKHN1	-1233, -55, -5965	upstream, upstream, upstream	ActReg chr1 #3	0	1
4	1	935841	936619	778	2	11.5	11.25	23	22	1	1	1	HES4	-678	upstream	ActReg chr1 #4	1	1
5	1	994361	995383	1022	2	13.188	12.469	24	23	1	0	1	AGRN	39369	downstream	ActReg chr1 #5	1	1
6	1	1051234	1051988	754	2	9	11.087	18	21	1	1	1	C1orf159	125	in gene	ActReg chr1 #6	1	1
7	1	1093223	1094185	962	1	8.8	11.233	14	16	1	0	2	MIR200B, MIR200A	-8780, -9539	upstream, upstream	ActReg chr1 #7	0	1
8	1	1173227	1174153	926	1	10.69	12.966	17	18	1	1	3	SDF4, B3GALT6, FAM132A	-6243, 6061, 8412	upstream, downstream, downstream	ActReg chr1 #8	0	1
9	1	1234197	1234895	698	2	11.546	13.682	23	30	0	0	3	SCNN1D, ACAP3, PUSL1	17057, 8723, -9448	downstream, in gene, upstream	ActReg chr1 #9	1	1
10	1	1243346	1244607	1261	2	10.308	11.487	23	22	1	2	3	ACAP3, PUSL1, CPSF3L	-707, -18, 16070	upstream, upstream, downstream	ActReg chr1 #10	1	1
11	1	1309707	1311238	1531	2	14.833	15.729	46	49	1	1	3	LOC100506404, AURKAIP1, CCNL2	6897, 346, 24246	in gene, in gene, downstream	ActReg chr1 #11	1	1
12	1	1334555	1336092	1537	1	10.271	12.521	17	17	1	2	3	CCNL2, LOC148413, MRPL20	-605, 413, 7370	upstream, in gene, downstream	ActReg chr1 #12	0	1
13	1	1342139	1343495	1356	1	7.558	14.326	11	30	1	2	3	CCNL2, LOC148413, MRPL20	-8099, 7907, -124	upstream, downstream, upstream	ActReg chr1 #13	0	1
14	1	1406700	1407293	593	1	11.167	13.5	15	24	1	1	2	ATAD3C, ATAD3B	21927, -168	downstream, upstream	ActReg chr1 #14	0	1
15	1	1446826	1447685	859	2	13.963	14.926	20	25	1	1	1	ATAD3A	-268	upstream	ActReg chr1 #15	1	1
16	1	1510002	1510689	687	2	11.546	12.773	22	27	1	1	1	SSU72	-83	upstream	ActReg chr1 #16	1	1
17	1	1590202	1590809	607	2	10.158	11.105	18	17	1	1	2	CDK11B, RP11-345P4.4	-32, 33738	upstream, downstream	ActReg chr1 #17	1	1
18	1	1623948	1624773	825	2	9.923	14.462	23	27	1	1	2	RP11-345P4.4, CDK11A	-117, 31431	upstream, downstream	ActReg chr1 #18	1	1
19	1	2066258	2067799	1541	2	10.5	11.938	16	24	1	0	1	PRKCZ	85119	in gene	ActReg chr1 #19	1	1
20	1	2120843	2121583	740	1	11.565	8.696	20	12	1	1	4	PRKCZ, LOC100506504, C1orf86, LOC100128003	139304, -5721, 17959, 3811	downstream, upstream, in gene, in gene	ActReg chr1 #20	1	0
21	1	2162283	2162864	581	1	11.611	10.222	18	13	0	1	1	SKI	2439	in gene	ActReg chr1 #21	1	0
22	1	2344067	2345246	1179	1	8.167	11	14	16	1	1	2	RER1, PEX10	21442, -646	downstream, upstream	ActReg chr1 #22	0	1
23	1	2457170	2458417	1247	2	17.359	17.974	35	39	1	1	2	PANK4, HES5	242, 3891	in gene, downstream	ActReg chr1 #23	1	1
24	1	2573950	2575090	1140	1	10.722	6.944	18	13	1	0	2	MMEL1, LOC100287898	-10039, 131710	upstream, in gene	ActReg chr1 #24	1	0
25	1	3712675	3713375	700	2	11.381	12.905	19	20	1	1	1	LRRC47	43	in gene	ActReg chr1 #25	1	1
26	1	3773500	3774058	558	1	12.889	9.722	18	13	1	2	2	KIAA0562, DFFB	18, -66	in gene, upstream	ActReg chr1 #26	1	0
27	1	3817294	3818114	820	1	8.346	12.885	12	20	1	2	2	C1orf174, LOC100133612	-847, 736	upstream, in gene	ActReg chr1 #27	0	1
28	1	4028784	4029366	582	1	9.167	12.944	15	24	0	0	0				ActReg chr1 #28	0	1
29	1	4143433	4144131	698	1	4.591	11.227	7	16	0	0	0				ActReg chr1 #29	0	1
30	1	4696297	4697491	1194	1	5.892	14.865	9	25	0	0	0				ActReg chr1 #30	0	1
31	1	6051797	6053045	1248	2	12.342	16.667	23	36	1	1	1	NPHP4	110	in gene	ActReg chr1 #31	1	1
32	1	6076000	6076687	687	1	7	11	11	16	0	0	1	KCNAB2	-10037	upstream	ActReg chr1 #32	0	1
33	1	6112112	6113268	1156	2	11.556	13.417	27	22	0	0	1	KCNAB2	26310	in gene	ActReg chr1 #33	1	1
34	1	6217215	6218802	1587	2	8.92	14.44	22	23	0	0	1	CHD5	22186	in gene	ActReg chr1 #34	1	1
35	1	6221430	6222491	1061	2	17.515	20.606	33	42	0	0	1	CHD5	18234	in gene	ActReg chr1 #35	1	1
36	1	6259129	6260192	1063	2	26.559	35.235	84	108	1	2	2	RPL22, RNF207	19, -6529	in gene, upstream	ActReg chr1 #36	1	1
37	1	6269147	6269834	687	1	10.864	15.364	19	27	1	0	2	RPL22, RNF207	-9811, 3301	upstream, in gene	ActReg chr1 #37	0	1
38	1	6296246	6296722	476	1	4.533	10.067	6	15	1	2	3	ICMT, C1orf211, HES3	-440, -1384, -7768	upstream, upstream, upstream	ActReg chr1 #38	0	1
39	1	6305133	6305870	737	2	15.13	14.609	36	27	1	1	4	ICMT, C1orf211, HES3, GPR153	-9457, 7633, 1249, 15534	upstream, downstream, in gene, downstream	ActReg chr1 #39	1	1
40	1	6333090	6334239	1149	1	9.171	11.714	14	15	0	0	2	ACOT7, UNQ6193	120162, 7149	in gene, downstream	ActReg chr1 #40	0	1
41	1	6506951	6507730	779	1	8.125	14.417	14	25	1	0	1	ESPN	22492	in gene	ActReg chr1 #41	0	1
42	1	6613807	6615100	1293	2	27.75	30.825	93	110	1	2	2	NOL9, TAS1R1	205, -885	in gene, upstream	ActReg chr1 #42	1	1
43	1	6662196	6663581	1385	1	12.698	9.698	24	20	1	1	1	KLHL21	41	in gene	ActReg chr1 #43	1	0
44	1	6673268	6673834	566	1	7.278	12.444	13	21	1	1	1	PHF13	-205	upstream	ActReg chr1 #44	0	1
45	1	6760807	6762473	1666	2	38.423	42.346	169	181	1	1	1	DNAJC11	326	in gene	ActReg chr1 #45	1	1
46	1	7106253	7106865	612	1	8.684	11.579	15	23	0	0	2	CAMTA1, LOC100505910	261175, 5205	in gene, downstream	ActReg chr1 #46	0	1
47	1	7135189	7136179	990	2	14.806	15.452	39	30	0	0	1	CAMTA1	290300	in gene	ActReg chr1 #47	1	1
48	1	7325799	7326684	885	2	12.111	10.518	21	18	0	0	1	CAMTA1	480857	in gene	ActReg chr1 #48	1	1
49	1	7373017	7373752	735	1	5.261	9.565	13	12	0	0	1	CAMTA1	528000	in gene	ActReg chr1 #49	0	1
50	1	7676182	7677489	1307	2	11.585	15.39	30	34	0	0	1	CAMTA1	831451	in gene	ActReg chr1 #50	1	1
51	1	8014046	8014659	613	1	12	9.15	19	12	1	1	1	PARK7	-7362	upstream	ActReg chr1 #51	1	0
52	1	8021108	8022272	1164	2	14.405	21.216	35	47	1	1	1	PARK7	-24	upstream	ActReg chr1 #52	1	1
53	1	8086067	8087530	1463	2	11.587	14.696	25	27	1	1	1	ERRFI1	-405	upstream	ActReg chr1 #53	1	1
54	1	8137217	8137798	581	1	8.167	12	11	21	0	0	0				ActReg chr1 #54	0	1
55	1	8181224	8181902	678	1	11.857	9	19	13	0	0	0				ActReg chr1 #55	1	0
56	1	8214676	8215224	548	1	10.882	7.118	22	14	0	0	0				ActReg chr1 #56	1	0
57	1	8229126	8229876	750	1	8.348	11.783	16	18	0	0	0				ActReg chr1 #57	0	1
58	1	8257801	8258519	718	1	9.455	14.546	16	24	0	0	0				ActReg chr1 #58	0	1
59	1	8377831	8378549	718	1	7.182	13.591	13	19	1	1	1	SLC45A1	-6200	upstream	ActReg chr1 #59	0	1
60	1	8484051	8485176	1125	2	8.029	11.114	16	20	1	0	1	RERE	393086	in gene	ActReg chr1 #60	1	1
61	1	8763319	8763896	577	1	10	12.944	15	23	1	0	1	RERE	114092	in gene	ActReg chr1 #61	0	1
62	1	8799976	8800662	686	2	8.429	13.143	15	23	0	0	1	RERE	77380	in gene	ActReg chr1 #62	1	1
63	1	8937767	8938367	600	1	12.611	10.056	21	17	1	2	2	ENO1, LOC100505975	713, -827	in gene, upstream	ActReg chr1 #63	1	0
64	1	8938490	8939489	999	2	10.531	12.219	16	20	1	2	2	ENO1, LOC100505975	-209, 95	upstream, in gene	ActReg chr1 #64	1	1
65	1	9242047	9242753	706	1	11.13	7.261	17	12	1	0	1	LOC727721	14640	in gene	ActReg chr1 #65	1	0
66	1	9488754	9489369	615	1	11.632	13.158	21	23	1	1	1	LOC100506022	-6	upstream	ActReg chr1 #66	0	1
67	1	9970515	9971270	755	1	6.391	11.542	10	17	1	1	1	CTNNBIP1	-576	upstream	ActReg chr1 #67	0	1
68	1	10002889	10003833	944	2	13.724	9.586	25	22	1	2	2	LZIC, NMNAT1	-535, -125	upstream, upstream	ActReg chr1 #68	1	1
69	1	10270297	10270857	560	1	10	7.111	15	9	1	1	1	KIF1B	-187	upstream	ActReg chr1 #69	1	0
70	1	10458507	10459783	1276	2	13.225	16.3	28	33	1	2	2	LOC100287506, PGD	-190, 60	upstream, in gene	ActReg chr1 #70	1	1
71	1	10490008	10490815	807	2	16.44	16.04	33	38	1	1	2	PGD, APITD1	31326, 252	downstream, in gene	ActReg chr1 #71	1	1
72	1	10532183	10532988	805	2	12.8	13.08	22	22	1	2	2	DFFA, PEX14	28, -2418	in gene, upstream	ActReg chr1 #72	1	1
73	1	10534575	10535374	799	2	13.72	14.52	29	34	1	2	2	DFFA, PEX14	-2361, -29	upstream, upstream	ActReg chr1 #73	1	1
74	1	10856437	10857148	711	2	14.591	15.773	33	32	1	1	1	CASZ1	-85	upstream	ActReg chr1 #74	1	1
75	1	11039305	11039967	662	1	13.05	5.45	19	10	0	1	1	C1orf127	2458	in gene	ActReg chr1 #75	1	0
76	1	11072219	11073206	987	2	16.032	16.355	33	31	1	1	1	TARDBP	33	in gene	ActReg chr1 #76	1	1
77	1	11159358	11160085	727	1	7.957	12.391	14	18	1	1	2	EXOSC10, MTOR	217, 162887	in gene, downstream	ActReg chr1 #77	0	1
78	1	11333192	11334187	995	2	11.032	11	18	17	1	1	1	UBIAD1	434	in gene	ActReg chr1 #78	1	1
79	1	11533542	11534177	635	1	9.65	10.35	19	17	0	1	1	PTCHD2	-5436	upstream	ActReg chr1 #79	1	0
80	1	11538702	11539827	1125	2	10.971	11.429	19	22	1	1	1	PTCHD2	-31	upstream	ActReg chr1 #80	1	1
81	1	11539895	11540715	820	1	8.346	13.577	15	22	1	1	1	PTCHD2	1010	in gene	ActReg chr1 #81	0	1
82	1	11610224	11611433	1209	2	23.868	25.947	57	68	0	0	0				ActReg chr1 #82	1	1
83	1	11695942	11696547	605	2	13.474	10.895	22	16	0	0	0				ActReg chr1 #83	1	1
84	1	11740571	11741511	940	1	8.167	11.467	14	21	1	0	2	FBXO6, MAD2L2	16891, 10637	downstream, in gene	ActReg chr1 #84	0	1
85	1	11865596	11866464	868	1	12.929	8.679	25	14	1	2	2	MTHFR, CLCN6	130, -177	in gene, upstream	ActReg chr1 #85	1	0
86	1	11919116	11919999	883	2	12	15.259	27	27	1	1	1	NPPB	-565	upstream	ActReg chr1 #86	1	1
87	1	11967753	11969246	1493	2	13.478	14.043	38	27	0	1	1	RNU5E	288	downstream	ActReg chr1 #87	1	1
88	1	11969588	11970431	843	2	12.423	10.577	24	24	0	1	2	RNU5E, KIAA2013	1798, 16471	downstream, downstream	ActReg chr1 #88	1	1
89	1	11989712	11990358	646	1	8.05	10.85	17	19	0	2	2	KIAA2013, PLOD1	-3555, -4711	upstream, upstream	ActReg chr1 #89	0	1
90	1	12039846	12040789	943	1	8.593	11.655	17	18	1	1	2	PLOD1, MFN2	45571, 79	downstream, in gene	ActReg chr1 #90	0	1
91	1	12289465	12290405	940	2	12.667	16.933	33	39	1	1	2	LOC390998, VPS13D	-8771, -178	upstream, upstream	ActReg chr1 #91	1	1
92	1	12290533	12291099	566	1	7.353	9.941	9	16	2	1	2	LOC390998, VPS13D	-9652, 703	upstream, in gene	ActReg chr1 #92	0	1
93	1	12538507	12539231	724	1	12.773	7.591	18	11	0	0	1	VPS13D	248756	in gene	ActReg chr1 #93	1	0
94	1	12609004	12609988	984	1	7	11.161	17	17	0	0	0				ActReg chr1 #94	0	1
95	1	12655873	12656377	504	1	7	13.333	10	23	1	0	1	DHRS3	21695	in gene	ActReg chr1 #95	0	1
96	1	12676793	12677412	619	1	6.2	10.15	9	19	1	1	1	DHRS3	718	in gene	ActReg chr1 #96	0	1
97	1	15664004	15664748	744	1	10.478	13.435	17	27	0	0	1	FHAD1	90608	in gene	ActReg chr1 #97	0	1
98	1	15678716	15679370	654	1	12.619	10.809	21	15	0	0	1	FHAD1	105275	in gene	ActReg chr1 #98	0	1
99	1	15852809	15853633	824	2	17.5	14.115	35	28	1	2	2	CASP9, DNAJC16	-2431, -131	upstream, upstream	ActReg chr1 #99	1	1
100	1	16402268	16403887	1619	2	11.098	11.843	19	22	0	1	1	FAM131C	-2950	upstream	ActReg chr1 #100	1	1
101	1	16448925	16449863	938	1	12.4	9.4	26	17	0	0	1	EPHA2	33188	downstream	ActReg chr1 #101	1	0
102	1	16482028	16482788	760	1	11.167	10.125	16	16	1	2	2	EPHA2, LOC100506484	174, 678	in gene, in gene	ActReg chr1 #102	1	0
103	1	16499431	16500472	1041	1	7.062	11.312	13	18	0	0	0				ActReg chr1 #103	0	1
104	1	16678343	16679533	1190	2	13.703	10.46	24	15	1	1	1	FBXO42	10	in gene	ActReg chr1 #104	1	1
105	1	16693244	16694428	1184	2	15.46	15.919	36	37	1	1	1	C1orf144	253	in gene	ActReg chr1 #105	1	1
106	1	16766615	16767825	1210	2	12.5	16.421	36	39	1	2	2	SPATA21, NECAP2	-3301, 53	upstream, in gene	ActReg chr1 #106	1	1
107	1	16938892	16940781	1889	1	20.339	23.881	53	59	1	1	1	NBPF1	146	in gene	ActReg chr1 #107	0	1
108	1	16970452	16971624	1172	2	19	18.541	47	42	1	0	0				ActReg chr1 #108	1	1
109	1	17026863	17028818	1955	2	16.738	17.754	48	51	1	0	0				ActReg chr1 #109	1	1
110	1	17222558	17222887	329	1	8.364	14.727	12	23	1	2	2	LOC100506687, RNU1-2	-6561, 247	upstream, downstream	ActReg chr1 #110	0	1
111	1	17230781	17232286	1505	2	24.957	27.575	94	112	1	0	1	RNU1-2	9058	downstream	ActReg chr1 #111	1	1
112	1	17239912	17241312	1400	2	12.296	11.386	21	25	1	1	1	CROCC	-7833	upstream	ActReg chr1 #112	1	1
113	1	17620161	17621008	847	1	7.654	10.577	12	16	0	0	1	PADI3	44991	downstream	ActReg chr1 #113	0	1
114	1	17765396	17766271	875	1	8.407	11.074	15	18	1	1	1	RCC2	387	in gene	ActReg chr1 #114	0	1
115	1	17871844	17872519	675	1	11.191	6.524	20	11	0	0	1	ARHGEF10L	5851	in gene	ActReg chr1 #115	1	0
116	1	18157817	18158756	939	2	12.6	15.833	28	32	0	0	1	ACTL8	8809	downstream	ActReg chr1 #116	1	1
117	1	18245705	18246881	1176	2	12.811	15.73	30	32	0	0	0				ActReg chr1 #117	1	1
118	1	19228989	19229471	482	1	12.133	11.4	21	14	1	2	3	ALDH4A1, MIR1290, IFFO2	63, -5588, 53596	in gene, upstream, downstream	ActReg chr1 #118	1	0
119	1	19252550	19253311	761	1	10.087	15.478	14	22	0	0	1	IFFO2	29896	in gene	ActReg chr1 #119	0	1
120	1	19258669	19259660	991	2	10.065	9.677	19	16	0	0	1	IFFO2	23662	in gene	ActReg chr1 #120	1	1
121	1	19281444	19282430	986	1	6.033	11.767	10	17	1	1	1	IFFO2	889	in gene	ActReg chr1 #121	0	1
122	1	19536388	19537307	919	2	13.714	11.929	28	19	1	1	2	UBR4, KIAA0090	-101, 41199	upstream, downstream	ActReg chr1 #122	1	1
123	1	19577657	19578671	1014	2	14.281	17.094	36	36	1	2	2	KIAA0090, MRTO4	-118, 89	upstream, in gene	ActReg chr1 #123	1	1
124	1	20002155	20003587	1432	2	15.556	18.022	39	50	0	0	2	HTR6, TMCO4	11091, 123539	in gene, downstream	ActReg chr1 #124	1	1
125	1	20685169	20686039	870	2	9.926	9.926	24	13	0	0	2	VWA5B1, LOC339505	68192, 69683	downstream, downstream	ActReg chr1 #125	1	1
126	1	20697690	20698942	1252	2	12.128	18.692	32	42	0	0	1	LOC339505	56971	in gene	ActReg chr1 #126	1	1
127	1	20737631	20738364	733	1	8.261	11.957	16	18	0	0	1	LOC339505	17290	in gene	ActReg chr1 #127	0	1
128	1	20820850	20821860	1010	1	8	11.844	16	18	0	0	2	CAMK2N1, MUL1	-8627, 13319	upstream, downstream	ActReg chr1 #128	0	1
129	1	20834206	20835152	946	2	12.2	11.767	22	19	1	1	1	MUL1	-5	upstream	ActReg chr1 #129	1	1
130	1	20987434	20988064	630	1	9.4	11	14	15	1	1	3	PINK1, DDOST, KIF17	27801, 288, 56568	downstream, in gene, downstream	ActReg chr1 #130	0	1
131	1	21112583	21113374	791	1	11.875	9.167	21	17	1	1	1	HP1BP3	203	in gene	ActReg chr1 #131	1	0
132	1	21588054	21588746	692	1	8.045	12.364	12	19	0	1	2	ECE1, LOC100506824	83634, -4175	in gene, upstream	ActReg chr1 #132	0	1
133	1	21780369	21780858	489	2	10.533	9.6	16	14	0	0	1	NBPF3	13982	in gene	ActReg chr1 #133	1	1
134	1	21974111	21975008	897	2	16.517	14.621	34	30	0	0	1	RAP1GAP	21297	in gene	ActReg chr1 #134	1	1
135	1	21985377	21986331	954	2	13.586	14.448	19	30	1	0	1	RAP1GAP	10002	in gene	ActReg chr1 #135	1	1
136	1	22032920	22033464	544	1	11.588	6.333	23	10	0	0	1	USP48	76496	in gene	ActReg chr1 #136	1	0
137	1	22108760	22110465	1705	2	12.907	14.407	19	25	1	1	1	USP48	76	in gene	ActReg chr1 #137	1	1
138	1	22263895	22264502	607	1	11.368	11.947	18	19	0	0	0				ActReg chr1 #138	1	0
139	1	22266149	22266924	775	2	13.333	14.125	26	23	0	0	0				ActReg chr1 #139	1	1
140	1	22351100	22352190	1090	1	10.294	11.647	18	17	1	1	1	HSPC157	-62	upstream	ActReg chr1 #140	0	1
141	1	22778096	22779149	1053	1	7.697	10.848	12	16	1	1	1	ZBTB40	278	in gene	ActReg chr1 #141	0	1
142	1	22937354	22938821	1467	2	24.304	26.413	72	79	0	0	1	EPHA8	48083	downstream	ActReg chr1 #142	1	1
143	1	23345447	23346231	784	2	11.75	12.5	22	23	1	2	2	LOC729059, KDM1A	-3496, -102	upstream, upstream	ActReg chr1 #143	1	1
144	1	23670911	23671604	693	1	8.045	10.409	14	19	1	1	1	HNRNPR	-404	upstream	ActReg chr1 #144	0	1
145	1	23694556	23695867	1311	1	12.22	10.683	20	18	1	2	2	ZNF436, C1orf213	1146, -253	in gene, upstream	ActReg chr1 #145	1	0
146	1	23703416	23704177	761	1	9.042	11.75	17	20	0	1	3	ZNF436, C1orf213, TCEA3	-7439, 8332, 47465	upstream, downstream, downstream	ActReg chr1 #146	0	1
147	1	23857297	23858292	995	1	8.903	11.355	15	20	1	1	1	E2F2	-81	upstream	ActReg chr1 #147	0	1
148	1	23865980	23866645	665	1	7.714	11.143	11	16	0	0	1	E2F2	-8599	upstream	ActReg chr1 #148	0	1
149	1	23999481	24000565	1084	2	16.412	17.529	32	36	0	1	1	LOC729856	2755	downstream	ActReg chr1 #149	1	1
150	1	24017962	24018697	735	1	10	13.696	19	25	1	1	1	RPL11	35	in gene	ActReg chr1 #150	0	1
151	1	24069356	24070367	1011	1	8.742	12.839	16	23	1	1	1	TCEB3	5	in gene	ActReg chr1 #151	0	1
152	1	24125765	24127698	1933	2	11.083	13.483	20	32	1	1	3	LYPLA2, GALE, HMGCL	9085, 563, 25218	downstream, in gene, downstream	ActReg chr1 #152	1	1
153	1	24306432	24307204	772	2	12.04	13.36	23	28	1	1	1	SFRS13A	135	in gene	ActReg chr1 #153	1	1
154	1	24377967	24378391	424	1	12.308	9.846	16	15	0	0	1	MYOM3	60486	downstream	ActReg chr1 #154	0	1
155	1	24620330	24621345	1015	2	12.935	13.344	33	18	0	0	0				ActReg chr1 #155	1	1
156	1	24691639	24692517	878	2	9.679	12.571	22	19	0	0	2	GRHL3, C1orf201	46266, 35871	downstream, in gene	ActReg chr1 #156	1	1
157	1	24741750	24742874	1124	2	11.229	10.943	20	28	1	1	1	NIPAL3	67	in gene	ActReg chr1 #157	1	1
158	1	25275780	25276340	560	1	12.647	9.941	20	15	0	0	1	RUNX3	15441	in gene	ActReg chr1 #158	1	0
159	1	25285613	25286616	1003	1	9.129	11.548	13	20	0	0	1	RUNX3	5387	in gene	ActReg chr1 #159	0	1
160	1	25343890	25344728	838	1	8.269	10.385	13	16	0	0	0				ActReg chr1 #160	0	1
161	1	25348919	25350000	1081	1	11.471	8.912	17	15	0	0	0				ActReg chr1 #161	1	0
162	1	25493889	25494566	677	1	9.429	12.333	14	21	0	0	0				ActReg chr1 #162	0	1
163	1	25572878	25573470	592	1	7.444	10.722	11	21	1	1	1	C1orf63	811	in gene	ActReg chr1 #163	0	1
164	1	25573541	25574361	820	1	9.4	12.4	16	16	1	1	1	C1orf63	34	in gene	ActReg chr1 #164	0	1
165	1	25894800	25896991	2191	2	9.559	10.882	15	20	0	0	1	LDLRAP1	25819	downstream	ActReg chr1 #165	1	1
166	1	26146168	26147276	1108	1	11.571	9.314	17	18	1	1	3	SEPN1, FAM54B, LOC646471	20055, 325, 3375	downstream, in gene, in gene	ActReg chr1 #166	1	0
167	1	26324298	26325197	899	2	14.179	12.429	26	30	1	1	1	PAFAH2	-99	upstream	ActReg chr1 #167	1	1
168	1	26354660	26355779	1119	2	10.686	13.086	18	26	0	0	2	EXTL1, SLC30A2	6948, 17385	in gene, downstream	ActReg chr1 #168	1	1
169	1	26361499	26362424	925	2	16.345	13.966	33	22	1	0	2	EXTL1, SLC30A2	13690, 10643	in gene, downstream	ActReg chr1 #169	1	1
170	1	26437186	26438913	1727	2	12.796	13.87	25	26	1	1	1	PDIK1L	393	in gene	ActReg chr1 #170	1	1
171	1	26495996	26496758	762	2	11.542	12.583	25	26	1	3	4	GRRP1, LOC100128346, ZNF593, CNKSR1	10866, 1935, -11, -7604	downstream, in gene, upstream, upstream	ActReg chr1 #171	1	1
172	1	26560014	26560969	955	1	10.533	9.233	15	15	1	1	1	CCDC21	-202	upstream	ActReg chr1 #172	1	0
173	1	26601948	26603204	1256	1	11.975	8.5	19	16	0	1	3	CCDC21, SH3BGRL3, UBXN11	41883, -3637, 42180	in gene, upstream, downstream	ActReg chr1 #173	1	0
174	1	26606101	26607029	928	1	7.69	12.931	14	19	1	1	3	CCDC21, SH3BGRL3, UBXN11	45872, 352, 38191	downstream, in gene, downstream	ActReg chr1 #174	0	1
175	1	26734602	26735795	1193	2	18.135	26.405	50	71	0	1	1	LIN28	-2071	upstream	ActReg chr1 #175	1	1
176	1	26758334	26759193	859	2	14.185	15.556	30	29	1	1	2	LIN28, DHDDS	21494, -39	downstream, upstream	ActReg chr1 #176	1	1
177	1	26797578	26798751	1173	2	9.833	12.917	17	20	1	1	2	DHDDS, HMGN2	39362, -738	downstream, upstream	ActReg chr1 #177	1	1
178	1	26826581	26827601	1020	2	10.469	11.844	19	18	1	0	0				ActReg chr1 #178	1	1
179	1	26881882	26882606	724	1	8.652	11.304	14	17	0	1	2	RPS6KA1, MIR1976	25995, 1211	in gene, downstream	ActReg chr1 #179	0	1
180	1	26946780	26948294	1514	2	13.167	16.896	29	30	1	0	0				ActReg chr1 #180	1	1
181	1	27018495	27020112	1617	2	17.235	20.706	39	58	0	1	1	ARID1A	-3219	upstream	ActReg chr1 #181	1	1
182	1	27021700	27022445	745	2	15.522	20.913	31	45	1	1	1	ARID1A	-450	upstream	ActReg chr1 #182	1	1
183	1	27191092	27192084	992	1	10.032	13.097	16	18	1	1	2	ZDHHC18, SFN	38387, 1955	downstream, downstream	ActReg chr1 #183	0	1
184	1	27215955	27216924	969	2	11.8	12.667	23	19	1	1	2	GPN2, GPATCH3	430, 10523	in gene, downstream	ActReg chr1 #184	1	1
185	1	27248018	27248754	736	1	10.522	12.913	16	23	1	2	2	NR0B2, NUDC	-7819, 162	upstream, in gene	ActReg chr1 #185	0	1
186	1	27328178	27328963	785	1	10.36	12.96	18	26	0	0	2	TRNP1, FAM46B	8375, 10763	downstream, downstream	ActReg chr1 #186	0	1
187	1	27335609	27336446	837	1	6.692	10.462	13	14	0	0	2	TRNP1, FAM46B	15832, 3306	downstream, in gene	ActReg chr1 #187	0	1
188	1	27560743	27561388	645	1	12.1	7.5	21	12	1	1	1	WDTC1	58	in gene	ActReg chr1 #188	1	0
189	1	27648266	27649088	822	2	13.962	14.231	27	30	1	2	2	TMEM222, LOC644961	41, -1688	in gene, upstream	ActReg chr1 #189	1	1
190	1	27675520	27676643	1123	1	8.278	12.139	15	17	1	0	2	SYTL1, MAP3K6	7598, 17256	in gene, downstream	ActReg chr1 #190	0	1
191	1	27718657	27719368	711	1	8.773	12.636	14	20	1	1	2	CD164L2, GPR3	-9207, -140	upstream, upstream	ActReg chr1 #191	0	1
192	1	27816247	27817374	1127	2	11.629	12.171	15	23	1	1	1	WASF2	-141	upstream	ActReg chr1 #192	1	1
193	1	27998329	27999374	1045	1	8.061	12.333	14	19	0	1	1	IFI6	-127	upstream	ActReg chr1 #193	0	1
194	1	28470910	28471645	735	2	11.304	15.522	20	35	0	0	1	PTAFR	49170	downstream	ActReg chr1 #194	1	1
195	1	28640296	28640773	477	1	8.867	10.333	11	15	0	0	0				ActReg chr1 #195	0	1
196	1	28672525	28673196	671	1	9.952	2.286	17	3	0	0	0				ActReg chr1 #196	1	0
197	1	28879083	28880127	1044	1	9.75	13.156	18	26	1	0	0				ActReg chr1 #197	0	1
198	1	28908112	28908787	675	1	13.667	13.381	20	22	1	5	6	SNHG12, SNORD99, SNORA61, SNORA44, SNORA16A, RAB42	-83, -3115, -2044, -1425, -884, -10263	upstream, upstream, upstream, upstream, upstream, upstream	ActReg chr1 #198	0	1
199	1	28974483	28975784	1301	2	13.317	13.268	28	23	0	2	2	TAF12, RNU11	-5529, 21	upstream, in gene	ActReg chr1 #199	1	1
200	1	28994805	28995345	540	1	12.765	10.353	21	18	0	1	1	GMEB1	-169	upstream	ActReg chr1 #200	1	0
201	1	29062788	29063946	1158	2	20.861	17.306	54	35	1	1	1	YTHDF2	234	in gene	ActReg chr1 #201	1	1
202	1	29213261	29213933	672	1	9.571	12.571	13	20	1	1	1	EPB41	-6	upstream	ActReg chr1 #202	0	1
203	1	29507780	29508792	1012	1	8.065	15.258	14	24	1	1	1	SFRS4	351	in gene	ActReg chr1 #203	0	1
204	1	29557143	29557756	613	1	8.947	11.79	12	18	1	2	2	MECR, PTPRU	5, -5579	in gene, upstream	ActReg chr1 #204	0	1
205	1	30042486	30043436	950	2	15.1	13.5	30	28	0	0	0				ActReg chr1 #205	1	1
206	1	30112255	30113136	881	1	6.643	10.393	13	15	0	0	0				ActReg chr1 #206	0	1
207	1	30181710	30183141	1431	1	8.111	11.6	16	22	0	0	0				ActReg chr1 #207	0	1
208	1	30208823	30210063	1240	2	12.769	12.615	26	32	0	0	0				ActReg chr1 #208	1	1
209	1	30447282	30448484	1202	2	12.105	14.21	36	34	0	0	0				ActReg chr1 #209	1	1
210	1	31084565	31085264	699	1	8.591	11.954	14	19	0	0	0				ActReg chr1 #210	0	1
211	1	31191532	31192230	698	1	13.364	11.773	20	17	1	1	2	MATN1, LOC100129196	4551, 262	in gene, in gene	ActReg chr1 #211	1	0
212	1	31205244	31206090	846	1	8.556	12.704	13	20	0	0	3	MATN1, LOC100129196, LAPTM5	-9235, 14048, 25016	upstream, downstream, in gene	ActReg chr1 #212	0	1
213	1	31229317	31230145	828	2	14.885	14.615	32	27	0	1	1	LAPTM5	952	in gene	ActReg chr1 #213	1	1
214	1	31270675	31271320	645	1	7.75	10.85	11	14	0	0	0				ActReg chr1 #214	0	1
215	1	31288903	31290274	1371	1	9.512	11.954	19	20	0	0	0				ActReg chr1 #215	0	1
216	1	31296592	31297486	894	2	11.429	13.143	22	19	0	0	0				ActReg chr1 #216	1	1
217	1	31635365	31636013	648	2	10.45	10.65	16	21	0	0	0				ActReg chr1 #217	1	1
218	1	31654365	31655839	1474	2	14.152	12.87	27	26	1	0	1	NKAIN1	57632	in gene	ActReg chr1 #218	1	1
219	1	31769128	31769776	648	1	6.75	13.8	9	25	1	2	2	SNRNP40, ZCCHC17	192, -390	in gene, upstream	ActReg chr1 #219	0	1
220	1	31867344	31868085	741	1	11.913	7.957	18	17	0	0	0				ActReg chr1 #220	1	0
221	1	31906771	31908254	1483	2	11.152	10.826	21	25	0	0	1	SERINC2	21549	in gene	ActReg chr1 #221	1	1
222	1	32109903	32111036	1133	2	12.686	18.143	21	33	1	1	2	PEF1, COL16A1	369, 59299	in gene, downstream	ActReg chr1 #222	1	1
223	1	32155296	32156022	726	1	7.391	12.783	13	24	0	0	1	COL16A1	14109	in gene	ActReg chr1 #223	0	1
224	1	32180884	32181670	786	1	10.12	10.04	15	15	0	0	0				ActReg chr1 #224	1	0
225	1	32182623	32183379	756	1	9.917	12.25	20	21	0	0	1	BAI2	46647	downstream	ActReg chr1 #225	0	1
226	1	32189148	32190350	1202	2	17.368	17.432	36	42	0	0	1	BAI2	39899	downstream	ActReg chr1 #226	1	1
227	1	32253465	32254496	1031	2	19.454	13.333	39	26	1	0	1	SPOCD1	27600	downstream	ActReg chr1 #227	1	1
228	1	32404051	32404514	463	1	11.667	8.267	16	13	1	1	1	PTP4A2	-294	upstream	ActReg chr1 #228	1	0
229	1	32537923	32538928	1005	2	13.387	14.097	22	21	1	1	1	TMEM39B	-78	upstream	ActReg chr1 #229	1	1
230	1	32573327	32574509	1182	1	8.25	11.622	13	20	1	1	2	TMEM39B, KPNA6	35415, 274	downstream, in gene	ActReg chr1 #230	0	1
231	1	32644742	32645683	941	1	13.172	9.724	18	17	1	1	2	KPNA6, TXLNA	71568, -133	downstream, upstream	ActReg chr1 #231	1	0
232	1	32670811	32671829	1018	1	10.375	10.625	15	15	1	2	6	TXLNA, CCDC28B, IQCC, DCDC2B, LOC100507457, C1orf91	25975, 5118, 84, -3375, 9738, 16606	downstream, downstream, in gene, upstream, downstream, downstream	ActReg chr1 #232	1	0
233	1	32701619	32702318	699	2	11.136	10.454	20	18	0	0	1	EIF3I	13997	downstream	ActReg chr1 #233	1	1
234	1	32757629	32758621	992	1	7.935	11.645	17	20	1	1	2	LCK, HDAC1	41285, 417	downstream, in gene	ActReg chr1 #234	0	1
235	1	32817097	32817819	722	1	8.318	11.227	13	20	1	0	1	LOC100128071	10386	downstream	ActReg chr1 #235	0	1
236	1	32859429	32860659	1230	1	9.395	13.658	15	20	1	1	1	BSDC1	18	in gene	ActReg chr1 #236	0	1
237	1	33282504	33283792	1288	2	18.95	24.45	68	86	1	2	2	YARS, S100PBP	485, -28	in gene, upstream	ActReg chr1 #237	1	1
238	1	33438279	33438889	610	1	5.579	9.211	9	17	1	0	1	RNF19B	-8298	upstream	ActReg chr1 #238	0	1
239	1	33564979	33565686	707	1	6.136	11.682	12	17	0	0	1	ADC	18618	in gene	ActReg chr1 #239	0	1
240	1	33592434	33593544	1110	2	26.714	34.857	93	114	1	0	1	ADC	46275	downstream	ActReg chr1 #240	1	1
241	1	33626629	33627555	926	1	9.069	10.448	14	15	0	0	1	TRIM62	20579	in gene	ActReg chr1 #241	0	1
242	1	33709735	33710528	793	1	12.12	8.52	16	13	0	0	0				ActReg chr1 #242	1	0
243	1	33713696	33714219	523	1	12.588	10.294	25	19	0	0	1	ZNF362	-8217	upstream	ActReg chr1 #243	1	0
244	1	33896448	33897059	611	1	10.05	7	22	15	1	0	0				ActReg chr1 #244	1	0
245	1	33899116	33899880	764	1	13.833	9.458	28	17	0	0	0				ActReg chr1 #245	1	0
246	1	33908777	33909765	988	1	10.677	7.161	16	11	0	0	0				ActReg chr1 #246	1	0
247	1	35174993	35175738	745	2	9.174	13.217	17	28	0	0	0				ActReg chr1 #247	1	1
248	1	35246801	35247479	678	1	5.952	12.429	10	22	1	1	1	GJB3	350	in gene	ActReg chr1 #248	0	1
249	1	35324571	35325999	1428	2	34.178	31.6	133	136	1	1	2	C1orf212, DLGAP3	132, 45699	in gene, downstream	ActReg chr1 #249	1	1
250	1	35389867	35391142	1275	2	13.5	16.125	31	43	0	0	0				ActReg chr1 #250	1	1
251	1	35450473	35451244	771	2	9.167	10.042	14	18	1	1	2	LOC100506144, ZMYM6	90, 46711	in gene, downstream	ActReg chr1 #251	1	1
252	1	35497027	35497833	806	2	11.4	11.68	17	20	1	1	1	ZMYM6	139	in gene	ActReg chr1 #252	1	1
253	1	35658098	35659045	947	2	10.133	11.667	15	19	1	1	1	SFPQ	172	in gene	ActReg chr1 #253	1	1
254	1	36022834	36023610	776	1	10.042	14.042	15	25	1	2	2	KIAA0319L, NCDN	-185, -171	upstream, upstream	ActReg chr1 #254	0	1
255	1	36106793	36107502	709	2	10.636	9.955	22	19	1	1	1	PSMB2	-4	upstream	ActReg chr1 #255	1	1
256	1	36116207	36116946	739	1	6.478	10.435	14	14	0	0	1	PSMB2	-9433	upstream	ActReg chr1 #256	0	1
257	1	36125913	36127333	1420	2	11.911	15.111	36	43	0	0	0				ActReg chr1 #257	1	1
258	1	36184078	36184958	880	1	8.852	11.63	14	14	1	1	1	C1orf216	272	in gene	ActReg chr1 #258	0	1
259	1	36342215	36343071	856	2	9.462	11.462	19	16	0	1	1	EIF2C1	-6167	upstream	ActReg chr1 #259	1	1
260	1	36396508	36397233	725	1	6.217	12.913	9	22	1	1	2	EIF2C1, EIF2C3	48060, 98	downstream, in gene	ActReg chr1 #260	0	1
261	1	36553938	36555134	1196	2	20.108	22.351	51	54	1	1	3	TEKT2, ADPRHL2, COL8A2	4860, 83, 11314	downstream, in gene, downstream	ActReg chr1 #261	1	1
262	1	36616117	36616839	722	1	7.565	11.652	12	16	0	2	2	TRAPPC3, MAP7D1	-1411, -5325	upstream, upstream	ActReg chr1 #262	0	1
263	1	36689402	36690576	1174	2	11.27	13.892	25	24	1	1	1	THRAP3	-28	upstream	ActReg chr1 #263	1	1
264	1	36765530	36766116	586	1	10.79	7.579	15	11	0	1	2	THRAP3, C1orf113	75806, -6171	in gene, upstream	ActReg chr1 #264	1	0
265	1	36817501	36818797	1296	1	8.878	11.78	15	18	0	0	1	STK40	33336	in gene	ActReg chr1 #265	0	1
266	1	36839805	36840914	1109	2	12.086	12.114	20	21	0	0	2	STK40, LOC100506594	11126, 7739	in gene, in gene	ActReg chr1 #266	1	1
267	1	36851857	36852735	878	2	11.778	13.963	19	25	1	1	3	STK40, LOC100506594, LSM10	-811, 19676, 11197	upstream, downstream, downstream	ActReg chr1 #267	1	1
268	1	36863023	36863775	752	2	12.652	11.609	23	19	1	1	1	LSM10	94	in gene	ActReg chr1 #268	1	1
269	1	36929460	36930414	954	2	17.667	21.267	47	55	1	1	2	MRPS15, CSF3R	103, 18978	in gene, downstream	ActReg chr1 #269	1	1
270	1	37068900	37069574	674	1	9.429	15	19	32	0	0	0				ActReg chr1 #270	0	1
271	1	37389541	37390389	848	1	9.731	15.269	17	31	0	0	1	GRIK3	109879	in gene	ActReg chr1 #271	0	1
272	1	37431524	37432480	956	2	13.9	21.767	28	47	0	0	1	GRIK3	67842	in gene	ActReg chr1 #272	1	1
273	1	37486139	37486719	580	2	9.778	9.125	18	17	0	0	1	GRIK3	13415	in gene	ActReg chr1 #273	1	1
274	1	37720951	37721518	567	1	9.889	10.333	16	16	0	0	0				ActReg chr1 #274	0	1
275	1	37875753	37876845	1092	1	7.5	12.706	12	29	0	0	0				ActReg chr1 #275	0	1
276	1	37945059	37946031	972	1	8.7	9.933	18	15	0	1	2	LOC728431, ZC3H12A	-5498, 5426	upstream, in gene	ActReg chr1 #276	0	1
277	1	38157047	38158512	1465	2	10.674	11.587	18	21	1	2	2	C1orf109, CDCA8	-1587, -380	upstream, upstream	ActReg chr1 #277	1	1
278	1	38229522	38231062	1540	2	11.75	14.167	25	36	1	1	1	EPHA10	532	in gene	ActReg chr1 #278	1	1
279	1	38273679	38274273	594	2	12.526	16.053	22	30	1	2	4	MANEAL, YRDC, C1orf122, MTF1	14202, -111, 503, 51316	downstream, upstream, in gene, downstream	ActReg chr1 #279	1	1
280	1	38324807	38326182	1375	2	11.837	11.767	19	22	1	1	2	MTF1, INPP5B	-202, 87235	upstream, downstream	ActReg chr1 #280	1	1
281	1	38455077	38456298	1221	2	43.763	48.947	172	183	1	1	2	SF3A3, FHL3	74, 15547	in gene, downstream	ActReg chr1 #281	1	1
282	1	38477875	38478979	1104	2	10.2	13.2	17	23	1	2	2	FHL3, UTP11L	-7193, 43	upstream, in gene	ActReg chr1 #282	1	1
283	1	38529748	38530664	916	1	10.586	13.793	21	22	0	0	0				ActReg chr1 #283	0	1
284	1	38541485	38542355	870	2	12.63	13.333	28	28	0	0	0				ActReg chr1 #284	1	1
285	1	39456612	39457224	612	1	7.684	11.526	15	21	1	1	1	AKIRIN1	2	in gene	ActReg chr1 #285	0	1
286	1	40042471	40043250	779	2	11.208	11.917	18	20	1	1	3	PABPC4, LOC100506950, SNORA55	-339, 12091, -9678	upstream, downstream, upstream	ActReg chr1 #286	1	1
287	1	40264744	40265245	501	1	10	7.8	16	12	0	0	1	LOC100287437	10340	downstream	ActReg chr1 #287	1	0
288	1	40348815	40349483	668	1	8.571	11	14	21	1	1	1	TRIT1	28	in gene	ActReg chr1 #288	0	1
289	1	40420615	40421445	830	1	7.692	10	13	14	1	1	1	MFSD2A	246	in gene	ActReg chr1 #289	0	1
290	1	40626658	40627856	1198	2	11.46	11.514	22	26	1	1	1	RLF	216	in gene	ActReg chr1 #290	1	1
291	1	40723333	40724328	995	2	16.387	12.516	28	26	2	1	2	TMCO2, ZMPSTE24	10257, 97	downstream, in gene	ActReg chr1 #291	1	1
292	1	40839765	40840854	1089	2	9.147	10.706	18	15	1	1	2	LOC100286988, SMAP2	32234, 581	in gene, in gene	ActReg chr1 #292	1	1
293	1	40915396	40916258	862	1	7.63	13.889	14	23	1	1	1	ZNF643	-510	upstream	ActReg chr1 #293	0	1
294	1	40942796	40943339	543	1	8.882	9.294	17	13	1	1	1	ZNF642	-235	upstream	ActReg chr1 #294	1	0
295	1	40973994	40974884	890	2	13.071	11.536	21	16	1	1	1	DEM1	6	in gene	ActReg chr1 #295	1	1
296	1	40996958	40997706	748	1	4.792	13.375	9	21	1	1	1	ZNF684	99	in gene	ActReg chr1 #296	0	1
297	1	41091415	41092244	829	1	7.385	12.269	17	19	0	0	1	RIMS3	39495	in gene	ActReg chr1 #297	0	1
298	1	41157024	41157920	896	1	8.103	12.552	12	21	1	2	2	LOC100130557, NFYC	461, 230	in gene, in gene	ActReg chr1 #298	0	1
299	1	41384967	41385682	715	1	13.046	8.045	19	13	0	0	0				ActReg chr1 #299	1	0
300	1	41444553	41445435	882	1	8.815	11.185	16	16	1	1	1	CTPS	-13	upstream	ActReg chr1 #300	0	1
301	1	41979802	41980486	684	1	9.091	12.591	14	25	0	0	1	HIVEP3	404352	in gene	ActReg chr1 #301	0	1
302	1	42248744	42249560	816	1	12.32	9.88	18	16	0	0	1	HIVEP3	135344	in gene	ActReg chr1 #302	1	0
303	1	42275924	42277290	1366	3	12.535	12.512	32	26	0	0	1	HIVEP3	107889	in gene	ActReg chr1 #303	1	1
304	1	42312175	42312858	683	1	12.714	8.857	20	13	0	0	2	HIVEP3, LOC100507198	71980, 25374	in gene, downstream	ActReg chr1 #304	1	0
305	1	42316989	42317597	608	1	7.944	10.21	13	14	0	0	2	HIVEP3, LOC100507198	67203, 20597	in gene, in gene	ActReg chr1 #305	0	1
306	1	42335615	42336333	718	1	11.348	10.348	21	14	0	1	2	HIVEP3, LOC100507198	48522, 1916	in gene, in gene	ActReg chr1 #306	1	0
307	1	42383621	42384437	816	1	6.72	9.6	12	13	1	1	1	HIVEP3	467	in gene	ActReg chr1 #307	0	1
308	1	42386223	42386765	542	1	10.941	4.294	21	8	0	1	1	HIVEP3	-1998	upstream	ActReg chr1 #308	1	0
309	1	42401577	42402356	779	2	12.773	10.667	29	18	0	0	0				ActReg chr1 #309	1	1
310	1	42800672	42801484	812	1	8.923	12.346	14	23	1	1	1	FOXJ3	-175	upstream	ActReg chr1 #310	0	1
311	1	42845405	42846088	683	2	12	12	18	19	1	1	1	RIMKLA	-722	upstream	ActReg chr1 #311	1	1
312	1	42921810	42922871	1061	1	9.303	14.364	14	22	1	3	3	ZMYND12, PPCS, LOC100507214	-402, 167, -6617	upstream, in gene, upstream	ActReg chr1 #312	0	1
313	1	42995569	42996146	577	1	14.5	9.611	29	23	0	1	1	CCDC30	-4703	upstream	ActReg chr1 #313	1	0
314	1	43123533	43124621	1088	2	10.941	13.059	20	22	1	1	2	CCDC30, PPIH	123517, 29	downstream, in gene	ActReg chr1 #314	1	1
315	1	43311760	43313061	1301	1	7.561	11.024	14	17	1	1	2	ERMAP, ZNF691	29634, 130	downstream, in gene	ActReg chr1 #315	0	1
316	1	43365418	43366100	682	1	4.524	11.905	7	17	0	0	0				ActReg chr1 #316	0	1
317	1	43424202	43425079	877	2	10.37	12.37	14	20	1	2	2	SLC2A1, FLJ32224	207, -80	in gene, upstream	ActReg chr1 #317	1	1
318	1	43814713	43815363	650	1	6	11.476	11	20	1	0	2	MPL, CDC20	11563, -9588	in gene, upstream	ActReg chr1 #318	0	1
319	1	43855060	43855982	922	2	11.552	11.724	17	24	1	2	2	MED8, C1orf84	-38, -35	upstream, upstream	ActReg chr1 #319	1	1
320	1	43988680	43989445	765	2	13.667	14.417	30	30	0	1	1	PTPRF	-7485	upstream	ActReg chr1 #320	1	1
321	1	44299907	44301783	1876	3	8.655	10.828	21	18	0	0	1	ST3GAL3	127627	in gene	ActReg chr1 #321	1	1
322	1	44395080	44395774	694	1	11.762	11.619	24	22	0	1	2	ST3GAL3, ARTN	222209, -3565	in gene, upstream	ActReg chr1 #322	1	0
323	1	44411761	44412886	1125	2	13.057	14.314	25	25	1	1	2	ARTN, IPO13	13331, -155	downstream, upstream	ActReg chr1 #323	1	1
324	1	44433895	44434603	708	1	12.954	10.954	24	17	0	2	3	IPO13, DPH2, ATP6V0B	21771, -1404, -6353	downstream, upstream, upstream	ActReg chr1 #324	1	0
325	1	44496049	44496676	627	1	7.8	11.45	12	18	1	1	1	SLC6A9	772	in gene	ActReg chr1 #325	0	1
326	1	44678818	44679363	545	1	15.059	12.235	30	25	1	1	2	DMAP1, ERI3	-35, 141849	upstream, downstream	ActReg chr1 #326	1	0
327	1	44793222	44793935	713	1	11.682	8.091	17	12	0	0	1	ERI3	27361	in gene	ActReg chr1 #327	1	0
328	1	44997531	44998316	785	2	12.52	13.96	26	29	0	0	1	RNF220	126963	in gene	ActReg chr1 #328	1	1
329	1	45187247	45188195	948	2	14.8	14.633	27	27	0	0	2	C1orf228, RNU5D	47327, 9119	in gene, downstream	ActReg chr1 #329	1	1
330	1	45196534	45197312	778	2	11.72	14.36	21	34	0	1	3	C1orf228, RNU5D, KIF2C	56529, -83, -8567	downstream, upstream, upstream	ActReg chr1 #330	1	1
331	1	45240634	45241542	908	2	11.448	10.862	23	24	1	5	7	KIF2C, RPS8, SNORD55, SNORD46, SNORD38A, SNORD38B, BEST4	35598, -158, -449, -1076, -2426, -2974, 12338	downstream, upstream, upstream, upstream, upstream, upstream, downstream	ActReg chr1 #331	1	1
332	1	45285114	45286589	1475	2	11.717	13.761	31	35	0	0	2	BTBD19, PTCH2	11697, 22765	downstream, in gene	ActReg chr1 #332	1	1
333	1	45451807	45452717	910	2	17.379	22.69	47	57	1	1	1	EIF2B3	99	in gene	ActReg chr1 #333	1	1
334	1	45476288	45478190	1902	2	13.233	17.45	46	43	1	2	3	HECTD3, UROD, ZSWIM5	-212, -566, 195011	upstream, upstream, downstream	ActReg chr1 #334	1	1
335	1	45792434	45793421	987	1	4.774	12.032	8	22	1	1	2	HPDL, MUTYH	382, 13215	in gene, downstream	ActReg chr1 #335	0	1
336	1	45965393	45966259	866	2	14.963	15.333	32	32	1	2	3	TESK2, CCDC163P, MMACHC	-8986, -75, -30	upstream, upstream, upstream	ActReg chr1 #336	1	1
337	1	45986853	45988003	1150	1	8.694	13.111	17	25	1	1	1	PRDX1	181	in gene	ActReg chr1 #337	0	1
338	1	46049198	46050139	941	2	15.207	12.31	28	18	1	1	1	NASP	-49	upstream	ActReg chr1 #338	1	1
339	1	46151763	46153365	1602	2	10.72	11.16	18	21	1	2	3	GPBP1L1, TMEM69, IPP	-262, -1283, 63921	upstream, upstream, downstream	ActReg chr1 #339	1	1
340	1	46153474	46154145	671	1	7.238	11.191	12	17	0	2	3	GPBP1L1, TMEM69, IPP	-1507, -38, 62676	upstream, upstream, downstream	ActReg chr1 #340	0	1
341	1	46215754	46216684	930	1	10.138	13.69	16	19	1	1	1	IPP	266	in gene	ActReg chr1 #341	0	1
342	1	46597993	46598875	882	2	15.148	19.926	36	42	1	1	1	PIK3R3	274	in gene	ActReg chr1 #342	1	1
343	1	46600351	46600935	584	1	8.789	10.316	14	16	0	1	1	PIK3R3	-1935	upstream	ActReg chr1 #343	0	1
344	1	46713176	46713769	593	2	15.421	15.158	29	36	0	1	1	RAD54L	105	in gene	ActReg chr1 #344	1	1
345	1	46767286	46768893	1607	2	11.12	13.74	19	21	1	2	2	LRRC41, UQCRH	949, -1291	in gene, upstream	ActReg chr1 #345	1	1
346	1	46768912	46769714	802	1	12.84	8.84	20	18	1	2	2	LRRC41, UQCRH	-275, -67	upstream, upstream	ActReg chr1 #346	1	0
347	1	47184250	47185300	1050	2	19.394	17.424	45	41	1	1	1	KIAA0494	-39	upstream	ActReg chr1 #347	1	1
348	1	47201113	47201999	886	2	13.821	12.107	23	20	0	0	0				ActReg chr1 #348	1	1
349	1	47644778	47645375	597	1	4.5	12.944	7	20	0	0	1	PDZK1IP1	10695	downstream	ActReg chr1 #349	0	1
350	1	47779422	47780018	596	2	11.632	10.421	20	18	1	1	1	STIL	99	in gene	ActReg chr1 #350	1	1
351	1	47902717	47904079	1362	1	8.023	13.046	15	22	1	2	2	MGC12982, FOXD2	-3085, 1709	upstream, in gene	ActReg chr1 #351	0	1
352	1	48043088	48044397	1309	2	9.756	10.78	17	16	0	0	0				ActReg chr1 #352	1	1
353	1	48681220	48682153	933	1	6.552	11.69	10	17	0	1	1	SLC5A9	-6671	upstream	ActReg chr1 #353	0	1
354	1	48937241	48937839	598	1	10.21	7.789	16	11	1	1	1	SPATA6	336	in gene	ActReg chr1 #354	1	0
355	1	48959626	48960762	1136	2	11	11.829	18	18	0	0	0				ActReg chr1 #355	1	1
356	1	48996252	48997388	1136	2	15.833	15.028	36	37	0	0	1	AGBL4	1492806	downstream	ActReg chr1 #356	1	1
357	1	49084792	49085583	791	1	7.52	11.44	13	18	0	0	1	AGBL4	1404439	in gene	ActReg chr1 #357	0	1
358	1	49318448	49319254	806	2	12.36	12.84	23	22	0	0	1	AGBL4	1170775	in gene	ActReg chr1 #358	1	1
359	1	49817396	49817913	517	1	10.375	6.5	15	11	0	0	1	AGBL4	671972	in gene	ActReg chr1 #359	1	0
360	1	50733590	50734269	679	2	12	10.524	26	19	0	0	0				ActReg chr1 #360	1	1
361	1	50745509	50746172	663	2	8.7	10.4	16	21	0	0	0				ActReg chr1 #361	1	1
362	1	50774327	50775043	716	2	12.13	14	24	29	0	0	0				ActReg chr1 #362	1	1
363	1	51425610	51426363	753	2	10.13	13.174	19	21	1	1	2	FAF1, CDKN2C	-50, -8381	upstream, upstream	ActReg chr1 #363	1	1
364	1	51433803	51435092	1289	1	7.675	13.325	12	23	1	1	2	FAF1, CDKN2C	-8511, 80	upstream, in gene	ActReg chr1 #364	0	1
365	1	51701624	51702618	994	1	11.968	7.419	19	15	1	1	1	RNF11	176	in gene	ActReg chr1 #365	1	0
366	1	52006810	52007526	716	1	11.696	10.348	17	15	0	0	0				ActReg chr1 #366	1	0
367	1	52035069	52036118	1049	1	11.546	10.061	16	16	0	0	0				ActReg chr1 #367	1	0
368	1	52082700	52083741	1041	1	13.562	11.125	22	17	0	1	1	OSBPL9	673	in gene	ActReg chr1 #368	1	0
369	1	52194903	52195492	589	1	8.789	9.526	11	17	1	0	1	OSBPL9	112650	in gene	ActReg chr1 #369	0	1
370	1	52498989	52499604	615	2	12.684	12.79	17	21	1	1	2	TXNDC12, KTI12	21751, 176	in gene, in gene	ActReg chr1 #370	1	1
371	1	52520590	52521397	807	1	9.64	13.28	14	21	1	2	2	TXNDC12, BTF3L4	54, -864	in gene, upstream	ActReg chr1 #371	0	1
372	1	52521644	52522610	966	2	12.233	11.533	17	20	1	2	2	TXNDC12, BTF3L4	-1080, 270	upstream, in gene	ActReg chr1 #372	1	1
373	1	52869271	52870569	1298	2	10.439	12.439	18	17	1	2	2	ORC1L, PRPF38A	223, -299	in gene, upstream	ActReg chr1 #373	1	1
374	1	53480240	53480932	692	2	9.636	11.046	19	22	0	0	1	SCP2	87685	in gene	ActReg chr1 #374	1	1
375	1	53662433	53663161	728	1	6.364	12.273	8	16	1	1	1	CPT2	696	in gene	ActReg chr1 #375	0	1
376	1	53685770	53686535	765	2	12.958	13.458	19	22	1	1	3	CPT2, C1orf123, MAGOH	24051, 137, 18055	downstream, in gene, downstream	ActReg chr1 #376	1	1
377	1	53703849	53704585	736	2	9.739	14.217	15	27	1	2	3	MAGOH, LOC100507564, LRP8	-10, -65, 89604	upstream, upstream, downstream	ActReg chr1 #377	1	1
378	1	53791032	53793088	2056	1	8.344	12.846	18	21	1	1	1	LRP8	1761	in gene	ActReg chr1 #378	0	1
379	1	54303337	54304612	1275	2	19.975	27.025	50	78	1	1	1	TMEM48	251	in gene	ActReg chr1 #379	1	1
380	1	54354933	54356014	1081	2	17.353	21.647	48	56	1	2	2	YIPF1, DIO1	-20, -4388	upstream, upstream	ActReg chr1 #380	1	1
381	1	54518504	54519866	1362	2	9.143	12.643	22	20	1	2	2	TMEM59, C1orf83	-74, -89	upstream, upstream	ActReg chr1 #381	1	1
382	1	54665821	54666450	629	1	7.35	11.95	12	20	1	2	2	CYB5RL, MRPL37	-389, 295	upstream, in gene	ActReg chr1 #382	0	1
383	1	54830722	54831449	727	1	6.591	9.773	13	13	0	0	1	SSBP3	41007	in gene	ActReg chr1 #383	0	1
384	1	55181064	55181844	780	1	9.083	13.625	14	25	1	1	2	C1orf175, TTC4	74027, -41	downstream, upstream	ActReg chr1 #384	0	1
385	1	55269354	55269986	632	1	7.7	10.9	15	15	0	2	2	TTC22, C1orf177	-2729, -2066	upstream, upstream	ActReg chr1 #385	0	1
386	1	55680861	55681596	735	1	9.174	12.826	14	21	1	2	2	USP24, LOC100507634	-189, 148	upstream, in gene	ActReg chr1 #386	0	1
387	1	55894612	55895530	918	2	10.828	11.966	16	20	0	0	0				ActReg chr1 #387	1	1
388	1	56129038	56129449	411	1	8	9.462	11	14	0	0	0				ActReg chr1 #388	0	1
389	1	57142245	57142838	593	1	9.667	11.389	15	22	0	0	1	PRKAA2	31551	in gene	ActReg chr1 #389	0	1
390	1	59012174	59012830	656	1	10.15	13.95	19	23	1	1	1	OMA1	-56	upstream	ActReg chr1 #390	0	1
391	1	59192794	59193603	809	2	9.769	11.5	18	17	0	0	0				ActReg chr1 #391	1	1
392	1	59197522	59198074	552	2	9.706	10.059	15	17	0	0	0				ActReg chr1 #392	1	1
393	1	59220722	59221611	889	1	9.571	13.786	14	21	0	0	0				ActReg chr1 #393	0	1
394	1	59247401	59248223	822	1	11.24	9.12	16	15	1	2	2	JUN, LOC100131060	1973, -3011	in gene, upstream	ActReg chr1 #394	1	0
395	1	59249054	59251191	2137	2	11.269	10.851	20	20	1	2	2	JUN, LOC100131060	-337, -701	upstream, upstream	ActReg chr1 #395	1	1
396	1	59314106	59315049	943	2	10.5	12.2	15	25	0	0	1	LOC100131060	63754	in gene	ActReg chr1 #396	1	1
397	1	59616445	59617421	976	1	9.194	10.806	16	16	0	1	1	LOC729467	-4454	upstream	ActReg chr1 #397	0	1
398	1	59920452	59921173	721	1	11.909	7.136	18	14	0	0	1	FGGY	158187	in gene	ActReg chr1 #398	1	0
399	1	59942790	59943388	598	1	7.056	13.5	10	23	0	0	1	FGGY	180464	in gene	ActReg chr1 #399	0	1
400	1	60135449	60136073	624	1	5.5	12.55	8	22	0	0	1	FGGY	373136	in gene	ActReg chr1 #400	0	1
401	1	60144440	60144981	541	1	9.412	8.471	18	13	0	0	1	FGGY	382085	in gene	ActReg chr1 #401	1	0
402	1	60196301	60197374	1073	2	10.667	10.454	25	17	0	0	1	FGGY	434212	in gene	ActReg chr1 #402	1	1
403	1	62190366	62191299	933	2	13.633	14.433	32	30	1	1	1	TM2D1	263	in gene	ActReg chr1 #403	1	1
404	1	62458852	62459515	663	1	4.1	13.35	8	23	0	0	1	INADL	251034	in gene	ActReg chr1 #404	0	1
405	1	62902199	62903033	834	1	9.923	11.5	18	19	1	1	1	USP1	641	in gene	ActReg chr1 #405	0	1
406	1	63154123	63154659	536	1	5.176	9.882	9	16	1	1	1	DOCK7	-422	upstream	ActReg chr1 #406	0	1
407	1	63833135	63833772	637	1	6.8	13.15	11	22	1	1	1	ALG6	192	in gene	ActReg chr1 #407	0	1
408	1	63988602	63989646	1044	2	15.424	14.727	39	42	0	2	2	ITGB3BP, EFCAB7	-289, 111	upstream, in gene	ActReg chr1 #408	1	1
409	1	64058705	64059772	1067	2	10.121	13.788	16	22	1	1	1	PGM1	291	in gene	ActReg chr1 #409	1	1
410	1	64127668	64129099	1431	1	12.222	7.889	19	14	0	0	1	PGM1	69436	downstream	ActReg chr1 #410	1	0
411	1	64434846	64435526	680	2	10.182	12	17	21	0	0	1	ROR1	195496	in gene	ActReg chr1 #411	1	1
412	1	64509494	64510134	640	1	10.2	6.3	17	13	0	0	1	ROR1	270124	in gene	ActReg chr1 #412	1	0
413	1	64542884	64543579	695	1	8.842	12.286	16	17	0	0	1	ROR1	303541	in gene	ActReg chr1 #413	0	1
414	1	64598672	64599608	936	1	8	12.414	16	19	0	0	1	ROR1	359450	in gene	ActReg chr1 #414	0	1
415	1	64935465	64936028	563	1	9.059	11.059	12	14	1	1	1	CACHD1	-730	upstream	ActReg chr1 #415	0	1
416	1	65210917	65211340	423	1	10	5.385	15	9	1	1	1	RAVER2	350	in gene	ActReg chr1 #416	1	0
417	1	65533376	65534022	646	1	6.524	10.048	11	17	2	0	1	MIR101-1	-9508	upstream	ActReg chr1 #417	0	1
418	1	65640031	65640633	602	1	7.158	10	9	20	0	0	1	AK3L1	27100	in gene	ActReg chr1 #418	0	1
419	1	65729867	65730707	840	2	10.5	9.769	18	19	0	1	1	DNAJC6	-143	upstream	ActReg chr1 #419	1	1
420	1	65775319	65775895	576	2	16.667	13.444	30	24	1	0	2	DNAJC6, LOC100505510	45177, 11321	in gene, downstream	ActReg chr1 #420	1	1
421	1	65924590	65925440	850	2	7.37	10.63	17	17	0	0	1	LEPR	38767	in gene	ActReg chr1 #421	1	1
422	1	66488495	66489183	688	2	11.286	11.381	23	22	0	0	1	PDE4B	230646	in gene	ActReg chr1 #422	1	1
423	1	66727776	66728498	722	2	12.348	10.261	23	16	0	0	1	PDE4B	469944	in gene	ActReg chr1 #423	1	1
424	1	66736715	66737265	550	1	11	7.412	16	12	0	0	1	PDE4B	478797	in gene	ActReg chr1 #424	1	0
425	1	66987415	66987917	502	1	8.188	12.562	11	18	0	0	0				ActReg chr1 #425	0	1
426	1	67390452	67391599	1147	1	9.167	14.472	15	22	1	2	2	WDR78, MIER1	-455, 447	upstream, in gene	ActReg chr1 #426	0	1
427	1	67519458	67520227	769	1	11.667	9.167	17	13	1	1	1	SLC35D1	238	in gene	ActReg chr1 #427	1	0
428	1	67865406	67866037	631	1	12.75	8.3	22	16	0	0	2	IL12RB2, SERBP1	92674, 30402	downstream, downstream	ActReg chr1 #428	1	0
429	1	67895759	67896734	975	2	14.533	9.233	27	15	1	1	1	SERBP1	-123	upstream	ActReg chr1 #429	1	1
430	1	68298318	68299211	893	1	6.929	10.857	12	16	1	2	2	GNG12, LOC100289178	391, 778	in gene, in gene	ActReg chr1 #430	0	1
431	1	68299214	68299698	484	1	5.8	10.133	12	16	1	2	2	GNG12, LOC100289178	-301, 1470	upstream, in gene	ActReg chr1 #431	0	1
432	1	68353832	68354603	771	2	14.375	12.375	32	26	0	0	1	LOC100289178	56231	in gene	ActReg chr1 #432	1	1
433	1	68578005	68579165	1160	1	10.806	7.417	20	19	0	0	2	LOC100289178, GPR177	280599, 119699	in gene, in gene	ActReg chr1 #433	1	0
434	1	68796270	68797163	893	2	12.821	11.25	23	21	0	0	0				ActReg chr1 #434	1	1
435	1	68849577	68850314	737	1	9.391	12.217	13	15	0	0	0				ActReg chr1 #435	0	1
436	1	68962277	68963127	850	1	8.769	12.808	14	23	1	1	1	DEPDC1	97	in gene	ActReg chr1 #436	0	1
437	1	70137212	70137707	495	1	9.188	9.562	13	16	0	0	0				ActReg chr1 #437	0	1
438	1	70503605	70504218	613	1	13.79	10.21	24	20	0	0	1	LRRC7	278053	in gene	ActReg chr1 #438	1	0
439	1	70670949	70671823	874	1	11.185	12.963	20	22	1	2	2	LRRC40, SFRS11	-25, 21	upstream, in gene	ActReg chr1 #439	0	1
440	1	70686922	70687437	515	1	8.75	13.125	12	18	1	0	1	SFRS11	15814	in gene	ActReg chr1 #440	0	1
441	1	70819834	70821024	1190	2	8.842	11.316	19	17	1	2	2	ANKRD13C, HHLA3	-12, -64	upstream, upstream	ActReg chr1 #441	1	1
442	1	70876299	70877260	961	1	10.7	13	14	20	1	1	1	CTH	-122	upstream	ActReg chr1 #442	0	1
443	1	71546483	71547356	873	2	14.518	14.482	32	30	1	1	1	ZRANB2	53	in gene	ActReg chr1 #443	1	1
444	1	72749173	72749875	702	1	11.909	9.318	16	15	1	1	1	NEGR1	-1247	upstream	ActReg chr1 #444	1	0
445	1	74967876	74968778	902	2	17.5	25.679	43	62	0	0	1	TNNI3K	304380	in gene	ActReg chr1 #445	1	1
446	1	76138395	76139069	674	1	5.476	12.952	9	21	0	0	0				ActReg chr1 #446	0	1
447	1	76190093	76190649	556	1	8.941	11.941	15	17	1	1	1	ACADM	328	in gene	ActReg chr1 #447	0	1
448	1	76251543	76252233	690	1	4.476	11.182	9	16	0	4	4	RABGGTB, SNORD45C, SNORD45A, SNORD45B	2, -869, -1686, -3274	in gene, upstream, upstream, upstream	ActReg chr1 #448	0	1
449	1	77333881	77334537	656	1	8.238	10.619	14	15	1	1	1	ST6GALNAC5	1023	in gene	ActReg chr1 #449	0	1
450	1	77502059	77502801	742	1	7.783	12.957	13	24	0	0	1	ST6GALNAC5	169244	in gene	ActReg chr1 #450	0	1
451	1	77505296	77506034	738	1	12.522	9.957	29	15	0	0	1	ST6GALNAC5	172479	in gene	ActReg chr1 #451	1	0
452	1	77684674	77685293	619	1	7.053	11.421	12	21	1	1	1	PIGK	149	in gene	ActReg chr1 #452	0	1
453	1	78147881	78148782	901	1	7.5	10.571	11	15	1	1	1	ZZZ3	12	in gene	ActReg chr1 #453	0	1
454	1	78148892	78149599	707	1	10.546	12.5	15	18	1	1	1	ZZZ3	-902	upstream	ActReg chr1 #454	0	1
455	1	78262223	78262712	489	1	11.333	6.8	13	9	0	0	1	FAM73A	17158	in gene	ActReg chr1 #455	1	0
456	1	78470024	78470678	654	1	9.2	10.2	13	16	0	1	1	DNAJB4	-285	upstream	ActReg chr1 #456	0	1
457	1	81640525	81641066	541	1	5.118	10	7	15	0	0	0				ActReg chr1 #457	0	1
458	1	81702960	81703579	619	1	11.947	6.842	18	9	0	0	0				ActReg chr1 #458	1	0
459	1	81879972	81880537	565	1	4.812	8.353	8	16	0	0	0				ActReg chr1 #459	0	1
460	1	82266810	82267358	548	1	7.941	11.647	12	20	1	1	1	LPHN2	1002	in gene	ActReg chr1 #460	0	1
461	1	82385964	82386390	426	1	7.769	10.462	11	14	0	0	1	LPHN2	120095	in gene	ActReg chr1 #461	0	1
462	1	84464533	84465265	732	2	9	11.739	16	20	1	1	1	TTLL7	-66	upstream	ActReg chr1 #462	1	1
463	1	84944493	84945037	544	1	7.706	8.706	13	16	1	1	1	RPF1	-155	upstream	ActReg chr1 #463	0	1
464	1	85985946	85987770	1824	2	12.123	13.018	22	28	0	0	1	DDAH1	57188	in gene	ActReg chr1 #464	1	1
465	1	86952418	86953352	934	2	8	11.034	16	16	0	0	1	CLCA1	18359	in gene	ActReg chr1 #465	1	1
466	1	87379546	87380022	476	1	6.429	9.133	9	13	1	2	2	SEP15, HS2ST1	323, -551	in gene, upstream	ActReg chr1 #466	0	1
467	1	87900932	87901570	638	1	5.4	9.7	11	18	0	0	0				ActReg chr1 #467	0	1
468	1	89149599	89150182	583	1	4.579	8.632	8	14	1	1	1	PKN2	-32	upstream	ActReg chr1 #468	0	1
469	1	89356975	89357624	649	1	8.312	11.15	16	22	1	1	1	GTF2B	2	in gene	ActReg chr1 #469	0	1
470	1	89457903	89458469	566	1	5.056	9.944	8	16	1	2	2	CCBL2, RBMXL1	457, 457	in gene, in gene	ActReg chr1 #470	0	1
471	1	90460375	90461096	721	2	10.348	10.87	18	15	1	1	1	ZNF326	57	in gene	ActReg chr1 #471	1	1
472	1	91870015	91870599	584	2	11	11.158	21	22	1	1	1	HFM1	119	in gene	ActReg chr1 #472	1	1
473	1	92292649	92293679	1030	1	6.438	12.719	13	22	0	0	1	TGFBR3	58623	in gene	ActReg chr1 #473	0	1
474	1	92350895	92351470	575	1	7.889	10.389	10	14	1	1	1	TGFBR3	605	in gene	ActReg chr1 #474	0	1
475	1	92545988	92546420	432	1	6.769	10.077	10	14	1	2	2	LOC646817, BTBD8	-5236, 342	upstream, in gene	ActReg chr1 #475	0	1
476	1	92764098	92764579	481	2	10.267	8.467	15	17	1	2	2	GLMN, RPAP2	228, -184	in gene, upstream	ActReg chr1 #476	1	1
477	1	93297097	93298189	1092	2	44.765	44.941	156	158	1	2	4	RPL5, SNORD21, SNORA66, FAM69A	49, -5203, -8633, 129436	in gene, upstream, upstream, downstream	ActReg chr1 #477	1	1
478	1	93544388	93545115	727	1	9.136	12.818	13	23	1	1	1	MTF2	-41	upstream	ActReg chr1 #478	0	1
479	1	93645694	93646499	805	2	10.962	11.462	21	21	1	2	2	TMED5, CCDC18	150, 176	in gene, in gene	ActReg chr1 #479	1	1
480	1	94071306	94071857	551	1	10.882	7.706	18	14	0	0	2	BCAR3, LOC100129046	75804, 14056	in gene, downstream	ActReg chr1 #480	1	0
481	1	94146084	94146545	461	1	12	8.143	15	12	1	1	1	BCAR3	1071	in gene	ActReg chr1 #481	1	0
482	1	94790840	94791591	751	2	8.625	10.5	17	14	0	0	1	LOC100505940	77801	in gene	ActReg chr1 #482	1	1
483	1	95045155	95045722	567	1	7.882	9.941	15	15	0	0	0				ActReg chr1 #483	0	1
484	1	95071302	95071823	521	1	11.688	7.188	19	12	0	0	0				ActReg chr1 #484	1	0
485	1	95538128	95538933	805	1	10.68	14.16	20	21	1	1	1	ALG14	-23	upstream	ActReg chr1 #485	0	1
486	1	95849954	95850628	674	2	10.667	11.286	16	21	0	0	0				ActReg chr1 #486	1	1
487	1	96541965	96542518	553	1	10.412	6.706	19	11	0	0	0				ActReg chr1 #487	1	0
488	1	97452334	97453506	1172	2	13.784	13.622	29	21	0	0	0				ActReg chr1 #488	1	1
489	1	98385910	98387079	1169	2	12.46	12.595	22	20	1	1	1	DPYD	121	in gene	ActReg chr1 #489	1	1
490	1	98510730	98511298	568	1	8.333	10.778	11	14	1	2	2	FLJ35409, MIR137	0, 713	in gene, downstream	ActReg chr1 #490	0	1
491	1	98511461	98512255	794	1	6.417	11.667	12	20	1	2	2	FLJ35409, MIR137	-844, -131	upstream, upstream	ActReg chr1 #491	0	1
492	1	98513488	98514370	882	2	14	23.036	36	60	0	2	2	FLJ35409, MIR137	-2915, -2202	upstream, upstream	ActReg chr1 #492	1	1
493	1	98789131	98789906	775	1	9.333	10.667	14	14	0	0	0				ActReg chr1 #493	0	1
494	1	98853813	98854513	700	1	5.773	10.5	10	18	0	0	0				ActReg chr1 #494	0	1
495	1	100147924	100148428	504	1	6.5	10.188	11	14	0	0	1	PALMD	36745	in gene	ActReg chr1 #495	0	1
496	1	100315143	100316025	882	2	11.407	14.037	15	22	1	1	1	AGL	-56	upstream	ActReg chr1 #496	1	1
497	1	100435189	100435990	801	1	13.56	17.12	23	33	1	2	2	LOC730081, SLC35A3	249, 49	in gene, in gene	ActReg chr1 #497	0	1
498	1	100503181	100504076	895	2	12.286	14.5	19	28	1	1	1	HIAT1	-161	upstream	ActReg chr1 #498	1	1
499	1	100598093	100599088	995	2	12.065	11	17	26	1	2	2	SASS6, CCDC76	-79, -116	upstream, upstream	ActReg chr1 #499	1	1
500	1	100817802	100818678	876	2	10.37	12.407	19	17	1	1	1	CDC14A	217	in gene	ActReg chr1 #500	1	1
501	1	101250880	101251685	805	2	15.769	12.538	37	30	0	0	0				ActReg chr1 #501	1	1
502	1	101491168	101491887	719	1	8.391	11.391	16	18	1	2	2	DPH5, LOC100506051	-165, 93	upstream, in gene	ActReg chr1 #502	0	1
503	1	101972907	101973572	665	1	9.857	6.571	15	11	0	0	0				ActReg chr1 #503	1	0
504	1	102370724	102371170	446	1	6.5	9.429	10	18	0	0	1	OLFM3	91843	in gene	ActReg chr1 #504	0	1
505	1	102462106	102462984	878	2	17.357	19.5	37	52	0	1	1	OLFM3	245	in gene	ActReg chr1 #505	1	1
506	1	106206629	106207426	797	1	6.28	10.52	11	15	0	0	0				ActReg chr1 #506	0	1
507	1	106220999	106221444	445	1	10.286	7.357	15	10	0	0	0				ActReg chr1 #507	1	0
508	1	107479739	107480207	468	1	9.467	9.133	16	13	0	0	0				ActReg chr1 #508	1	0
509	1	107598924	107600385	1461	2	10.957	13.022	16	25	1	1	1	PRMT6	387	in gene	ActReg chr1 #509	1	1
510	1	107677919	107678695	776	2	12	12.68	22	26	0	1	1	NTNG1	-4322	upstream	ActReg chr1 #510	1	1
511	1	108533173	108533792	619	1	7.05	10.1	14	19	0	0	0				ActReg chr1 #511	0	1
512	1	108591940	108592477	537	1	9.875	11.875	14	21	0	0	0				ActReg chr1 #512	0	1
513	1	108742924	108743829	905	1	7.63	11.107	14	19	1	1	1	SLC25A24	-402	upstream	ActReg chr1 #513	0	1
514	1	109419200	109420027	827	2	9.846	10.192	18	15	1	1	1	GPSM2	10	in gene	ActReg chr1 #514	1	1
515	1	109583850	109584865	1015	1	10.438	8.645	17	18	1	1	1	WDR47	493	in gene	ActReg chr1 #515	1	0
516	1	109618286	109619022	736	2	9.609	10.13	17	21	1	1	1	TAF13	-30	upstream	ActReg chr1 #516	1	1
517	1	109632887	109633829	942	2	22.833	23.933	66	64	1	1	2	TMEM167B, SCARNA2	-45, -9457	upstream, upstream	ActReg chr1 #517	1	1
518	1	109642298	109643520	1222	2	14.256	17.769	39	45	1	1	3	TMEM167B, SCARNA2, C1orf194	9506, 94, 13570	downstream, in gene, downstream	ActReg chr1 #518	1	1
519	1	109842078	109843219	1141	1	7.4	11.417	17	21	0	0	2	MYBPHL, SORT1	7015, 97915	in gene, downstream	ActReg chr1 #519	0	1
520	1	110008730	110009493	763	1	10.833	7.833	16	14	1	1	1	SYPL2	11	in gene	ActReg chr1 #520	1	0
521	1	110025720	110027514	1794	3	20.286	22.071	69	84	1	1	3	SYPL2, ATXN7L2, CYB561D1	17517, 56, -10041	downstream, in gene, upstream	ActReg chr1 #521	1	1
522	1	110035971	110037264	1293	2	22	22.15	68	75	1	1	2	ATXN7L2, CYB561D1	10056, -41	downstream, upstream	ActReg chr1 #522	1	1
523	1	110394864	110395548	684	2	11.762	11.762	24	22	0	0	0				ActReg chr1 #523	1	1
524	1	110526907	110528089	1182	2	11.135	9.973	15	21	1	1	1	AHCYL1	190	in gene	ActReg chr1 #524	1	1
525	1	110698347	110699207	860	2	13.111	13.778	21	24	0	0	1	SLC6A17	5645	in gene	ActReg chr1 #525	1	1
526	1	110880557	110882252	1695	2	11.34	13.075	28	19	2	1	1	RBM15	-541	upstream	ActReg chr1 #526	1	1
527	1	110883553	110884217	664	1	7.35	11	11	15	0	1	1	RBM15	1940	in gene	ActReg chr1 #527	0	1
528	1	110949698	110950675	977	1	8.467	17.267	14	28	1	1	1	HBXIP	360	in gene	ActReg chr1 #528	0	1
529	1	111019544	111020175	631	1	11.5	9.55	19	17	0	0	0				ActReg chr1 #529	1	0
530	1	111085203	111086125	922	2	15.103	16.035	33	39	0	0	0				ActReg chr1 #530	1	1
531	1	111097804	111098488	684	1	7.333	13.714	13	30	1	0	0				ActReg chr1 #531	0	1
532	1	111289020	111289986	966	2	15.387	20.71	37	52	0	0	0				ActReg chr1 #532	1	1
533	1	111506497	111507335	838	1	8.462	10.962	13	15	1	1	1	C1orf103	-350	upstream	ActReg chr1 #533	0	1
534	1	111682817	111683504	687	1	7.952	11.667	13	19	1	2	2	DRAM2, CEPT1	-322, 911	upstream, in gene	ActReg chr1 #534	0	1
535	1	112297753	112298721	968	2	13.419	13.613	25	23	1	2	3	C1orf183, LOC100506343, DDX20	182, 15774, 47	in gene, downstream, in gene	ActReg chr1 #535	1	1
536	1	112375780	112376594	814	2	15.2	14.84	28	32	0	0	1	KCND3	155590	in gene	ActReg chr1 #536	1	1
537	1	112407102	112407956	854	1	7.185	12.741	18	23	0	0	1	KCND3	124248	in gene	ActReg chr1 #537	0	1
538	1	112714676	112715450	774	2	13	17.25	30	36	0	0	0				ActReg chr1 #538	1	1
539	1	112794220	112794866	646	2	12.65	10.55	24	16	0	0	0				ActReg chr1 #539	1	1
540	1	113161463	113162867	1404	2	11.386	10.75	20	18	1	2	2	ST7L, CAPZA1	-125, 90	upstream, in gene	ActReg chr1 #540	1	1
541	1	113216705	113217721	1016	1	7.226	14.677	13	23	1	1	2	CAPZA1, MOV10	55138, 165	downstream, in gene	ActReg chr1 #541	0	1
542	1	113247110	113248223	1113	2	9.324	11.529	19	18	0	1	3	MOV10, RHOC, PPM1J	30618, 2359, 10284	downstream, in gene, downstream	ActReg chr1 #542	1	1
543	1	113497873	113499223	1350	2	11.167	14.976	21	30	2	2	2	SLC16A1, LOC100506392	427, -472	in gene, upstream	ActReg chr1 #543	1	1
544	1	113615114	113616415	1301	2	13.55	19.7	25	40	1	1	1	LRIG2	-67	upstream	ActReg chr1 #544	1	1
545	1	113999421	113999929	508	1	7.062	9.875	12	14	0	0	1	MAGI3	66200	in gene	ActReg chr1 #545	0	1
546	1	114301669	114302103	434	1	5.4	11.462	7	13	1	1	2	PHTF1, RSBN1	-109, 53184	upstream, downstream	ActReg chr1 #546	0	1
547	1	114446999	114448380	1381	2	15.512	14.302	33	29	1	2	3	LOC100287722, AP4B1, DCLRE1B	48432, 52, -226	downstream, in gene, upstream	ActReg chr1 #547	1	1
548	1	114471606	114472527	921	2	15.483	12	30	21	1	1	1	HIPK1	70	in gene	ActReg chr1 #548	1	1
549	1	114656159	114657192	1033	1	11.667	11.061	15	15	0	0	1	SYT6	39797	in gene	ActReg chr1 #549	1	0
550	1	114672945	114673805	860	1	8.333	10.556	12	14	0	0	1	SYT6	23097	in gene	ActReg chr1 #550	0	1
551	1	114888996	114889610	614	1	8.684	12.737	11	22	0	0	0				ActReg chr1 #551	0	1
552	1	115299957	115300832	875	1	10.786	12.571	14	19	0	1	1	CSDE1	277	in gene	ActReg chr1 #552	0	1
553	1	115322845	115323606	761	1	12.917	9.25	24	14	1	1	1	SIKE1	83	in gene	ActReg chr1 #553	1	0
554	1	115721708	115722570	862	2	12.482	10.482	23	22	0	0	0				ActReg chr1 #554	1	1
555	1	115842757	115843449	692	1	11.333	7.714	17	12	0	0	1	NGF	37754	in gene	ActReg chr1 #555	1	0
556	1	115973257	115973887	630	1	10.526	12.737	18	23	0	0	0				ActReg chr1 #556	0	1
557	1	116270055	116270696	641	1	11.55	8.25	17	12	0	0	1	CASQ2	41051	in gene	ActReg chr1 #557	1	0
558	1	116270704	116271097	393	1	12	5.417	19	11	0	0	1	CASQ2	40526	in gene	ActReg chr1 #558	1	0
559	1	116665476	116666089	613	1	4	11.684	7	18	0	0	1	C1orf161	11406	in gene	ActReg chr1 #559	0	1
560	1	116694581	116695089	508	1	9.812	13.062	13	21	1	0	0				ActReg chr1 #560	0	1
561	1	116975621	116976647	1026	1	11.719	12.031	17	20	0	0	0				ActReg chr1 #561	0	1
562	1	117046919	117047603	684	1	10.571	8.905	16	17	0	1	2	LOC100506459, CD58	-5427, 66454	upstream, downstream	ActReg chr1 #562	1	0
563	1	117051331	117052117	786	1	7.75	10.708	14	14	0	0	2	LOC100506459, CD58	-9890, 61991	upstream, downstream	ActReg chr1 #563	0	1
564	1	117113179	117113856	677	1	9.773	11.5	13	20	1	1	2	CD58, IGSF3	198, 96797	in gene, downstream	ActReg chr1 #564	0	1
565	1	117320281	117320940	659	1	4.762	10.619	6	18	0	0	1	CD2	23524	downstream	ActReg chr1 #565	0	1
566	1	117416488	117417117	629	1	10.474	7.737	17	11	0	0	0				ActReg chr1 #566	1	0
567	1	117714321	117714960	639	1	5.5	11.2	9	19	0	0	1	VTCN1	38909	in gene	ActReg chr1 #567	0	1
568	1	117833404	117834009	605	1	9.895	6.789	16	13	0	0	0				ActReg chr1 #568	1	0
569	1	119471334	119472147	813	2	11.16	10.52	18	20	0	0	1	TBX15	60439	in gene	ActReg chr1 #569	1	1
570	1	120085023	120085977	954	2	15.567	14.5	34	40	0	0	0				ActReg chr1 #570	1	1
571	1	120146012	120146654	642	1	5.25	9.95	8	15	0	1	1	LOC644242	-4419	upstream	ActReg chr1 #571	0	1
572	1	120190412	120191303	891	1	6.643	10.786	12	16	1	1	1	ZNF697	-467	upstream	ActReg chr1 #572	0	1
573	1	120611907	120612288	381	1	8.75	11.667	15	18	1	1	1	NOTCH2	179	in gene	ActReg chr1 #573	0	1
574	1	142618430	142619257	827	2	14.577	12.577	29	28	1	0	0				ActReg chr1 #574	1	1
575	1	143467448	143467947	499	2	7.938	10.062	16	14	1	0	0				ActReg chr1 #575	1	1
576	1	144532889	144534647	1758	1	30.454	30.8	82	84	1	0	0				ActReg chr1 #576	1	0
577	1	144594050	144594499	449	1	9.786	9.643	14	13	1	0	0				ActReg chr1 #577	1	0
578	1	144890733	144892793	2060	1	13.594	15.141	27	31	0	0	1	PDE4DIP	184316	in gene	ActReg chr1 #578	0	1
579	1	144930241	144933460	3219	2	15.15	19.94	31	41	1	0	1	PDE4DIP	144229	in gene	ActReg chr1 #579	1	1
580	1	145007670	145012854	5184	1	15.037	13.086	32	28	0	1	2	PDE4DIP, LOC100505971	65817, -6211	in gene, upstream	ActReg chr1 #580	1	0
581	1	145041812	145043841	2029	1	19.141	16.406	42	35	0	0	1	PDE4DIP	33253	in gene	ActReg chr1 #581	1	0
582	1	145091349	145092989	1640	1	12.902	16.628	29	38	0	1	1	SEC22B	-4238	upstream	ActReg chr1 #582	0	1
583	1	145382170	145383344	1174	2	13.649	15.973	30	35	1	1	1	LOC100505987	-359	upstream	ActReg chr1 #583	1	1
584	1	145395175	145396464	1289	2	11.775	14.25	29	27	0	0	0				ActReg chr1 #584	1	1
585	1	145396619	145398264	1645	2	13.745	10.804	24	17	0	0	0				ActReg chr1 #585	1	1
586	1	145398888	145399711	823	2	12.16	11.52	21	20	0	0	0				ActReg chr1 #586	1	1
587	1	145470192	145471049	857	1	9.593	12.593	19	23	1	3	3	POLR3GL, ANKRD34A, LIX1L	-233, 112, -6465	upstream, in gene, upstream	ActReg chr1 #587	0	1
588	1	145507235	145508221	986	2	11.667	11.733	22	17	1	1	3	LIX1L, RBM8A, PEX11B	30643, 90, -8437	downstream, in gene, upstream	ActReg chr1 #588	1	1
589	1	145515012	145517505	2493	2	11.244	11.526	24	19	1	2	3	RBM8A, PEX11B, ITGA10	8620, 93, -8732	downstream, in gene, upstream	ActReg chr1 #589	1	1
590	1	145575356	145576284	928	1	10.207	14.207	18	23	1	1	2	ANKRD35, PIAS3	26611, -168	downstream, upstream	ActReg chr1 #590	0	1
591	1	145588525	145589759	1234	1	12.237	10	18	19	1	1	3	PIAS3, NUDT17, POLR3C	13154, 293, 21742	downstream, in gene, downstream	ActReg chr1 #591	1	0
592	1	145610534	145611380	846	2	11.692	16	21	28	2	2	2	POLR3C, RNF115	-73, -79	upstream, upstream	ActReg chr1 #592	1	1
593	1	146373488	146373870	382	1	4.182	9.917	7	16	1	2	2	LOC100505723, LOC100505752	714, 124	in gene, in gene	ActReg chr1 #593	0	1
594	1	146555861	146556968	1107	2	21.6	22.143	54	67	1	0	0				ActReg chr1 #594	1	1
595	1	146642971	146644828	1857	2	12.19	14.448	27	29	1	2	2	PRKAB2, LOC100505794	230, -427	in gene, upstream	ActReg chr1 #595	1	1
596	1	146696706	146697475	769	1	5.625	10.75	10	14	0	1	1	FMO5	140	in gene	ActReg chr1 #596	0	1
597	1	146713837	146715089	1252	2	10.282	13.59	21	24	1	1	1	CHD1L	172	in gene	ActReg chr1 #597	1	1
598	1	146976165	146976959	794	1	11.958	6.417	16	11	0	0	0				ActReg chr1 #598	1	0
599	1	147006071	147006709	638	1	8.95	12.8	14	23	0	1	1	BCL9	-6792	upstream	ActReg chr1 #599	0	1
600	1	147070652	147071849	1197	2	12.316	16.053	22	27	1	0	1	BCL9	58068	in gene	ActReg chr1 #600	1	1
601	1	147141680	147143071	1391	2	13.349	15.07	25	25	1	1	1	ACP6	259	in gene	ActReg chr1 #601	1	1
602	1	147148697	147149274	577	1	7.944	11	14	16	0	1	1	ACP6	-6351	upstream	ActReg chr1 #602	0	1
603	1	147222216	147223414	1198	2	16.216	16.486	39	41	0	0	1	GJA5	22669	downstream	ActReg chr1 #603	1	1
604	1	147735294	147736374	1080	2	14.588	13.618	40	32	1	0	0				ActReg chr1 #604	1	1
605	1	147806103	147807500	1397	2	16.5	23.932	40	62	1	0	0				ActReg chr1 #605	1	1
606	1	148000426	148001011	585	2	10.353	12	20	24	1	0	1	NBPF14	25130	downstream	ActReg chr1 #606	1	1
607	1	148241227	148241748	521	1	9.938	7.455	19	12	1	0	1	LOC100288142	119694	downstream	ActReg chr1 #607	1	0
608	1	148556525	148557158	633	1	12.7	17.6	27	36	1	1	1	NBPF15	-1347	upstream	ActReg chr1 #608	0	1
609	1	148847950	148848429	479	1	6.933	10.733	10	16	0	0	0				ActReg chr1 #609	0	1
610	1	148849989	148850383	394	1	6.25	10.25	10	15	0	0	0				ActReg chr1 #610	0	1
611	1	148927868	148928452	584	1	13.895	21.895	23	42	0	0	0				ActReg chr1 #611	0	1
612	1	149222280	149225467	3187	2	21.798	19.818	49	42	1	1	1	RNU1-5	348	downstream	ActReg chr1 #612	1	1
613	1	149857940	149860136	2196	3	14.536	13.246	24	28	1	3	3	HIST2H2BE, HIST2H2AC, HIST2H2AB	-806, 513, 428	upstream, downstream, in gene	ActReg chr1 #613	1	1
614	1	149899270	149900041	771	2	13.333	11.417	23	18	1	1	4	LOC100507640, SV2A, SF3B4, MTMR11	26119, -10221, 47, 9136	downstream, upstream, in gene, downstream	ActReg chr1 #614	1	1
615	1	149910857	149911620	763	1	9.875	12.375	15	18	0	1	2	MTMR11, OTUD7B	-2447, 71448	upstream, downstream	ActReg chr1 #615	0	1
616	1	149978609	149979443	834	1	15.115	11.923	28	25	0	0	1	OTUD7B	3660	in gene	ActReg chr1 #616	1	0
617	1	149982021	149983054	1033	1	11.906	10.75	23	16	1	1	1	OTUD7B	149	in gene	ActReg chr1 #617	1	0
618	1	150039079	150040191	1112	1	11.441	15.529	17	27	1	1	1	VPS45	293	in gene	ActReg chr1 #618	0	1
619	1	150206583	150207824	1241	1	8.692	12.718	19	19	1	1	1	ANP32E	1301	in gene	ActReg chr1 #619	0	1
620	1	150207849	150208979	1130	1	13.657	9.857	21	15	1	1	1	ANP32E	90	in gene	ActReg chr1 #620	1	0
621	1	150240464	150241843	1379	1	9.465	12.046	17	19	1	2	3	CA14, APH1A, C1orf54	10935, 379, -4030	downstream, in gene, upstream	ActReg chr1 #621	0	1
622	1	150335001	150336751	1750	2	9.345	10.927	19	17	1	1	2	PRPF3, RPRD2	41948, -1114	downstream, upstream	ActReg chr1 #622	1	1
623	1	150459448	150460280	832	2	10.615	15.538	20	29	0	1	1	TARS2	-56	upstream	ActReg chr1 #623	1	1
624	1	150550906	150552240	1334	1	9.976	12.191	14	16	1	1	1	MCL1	563	in gene	ActReg chr1 #624	0	1
625	1	150583900	150584593	693	2	14.091	13.5	28	24	0	0	0				ActReg chr1 #625	1	1
626	1	150849226	150849834	608	1	10.737	9.789	17	16	1	1	1	ARNT	-344	upstream	ActReg chr1 #626	1	0
627	1	150867969	150868624	655	1	13	13.95	22	29	0	0	0				ActReg chr1 #627	0	1
628	1	150898363	150899114	751	2	11.75	11.5	18	21	1	1	1	SETDB1	-77	upstream	ActReg chr1 #628	1	1
629	1	150949593	150950311	718	1	14.087	16.217	29	35	0	2	2	LASS2, ANXA9	-2512, -4547	upstream, upstream	ActReg chr1 #629	0	1
630	1	150980558	150981396	838	1	13.192	8.923	19	15	1	2	2	FAM63A, PRUNE	-123, 4	upstream, in gene	ActReg chr1 #630	1	0
631	1	151019784	151021408	1624	1	11.804	10.098	20	19	1	1	3	BNIPL, C1orf56, CDC42SE1	11567, 337, 11529	downstream, in gene, downstream	ActReg chr1 #631	1	0
632	1	151042659	151043800	1141	2	12.886	13.829	29	25	1	1	2	MLLT11, GABPB2	11078, 149	downstream, in gene	ActReg chr1 #632	1	1
633	1	151137988	151138984	996	2	16.936	15	37	27	0	2	5	TNFAIP8L2, LYSMD1, SCNM1, TMOD4, VPS72	9381, -62, -31, 10061, 24154	downstream, upstream, upstream, downstream, downstream	ActReg chr1 #633	1	1
634	1	151162081	151163111	1030	2	19.5	17.125	56	50	0	1	2	VPS72, PIP5K1A	44, -8425	in gene, upstream	ActReg chr1 #634	1	1
635	1	151170472	151171775	1303	2	15.95	14.05	31	31	1	1	2	VPS72, PIP5K1A	-8483, 102	upstream, in gene	ActReg chr1 #635	1	1
636	1	151226731	151227523	792	1	11.52	14.4	18	27	0	1	2	PIP5K1A, PSMD4	56106, -70	downstream, upstream	ActReg chr1 #636	0	1
637	1	151253408	151255091	1683	2	31.647	31.943	96	107	1	2	3	LOC100507670, ZNF687, PI4KB	516, -542, 44475	in gene, upstream, downstream	ActReg chr1 #637	1	1
638	1	151371631	151372702	1071	2	15.242	13.636	30	21	1	2	3	PSMB4, LOC100505497, POGZ	125, 714, 59775	in gene, in gene, downstream	ActReg chr1 #638	1	1
639	1	151373196	151374189	993	1	8.161	11.065	14	15	0	2	3	PSMB4, LOC100505497, POGZ	1651, -812, 58249	in gene, upstream, downstream	ActReg chr1 #639	0	1
640	1	151512501	151513571	1070	1	10.471	13.147	16	25	1	2	3	CGN, TUFT1, MIR554	29174, 255, -5236	downstream, in gene, upstream	ActReg chr1 #640	0	1
641	1	151546984	151548013	1029	1	9.312	14.781	17	28	0	0	1	TUFT1	34717	in gene	ActReg chr1 #641	0	1
642	1	151551027	151552573	1546	1	9.792	11.458	20	17	0	0	1	TUFT1	39019	in gene	ActReg chr1 #642	0	1
643	1	151584244	151585316	1072	2	11	12.588	19	17	1	1	1	SNX27	118	in gene	ActReg chr1 #643	1	1
644	1	151811798	151812921	1123	1	9.714	15.314	19	31	2	3	4	RORC, C2CD4D, LOC100132111, THEM5	-8011, 674, 1414, 13814	upstream, in gene, in gene, downstream	ActReg chr1 #644	0	1
645	1	151813486	151814155	669	1	11.191	9.619	16	16	0	1	4	RORC, C2CD4D, LOC100132111, THEM5	-9472, -787, 2875, 12353	upstream, upstream, in gene, downstream	ActReg chr1 #645	1	0
646	1	151881599	151882697	1098	2	16.514	14.857	34	25	1	1	1	THEM4	-35	upstream	ActReg chr1 #646	1	1
647	1	151918105	151919735	1630	2	10.294	12.392	21	26	0	0	0				ActReg chr1 #647	1	1
648	1	151952507	151953346	839	1	7.333	11.704	13	18	0	0	1	S100A10	13788	downstream	ActReg chr1 #648	0	1
649	1	151964495	151967103	2608	1	10.222	13.123	16	32	2	1	1	S100A10	915	in gene	ActReg chr1 #649	0	1
650	1	152001371	152002143	772	1	5.5	12.5	10	22	0	0	1	S100A11	7754	downstream	ActReg chr1 #650	0	1
651	1	152006787	152007579	792	1	6.375	11.875	11	15	0	1	1	S100A11	2328	in gene	ActReg chr1 #651	0	1
652	1	152020196	152021349	1153	2	14.917	12.889	25	26	0	0	0				ActReg chr1 #652	1	1
653	1	152160993	152162118	1125	1	10	14.057	16	22	1	0	0				ActReg chr1 #653	0	1
654	1	152216878	152217953	1075	2	10.882	11.735	19	18	0	0	0				ActReg chr1 #654	1	1
655	1	153072689	153073096	407	1	11.231	8	19	13	0	1	1	SPRR2E	-5891	upstream	ActReg chr1 #655	1	0
656	1	153394682	153395609	927	2	13.931	18.586	30	45	0	0	1	S100A7A	6145	in gene	ActReg chr1 #656	1	1
657	1	153424691	153425444	753	2	13.708	13.667	30	27	0	0	1	S100A7	8070	downstream	ActReg chr1 #657	1	1
658	1	153462462	153463542	1080	1	10.353	11.647	16	16	0	0	0				ActReg chr1 #658	0	1
659	1	153505692	153506898	1206	2	11.079	12.184	24	19	0	2	4	LOC100505623, S100A6, S100A5, S100A4	233, 2422, 7946, 11987	in gene, downstream, downstream, downstream	ActReg chr1 #659	1	1
660	1	153507469	153509633	2164	2	13.853	13.323	25	29	1	2	4	LOC100505623, S100A6, S100A5, S100A4	2489, 166, 5690, 9731	downstream, in gene, downstream, downstream	ActReg chr1 #660	1	1
661	1	153517190	153518175	985	1	10.3	14.033	17	23	0	2	5	LOC100505623, S100A6, S100A5, S100A4, S100A3	11620, -8965, -3441, 600, 4052	downstream, upstream, upstream, in gene, downstream	ActReg chr1 #661	0	1
662	1	153538004	153539888	1884	2	11.288	13.034	22	23	0	1	1	S100A2	-640	upstream	ActReg chr1 #662	1	1
663	1	153540021	153541549	1528	2	11.167	12.625	23	18	0	1	1	S100A2	-2479	upstream	ActReg chr1 #663	1	1
664	1	153580794	153583415	2621	2	11.976	15.11	21	27	0	1	3	S100A16, S100A14, S100A13	3410, 6686, 24464	in gene, downstream, downstream	ActReg chr1 #664	1	1
665	1	153599308	153600221	913	1	12.786	10.714	17	16	0	2	3	S100A13, S100A1, C1orf77	6804, -1109, -6761	in gene, upstream, upstream	ActReg chr1 #665	1	0
666	1	153605958	153607020	1062	1	7.485	12.697	14	21	1	2	3	S100A13, S100A1, C1orf77	79, 5616, -36	in gene, downstream, upstream	ActReg chr1 #666	0	1
667	1	153699795	153700535	740	2	10.478	9.909	19	21	1	1	1	INTS3	-402	upstream	ActReg chr1 #667	1	1
668	1	153918000	153919638	1638	2	17.726	18.608	55	58	1	1	2	DENND4B, CRTC2	335, 12224	in gene, downstream	ActReg chr1 #668	1	1
669	1	153930070	153931529	1459	2	14.391	11.609	27	20	1	1	3	CRTC2, SLC39A1, CREB3L4	244, 9389, -9598	in gene, downstream, upstream	ActReg chr1 #669	1	1
670	1	153935581	153936689	1108	1	12.571	11.086	18	15	1	2	3	CRTC2, SLC39A1, CREB3L4	-5092, 4053, -4262	upstream, in gene, upstream	ActReg chr1 #670	0	1
671	1	153949338	153950678	1340	2	13.309	12.214	22	19	1	1	4	SLC39A1, CREB3L4, JTB, RAB13	-9820, 9611, 443, 8798	upstream, downstream, in gene, downstream	ActReg chr1 #671	1	1
672	1	153962812	153963653	841	1	9.222	14	14	21	1	2	3	RAB13, RPS27, NUP210L	-4426, -7, 164360	upstream, upstream, downstream	ActReg chr1 #672	0	1
673	1	154154775	154156189	1414	2	13.068	11.182	23	20	1	0	2	TPM3, MIR190B	9127, 10737	in gene, downstream	ActReg chr1 #673	1	1
674	1	154192495	154193605	1110	1	9.8	12.771	19	20	1	2	2	C1orf43, UBAP2L	223, 395	in gene, in gene	ActReg chr1 #674	0	1
675	1	154298256	154299386	1130	1	9.514	11.286	16	16	1	1	2	AQP10, ATP8B2	5229, 785	downstream, in gene	ActReg chr1 #675	0	1
676	1	154378048	154379038	990	1	9.194	11.645	14	17	1	1	1	IL6R	874	in gene	ActReg chr1 #676	0	1
677	1	154531130	154532421	1291	2	13.244	12.293	21	22	1	1	2	UBE2Q1, CHRNB2	-655, -8482	upstream, upstream	ActReg chr1 #677	1	1
678	1	154539445	154541107	1662	2	12.442	16.173	33	40	1	1	2	UBE2Q1, CHRNB2	-9156, 19	upstream, in gene	ActReg chr1 #678	1	1
679	1	154580019	154580975	956	1	9.967	12.933	15	19	1	0	1	ADAR	19959	in gene	ActReg chr1 #679	0	1
680	1	154599730	154600712	982	1	9.387	12.29	18	18	1	1	1	ADAR	235	in gene	ActReg chr1 #680	0	1
681	1	154908704	154910382	1678	2	17.868	19.038	40	41	1	1	2	PMVK, PBXIP1	-59, 19024	upstream, downstream	ActReg chr1 #681	1	1
682	1	154933753	154935125	1372	2	13.814	15.395	27	38	1	2	3	PBXIP1, PYGO2, SHC1	-5872, -181, 12520	upstream, upstream, downstream	ActReg chr1 #682	1	1
683	1	154942921	154944121	1200	1	11.703	13.919	20	24	0	2	4	PYGO2, SHC1, CKS1B, MIR4258	-9263, 3438, -3597, -4648	upstream, in gene, upstream, upstream	ActReg chr1 #683	0	1
684	1	154955308	154956043	735	1	12.043	17.826	20	36	0	1	4	SHC1, CKS1B, MIR4258, FLAD1	-8716, 8557, 7506, -95	upstream, downstream, downstream, upstream	ActReg chr1 #684	0	1
685	1	154973157	154975020	1863	3	14.603	17.069	36	31	2	1	3	FLAD1, LENEP, ZBTB7B	18318, 8026, -1024	downstream, downstream, upstream	ActReg chr1 #685	1	1
686	1	154975676	154976955	1279	1	12.325	10.975	20	19	1	1	2	LENEP, ZBTB7B	10253, 1203	downstream, in gene	ActReg chr1 #686	1	0
687	1	155022251	155023734	1483	1	16.956	11.826	32	24	1	1	3	DCST1, LOC100505666, ADAM15	16692, 13427, -770	in gene, in gene, upstream	ActReg chr1 #687	1	0
688	1	155035292	155036667	1375	1	9.907	13.698	16	26	1	2	3	LOC100505666, ADAM15, EFNA4	440, 12217, -234	in gene, downstream, upstream	ActReg chr1 #688	0	1
689	1	155099166	155100313	1147	1	9.833	14.611	16	23	1	1	2	EFNA1, RAG1AP1	-610, -8549	upstream, upstream	ActReg chr1 #689	0	1
690	1	155100797	155101985	1188	1	11	10.053	18	16	0	2	2	EFNA1, RAG1AP1	1042, -6897	in gene, upstream	ActReg chr1 #690	1	0
691	1	155107779	155108984	1205	1	8.297	12.784	13	17	1	1	3	EFNA1, RAG1AP1, DPM3	8032, 93, 4615	downstream, in gene, downstream	ActReg chr1 #691	0	1
692	1	155112098	155113366	1268	1	11.872	13.513	22	22	1	1	3	EFNA1, RAG1AP1, DPM3	12383, 4444, 264	downstream, downstream, in gene	ActReg chr1 #692	0	1
693	1	155145013	155146985	1972	2	30.21	29.823	156	142	1	2	2	KRTCAP2, TRIM46	-195, -361	upstream, upstream	ActReg chr1 #693	1	1
694	1	155163121	155165003	1882	2	10.983	13.136	20	21	2	3	5	TRIM46, MUC1, MIR92B, THBS3, LOC100129268	17702, -1362, -906, 13628, -6531	downstream, upstream, upstream, downstream, upstream	ActReg chr1 #694	1	1
695	1	155196396	155198112	1716	1	10.111	13.185	16	21	1	0	1	GBA	17399	downstream	ActReg chr1 #695	0	1
696	1	155214222	155215155	933	2	12.69	14.897	23	28	0	1	2	GBA, FAM189B	-35, 10586	upstream, downstream	ActReg chr1 #696	1	1
697	1	155220216	155220994	778	1	6.48	11.88	14	22	1	1	3	GBA, FAM189B, SCAMP3	-5952, 4669, 11590	upstream, in gene, downstream	ActReg chr1 #697	0	1
698	1	155231621	155232556	935	1	11.379	14.31	15	27	1	2	3	FAM189B, SCAMP3, CLK2	-6814, 107, 11193	upstream, in gene, downstream	ActReg chr1 #698	0	1
699	1	155246699	155248610	1911	1	7.85	12.533	15	21	1	2	2	CLK2, HCN3	-4373, 280	upstream, in gene	ActReg chr1 #699	0	1
700	1	155278046	155279356	1310	2	11.878	13.854	22	27	1	2	2	PKLR, FDPS	-7476, 162	upstream, in gene	ActReg chr1 #700	1	1
701	1	155293529	155294753	1224	1	10.436	11.974	15	20	1	1	3	FDPS, C1orf104, RUSC1	15602, -203, 3501	downstream, upstream, in gene	ActReg chr1 #701	0	1
702	1	155531766	155533346	1580	2	14.88	16.28	46	48	1	2	2	ASH1L, LOC645676	-232, 784	upstream, in gene	ActReg chr1 #702	1	1
703	1	155657876	155659182	1306	2	17.537	24.585	53	70	1	2	2	YY1AP1, DAP3	262, -345	in gene, upstream	ActReg chr1 #703	1	1
704	1	155714828	155715658	830	1	9.269	14.423	17	25	1	1	3	DAP3, LOC100505728, GON4L	56369, 530, 111729	downstream, in gene, downstream	ActReg chr1 #704	0	1
705	1	155826490	155827535	1045	2	19.212	22.909	46	66	0	2	2	GON4L, SYT11	-40, -2248	upstream, upstream	ActReg chr1 #705	1	1
706	1	155829813	155830676	863	1	8.741	13.037	17	22	1	2	2	GON4L, SYT11	-3272, 984	upstream, in gene	ActReg chr1 #706	0	1
707	1	155903735	155904681	946	2	13.6	16.8	27	28	1	2	3	KIAA0907, SCARNA4, RXFP4	-20, -8331, -7272	upstream, upstream, upstream	ActReg chr1 #707	1	1
708	1	155940174	155941039	865	1	11.148	7.741	19	17	0	0	1	ARHGEF2	7730	in gene	ActReg chr1 #708	1	0
709	1	156023488	156025234	1746	2	14.185	14.6	26	30	1	3	3	UBQLN4, ROBLD3, RAB25	-845, -156, -6605	upstream, upstream, upstream	ActReg chr1 #709	1	1
710	1	156074602	156075294	692	1	8.81	11.905	12	17	0	0	1	LMNA	-9513	upstream	ActReg chr1 #710	0	1
711	1	156083705	156086002	2297	2	11.194	13.764	22	26	1	1	1	LMNA	392	in gene	ActReg chr1 #711	1	1
712	1	156092209	156093040	831	1	9.615	11.654	15	17	0	0	1	LMNA	8163	in gene	ActReg chr1 #712	0	1
713	1	156095807	156097296	1489	2	14.702	11.915	24	19	0	0	1	LMNA	12090	in gene	ActReg chr1 #713	1	1
714	1	156163245	156164373	1128	1	7.152	12.686	12	20	1	1	1	SLC25A44	79	in gene	ActReg chr1 #714	0	1
715	1	156230329	156231168	839	1	9.037	14.37	16	23	0	0	1	SMG5	21872	in gene	ActReg chr1 #715	0	1
716	1	156308017	156308843	826	1	11.192	12.115	18	20	1	3	3	CCT3, LOC100505747, C1orf182	-235, -1401, 1325	upstream, upstream, in gene	ActReg chr1 #716	0	1
717	1	156383635	156384769	1134	1	10.694	14.222	20	28	0	1	3	C1orf61, LOC100505765, MIR9-1	14982, -1517, 6019	in gene, upstream, downstream	ActReg chr1 #717	0	1
718	1	156390973	156391946	973	2	14.677	11.032	27	19	1	1	3	C1orf61, LOC100505765, MIR9-1	7725, -8774, -1238	in gene, upstream, upstream	ActReg chr1 #718	1	1
719	1	156425795	156427206	1411	2	12.5	12.523	19	24	1	0	1	MEF2D	44029	downstream	ActReg chr1 #719	1	1
720	1	156469841	156471702	1861	2	15.155	18.259	37	41	1	1	1	MEF2D	-242	upstream	ActReg chr1 #720	1	1
721	1	156472739	156473630	891	1	11.148	15.741	21	27	0	1	1	MEF2D	-2655	upstream	ActReg chr1 #721	0	1
722	1	156474422	156476016	1594	2	19.16	19.28	52	49	1	1	1	MEF2D	-4690	upstream	ActReg chr1 #722	1	1
723	1	156521353	156522189	836	1	12.154	14.577	22	29	0	0	1	IQGAP3	20625	in gene	ActReg chr1 #723	0	1
724	1	156571003	156572256	1253	2	9.625	12.075	15	20	0	1	2	APOA1BP, GPATCH4	10071, -359	downstream, upstream	ActReg chr1 #724	1	1
725	1	156621343	156622266	923	1	10.517	13.931	16	23	0	0	1	BCAN	10064	in gene	ActReg chr1 #725	0	1
726	1	156629678	156630745	1067	2	14.758	16.121	25	28	0	0	2	BCAN, NES	18471, 16978	downstream, downstream	ActReg chr1 #726	1	1
727	1	156630750	156632673	1923	2	12.918	15.393	24	34	0	0	2	BCAN, NES	19971, 15478	downstream, downstream	ActReg chr1 #727	1	1
728	1	156646307	156647581	1274	1	8.641	14.487	17	19	1	1	1	NES	245	in gene	ActReg chr1 #728	0	1
729	1	156697764	156699230	1466	2	13.733	13.044	33	31	1	2	3	ISG20L2, C1orf66, MRPL24	-792, 234, 12426	upstream, in gene, downstream	ActReg chr1 #729	1	1
730	1	156710147	156711654	1507	2	14.761	13.468	36	26	1	1	3	C1orf66, MRPL24, HDGF	12637, 23, 11340	downstream, in gene, downstream	ActReg chr1 #730	1	1
731	1	156717553	156719125	1572	1	10.347	11.714	15	20	0	1	2	MRPL24, HDGF	-7416, 3901	upstream, in gene	ActReg chr1 #731	0	1
732	1	156721361	156722401	1040	2	26.303	28.212	78	81	1	1	1	HDGF	359	in gene	ActReg chr1 #732	1	1
733	1	156736120	156737894	1774	2	17.054	19.893	41	45	1	1	1	PRCC	-267	upstream	ActReg chr1 #733	1	1
734	1	156915701	156916772	1071	1	10.235	11.853	19	18	0	0	2	ARHGEF11, MIR765	98926, -10200	in gene, upstream	ActReg chr1 #734	0	1
735	1	157107533	157108913	1380	2	13.395	12.93	20	24	1	1	1	ETV3	160	in gene	ActReg chr1 #735	1	1
736	1	158007446	158008265	819	1	13.962	9.615	27	15	0	0	2	KIRREL, LOC100505785	44792, 12510	in gene, downstream	ActReg chr1 #736	1	0
737	1	158114580	158115483	903	1	8.536	11.857	18	16	0	1	1	hCG_1654703	-4601	upstream	ActReg chr1 #737	0	1
738	1	158115670	158116541	871	1	8.296	14.37	14	27	0	1	1	hCG_1654703	-5675	upstream	ActReg chr1 #738	0	1
739	1	158150546	158151377	831	1	8.808	13.192	15	20	1	1	1	CD1D	1224	in gene	ActReg chr1 #739	0	1
740	1	158969271	158970070	799	2	11.6	11.32	18	22	0	0	1	IFI16	-10012	upstream	ActReg chr1 #740	1	1
741	1	159046261	159047577	1316	1	9.61	13.634	14	24	0	1	1	AIM2	-272	upstream	ActReg chr1 #741	0	1
742	1	159061033	159061976	943	2	12.414	12.034	16	19	0	0	0				ActReg chr1 #742	1	1
743	1	159145022	159145943	921	2	16.035	13.034	34	29	0	0	1	CADM3	4105	in gene	ActReg chr1 #743	1	1
744	1	159146463	159147725	1262	2	23.875	26.625	82	83	0	0	1	CADM3	5717	in gene	ActReg chr1 #744	1	1
745	1	159774403	159775410	1007	2	11.452	13.613	20	25	0	1	1	FCRL6	2733	in gene	ActReg chr1 #745	1	1
746	1	159879929	159880746	817	1	6.731	11.423	11	17	0	0	1	TAGLN2	14947	downstream	ActReg chr1 #746	0	1
747	1	159893975	159895798	1823	2	15.105	15.895	33	33	1	1	2	TAGLN2, IGSF9	398, 20500	in gene, downstream	ActReg chr1 #747	1	1
748	1	160000771	160002245	1474	2	10.783	13	23	25	1	1	2	PIGM, KCNJ10	275, 38543	in gene, downstream	ActReg chr1 #748	1	1
749	1	160175147	160176359	1212	1	8.474	12.447	14	20	1	1	3	CASQ1, PEA15, DCAF8	15468, 628, 56597	downstream, in gene, downstream	ActReg chr1 #749	0	1
750	1	160231702	160232593	891	2	12.036	13.571	22	20	1	2	3	DCAF8, LOC100287049, LOC100505665	203, 9443, 629	in gene, in gene, in gene	ActReg chr1 #750	1	1
751	1	160254505	160255316	811	2	13.04	11.92	23	26	0	1	2	PEX19, COPA	31, 58444	in gene, downstream	ActReg chr1 #751	1	1
752	1	160795809	160796495	686	2	11.857	12.524	24	25	0	0	2	LY9, CD244	30224, 36540	in gene, downstream	ActReg chr1 #752	1	1
753	1	161087190	161088317	1127	2	12.371	12.771	23	16	1	2	3	PFDN2, NIT1, DEDD	113, -109, 14725	in gene, upstream, downstream	ActReg chr1 #753	1	1
754	1	161101934	161103158	1224	2	12.658	13.921	29	26	1	1	2	NIT1, DEDD	14684, -68	downstream, upstream	ActReg chr1 #754	1	1
755	1	161123595	161124219	624	1	10.79	13.947	18	25	0	2	2	UFC1, USP21	373, -5347	in gene, upstream	ActReg chr1 #755	0	1
756	1	161128389	161129903	1514	2	10.766	10.702	18	16	1	2	3	UFC1, USP21, PPOX	5612, -108, -7035	downstream, upstream, upstream	ActReg chr1 #756	1	1
757	1	161135469	161137078	1609	2	18.94	22.92	59	63	1	1	4	UFC1, USP21, PPOX, B4GALT3	12739, 7019, 92, 11041	downstream, downstream, in gene, downstream	ActReg chr1 #757	1	1
758	1	161171788	161172654	866	1	11.482	15.815	16	26	1	1	2	ADAMTS4, NDUFS2	-3376, 3116	upstream, in gene	ActReg chr1 #758	0	1
759	1	161195364	161196497	1133	1	7.514	11.943	13	19	0	2	4	FCER1G, APOA2, TOMM40L, NR1I3	10843, -2512, 97, 12070	downstream, upstream, in gene, downstream	ActReg chr1 #759	0	1
760	1	161348677	161349299	622	2	9.368	9.947	20	21	0	0	0				ActReg chr1 #760	1	1
761	1	161359288	161360704	1416	3	10.711	11.644	19	25	1	0	1	LOC100505703	-9203	upstream	ActReg chr1 #761	1	1
762	1	161368779	161370163	1384	2	13.605	14.907	24	24	1	1	1	LOC100505703	272	in gene	ActReg chr1 #762	1	1
763	1	161391517	161392166	649	2	10.667	9.905	16	21	0	0	1	LOC100505703	22642	in gene	ActReg chr1 #763	1	1
764	1	161410041	161410690	649	1	7.143	10	13	18	1	0	0				ActReg chr1 #764	0	1
765	1	161468351	161468943	592	1	10.579	11.21	18	20	0	1	1	FCGR2A	-6558	upstream	ActReg chr1 #765	0	1
766	1	161500512	161501191	679	1	5.955	10.273	14	15	1	0	1	HSPA6	6815	downstream	ActReg chr1 #766	0	1
767	1	161509606	161510303	697	2	13.524	16.667	25	33	0	0	1	FCGR3A	10459	downstream	ActReg chr1 #767	1	1
768	1	161691504	161692274	770	2	13.083	16.167	32	34	0	1	2	FCRLA, FCRLB	15127, -568	downstream, upstream	ActReg chr1 #768	1	1
769	1	161695350	161696905	1555	2	14.082	14.792	29	25	1	0	1	FCRLB	3670	in gene	ActReg chr1 #769	1	1
770	1	161699853	161700497	644	1	13.95	9.3	19	13	0	0	1	FCRLB	7718	downstream	ActReg chr1 #770	1	0
771	1	161719114	161720391	1277	2	14.375	15.525	31	29	1	1	1	DUSP12	171	in gene	ActReg chr1 #771	1	1
772	1	161735813	161736506	693	2	12.524	12.905	21	21	0	1	2	DUSP12, ATF6	16578, 75	downstream, in gene	ActReg chr1 #772	1	1
773	1	161972775	161973478	703	1	11.682	12.454	15	19	0	0	1	OLFML2B	20518	in gene	ActReg chr1 #773	0	1
774	1	162024817	162025428	611	1	6.474	12.737	10	19	0	0	0				ActReg chr1 #774	0	1
775	1	162279845	162280755	910	2	15.393	14.536	30	33	0	0	1	NOS1AP	240719	in gene	ActReg chr1 #775	1	1
776	1	162374409	162375111	702	1	10.773	6.182	19	12	0	0	1	SH2D1B	7168	in gene	ActReg chr1 #776	1	0
777	1	162467487	162468437	950	2	12.8	12.433	21	28	1	1	1	UHMK1	998	in gene	ActReg chr1 #777	1	1
778	1	162530343	162532491	2148	2	10.746	13.672	20	28	1	1	1	UAP1	121	in gene	ActReg chr1 #778	1	1
779	1	162575169	162575815	646	1	7.1	10.3	13	16	0	0	1	UAP1	44196	downstream	ActReg chr1 #779	0	1
780	1	162602585	162603378	793	1	8.8	10.64	16	17	0	1	1	DDR2	753	in gene	ActReg chr1 #780	0	1
781	1	163005438	163006123	685	1	10.636	10.046	18	18	0	0	0				ActReg chr1 #781	1	0
782	1	163017602	163018553	951	1	7.034	10.345	14	16	0	0	0				ActReg chr1 #782	0	1
783	1	163291197	163292301	1104	2	21.057	25.657	51	66	1	1	1	NUF2	26	in gene	ActReg chr1 #783	1	1
784	1	164527728	164528329	601	1	10.632	8.158	17	14	0	1	1	PBX1	-774	upstream	ActReg chr1 #784	1	0
785	1	165131967	165132734	767	1	13.625	16.375	24	40	0	0	0				ActReg chr1 #785	0	1
786	1	165508346	165509261	915	2	11.793	10.345	20	21	0	1	2	LOC400794, LRRC52	42538, -4675	in gene, upstream	ActReg chr1 #786	1	1
787	1	165599682	165601140	1458	2	10.533	12.556	23	20	1	1	1	MGST3	-39	upstream	ActReg chr1 #787	1	1
788	1	165667390	165668248	858	1	13.444	11.259	19	19	1	1	1	ALDH9A1	81	in gene	ActReg chr1 #788	1	0
789	1	165737712	165738582	870	2	13.111	13.148	27	21	1	2	2	TMCO1, LOC100147773	-12, -19	upstream, upstream	ActReg chr1 #789	1	1
790	1	165797405	165797995	590	1	10.684	8.789	15	13	1	1	1	UCK2	810	in gene	ActReg chr1 #790	1	0
791	1	165918556	165919183	627	1	13.65	11.35	22	18	0	0	0				ActReg chr1 #791	1	0
792	1	166135923	166136959	1036	2	9.5	9.906	17	19	1	1	1	FAM78B	-483	upstream	ActReg chr1 #792	1	1
793	1	166139711	166141121	1410	2	11.889	12.911	21	23	0	1	1	FAM78B	-4458	upstream	ActReg chr1 #793	1	1
794	1	166808127	166808872	745	1	9.913	13.125	17	24	1	1	1	POGK	-225	upstream	ActReg chr1 #794	0	1
795	1	166844669	166846004	1335	2	15.5	13.976	38	35	1	1	1	TADA1	318	in gene	ActReg chr1 #795	1	1
796	1	166921361	166922185	824	2	12.769	12.192	23	22	0	0	1	ILDR2	22788	in gene	ActReg chr1 #796	1	1
797	1	167105307	167106043	736	1	9.826	12.913	16	22	0	0	1	DUSP27	41588	downstream	ActReg chr1 #797	0	1
798	1	167126242	167126834	592	1	8.833	12.389	13	21	0	0	0				ActReg chr1 #798	0	1
799	1	167164987	167165594	607	1	12.579	7.368	22	11	0	0	0				ActReg chr1 #799	1	0
800	1	167189208	167190554	1346	2	13.976	13.405	27	21	1	1	1	POU2F1	-262	upstream	ActReg chr1 #800	1	1
801	1	167190944	167191914	970	2	10.032	10.516	22	15	1	1	1	POU2F1	1286	in gene	ActReg chr1 #801	1	1
802	1	167486497	167487252	755	1	10.652	15.783	17	23	0	1	1	CD247	973	in gene	ActReg chr1 #802	0	1
803	1	167522516	167523010	494	1	13	11.438	18	18	1	1	1	CREG1	293	in gene	ActReg chr1 #803	1	0
804	1	167532377	167533555	1178	1	10.324	13.432	20	22	0	0	1	CREG1	-9910	upstream	ActReg chr1 #804	0	1
805	1	167683273	167685154	1881	2	14.542	15.661	31	39	2	1	2	RCSD1, MPZL1	84739, -6974	downstream, upstream	ActReg chr1 #805	1	1
806	1	167690417	167691715	1298	1	12.049	16.024	16	26	1	1	1	MPZL1	-121	upstream	ActReg chr1 #806	0	1
807	1	167904597	167906862	2265	2	10	11.409	16	21	1	2	2	BRP44, DCAF6	549, -179	in gene, upstream	ActReg chr1 #807	1	1
808	1	168147582	168149061	1479	1	8.66	13.575	13	23	1	1	1	TIPRL	150	in gene	ActReg chr1 #808	0	1
809	1	168206137	168206841	704	1	11.591	13.182	19	21	0	0	1	SFT2D2	11234	in gene	ActReg chr1 #809	0	1
810	1	168290001	168290694	693	1	10.954	10.5	15	18	0	0	1	TBX19	40069	downstream	ActReg chr1 #810	0	1
811	1	168435146	168435873	727	1	11.826	10.13	16	18	0	0	0				ActReg chr1 #811	1	0
812	1	168445739	168446954	1215	1	10.684	10.342	18	18	0	0	0				ActReg chr1 #812	1	0
813	1	168592137	168592822	685	1	11.524	8.048	16	14	0	0	0				ActReg chr1 #813	1	0
814	1	168678246	168679848	1602	1	10.88	8.12	16	15	0	0	1	DPT	19395	in gene	ActReg chr1 #814	1	0
815	1	168688385	168689221	836	2	12.615	10.923	26	21	0	0	1	DPT	9639	in gene	ActReg chr1 #815	1	1
816	1	169074691	169075838	1147	1	8.057	12.886	13	21	1	1	1	ATP1B1	-683	upstream	ActReg chr1 #816	0	1
817	1	169075844	169076483	639	1	10.15	14.5	18	20	1	1	1	ATP1B1	216	in gene	ActReg chr1 #817	0	1
818	1	169085024	169085808	784	1	11.32	13.4	20	23	0	0	1	ATP1B1	9469	in gene	ActReg chr1 #818	0	1
819	1	169132229	169133005	776	1	10.375	8.75	16	17	0	0	1	NME7	204569	in gene	ActReg chr1 #819	1	0
820	1	169280993	169281889	896	2	18.679	26.786	50	73	0	0	1	NME7	55745	in gene	ActReg chr1 #820	1	1
821	1	169564801	169565406	605	1	9.611	11.778	19	20	0	0	2	F5, SELP	-9334, 34274	upstream, in gene	ActReg chr1 #821	0	1
822	1	169763744	169764527	783	2	13.24	12.92	18	23	1	2	2	C1orf156, C1orf112	-104, -415	upstream, upstream	ActReg chr1 #822	1	1
823	1	169862846	169863568	722	2	12.522	14.783	22	35	1	1	1	SCYL3	-131	upstream	ActReg chr1 #823	1	1
824	1	169968348	169968975	627	1	5	11.4	9	16	0	0	1	KIFAP3	75218	in gene	ActReg chr1 #824	0	1
825	1	170043180	170044246	1066	2	16.333	13.454	26	23	1	1	1	KIFAP3	166	in gene	ActReg chr1 #825	1	1
826	1	170083495	170084993	1498	2	10.468	13.809	31	37	0	0	0				ActReg chr1 #826	1	1
827	1	170265755	170266250	495	1	10.062	8.938	16	16	0	0	0				ActReg chr1 #827	1	0
828	1	170489576	170490002	426	1	10.923	8.077	14	14	0	0	0				ActReg chr1 #828	1	0
829	1	170500683	170501988	1305	2	14.951	13.561	28	31	0	1	1	GORAB	72	in gene	ActReg chr1 #829	1	1
830	1	170667753	170668275	522	1	5.625	11.688	10	19	0	0	1	PRRX1	34701	in gene	ActReg chr1 #830	0	1
831	1	170677077	170677702	625	1	11	8.3	17	12	0	0	1	PRRX1	44076	in gene	ActReg chr1 #831	1	0
832	1	170776307	170777107	800	2	12.12	10.8	25	14	0	0	0				ActReg chr1 #832	1	1
833	1	171196818	171197252	434	1	10.643	7.929	15	12	0	0	0				ActReg chr1 #833	1	0
834	1	171282841	171283485	644	1	6.15	11.25	10	18	0	1	1	FMO4	-323	upstream	ActReg chr1 #834	0	1
835	1	171453903	171455296	1393	2	11.364	10.204	26	22	1	1	1	BAT2L2	-67	upstream	ActReg chr1 #835	1	1
836	1	171710559	171711862	1303	2	18.61	19.659	52	45	1	1	1	VAMP4	169	in gene	ActReg chr1 #836	1	1
837	1	171763105	171763936	831	2	12.423	10.269	24	23	0	0	1	METTL13	12759	in gene	ActReg chr1 #837	1	1
838	1	171810068	171811335	1267	2	9.775	12.4	18	22	1	1	1	DNM3	80	in gene	ActReg chr1 #838	1	1
839	1	171813384	171814092	708	1	11.227	6.227	15	8	0	0	1	DNM3	3117	in gene	ActReg chr1 #839	1	0
840	1	172412648	172413817	1169	2	28.444	30.389	74	100	1	1	2	C1orf105, PIGC	23404, -2	in gene, upstream	ActReg chr1 #840	1	1
841	1	172501104	172502978	1874	2	15.356	14.763	33	26	1	1	1	C1orf9	-219	upstream	ActReg chr1 #841	1	1
842	1	172557781	172558543	762	2	13.417	11.458	23	17	0	0	1	C1orf9	55902	in gene	ActReg chr1 #842	1	1
843	1	172578534	172579121	587	1	10.444	5.833	17	9	0	0	1	C1orf9	76567	in gene	ActReg chr1 #843	1	0
844	1	172607748	172609165	1417	2	17.591	14.523	49	35	0	0	0				ActReg chr1 #844	1	1
845	1	172623541	172624129	588	1	6.368	11.579	9	15	0	1	1	FASLG	-4350	upstream	ActReg chr1 #845	0	1
846	1	172668150	172668807	657	1	11.381	7.905	17	14	0	0	0				ActReg chr1 #846	1	0
847	1	172902971	172903837	866	2	11.741	11.444	17	20	0	0	0				ActReg chr1 #847	1	1
848	1	172917404	172918151	747	1	8.375	13.542	21	29	0	0	0				ActReg chr1 #848	0	1
849	1	172968285	172968948	663	1	12.429	6.81	25	12	0	0	0				ActReg chr1 #849	1	0
850	1	173031159	173031829	670	1	16.095	17.476	32	32	0	0	0				ActReg chr1 #850	0	1
851	1	173091990	173092599	609	1	11.053	7.263	18	10	0	0	0				ActReg chr1 #851	1	0
852	1	173238487	173239152	665	1	11.714	9.714	18	13	0	0	1	LOC100506023	207475	in gene	ActReg chr1 #852	1	0
853	1	173445689	173446324	635	1	7.8	11	16	16	1	2	2	LOC100506023, PRDX6	288, -480	in gene, upstream	ActReg chr1 #853	0	1
854	1	173683646	173684610	964	2	14.645	13.129	26	32	1	1	1	KLHL20	48	in gene	ActReg chr1 #854	1	1
855	1	173793174	173794377	1203	2	14.71	12.237	26	25	1	2	2	CENPL, DARS2	2, -22	in gene, upstream	ActReg chr1 #855	1	1
856	1	173836482	173837918	1436	2	12.409	14.182	21	28	1	12	14	DARS2, LOC100506046, GAS5, SNORD81, SNORD47, SNORD80, SNORD79, SNORD78, SNORD44, SNORD77, SNORD76, SNORD75, SNORD74, ZBTB37	43403, 5910, -75, -3845, -3617, -3159, -2632, -2376, -2034, -1691, -1347, -1124, -317, -293	downstream, downstream, upstream, upstream, upstream, upstream, upstream, upstream, upstream, upstream, upstream, upstream, upstream, upstream	ActReg chr1 #856	1	1
857	1	173839390	173840072	682	1	7.091	12.409	11	18	0	12	13	LOC100506046, GAS5, SNORD81, SNORD47, SNORD80, SNORD79, SNORD78, SNORD44, SNORD77, SNORD76, SNORD75, SNORD74, ZBTB37	8441, -2606, -6376, -6148, -5690, -5163, -4907, -4565, -4222, -3878, -3655, -2848, 2238	downstream, upstream, upstream, upstream, upstream, upstream, upstream, upstream, upstream, upstream, upstream, upstream, in gene	ActReg chr1 #857	0	1
858	1	173990651	173991948	1297	1	9.878	15.585	22	25	1	0	0				ActReg chr1 #858	0	1
859	1	174021092	174021703	611	1	7.368	10.684	13	19	0	0	0				ActReg chr1 #859	0	1
860	1	174128035	174129378	1343	1	10.524	12.548	18	20	1	1	1	RABGAP1L	72	in gene	ActReg chr1 #860	0	1
861	1	174367081	174367703	622	1	7.947	10.368	15	14	0	0	1	RABGAP1L	238758	in gene	ActReg chr1 #861	0	1
862	1	174628840	174629386	546	1	8.294	10.823	14	17	0	0	1	RABGAP1L	500479	in gene	ActReg chr1 #862	0	1
863	1	174968200	174969725	1525	3	13.085	14.617	30	28	1	1	2	LOC100506087, CACYBP	35057, 391	downstream, in gene	ActReg chr1 #863	1	1
864	1	175138263	175139739	1476	2	11.022	12.935	19	19	0	0	1	KIAA0040	23228	in gene	ActReg chr1 #864	1	1
865	1	175166099	175167218	1119	1	10.6	6.229	20	10	0	1	1	KIAA0040	-4429	upstream	ActReg chr1 #865	1	0
866	1	175642214	175643280	1066	1	8.697	12.576	13	22	0	0	1	TNR	70005	in gene	ActReg chr1 #866	0	1
867	1	175694578	175695471	893	2	13.25	18.964	34	43	0	0	1	TNR	17728	in gene	ActReg chr1 #867	1	1
868	1	175711949	175713154	1205	2	10.868	11.816	25	22	0	1	1	TNR	201	in gene	ActReg chr1 #868	1	1
869	1	176175805	176177141	1336	2	10.929	11.238	18	21	1	1	1	RFWD2	-103	upstream	ActReg chr1 #869	1	1
870	1	176486493	176487053	560	1	8.167	11.167	11	22	0	0	1	PAPPA2	54466	in gene	ActReg chr1 #870	0	1
871	1	177177954	177178993	1039	2	13.031	14.75	28	33	0	0	1	FAM5B	37840	in gene	ActReg chr1 #871	1	1
872	1	177225308	177225989	681	1	11.682	11.091	18	15	0	0	1	FAM5B	85015	in gene	ActReg chr1 #872	1	0
873	1	177278976	177280167	1191	2	11.474	11.579	22	23	0	0	0				ActReg chr1 #873	1	1
874	1	177568160	177568729	569	2	10.889	9.278	22	17	0	0	0				ActReg chr1 #874	1	1
875	1	178021869	178022549	680	1	10.667	11.809	15	16	0	0	0				ActReg chr1 #875	0	1
876	1	178062114	178064182	2068	2	12.719	14.406	32	31	1	2	2	LOC100302401, RASAL2	-20, 284	upstream, in gene	ActReg chr1 #876	1	1
877	1	178095811	178096394	583	2	12	11.278	23	18	0	0	1	RASAL2	33238	in gene	ActReg chr1 #877	1	1
878	1	178386919	178387601	682	1	14.476	9	26	16	0	0	1	RASAL2	324396	in gene	ActReg chr1 #878	1	0
879	1	178505777	178506696	919	1	11.31	8.966	18	17	0	1	1	C1orf220	-5695	upstream	ActReg chr1 #879	1	0
880	1	178511037	178512761	1724	2	11.333	12.537	17	20	1	1	1	C1orf220	-32	upstream	ActReg chr1 #880	1	1
881	1	178583413	178584084	671	2	10.952	9.905	18	16	0	0	0				ActReg chr1 #881	1	1
882	1	178693890	178694316	426	1	8.462	11.077	10	17	1	1	1	RALGPS2	-197	upstream	ActReg chr1 #882	0	1
883	1	178994553	178995054	501	1	11.875	15.5	18	28	1	1	1	FAM20B	-271	upstream	ActReg chr1 #883	0	1
884	1	178995280	178996294	1014	2	9.906	10.062	19	18	1	1	1	FAM20B	713	in gene	ActReg chr1 #884	1	1
885	1	179050554	179051697	1143	2	12.167	12.583	19	19	1	1	2	FAM20B, TOR3A	56051, 13	downstream, in gene	ActReg chr1 #885	1	1
886	1	179262284	179263242	958	2	12.467	11.167	18	17	1	1	1	SOAT1	-254	upstream	ActReg chr1 #886	1	1
887	1	179334719	179335537	818	1	10.962	12.5	15	25	1	1	1	C1orf125	273	in gene	ActReg chr1 #887	0	1
888	1	179519575	179520900	1325	2	11.571	13.309	23	22	0	0	2	C1orf125, NPHS2	185382, 24847	in gene, in gene	ActReg chr1 #888	1	1
889	1	179850907	179852507	1600	2	14.98	15.22	29	24	1	2	2	TOR1AIP2, TOR1AIP1	-4766, 287	upstream, in gene	ActReg chr1 #889	1	1
890	1	179923541	179924600	1059	1	10.636	15.939	18	30	1	1	1	CEP350	162	in gene	ActReg chr1 #890	0	1
891	1	180471077	180472434	1357	2	15.048	18.024	31	35	1	1	1	ACBD6	267	in gene	ActReg chr1 #891	1	1
892	1	180601013	180602030	1017	2	10.062	10.969	17	19	1	1	1	XPR1	375	in gene	ActReg chr1 #892	1	1
893	1	180991095	180992192	1097	1	9.971	12.829	15	20	2	1	1	STX6	403	in gene	ActReg chr1 #893	0	1
894	1	181057215	181058628	1413	2	12.622	14.444	24	32	1	1	1	IER5	283	in gene	ActReg chr1 #894	1	1
895	1	181058718	181059307	589	1	8	11.474	10	19	1	1	1	IER5	1374	in gene	ActReg chr1 #895	0	1
896	1	181074645	181075264	619	1	12	12.05	16	20	1	0	0				ActReg chr1 #896	0	1
897	1	182204685	182205968	1283	2	11.65	10.275	16	18	0	0	0				ActReg chr1 #897	1	1
898	1	182557924	182558779	855	1	7.115	11.846	11	17	0	1	2	RNASEL, RGS16	-2243, 15197	upstream, downstream	ActReg chr1 #898	0	1
899	1	182572961	182573898	937	2	11.621	14.069	19	24	1	1	1	RGS16	119	in gene	ActReg chr1 #899	1	1
900	1	182583784	182584621	837	2	10.231	10.231	16	17	1	1	1	LOC284648	-73	upstream	ActReg chr1 #900	1	1
901	1	182720925	182722548	1623	2	11.726	12.118	22	23	0	0	0				ActReg chr1 #901	1	1
902	1	182758279	182759314	1035	1	9.25	15.094	19	30	1	1	1	NPL	-2598	upstream	ActReg chr1 #902	0	1
903	1	182807877	182809247	1370	1	9.524	11.809	16	18	1	1	2	NPL, DHX9	47168, 123	downstream, in gene	ActReg chr1 #903	0	1
904	1	182991214	182992225	1011	1	7.469	11.188	14	18	1	1	1	LAMC1	-876	upstream	ActReg chr1 #904	0	1
905	1	182992878	182993695	817	2	11.12	13.12	22	22	1	1	1	LAMC1	691	in gene	ActReg chr1 #905	1	1
906	1	183203390	183204383	993	1	12.29	10.419	19	16	0	0	1	LAMC2	48712	in gene	ActReg chr1 #906	1	0
907	1	183246880	183249547	2667	1	10.607	11.738	19	19	0	0	1	NMNAT2	139524	in gene	ActReg chr1 #907	0	1
908	1	183318152	183319579	1427	1	8.386	11.932	18	20	0	0	1	NMNAT2	68872	in gene	ActReg chr1 #908	0	1
909	1	183385253	183387845	2592	2	14.123	19.407	32	48	1	1	1	NMNAT2	1188	in gene	ActReg chr1 #909	1	1
910	1	183439896	183442392	2496	2	12.218	15.192	23	32	1	2	2	LOC100506298, SMG7	-10, -362	upstream, upstream	ActReg chr1 #910	1	1
911	1	183569154	183569829	675	1	14.762	11.476	31	20	0	0	1	NCF2	-9435	upstream	ActReg chr1 #911	1	0
912	1	183604457	183605660	1203	2	12.378	12.432	25	20	1	2	4	ARPC5, LOC100292409, RGL1, APOBEC4	-73, 3349, -150, 17390	upstream, downstream, upstream, downstream	ActReg chr1 #912	1	1
913	1	183912020	183912717	697	1	9.091	11.409	18	18	0	0	1	GLT25D2	94495	in gene	ActReg chr1 #913	0	1
914	1	184020376	184021656	1280	2	10.85	14.8	25	30	1	1	1	TSEN15	205	in gene	ActReg chr1 #914	1	1
915	1	184168109	184169535	1426	1	12.159	9.932	18	18	0	0	0				ActReg chr1 #915	1	0
916	1	184584259	184585024	765	2	10.667	11.125	17	21	0	0	1	C1orf21	228491	in gene	ActReg chr1 #916	1	1
917	1	184591231	184592092	861	1	13.37	8.889	22	14	0	0	1	C1orf21	235511	in gene	ActReg chr1 #917	1	0
918	1	184723117	184724863	1746	2	11.944	13.963	20	26	1	1	1	EDEM3	51	in gene	ActReg chr1 #918	1	1
919	1	184836197	184836705	508	1	11.312	10.438	14	14	0	0	1	FAM129A	107231	in gene	ActReg chr1 #919	1	0
920	1	185014288	185015298	1010	1	10.781	8.406	18	13	1	1	1	RNF2	242	in gene	ActReg chr1 #920	1	0
921	1	185125465	185127014	1549	1	10.551	10.959	16	16	1	2	2	C1orf25, C1orf26	-123, 47	upstream, in gene	ActReg chr1 #921	0	1
922	1	185285252	185287138	1886	1	9.655	13.407	15	24	1	1	1	IVNS1ABP	266	in gene	ActReg chr1 #922	0	1
923	1	185342948	185343629	681	1	12.381	10.191	20	15	0	0	0				ActReg chr1 #923	1	0
924	1	185378651	185379867	1216	2	11.737	11.816	19	22	0	0	0				ActReg chr1 #924	1	1
925	1	185452812	185454003	1191	2	12.405	13.46	23	27	0	0	0				ActReg chr1 #925	1	1
926	1	185615215	185615753	538	1	8.765	10.941	14	16	0	0	0				ActReg chr1 #926	0	1
927	1	185703150	185703964	814	1	10.32	15.36	18	31	1	1	1	HMCN1	-126	upstream	ActReg chr1 #927	0	1
928	1	185759262	185760106	844	1	9.259	10.778	14	16	0	0	1	HMCN1	56001	in gene	ActReg chr1 #928	0	1
929	1	186152199	186153143	944	1	10.31	7.793	18	14	0	0	1	HMCN1	448988	in gene	ActReg chr1 #929	1	0
930	1	186156539	186157890	1351	2	15.512	14.721	23	29	0	0	1	HMCN1	453531	in gene	ActReg chr1 #930	1	1
931	1	186177813	186178549	736	1	12	10	18	17	0	0	0				ActReg chr1 #931	1	0
932	1	186205514	186206710	1196	2	13.297	11.46	25	23	0	0	0				ActReg chr1 #932	1	1
933	1	186343998	186345178	1180	2	16.811	16.378	35	23	1	2	2	TPR, C1orf27	-131, -302	upstream, upstream	ActReg chr1 #933	1	1
934	1	186447583	186448139	556	2	8.222	10.333	17	16	0	0	0				ActReg chr1 #934	1	1
935	1	186649632	186650187	555	1	7.444	10.556	12	16	1	1	1	PTGS2	-350	upstream	ActReg chr1 #935	0	1
936	1	187660424	187661137	713	2	10.727	12	23	20	0	0	0				ActReg chr1 #936	1	1
937	1	187811583	187812221	638	1	10.6	6.55	16	10	0	0	0				ActReg chr1 #937	1	0
938	1	188639781	188640490	709	1	11.182	15.136	19	29	0	0	0				ActReg chr1 #938	0	1
939	1	188856935	188858040	1105	2	12.353	13.794	21	20	0	0	0				ActReg chr1 #939	1	1
940	1	189586015	189586350	335	1	10.727	7.273	15	10	0	0	0				ActReg chr1 #940	1	0
941	1	189627581	189627995	414	1	10.846	8.077	12	12	0	0	0				ActReg chr1 #941	1	0
942	1	189991730	189992369	639	1	10.1	7.6	20	15	0	0	0				ActReg chr1 #942	1	0
943	1	192194946	192195455	509	1	10.467	9.333	16	14	0	0	0				ActReg chr1 #943	1	0
944	1	192500122	192500627	505	1	5.625	10.562	7	18	0	0	0				ActReg chr1 #944	0	1
945	1	192519829	192520621	792	2	11.72	11	18	25	0	0	0				ActReg chr1 #945	1	1
946	1	192777124	192778604	1480	1	9.435	11.891	20	20	1	1	1	RGS2	-305	upstream	ActReg chr1 #946	0	1
947	1	193027357	193029430	2073	2	12.8	14.815	34	35	1	2	2	UCHL5, TROVE2	128, -159	in gene, upstream	ActReg chr1 #947	1	1
948	1	193073889	193074988	1099	1	8.882	11.588	15	20	1	1	1	GLRX2	806	in gene	ActReg chr1 #948	0	1
949	1	193090546	193091709	1163	2	14.194	14.361	25	24	1	1	1	CDC73	39	in gene	ActReg chr1 #949	1	1
950	1	193427649	193428353	704	1	12	9.455	15	18	0	0	0				ActReg chr1 #950	1	0
951	1	193527452	193528059	607	1	7.684	10.421	11	14	0	0	0				ActReg chr1 #951	0	1
952	1	195633516	195634175	659	1	12.55	8.4	24	11	0	0	0				ActReg chr1 #952	1	0
953	1	196149657	196150854	1197	1	14.474	10.026	33	19	0	0	0				ActReg chr1 #953	1	0
954	1	196577019	196578844	1825	2	10.544	12.737	21	21	1	1	1	KCNT2	-432	upstream	ActReg chr1 #954	1	1
955	1	197115134	197116335	1201	2	11.974	15.632	26	28	0	1	2	ASPM, ZBTB41	90, 53938	in gene, downstream	ActReg chr1 #955	1	1
956	1	197169911	197171123	1212	1	10.026	15.895	17	37	1	1	1	ZBTB41	-845	upstream	ActReg chr1 #956	0	1
957	1	197871326	197872391	1065	2	16.971	16.941	36	39	1	1	2	C1orf53, LHX9	176, -9777	in gene, upstream	ActReg chr1 #957	1	1
958	1	197987588	197988502	914	1	9.536	12.321	18	21	0	0	0				ActReg chr1 #958	0	1
959	1	198090034	198090833	799	1	9.88	13.28	17	19	0	0	0				ActReg chr1 #959	0	1
960	1	198126312	198126861	549	1	5.647	11.471	10	17	1	1	1	NEK7	478	in gene	ActReg chr1 #960	0	1
961	1	198412371	198413031	660	2	11.238	12.857	21	31	0	0	0				ActReg chr1 #961	1	1
962	1	198682298	198682787	489	1	4.188	9.25	6	16	0	0	1	PTPRC	74405	in gene	ActReg chr1 #962	0	1
963	1	198850221	198850806	585	1	11.556	9.056	20	13	0	0	0				ActReg chr1 #963	1	0
964	1	199711466	199712323	857	2	14.778	13.963	30	39	0	0	0				ActReg chr1 #964	1	1
965	1	200008284	200008990	706	1	9.227	12.591	17	17	1	0	1	NR5A2	11867	in gene	ActReg chr1 #965	0	1
966	1	200044600	200045064	464	1	10.067	4.4	18	8	0	0	1	NR5A2	48062	in gene	ActReg chr1 #966	1	0
967	1	200149121	200150594	1473	1	6.333	12.022	14	18	0	0	1	NR5A2	153087	downstream	ActReg chr1 #967	0	1
968	1	200589428	200590354	926	2	13.828	12.172	24	21	1	1	1	KIF14	-29	upstream	ActReg chr1 #968	1	1
969	1	200638343	200639558	1215	2	12.579	17.79	26	32	1	1	1	DDX59	176	in gene	ActReg chr1 #969	1	1
970	1	200708059	200708793	734	1	8.565	14.87	13	25	1	1	1	CAMSAP1L1	-260	upstream	ActReg chr1 #970	0	1
971	1	200849250	200849969	719	1	9.182	14.273	18	24	0	0	1	GPR25	7443	downstream	ActReg chr1 #971	0	1
972	1	200859495	200860936	1441	2	14.156	17.156	32	36	1	1	1	C1orf106	-424	upstream	ActReg chr1 #972	1	1
973	1	201198824	201199844	1020	2	12.656	9.75	19	17	0	0	1	IGFN1	39381	downstream	ActReg chr1 #973	1	1
974	1	201279551	201280587	1036	1	13.242	12.727	21	17	0	0	1	PKP1	27489	in gene	ActReg chr1 #974	1	0
975	1	201419849	201420644	795	1	9.44	13.16	12	20	0	0	0				ActReg chr1 #975	0	1
976	1	201430178	201431728	1550	2	14.021	12.435	30	23	0	0	1	PHLDA3	7346	downstream	ActReg chr1 #976	1	1
977	1	201437394	201439179	1785	1	9.518	13.054	19	19	1	1	1	PHLDA3	13	in gene	ActReg chr1 #977	0	1
978	1	201457899	201458934	1035	2	10.656	11.406	21	22	0	0	1	CSRP1	17971	in gene	ActReg chr1 #978	1	1
979	1	201475835	201476737	902	2	12.207	12.862	23	21	1	2	2	CSRP1, LOC100506590	101, -1113	in gene, upstream	ActReg chr1 #979	1	1
980	1	201520814	201521560	746	2	12.478	14.739	25	31	0	0	0				ActReg chr1 #980	1	1
981	1	201562139	201563179	1040	2	13.333	14.242	27	24	0	0	0				ActReg chr1 #981	1	1
982	1	201563219	201564846	1627	1	8.686	13.706	22	25	0	0	0				ActReg chr1 #982	0	1
983	1	201617735	201618498	763	1	6.917	12.208	12	21	1	1	1	NAV1	666	in gene	ActReg chr1 #983	0	1
984	1	201682280	201683021	741	1	7.522	13.261	13	23	0	0	1	NAV1	65200	in gene	ActReg chr1 #984	0	1
985	1	201797805	201798907	1102	2	25.235	28.765	72	78	1	1	2	NAV1, IPO9	180906, 68	downstream, in gene	ActReg chr1 #985	1	1
986	1	201924126	201925327	1201	2	10.395	11.158	23	21	1	1	2	LMOD1, TIMM17A	-9010, 107	upstream, in gene	ActReg chr1 #986	1	1
987	1	201951741	201952800	1059	1	9.515	13.177	20	23	1	1	1	RNPEP	504	in gene	ActReg chr1 #987	0	1
988	1	202310736	202311492	756	2	9.958	11.636	16	22	1	2	2	UBE2T, PPP1R12B	-20, -6716	upstream, upstream	ActReg chr1 #988	1	1
989	1	202317467	202318703	1236	1	12.769	11.41	20	19	1	2	2	UBE2T, PPP1R12B	-6991, 255	upstream, in gene	ActReg chr1 #989	1	0
990	1	202625761	202627161	1400	2	13.186	13.698	26	24	0	0	1	SYT2	53090	in gene	ActReg chr1 #990	1	1
991	1	202649406	202650222	816	1	6.154	11.731	15	17	0	0	1	SYT2	29737	in gene	ActReg chr1 #991	0	1
992	1	202661852	202662974	1122	2	19.086	24.286	58	63	0	0	1	SYT2	17138	in gene	ActReg chr1 #992	1	1
993	1	202777008	202777846	838	1	9.538	13.269	16	20	1	2	2	KDM5B, LOC100506696	122, -2647	in gene, upstream	ActReg chr1 #993	0	1
994	1	202779399	202780674	1275	2	13.1	10.6	23	22	1	2	3	KDM5B, LOC100506696, LOC641515	-2487, -38, -9349	upstream, upstream, upstream	ActReg chr1 #994	1	1
995	1	202830472	202831364	892	1	11.286	8.607	16	12	1	0	0				ActReg chr1 #995	1	0
996	1	202895764	202896654	890	1	9.964	13.071	16	21	1	1	1	KLHL12	162	in gene	ActReg chr1 #996	0	1
997	1	202926782	202927750	968	1	7.548	13.774	15	21	1	1	2	ADIPOR1, CYB5R1	434, 9138	in gene, downstream	ActReg chr1 #997	0	1
998	1	202976085	202977130	1045	1	9.727	12.606	22	18	1	1	1	TMEM183A	73	in gene	ActReg chr1 #998	0	1
999	1	203096950	203098120	1170	1	10.568	12	18	21	1	1	1	ADORA1	699	in gene	ActReg chr1 #999	0	1
1000	1	203247242	203248464	1222	1	8.289	11.342	13	20	0	0	1	LOC100506775	-8427	upstream	ActReg chr1 #1000	0	1
1001	1	203456519	203457386	867	1	12.185	11.296	17	15	1	1	2	PRELP, OPTC	12069, -6319	in gene, upstream	ActReg chr1 #1001	1	0
1002	1	203503411	203504211	800	2	13.44	12.24	25	22	0	0	0				ActReg chr1 #1002	1	1
1003	1	203527172	203528397	1225	2	14.895	12.842	33	23	0	0	0				ActReg chr1 #1003	1	1
1004	1	203559277	203560335	1058	2	15.152	14.848	33	22	0	0	0				ActReg chr1 #1004	1	1
1005	1	203830138	203831308	1170	2	14.568	20.946	35	46	1	1	2	ZC3H11A, SNRPE	65972, -17	downstream, upstream	ActReg chr1 #1005	1	1
1006	1	204042651	204043925	1274	2	12.125	10.75	18	17	1	1	1	SOX13	1042	in gene	ActReg chr1 #1006	1	1
1007	1	204386349	204387282	933	1	9.483	12.034	13	17	0	1	2	PPP1R15B, PIK3C2B	-5871, 72659	upstream, downstream	ActReg chr1 #1007	0	1
1008	1	204475875	204476533	658	1	12.45	8.05	24	15	0	0	1	MDM4	-9307	upstream	ActReg chr1 #1008	1	0
1009	1	204485046	204486025	979	1	14.323	9.323	23	16	1	1	1	MDM4	24	in gene	ActReg chr1 #1009	1	0
1010	1	204616185	204617589	1404	2	20.204	22.454	68	81	0	0	1	LRRN2	37710	in gene	ActReg chr1 #1010	1	1
1011	1	204732693	204733469	776	1	9.833	14	14	30	0	0	0				ActReg chr1 #1011	0	1
1012	1	204806148	204807366	1218	2	15.132	16.684	32	37	0	0	1	NFASC	8975	in gene	ActReg chr1 #1012	1	1
1013	1	204958236	204959610	1374	1	7.047	11.605	13	21	0	0	1	NFASC	161141	in gene	ActReg chr1 #1013	0	1
1014	1	205090604	205091792	1188	2	19.892	19.919	49	50	0	1	1	RBBP5	-48	upstream	ActReg chr1 #1014	1	1
1015	1	205179966	205181540	1574	2	9.66	14.6	18	26	1	1	1	DSTYK	-26	upstream	ActReg chr1 #1015	1	1
1016	1	205227610	205228419	809	1	9.846	11.846	16	19	0	0	2	TMCC2, LOC100506871	30976, -8622	in gene, upstream	ActReg chr1 #1016	0	1
1017	1	205252872	205254477	1605	2	12.76	12.68	19	27	0	0	0				ActReg chr1 #1017	1	1
1018	1	205417884	205418780	896	1	12.857	9.5	17	14	0	2	3	LOC100506918, MIR135B, LOC284577	6882, -806, -6713	in gene, upstream, upstream	ActReg chr1 #1018	1	0
1019	1	205426767	205428718	1951	3	15.312	16.623	36	54	0	2	3	LOC100506918, MIR135B, LOC284577	-2528, -10216, 2697	upstream, upstream, in gene	ActReg chr1 #1019	1	1
1020	1	205600776	205601703	927	2	11.483	16.345	32	38	1	1	1	ELK4	761	in gene	ActReg chr1 #1020	1	1
1021	1	205719194	205719821	627	1	8.75	12.55	12	19	1	1	1	NUCKS1	-146	upstream	ActReg chr1 #1021	0	1
1022	1	205744000	205745050	1050	2	12.364	14.303	29	26	1	1	1	RAB7L1	85	in gene	ActReg chr1 #1022	1	1
1023	1	205782031	205782939	908	1	9.143	14.5	16	25	1	2	2	SLC41A1, LOC100131354	-324, 617	upstream, in gene	ActReg chr1 #1023	0	1
1024	1	205902243	205903553	1310	2	11.61	13.805	22	24	0	0	1	SLC26A9	9690	in gene	ActReg chr1 #1024	1	1
1025	1	206275444	206276072	628	1	6.05	10.75	9	17	0	0	1	LOC100505650	12441	downstream	ActReg chr1 #1025	0	1
1026	1	206643288	206645009	1721	2	13.444	12.093	25	27	0	1	2	SRGAP2, IKBKE	127952, 562	downstream, in gene	ActReg chr1 #1026	1	1
1027	1	206785329	206786289	960	2	20.067	24.433	51	53	1	1	1	LGTN	95	in gene	ActReg chr1 #1027	1	1
1028	1	206808324	206809398	1074	1	10.061	14.333	24	22	1	1	1	DYRK3	-20	upstream	ActReg chr1 #1028	0	1
1029	1	206857738	206858311	573	1	3.444	10.944	6	22	1	1	1	MAPKAPK2	-265	upstream	ActReg chr1 #1029	0	1
1030	1	207063205	207064731	1526	3	12.128	11.234	19	18	0	1	1	IL24	-6820	upstream	ActReg chr1 #1030	1	1
1031	1	207194251	207195430	1179	1	9.081	12.027	14	18	0	0	1	C1orf116	11261	in gene	ActReg chr1 #1031	0	1
1032	1	207226149	207227101	952	1	8.345	12.345	14	20	1	2	2	YOD1, PFKFB2	-2203, 5	upstream, in gene	ActReg chr1 #1032	0	1
1033	1	207377938	207379259	1321	2	8.463	8.512	15	18	0	0	1	LOC100129101	116876	in gene	ActReg chr1 #1033	1	1
1034	1	207392137	207392769	632	1	8.75	10.7	12	18	0	0	1	LOC100129101	103021	in gene	ActReg chr1 #1034	0	1
1035	1	208280911	208282034	1123	2	12.429	11.886	20	16	0	0	1	PLXNA2	136193	in gene	ActReg chr1 #1035	1	1
1036	1	208357380	208358213	833	1	7.962	12.269	16	20	0	0	1	PLXNA2	59869	in gene	ActReg chr1 #1036	0	1
1037	1	208502540	208503210	670	1	6.938	11.857	14	20	0	0	0				ActReg chr1 #1037	0	1
1038	1	208648776	208649395	619	1	7.211	11.21	11	20	0	0	0				ActReg chr1 #1038	0	1
1039	1	208842096	208842945	849	2	13.444	20.926	40	55	0	0	0				ActReg chr1 #1039	1	1
1040	1	208922169	208922783	614	1	5.737	10.632	11	17	0	0	0				ActReg chr1 #1040	0	1
1041	1	209212623	209213568	945	2	10.767	12	19	20	0	0	0				ActReg chr1 #1041	1	1
1042	1	209323216	209324297	1081	2	16.765	22.882	48	69	0	0	0				ActReg chr1 #1042	1	1
1043	1	209414756	209415409	653	1	8.5	12.55	14	20	0	0	0				ActReg chr1 #1043	0	1
1044	1	209491821	209492469	648	1	11.85	9.85	17	15	0	0	0				ActReg chr1 #1044	1	0
1045	1	209542005	209542888	883	1	7.714	10.75	15	17	0	0	0				ActReg chr1 #1045	0	1
1046	1	209575837	209576534	697	1	6.409	11.636	10	22	0	0	0				ActReg chr1 #1046	0	1
1047	1	209824292	209825069	777	1	14.875	11.833	27	21	0	1	1	LAMB3	1140	in gene	ActReg chr1 #1047	1	0
1048	1	209826231	209827328	1097	1	7.4	12.286	13	22	0	1	1	LAMB3	-959	upstream	ActReg chr1 #1048	0	1
1049	1	210000966	210001763	797	1	11	14.6	17	29	1	1	1	C1orf107	52	in gene	ActReg chr1 #1049	0	1
1050	1	210013019	210013962	943	2	11.067	11.133	21	22	0	0	1	C1orf107	12178	in gene	ActReg chr1 #1050	1	1
1051	1	210052605	210053418	813	2	11.846	11.308	18	21	0	0	0				ActReg chr1 #1051	1	1
1052	1	210099180	210099803	623	1	5.947	11	9	21	0	0	0				ActReg chr1 #1052	0	1
1053	1	210110219	210112263	2044	3	11.547	15.016	48	53	1	1	1	SYT14	-297	upstream	ActReg chr1 #1053	1	1
1054	1	210247897	210248842	945	2	12.433	13.4	24	23	0	0	1	SYT14	136831	in gene	ActReg chr1 #1054	1	1
1055	1	210303037	210303592	555	1	7.222	10.222	11	16	0	0	1	SYT14	191776	in gene	ActReg chr1 #1055	0	1
1056	1	210305791	210306507	716	1	11.304	9.13	21	18	0	0	1	SYT14	194611	in gene	ActReg chr1 #1056	1	0
1057	1	210386273	210387313	1040	2	10.938	11.594	18	25	0	0	0				ActReg chr1 #1057	1	1
1058	1	210406391	210407348	957	1	12.7	11	17	19	2	2	2	C1orf133, SERTAD4	597, 674	in gene, in gene	ActReg chr1 #1058	1	0
1059	1	210465624	210466467	843	2	11.704	13.407	24	22	1	0	0				ActReg chr1 #1059	1	1
1060	1	210546793	210548132	1339	2	14.905	15.024	35	35	0	0	1	HHAT	45866	in gene	ActReg chr1 #1060	1	1
1061	1	210566704	210567556	852	1	10.741	13.704	18	25	0	0	1	HHAT	65534	in gene	ActReg chr1 #1061	0	1
1062	1	210612096	210613001	905	1	11.483	8.862	18	14	0	0	1	HHAT	110952	in gene	ActReg chr1 #1062	1	0
1063	1	210770732	210772046	1314	2	12.024	15.659	21	26	0	0	1	HHAT	269793	in gene	ActReg chr1 #1063	1	1
1064	1	210899635	210900540	905	2	12.429	14.286	21	29	0	0	1	KCNH1	407370	in gene	ActReg chr1 #1064	1	1
1065	1	210912822	210913525	703	1	10.5	11.636	18	21	0	0	1	KCNH1	394284	in gene	ActReg chr1 #1065	0	1
1066	1	211307188	211307958	770	1	9.083	12.792	16	21	1	1	1	KCNH1	-116	upstream	ActReg chr1 #1066	0	1
1067	1	211431837	211432603	766	2	11.833	10.625	17	21	1	1	1	RCOR3	-488	upstream	ActReg chr1 #1067	1	1
1068	1	211433451	211434072	621	1	11.79	8.579	21	13	1	1	1	RCOR3	1053	in gene	ActReg chr1 #1068	1	0
1069	1	211750869	211753261	2392	1	9.213	13.387	15	21	1	1	1	SLC30A1	34	in gene	ActReg chr1 #1069	0	1
1070	1	211765189	211766126	937	2	9.724	14	19	28	0	0	0				ActReg chr1 #1070	1	1
1071	1	211848439	211849248	809	1	9.962	12.615	21	22	1	1	1	NEK2	124	in gene	ActReg chr1 #1071	0	1
1072	1	211908434	211909661	1227	1	13.816	10	20	13	0	0	1	LPGAT1	95067	downstream	ActReg chr1 #1072	1	0
1073	1	212204074	212205255	1181	2	10.838	12.838	28	32	0	1	2	INTS7, DTL	4220, -4255	in gene, upstream	ActReg chr1 #1073	1	1
1074	1	212208440	212209478	1038	1	11.454	13.273	21	21	1	2	2	INTS7, DTL	-75, 40	upstream, in gene	ActReg chr1 #1074	0	1
1075	1	212457770	212460216	2446	2	14.487	15.342	30	33	1	1	1	PPP2R5A	114	in gene	ActReg chr1 #1075	1	1
1076	1	212643156	212644022	866	2	12.926	14.926	26	28	0	0	0				ActReg chr1 #1076	1	1
1077	1	212655079	212656977	1898	2	12.864	13.186	30	23	0	0	0				ActReg chr1 #1077	1	1
1078	1	212658164	212659952	1788	2	11.679	12.857	20	32	0	0	0				ActReg chr1 #1078	1	1
1079	1	212732014	212732890	876	1	9.407	14.074	14	25	1	1	1	ATF3	-6245	upstream	ActReg chr1 #1079	0	1
1080	1	212781412	212782429	1017	2	11.484	12.129	17	18	1	0	1	ATF3	43223	in gene	ActReg chr1 #1080	1	1
1081	1	212844716	212845607	891	1	13.25	6.607	21	11	0	0	0				ActReg chr1 #1081	1	0
1082	1	212964687	212965580	893	2	14.607	14.607	28	26	1	2	2	NSL1, TATDN3	6, -37	in gene, upstream	ActReg chr1 #1082	1	1
1083	1	213030835	213032416	1581	1	10.58	12.74	14	22	1	2	3	C1orf227, LQK1, FLVCR1	-10634, -145, 28	upstream, upstream, in gene	ActReg chr1 #1083	0	1
1084	1	213089942	213090590	648	1	8.55	12.6	15	18	0	0	0				ActReg chr1 #1084	0	1
1085	1	213188907	213189380	473	1	10.933	13.2	16	21	1	1	1	ANGEL2	25	in gene	ActReg chr1 #1085	0	1
1086	1	213224012	213225225	1213	1	11.71	13.684	23	28	1	1	1	RPS6KC1	30	in gene	ActReg chr1 #1086	0	1
1087	1	213500471	213501186	715	2	11.348	11.391	24	22	0	0	0				ActReg chr1 #1087	1	1
1088	1	213862473	213863039	566	1	11.765	9.647	15	13	0	0	0				ActReg chr1 #1088	1	0
1089	1	214146269	214146984	715	1	12.696	9.348	20	14	0	1	1	LOC100505832	-7018	upstream	ActReg chr1 #1089	1	0
1090	1	214280491	214281128	637	1	5.158	11.35	8	18	0	0	0				ActReg chr1 #1090	0	1
1091	1	214296438	214297162	724	2	10.478	10.174	18	20	0	0	0				ActReg chr1 #1091	1	1
1092	1	214454443	214455113	670	1	11.857	11.524	25	20	1	1	1	SMYD2	213	in gene	ActReg chr1 #1092	0	1
1093	1	214600804	214601765	961	1	13.633	9.6	26	21	0	0	1	PTPN14	123740	in gene	ActReg chr1 #1093	1	0
1094	1	214619983	214620845	862	2	10.37	13.074	16	24	0	0	1	PTPN14	104610	in gene	ActReg chr1 #1094	1	1
1095	1	214723871	214725118	1247	1	9.769	10.82	15	17	2	1	1	PTPN14	530	in gene	ActReg chr1 #1095	0	1
1096	1	214776138	214777179	1041	1	9.5	17.031	21	32	1	1	2	CENPF, FAM108A4	126, 5925	in gene, downstream	ActReg chr1 #1096	0	1
1097	1	215631359	215632043	684	1	9.136	11.818	14	25	0	0	0				ActReg chr1 #1097	0	1
1098	1	215740277	215741447	1170	2	12.649	10.838	21	22	1	1	1	KCTD3	127	in gene	ActReg chr1 #1098	1	1
1099	1	216896474	216897234	760	1	15.583	8.708	35	20	0	0	1	ESRRG	414243	in gene	ActReg chr1 #1099	1	0
1100	1	217102890	217103564	674	1	5.286	11.667	11	18	0	0	1	ESRRG	207870	in gene	ActReg chr1 #1100	0	1
1101	1	217262802	217263423	621	2	9.789	10.263	17	17	1	0	1	ESRRG	47985	in gene	ActReg chr1 #1101	1	1
1102	1	217803966	217804913	947	2	12	10.767	20	16	1	2	2	GPATCH2, SPATA17	-30, -256	upstream, upstream	ActReg chr1 #1102	1	1
1103	1	217833541	217834210	669	2	12	13.143	23	25	0	0	1	SPATA17	29180	in gene	ActReg chr1 #1103	1	1
1104	1	218080572	218081358	786	1	9.44	11.92	18	22	0	0	0				ActReg chr1 #1104	0	1
1105	1	218337627	218338415	788	1	7.28	13	11	18	1	0	0				ActReg chr1 #1105	0	1
1106	1	218435405	218436130	725	1	9.565	13.87	17	26	0	0	0				ActReg chr1 #1106	0	1
1107	1	218457976	218459132	1156	2	14.528	13.583	26	27	1	1	1	RRP15	-75	upstream	ActReg chr1 #1107	1	1
1108	1	218599132	218600056	924	1	9.862	10.172	18	17	0	0	1	TGFB2	80203	in gene	ActReg chr1 #1108	0	1
1109	1	218671302	218672194	892	1	10.964	6.893	17	14	0	0	0				ActReg chr1 #1109	1	0
1110	1	218758239	218760022	1783	2	10.339	11.071	17	18	0	0	0				ActReg chr1 #1110	1	1
1111	1	218833906	218834661	755	2	13.833	9.292	25	18	0	0	0				ActReg chr1 #1111	1	1
1112	1	219047453	219048112	659	1	10.809	10.048	21	17	0	0	0				ActReg chr1 #1112	1	0
1113	1	219261904	219262757	853	2	11.889	10.24	24	17	0	0	0				ActReg chr1 #1113	1	1
1114	1	219346932	219348035	1103	2	10.886	10.743	24	17	1	1	1	LYPLAL1	291	in gene	ActReg chr1 #1114	1	1
1115	1	219559054	219559508	454	1	9.929	8.214	15	13	0	0	0				ActReg chr1 #1115	1	0
1116	1	219634259	219635016	757	2	11.333	11.542	18	24	0	0	0				ActReg chr1 #1116	1	1
1117	1	219813231	219814700	1469	1	10.065	11.543	16	20	0	0	0				ActReg chr1 #1117	0	1
1118	1	219834977	219835625	648	1	7.2	10.8	13	19	0	0	0				ActReg chr1 #1118	0	1
1119	1	219873183	219873848	665	1	12.571	8.19	21	12	0	0	0				ActReg chr1 #1119	1	0
1120	1	219943975	219944990	1015	1	16	13.129	35	31	0	0	0				ActReg chr1 #1120	1	0
1121	1	220262810	220263733	923	2	11.138	14.724	25	30	0	2	2	BPNT1, IARS2	-80, -4184	upstream, upstream	ActReg chr1 #1121	1	1
1122	1	220267079	220267949	870	1	6.5	13.926	10	21	1	2	2	BPNT1, IARS2	-4323, 59	upstream, in gene	ActReg chr1 #1122	0	1
1123	1	220445105	220446235	1130	1	10.886	13.686	19	23	1	1	1	RAB3GAP2	173	in gene	ActReg chr1 #1123	0	1
1124	1	220543302	220544010	708	1	9.091	12.818	14	18	0	0	0				ActReg chr1 #1124	0	1
1125	1	220701570	220702856	1286	2	12.475	11.025	17	17	1	1	1	MARK1	645	in gene	ActReg chr1 #1125	1	1
1126	1	221052997	221053784	787	1	9.417	12.292	17	22	1	1	1	HLX	647	in gene	ActReg chr1 #1126	0	1
1127	1	221290493	221291421	928	1	7.517	12	18	24	0	0	0				ActReg chr1 #1127	0	1
1128	1	221508364	221509403	1039	1	11.25	9.625	19	16	0	1	1	LOC400804	755	in gene	ActReg chr1 #1128	1	0
1129	1	221911750	221913492	1742	2	14.63	16.074	36	34	0	1	1	DUSP10	2840	in gene	ActReg chr1 #1129	1	1
1130	1	221915412	221917127	1715	2	13.333	11.518	27	22	1	1	1	DUSP10	-808	upstream	ActReg chr1 #1130	1	1
1131	1	221996861	221997926	1065	2	10.559	12.853	16	27	0	0	0				ActReg chr1 #1131	1	1
1132	1	222012954	222013655	701	1	12.727	10.591	24	19	0	0	0				ActReg chr1 #1132	1	0
1133	1	222031969	222032593	624	1	9.368	10.158	15	20	0	0	0				ActReg chr1 #1133	0	1
1134	1	222134928	222135649	721	1	11.739	9.783	18	17	0	0	0				ActReg chr1 #1134	1	0
1135	1	222161003	222161769	766	1	8.25	13.375	17	26	0	0	0				ActReg chr1 #1135	0	1
1136	1	222167297	222168129	832	1	10.231	15.154	17	22	0	0	0				ActReg chr1 #1136	0	1
1137	1	222560471	222561271	800	1	5.48	12.08	11	17	0	0	0				ActReg chr1 #1137	0	1
1138	1	222817034	222818123	1089	2	14.059	12.088	26	20	1	0	1	MIA3	26134	in gene	ActReg chr1 #1138	1	1
1139	1	222885698	222887004	1306	2	12.975	17.025	25	34	1	2	2	AIDA, C1orf58	-487, 445	upstream, in gene	ActReg chr1 #1139	1	1
1140	1	222987145	222989116	1971	2	11.312	12.541	18	22	1	0	0				ActReg chr1 #1140	1	1
1141	1	223092127	223092952	825	1	9.038	11.423	13	17	0	0	1	DISP1	-9244	upstream	ActReg chr1 #1141	0	1
1142	1	223189537	223190294	757	1	11.739	6.826	17	14	0	0	0				ActReg chr1 #1142	1	0
1143	1	223673430	223674513	1083	1	8.824	11.559	19	17	0	0	0				ActReg chr1 #1143	0	1
1144	1	223840013	223840714	701	1	11.818	11.091	24	19	0	0	1	CAPN8	13073	in gene	ActReg chr1 #1144	1	0
1145	1	223888260	223889282	1022	1	12.469	11.719	21	20	0	1	1	CAPN2	-524	upstream	ActReg chr1 #1145	1	0
1146	1	223894801	223895865	1064	1	11.121	9.667	15	15	0	0	1	CAPN2	6038	in gene	ActReg chr1 #1146	1	0
1147	1	223902383	223903569	1186	2	11.595	11.216	17	19	0	0	1	CAPN2	13681	in gene	ActReg chr1 #1147	1	1
1148	1	223952666	223953443	777	1	8.36	11.68	12	20	0	0	1	CAPN2	63759	in gene	ActReg chr1 #1148	0	1
1149	1	224063908	224064679	771	1	11.458	8.917	18	17	0	0	0				ActReg chr1 #1149	1	0
1150	1	224075511	224076286	775	1	11.625	9.625	18	15	0	0	0				ActReg chr1 #1150	1	0
1151	1	224180123	224180641	518	1	17.235	10.882	36	21	1	1	1	LOC100288102	-36	upstream	ActReg chr1 #1151	1	0
1152	1	224301419	224302596	1177	1	12.892	11.595	21	25	1	1	1	FBXO28	216	in gene	ActReg chr1 #1152	1	0
1153	1	224370369	224371859	1490	1	10.891	12.717	16	21	1	1	1	DEGS1	186	in gene	ActReg chr1 #1153	0	1
1154	1	224517461	224518456	995	2	14.774	16.839	31	30	1	1	1	NVL	-86	upstream	ActReg chr1 #1154	1	1
1155	1	224544242	224545334	1092	1	10.618	16.323	16	25	1	1	1	CNIH4	193	in gene	ActReg chr1 #1155	0	1
1156	1	224621391	224622146	755	1	8	10.583	12	16	1	2	2	WDR26, LOC100506354	233, -846	in gene, upstream	ActReg chr1 #1156	0	1
1157	1	224622409	224623271	862	2	19.963	23.259	39	47	1	2	2	WDR26, LOC100506354	-839, 226	upstream, in gene	ActReg chr1 #1157	1	1
1158	1	224685540	224686708	1168	1	12.583	8.333	24	17	0	0	1	LOC100506354	63510	in gene	ActReg chr1 #1158	1	0
1159	1	224752094	224753641	1547	2	14.429	17.184	32	30	0	0	0				ActReg chr1 #1159	1	1
1160	1	224895273	224896427	1154	1	9.778	12.028	17	17	0	0	1	CNIH3	91671	in gene	ActReg chr1 #1160	0	1
1161	1	224920711	224921808	1097	1	8.618	12.118	16	21	0	0	1	CNIH3	117080	in gene	ActReg chr1 #1161	0	1
1162	1	225116986	225117912	926	2	12.483	11.172	21	21	1	1	1	DNAH14	93	in gene	ActReg chr1 #1162	1	1
1163	1	225614423	225616792	2369	3	10.405	13.527	19	21	1	1	1	LBR	912	in gene	ActReg chr1 #1163	1	1
1164	1	225844990	225845755	765	1	8.75	10.833	15	18	0	1	1	ENAH	-4527	upstream	ActReg chr1 #1164	0	1
1165	1	225857850	225859527	1677	2	13.321	13.207	22	23	0	0	0				ActReg chr1 #1165	1	1
1166	1	225954934	225956859	1925	1	8.5	12.65	13	22	0	0	1	SRP9	-9619	upstream	ActReg chr1 #1166	0	1
1167	1	225959791	225960407	616	1	12.526	5.737	21	8	0	1	1	SRP9	-5416	upstream	ActReg chr1 #1167	1	0
1168	1	225964759	225966161	1402	2	16.591	21.727	57	77	1	1	1	SRP9	-55	upstream	ActReg chr1 #1168	1	1
1169	1	226064813	226065921	1108	1	7.943	12.886	14	25	0	0	2	TMEM63A, LEFTY1	5053, 11469	in gene, downstream	ActReg chr1 #1169	0	1
1170	1	226067535	226068618	1083	1	11.441	7.971	17	13	0	1	2	TMEM63A, LEFTY1	2344, 8760	in gene, downstream	ActReg chr1 #1170	1	0
1171	1	226069698	226071334	1636	2	12.196	12.667	18	21	1	1	2	TMEM63A, LEFTY1	-96, 6320	upstream, downstream	ActReg chr1 #1171	1	1
1172	1	226111543	226112252	709	1	12	12.773	19	23	1	1	1	PYCR2	68	in gene	ActReg chr1 #1172	0	1
1173	1	226249290	226249944	654	1	12.45	10.7	19	16	1	1	2	H3F3A, LOC100506398	-804, 34803	upstream, downstream	ActReg chr1 #1173	1	0
1174	1	226270550	226272114	1564	1	12.02	12.429	19	21	1	0	1	LOC100506398	13088	in gene	ActReg chr1 #1174	0	1
1175	1	226298003	226298761	758	1	12.167	10.542	17	15	1	0	0				ActReg chr1 #1175	1	0
1176	1	226373832	226374877	1045	2	12.375	11.938	18	16	1	1	1	ACBD3	69	in gene	ActReg chr1 #1176	1	1
1177	1	226496262	226497193	931	2	9.862	14.414	21	33	1	1	1	LIN9	471	in gene	ActReg chr1 #1177	1	1
1178	1	226595304	226595984	680	2	11.286	10.429	19	17	1	1	1	PARP1	157	in gene	ActReg chr1 #1178	1	1
1179	1	226890645	226891577	932	1	8.276	15.621	18	25	1	0	1	ITPKB	35765	in gene	ActReg chr1 #1179	0	1
1180	1	227002585	227003389	804	1	15.48	13.6	32	26	0	0	0				ActReg chr1 #1180	1	0
1181	1	227118665	227119260	595	1	11.889	9.778	22	15	0	0	1	CABC1	-8976	upstream	ActReg chr1 #1181	1	0
1182	1	227127010	227128620	1610	2	12.34	13.82	17	29	1	1	1	CABC1	-123	upstream	ActReg chr1 #1182	1	1
1183	1	227544717	227545578	861	2	11.741	10.111	19	26	0	0	0				ActReg chr1 #1183	1	1
1184	1	227566351	227567408	1057	2	10.667	12.788	17	21	0	0	0				ActReg chr1 #1184	1	1
1185	1	227729208	227730006	798	1	6.52	11.32	12	17	1	0	0				ActReg chr1 #1185	0	1
1186	1	227751075	227751844	769	1	9.125	12.667	14	18	1	1	1	ZNF678	239	in gene	ActReg chr1 #1186	0	1
1187	1	227922531	227923422	891	2	14.333	15.518	26	24	1	2	3	LOC100130093, JMJD4, SNAP47	6736, 136, 279	downstream, in gene, in gene	ActReg chr1 #1187	1	1
1188	1	228122177	228123282	1105	2	12.471	12.794	24	22	0	0	1	WNT9A	12947	in gene	ActReg chr1 #1188	1	1
1189	1	228269757	228271080	1323	1	8.286	12.738	20	19	1	2	2	LOC100506571, ARF1	-6167, 57	upstream, in gene	ActReg chr1 #1189	0	1
1190	1	228290612	228291409	797	1	12.28	15.96	19	30	1	1	4	ARF1, C1orf35, LOC100506628, MRPL55	20649, 12, 13772, 6003	downstream, in gene, downstream, downstream	ActReg chr1 #1190	0	1
1191	1	228296585	228297476	891	2	11.786	13.929	27	28	1	2	4	ARF1, C1orf35, LOC100506628, MRPL55	26669, -6008, 7752, -17	downstream, upstream, in gene, upstream	ActReg chr1 #1191	1	1
1192	1	228327490	228328424	934	1	17.103	13.621	25	23	1	1	2	GUK1, GJC2	28, -9596	in gene, upstream	ActReg chr1 #1192	1	0
1193	1	228353095	228354103	1008	2	22.258	25.323	54	65	1	2	3	GJC2, LOC100506642, C1orf69	16046, -1050, 170	downstream, upstream, in gene	ActReg chr1 #1193	1	1
1194	1	228644747	228647277	2530	2	11.544	14.987	28	27	1	2	2	HIST3H2A, HIST3H2BB	-452, 204	upstream, in gene	ActReg chr1 #1194	1	1
1195	1	228673964	228675335	1371	2	27.442	32.279	66	84	1	1	1	RNF187	-419	upstream	ActReg chr1 #1195	1	1
1196	1	228688499	228689341	842	1	8.769	11.885	14	19	0	0	2	RNF187, LOC100129094	13852, 10738	downstream, downstream	ActReg chr1 #1196	0	1
1197	1	228782376	228784278	1902	4	12.034	13	21	23	1	4	5	RN5S13, RN5S14, RN5S15, RN5S16, RN5S17	-10366, -8125, -5894, -3653, -1422	upstream, upstream, upstream, upstream, upstream	ActReg chr1 #1197	1	1
1198	1	228870580	228871569	989	1	6.968	10.484	17	20	1	1	1	RHOU	205	in gene	ActReg chr1 #1198	0	1
1199	1	228918181	228919116	935	1	8.862	10.621	13	19	0	0	0				ActReg chr1 #1199	0	1
1200	1	228977800	228978454	654	1	14.1	10.45	28	15	0	0	0				ActReg chr1 #1200	1	0
1201	1	229038647	229039671	1024	1	7.375	11.688	12	19	0	0	0				ActReg chr1 #1201	0	1
1202	1	229073422	229074293	871	1	8.778	13.482	13	23	0	0	0				ActReg chr1 #1202	0	1
1203	1	229159256	229160053	797	1	10.96	9.04	17	12	0	0	0				ActReg chr1 #1203	1	0
1204	1	229230487	229231278	791	1	12.24	8.12	21	16	0	0	0				ActReg chr1 #1204	1	0
1205	1	229334912	229335882	970	1	8.355	10.387	13	16	0	0	0				ActReg chr1 #1205	0	1
1206	1	229406450	229407193	743	1	6.391	11.783	11	18	1	1	1	RAB4A	-58	upstream	ActReg chr1 #1206	0	1
1207	1	229477971	229479095	1124	1	10.543	14.057	18	22	1	1	1	C1orf96	155	in gene	ActReg chr1 #1207	0	1
1208	1	229566149	229566961	812	1	13.04	10.12	20	22	0	0	1	ACTA1	3288	downstream	ActReg chr1 #1208	1	0
1209	1	229643589	229644554	965	1	10.633	17.333	19	30	1	1	2	NUP133, ABCB10	17, 50371	in gene, downstream	ActReg chr1 #1209	0	1
1210	1	229694194	229695606	1412	2	14.886	17.454	32	40	1	1	1	ABCB10	-458	upstream	ActReg chr1 #1210	1	1
1211	1	229761595	229762418	823	2	15.077	16.923	33	37	1	2	2	TAF5L, URB2	-212, 25	upstream, in gene	ActReg chr1 #1211	1	1
1212	1	229799422	229800654	1232	2	15.154	18.077	37	35	0	0	1	URB2	38057	downstream	ActReg chr1 #1212	1	1
1213	1	229979453	229980113	660	1	11.429	5.857	18	9	0	0	0				ActReg chr1 #1213	1	0
1214	1	230208823	230209638	815	1	11.692	8.923	15	13	0	0	1	GALNT2	6274	in gene	ActReg chr1 #1214	1	0
1215	1	230240304	230241074	770	1	10.167	14.542	16	22	0	0	1	GALNT2	37733	in gene	ActReg chr1 #1215	0	1
1216	1	230439376	230440131	755	1	10.917	13.042	16	26	0	0	0				ActReg chr1 #1216	0	1
1217	1	230443626	230444368	742	1	12.913	16.087	31	32	0	0	0				ActReg chr1 #1217	0	1
1218	1	230562188	230563535	1347	2	12.143	14.429	27	27	1	0	0				ActReg chr1 #1218	1	1
1219	1	230777455	230778900	1445	2	60.333	59.867	253	237	1	1	1	COG2	-25	upstream	ActReg chr1 #1219	1	1
1220	1	230992426	230993425	999	1	9.581	13.226	16	25	0	0	1	C1orf198	12410	in gene	ActReg chr1 #1220	0	1
1221	1	230994455	230995269	814	1	8.346	10.538	13	16	0	0	1	C1orf198	10473	in gene	ActReg chr1 #1221	0	1
1222	1	231114323	231115308	985	2	16.097	13.839	30	29	1	2	2	TTC13, ARV1	-197, -8	upstream, upstream	ActReg chr1 #1222	1	1
1223	1	231228750	231229713	963	1	12.3	6.967	17	11	0	0	0				ActReg chr1 #1223	1	0
1224	1	231274613	231276199	1586	2	11.46	15.34	23	29	0	0	0				ActReg chr1 #1224	1	1
1225	1	231297649	231299038	1389	2	12	16.023	26	35	1	1	1	TRIM67	-331	upstream	ActReg chr1 #1225	1	1
1226	1	231346967	231347738	771	1	11	9.083	17	18	0	0	1	TRIM67	48678	in gene	ActReg chr1 #1226	1	0
1227	1	231472951	231474543	1592	1	11.22	15.14	28	28	1	2	2	EXOC8, C1orf124	-169, 65	upstream, in gene	ActReg chr1 #1227	0	1
1228	1	231647737	231648363	626	1	11.85	7.95	21	11	0	0	0				ActReg chr1 #1228	1	0
1229	1	231663741	231664883	1142	2	13.028	17.861	25	38	1	2	2	TSNAX-DISC1, TSNAX	-87, -87	upstream, upstream	ActReg chr1 #1229	1	1
1230	1	232182071	232182964	893	1	10.607	11.143	14	15	0	0	2	TSNAX-DISC1, DISC1	518118, 419956	downstream, downstream	ActReg chr1 #1230	0	1
1231	1	232505026	232506025	999	1	9.29	12.742	17	19	0	0	0				ActReg chr1 #1231	0	1
1232	1	232508138	232509357	1219	1	10.763	15.21	21	26	0	0	0				ActReg chr1 #1232	0	1
1233	1	232520664	232521551	887	1	10.643	12.143	18	20	0	0	0				ActReg chr1 #1233	0	1
1234	1	232673823	232674373	550	1	11.556	11.389	17	18	0	0	0				ActReg chr1 #1234	0	1
1235	1	232839927	232841095	1168	1	14.946	10.919	26	24	0	0	0				ActReg chr1 #1235	1	0
1236	1	232902981	232903839	858	1	8.846	11.654	15	19	0	0	0				ActReg chr1 #1236	0	1
1237	1	233085609	233086659	1050	1	12.364	9.152	18	14	1	1	1	C1orf57	-236	upstream	ActReg chr1 #1237	1	0
1238	1	233248499	233249827	1328	2	13.405	14.833	29	24	0	0	1	PCNXL2	182296	in gene	ActReg chr1 #1238	1	1
1239	1	233463756	233464445	689	1	5.333	9.762	11	14	1	1	1	KIAA1804	586	in gene	ActReg chr1 #1239	0	1
1240	1	233679162	233680036	874	2	14.179	16.143	26	34	0	0	0				ActReg chr1 #1240	1	1
1241	1	234129283	234129951	668	1	8.684	12.7	13	22	0	0	1	SLC35F3	88938	in gene	ActReg chr1 #1241	0	1
1242	1	234321665	234322363	698	1	10.095	11.714	16	19	0	0	1	SLC35F3	281335	in gene	ActReg chr1 #1242	0	1
1243	1	234349663	234350207	544	1	5.588	11.765	10	20	1	0	1	SLC35F3	309256	in gene	ActReg chr1 #1243	0	1
1244	1	234353389	234354299	910	1	11.429	8.357	16	16	0	0	1	SLC35F3	313165	in gene	ActReg chr1 #1244	1	0
1245	1	234508709	234509825	1116	2	15.314	15.257	36	28	1	2	2	LOC100506778, C1orf31	112, -162	in gene, upstream	ActReg chr1 #1245	1	1
1246	1	234663672	234664608	936	1	6.321	10.9	9	16	0	0	1	LOC100506795	3385	in gene	ActReg chr1 #1246	0	1
1247	1	234792417	234794444	2027	2	10.857	12.016	23	23	0	0	0				ActReg chr1 #1247	1	1
1248	1	234857999	234859366	1367	1	12.209	8	16	13	0	1	1	LOC100506810	-1107	upstream	ActReg chr1 #1248	1	0
1249	1	235001700	235002687	987	1	14.567	10.533	19	17	0	0	0				ActReg chr1 #1249	1	0
1250	1	235068785	235069732	947	1	7.9	13.6	14	25	0	0	0				ActReg chr1 #1250	0	1
1251	1	235110018	235111467	1449	2	12.111	13.489	25	23	0	0	0				ActReg chr1 #1251	1	1
1252	1	235115899	235117323	1424	2	13.644	13.378	29	21	0	0	0				ActReg chr1 #1252	1	1
1253	1	235132866	235133623	757	1	13.043	11.217	24	18	0	0	0				ActReg chr1 #1253	1	0
1254	1	235147294	235148609	1315	2	12.286	10.095	23	23	0	0	0				ActReg chr1 #1254	1	1
1255	1	235291625	235292712	1087	2	14.588	14.618	25	31	1	2	3	TOMM20, SNORA14B, RBM34	88, -916, 32403	in gene, upstream, downstream	ActReg chr1 #1255	1	1
1256	1	235324134	235325056	922	1	11.966	15.207	19	27	1	1	2	RBM34, ARID4B	-24, 166937	upstream, downstream	ActReg chr1 #1256	0	1
1257	1	235491170	235492622	1452	1	10.2	11.956	16	20	1	2	2	ARID4B, GGPS1	-364, 143	upstream, in gene	ActReg chr1 #1257	0	1
1258	1	235530408	235531480	1072	1	8.848	11.97	20	17	0	1	1	TBCE	216	in gene	ActReg chr1 #1258	0	1
1259	1	235667347	235668887	1540	2	14.438	16.521	28	28	1	1	1	B3GALNT2	-336	upstream	ActReg chr1 #1259	1	1
1260	1	235804785	235806706	1921	2	11.833	12.167	21	23	1	0	1	GNG4	8309	in gene	ActReg chr1 #1260	1	1
1261	1	236029361	236030922	1561	2	11.878	11.245	19	16	1	1	1	LYST	79	in gene	ActReg chr1 #1261	1	1
1262	1	236046308	236047417	1109	1	9.647	12.647	15	18	0	0	0				ActReg chr1 #1262	0	1
1263	1	236066189	236066975	786	1	12.125	7.333	20	13	0	0	0				ActReg chr1 #1263	1	0
1264	1	236081241	236081967	726	1	8.304	12.261	13	16	0	0	0				ActReg chr1 #1264	0	1
1265	1	236162152	236163535	1383	2	11.721	11.977	20	20	0	0	1	NID1	65638	in gene	ActReg chr1 #1265	1	1
1266	1	236188960	236189833	873	1	7.321	11.857	11	15	0	0	1	NID1	39085	in gene	ActReg chr1 #1266	0	1
1267	1	236227167	236229144	1977	1	10.419	12.806	23	26	1	1	1	NID1	326	in gene	ActReg chr1 #1267	0	1
1268	1	236291972	236292646	674	1	8.571	11.809	13	21	0	0	0				ActReg chr1 #1268	0	1
1269	1	236449704	236451015	1311	2	8.805	13.171	15	23	0	1	1	ERO1LB	-5020	upstream	ActReg chr1 #1269	1	1
1270	1	236686920	236688310	1390	1	9.628	14.488	15	27	1	1	2	LGALS8, LOC100287902	6050, 193	in gene, in gene	ActReg chr1 #1270	0	1
1271	1	236909983	236910654	671	1	11.524	8.619	21	15	0	0	1	ACTN2	60548	in gene	ActReg chr1 #1271	1	0
1272	1	236958016	236959248	1232	1	10.436	13.513	16	18	1	1	1	MTR	51	in gene	ActReg chr1 #1272	0	1
1273	1	237922298	237923531	1233	2	14.897	14.18	35	27	0	0	1	RYR2	717212	in gene	ActReg chr1 #1273	1	1
1274	1	237945908	237946616	708	1	4.727	11.091	8	17	0	0	1	RYR2	740560	in gene	ActReg chr1 #1274	0	1
1275	1	238036593	238037671	1078	1	13.588	15.059	27	25	0	0	1	ZP4	17090	downstream	ActReg chr1 #1275	0	1
1276	1	238041905	238043138	1233	1	10.436	6.231	16	13	0	0	1	ZP4	11701	in gene	ActReg chr1 #1276	1	0
1277	1	238054844	238055909	1065	2	11.588	13.118	24	22	0	1	1	ZP4	-1154	upstream	ActReg chr1 #1277	1	1
1278	1	238066986	238067769	783	2	13.917	12.125	26	20	0	0	0				ActReg chr1 #1278	1	1
1279	1	238226046	238227352	1306	2	13	16.317	35	37	0	0	0				ActReg chr1 #1279	1	1
1280	1	238251611	238252675	1064	2	13.588	11.765	23	21	0	0	0				ActReg chr1 #1280	1	1
1281	1	238571974	238573127	1153	2	15.278	12.889	30	30	0	0	0				ActReg chr1 #1281	1	1
1282	1	238769951	238770669	718	1	13.217	10	23	16	0	0	0				ActReg chr1 #1282	1	0
1283	1	238810992	238811699	707	2	13.864	12.591	22	27	0	0	0				ActReg chr1 #1283	1	1
1284	1	239977490	239978336	846	1	12.444	9.185	20	16	0	0	1	CHRM3	185540	in gene	ActReg chr1 #1284	1	0
1285	1	240021225	240021896	671	2	10.429	11.286	21	23	0	0	1	CHRM3	229187	in gene	ActReg chr1 #1285	1	1
1286	1	240255359	240256238	879	1	12.643	7.25	16	11	1	1	1	FMN2	613	in gene	ActReg chr1 #1286	1	0
1287	1	241319909	241320367	458	1	9.538	12.929	13	20	0	0	1	RGS7	200340	in gene	ActReg chr1 #1287	0	1
1288	1	241486524	241487369	845	2	10.963	18.63	22	45	0	0	1	RGS7	33532	in gene	ActReg chr1 #1288	1	1
1289	1	241520078	241520640	562	1	8.389	11.778	14	19	1	1	1	RGS7	119	in gene	ActReg chr1 #1289	0	1
1290	1	241586857	241587742	885	2	12.926	12.815	24	20	1	0	0				ActReg chr1 #1290	1	1
1291	1	241682159	241683412	1253	2	10.641	16.231	24	34	1	1	1	FH	300	in gene	ActReg chr1 #1291	1	1
1292	1	241754476	241756129	1653	2	9.327	13.885	20	26	0	0	2	KMO, OPN3	59622, 48399	in gene, downstream	ActReg chr1 #1292	1	1
1293	1	241870283	241871312	1029	1	7.438	12.219	22	20	0	0	1	WDR64	55217	in gene	ActReg chr1 #1293	0	1
1294	1	242010894	242011947	1053	2	15.424	16.061	28	29	1	1	1	EXO1	-73	upstream	ActReg chr1 #1294	1	1
1295	1	243010596	243011118	522	2	11.188	10.125	20	14	0	0	0				ActReg chr1 #1295	1	1
1296	1	243053314	243053836	522	1	10.312	3.312	17	7	1	0	0				ActReg chr1 #1296	1	0
1297	1	243418160	243419740	1580	2	10.755	13.837	19	24	1	2	2	CEP170, SDCCAG8	-242, -370	upstream, upstream	ActReg chr1 #1297	1	1
1298	1	243432779	243433386	607	1	8.421	10.737	11	17	0	0	1	SDCCAG8	13762	in gene	ActReg chr1 #1298	0	1
1299	1	244012128	244013206	1078	1	8.765	10.706	14	17	1	1	1	AKT3	-6114	upstream	ActReg chr1 #1299	0	1
1300	1	244014198	244015016	818	1	7.654	10.039	14	14	1	0	1	AKT3	-8054	upstream	ActReg chr1 #1300	0	1
1301	1	244067077	244067827	750	2	14.478	12.826	28	28	0	0	0				ActReg chr1 #1301	1	1
1302	1	244137500	244138614	1114	2	13.4	17.229	31	35	0	0	1	LOC339529	57353	in gene	ActReg chr1 #1302	1	1
1303	1	244327049	244327886	837	1	10.615	12.154	16	17	0	0	0				ActReg chr1 #1303	0	1
1304	1	244377245	244378083	838	1	13.852	9.741	23	17	0	0	0				ActReg chr1 #1304	1	0
1305	1	244516919	244517486	567	1	10.056	11.5	16	17	0	1	1	C1orf100	1265	in gene	ActReg chr1 #1305	0	1
1306	1	244614211	244615277	1066	1	10.515	13.788	16	25	1	1	2	ADSS, C1orf101	669, -9929	in gene, upstream	ActReg chr1 #1306	0	1
1307	1	244997689	244998937	1248	2	11.051	11.487	19	19	1	1	2	FAM36A, NCRNA00201	-326, 11930	upstream, downstream	ActReg chr1 #1307	1	1
1308	1	245026799	245028736	1937	2	11.607	14.262	21	24	1	1	1	HNRNPU	60	in gene	ActReg chr1 #1308	1	1
1309	1	245132876	245134902	2026	2	10.095	14.286	22	34	1	1	1	EFCAB2	718	in gene	ActReg chr1 #1309	1	1
1310	1	245748495	245749206	711	1	12.227	10.454	17	16	0	0	1	KIF26B	430563	in gene	ActReg chr1 #1310	1	0
1311	1	245966001	245966843	842	2	9.5	11.5	16	18	0	0	1	SMYD3	704222	in gene	ActReg chr1 #1311	1	1
1312	1	246810372	246811126	754	1	13.478	12.174	25	20	0	0	1	CNST	81110	in gene	ActReg chr1 #1312	1	0
1313	1	247094852	247095968	1116	1	11.4	17.686	20	36	1	1	1	AHCTF1	-684	upstream	ActReg chr1 #1313	0	1
1314	1	247241501	247242338	837	2	11.444	10.259	19	18	1	1	1	ZNF670	196	in gene	ActReg chr1 #1314	1	1
1315	1	247267005	247267820	815	1	8.385	13.154	18	25	1	1	2	ZNF669, C1orf229	262, 8307	in gene, downstream	ActReg chr1 #1315	0	1
1316	1	247373564	247374464	900	2	9.517	10.138	20	15	1	0	0				ActReg chr1 #1316	1	1
1317	1	247494179	247496032	1853	2	11.448	11.379	25	19	1	1	1	ZNF496	-60	upstream	ActReg chr1 #1317	1	1
1318	1	247505781	247506521	740	1	4.826	11.435	9	18	0	0	0				ActReg chr1 #1318	0	1
1319	1	247802533	247803341	808	2	13.04	10.96	20	22	1	1	1	LOC100507070	1228	in gene	ActReg chr1 #1319	1	1
1320	1	248020436	248021137	701	2	10.364	11.454	15	16	1	1	1	TRIM58	285	in gene	ActReg chr1 #1320	1	1
1321	1	248100314	248100845	531	1	8.176	11.647	12	21	1	1	1	OR2L13	86	in gene	ActReg chr1 #1321	0	1
1322	1	249119632	249121201	1569	1	10.469	13.347	18	25	1	2	2	SH3BP5L, MIR3124	-262, -160	upstream, upstream	ActReg chr1 #1322	0	1
1323	1	249131944	249133610	1666	2	13.538	15.788	25	34	1	1	1	ZNF672	247	in gene	ActReg chr1 #1323	1	1
1324	1	249151837	249153820	1983	3	14.823	16.177	36	39	1	1	2	ZNF672, ZNF692	20298, 487	downstream, in gene	ActReg chr1 #1324	1	1
1325	1	249166960	249168959	1999	2	15.113	12.903	29	25	1	0	0				ActReg chr1 #1325	1	1
1326	1	249199964	249200761	797	1	10.8	18.08	17	33	1	1	1	PGBD2	-80	upstream	ActReg chr1 #1326	0	1
1327	10	1033819	1034707	888	2	14.857	15.071	36	32	1	2	2	LOC100288619, GTPBP4	18, -86	in gene, upstream	ActReg chr10 #1327	1	1
1328	10	1094527	1095459	932	2	9.433	11.9	14	21	1	2	3	C10orf110, IDI1, WDR37	26416, 68, -7783	downstream, in gene, upstream	ActReg chr10 #1328	1	1
1329	10	2256270	2256706	436	1	8.429	5.357	14	10	0	0	0				ActReg chr10 #1329	1	0
1330	10	2274645	2275049	404	1	7.769	13.615	12	23	0	0	0				ActReg chr10 #1330	0	1
1331	10	3006602	3006993	391	1	5.167	10.583	7	15	0	0	0				ActReg chr10 #1331	0	1
1332	10	3389803	3390300	497	1	4.067	9.733	8	16	0	0	0				ActReg chr10 #1332	0	1
1333	10	3966424	3966985	561	1	5.222	9.056	10	17	0	0	0				ActReg chr10 #1333	0	1
1334	10	4746238	4746688	450	2	9.333	10.6	15	15	0	0	0				ActReg chr10 #1334	1	1
1335	10	4925384	4926028	644	2	10.55	9.25	18	16	0	0	0				ActReg chr10 #1335	1	1
1336	10	5359580	5360058	478	1	9.667	5.267	15	8	0	0	0				ActReg chr10 #1336	1	0
1337	10	6019336	6020084	748	1	11.87	8.043	20	13	1	1	1	IL15RA	432	in gene	ActReg chr10 #1337	1	0
1338	10	6130601	6131054	453	2	10.357	9.857	17	17	1	1	1	RBM17	-122	upstream	ActReg chr10 #1338	1	1
1339	10	6755072	6756128	1056	3	10.059	11.235	23	22	0	0	0				ActReg chr10 #1339	1	1
1340	10	7029265	7029773	508	1	5.875	12.25	11	17	0	0	0				ActReg chr10 #1340	0	1
1341	10	7691885	7692384	499	1	8.438	10.438	14	15	0	0	1	ITIH5	16827	in gene	ActReg chr10 #1341	0	1
1342	10	7860107	7861055	948	2	13.414	13.172	29	23	1	1	1	TAF3	-92	upstream	ActReg chr10 #1342	1	1
1343	10	12084692	12085396	704	2	10.046	11.273	20	19	1	1	1	UPF2	-21	upstream	ActReg chr10 #1343	1	1
1344	10	13203058	13203817	759	2	14.292	9.667	27	18	1	1	1	MCM10	-117	upstream	ActReg chr10 #1344	1	1
1345	10	13390169	13390619	450	1	6.462	9.214	10	15	0	1	1	SEPHS1	-114	upstream	ActReg chr10 #1345	0	1
1346	10	13404664	13405058	394	1	8	9.769	13	16	0	0	0				ActReg chr10 #1346	0	1
1347	10	13628482	13629327	845	2	21.038	24.154	58	69	1	1	1	PRPF18	-35	upstream	ActReg chr10 #1347	1	1
1348	10	13754833	13755320	487	1	9.067	9.4	12	14	0	0	1	FRMD4A	617790	in gene	ActReg chr10 #1348	0	1
1349	10	14035194	14035640	446	1	7.429	10	12	16	0	0	1	FRMD4A	337449	in gene	ActReg chr10 #1349	0	1
1350	10	14195502	14195951	449	1	10.786	7.5	13	12	0	0	1	FRMD4A	177140	in gene	ActReg chr10 #1350	1	0
1351	10	14286726	14287467	741	2	11.174	10.261	20	20	0	0	1	FRMD4A	85770	in gene	ActReg chr10 #1351	1	1
1352	10	14439028	14439486	458	1	10.143	7.643	15	11	0	0	0				ActReg chr10 #1352	1	0
1353	10	15902324	15902861	537	2	8.824	11.059	13	14	1	1	1	FAM188A	-73	upstream	ActReg chr10 #1353	1	1
1354	10	16654242	16654635	393	1	9.417	8.5	15	14	0	0	1	RSU1	205015	in gene	ActReg chr10 #1354	1	0
1355	10	17155736	17156201	465	1	4.4	10.667	7	15	0	0	1	CUBN	15848	in gene	ActReg chr10 #1355	0	1
1356	10	17243165	17243758	593	1	7.947	10.21	15	14	1	1	1	TRDMT1	609	in gene	ActReg chr10 #1356	0	1
1357	10	17271152	17271755	603	1	6.895	11.263	11	20	1	2	2	LOC100507347, VIM	-2556, 1195	upstream, in gene	ActReg chr10 #1357	0	1
1358	10	17280538	17280979	441	1	4.643	9.929	8	15	0	0	1	VIM	10500	downstream	ActReg chr10 #1358	0	1
1359	10	17685722	17686494	772	2	9.5	12.375	18	22	1	1	1	STAM	-16	upstream	ActReg chr10 #1359	1	1
1360	10	21814555	21815003	448	1	9.429	6.357	14	13	1	1	2	C10orf140, MLLT10	-168, -8323	upstream, upstream	ActReg chr10 #1360	1	0
1361	10	22518018	22518741	723	1	9.955	9.136	15	16	1	0	0				ActReg chr10 #1361	1	0
1362	10	24078879	24079577	698	2	16.364	13.6	41	30	0	0	1	KIAA1217	95553	in gene	ActReg chr10 #1362	1	1
1363	10	24115214	24115898	684	1	5.714	11.857	11	26	0	0	1	KIAA1217	131881	in gene	ActReg chr10 #1363	0	1
1364	10	25463158	25465096	1938	4	11.869	16	29	35	1	2	2	LOC100128811, GPR158	1078, -163	in gene, upstream	ActReg chr10 #1364	1	1
1365	10	27149528	27150033	505	1	5.188	9.625	9	16	1	1	1	ABI1	236	in gene	ActReg chr10 #1365	0	1
1366	10	27443095	27443492	397	1	9.231	6.538	13	11	1	2	2	YME1L1, MASTL	28, -460	in gene, upstream	ActReg chr10 #1366	1	0
1367	10	27792860	27793563	703	1	7.545	12.364	12	23	1	1	1	RAB18	-38	upstream	ActReg chr10 #1367	0	1
1368	10	30092325	30092911	586	1	7.167	10.778	8	18	0	0	0				ActReg chr10 #1368	0	1
1369	10	31073845	31074447	602	1	6.421	11.316	12	15	1	0	0				ActReg chr10 #1369	0	1
1370	10	31320513	31321035	522	1	4.062	9.062	9	16	1	1	2	ZNF438, LOC100507663	92, -9028	in gene, upstream	ActReg chr10 #1370	0	1
1371	10	31893412	31893981	569	1	11.412	7.765	19	9	0	0	0				ActReg chr10 #1371	1	0
1372	10	31958394	31958793	399	1	7.308	10.846	12	17	0	0	0				ActReg chr10 #1372	0	1
1373	10	32635032	32635498	466	1	8.867	6.8	13	9	1	1	1	EPC1	848	in gene	ActReg chr10 #1373	1	0
1374	10	34524380	34524906	526	2	10.353	12	19	25	0	0	1	PARD3	579610	in gene	ActReg chr10 #1374	1	1
1375	10	34999299	34999839	540	1	4.312	9.625	7	17	0	0	1	PARD3	104684	in gene	ActReg chr10 #1375	0	1
1376	10	35379082	35379927	845	2	17.615	15.269	40	32	1	1	1	CUL2	-210	upstream	ActReg chr10 #1376	1	1
1377	10	35931017	35931544	527	2	10.625	9.562	15	15	1	1	1	FZD8	-918	upstream	ActReg chr10 #1377	1	1
1378	10	43277679	43278570	891	2	8.357	11.714	16	19	1	1	1	BMS1	170	in gene	ActReg chr10 #1378	1	1
1379	10	43778218	43779382	1164	2	10.5	16.306	21	27	0	0	0				ActReg chr10 #1379	1	1
1380	10	43779569	43780296	727	2	7.826	12.609	19	28	0	0	0				ActReg chr10 #1380	1	1
1381	10	44101733	44102123	390	1	6.417	10.417	11	16	1	1	1	ZNF485	73	in gene	ActReg chr10 #1381	0	1
1382	10	44144087	44144703	616	1	6.579	10.105	9	16	1	1	1	ZNF32	-69	upstream	ActReg chr10 #1382	0	1
1383	10	44796582	44796993	411	1	5.385	10	7	16	0	0	1	LOC100130539	8583	downstream	ActReg chr10 #1383	0	1
1384	10	45202099	45202560	461	1	9.8	10.333	15	17	0	0	0				ActReg chr10 #1384	0	1
1385	10	46951196	46951663	467	1	7.467	10	10	16	0	1	2	LOC100507539, SYT15	-43, 19172	upstream, downstream	ActReg chr10 #1385	0	1
1386	10	47594087	47594802	715	1	7.545	11.636	13	18	0	0	0				ActReg chr10 #1386	0	1
1387	10	47605931	47606452	521	1	9.875	5	16	8	0	0	0				ActReg chr10 #1387	1	0
1388	10	50605849	50606500	651	2	11.048	9.762	21	17	1	1	1	DRGX	-6267	upstream	ActReg chr10 #1388	1	1
1389	10	50814775	50815909	1134	2	9.5	13.889	26	27	0	2	2	CHAT, SLC18A3	-1799, -3005	upstream, upstream	ActReg chr10 #1389	1	1
1390	10	50970270	50970724	454	1	8.867	9.867	15	15	1	1	1	OGDHL	-72	upstream	ActReg chr10 #1390	1	0
1391	10	52383355	52383805	450	1	10.429	6.929	15	11	1	1	1	SGMS1	157	in gene	ActReg chr10 #1391	1	0
1392	10	52383975	52385289	1314	2	9.146	12.585	23	30	1	1	1	SGMS1	-895	upstream	ActReg chr10 #1392	1	1
1393	10	53592628	53593215	587	1	7.667	11.667	12	20	0	0	1	PRKG1	841976	in gene	ActReg chr10 #1393	0	1
1394	10	59908532	59909143	611	2	10.737	10.684	16	18	0	0	0				ActReg chr10 #1394	1	1
1395	10	59935678	59936124	446	1	9.357	10.357	14	17	0	0	0				ActReg chr10 #1395	0	1
1396	10	60144967	60145519	552	1	5.647	11.412	8	19	1	1	1	TFAM	67	in gene	ActReg chr10 #1396	0	1
1397	10	61665810	61666851	1041	2	27.727	31.531	91	98	1	1	1	CCDC6	488	in gene	ActReg chr10 #1397	1	1
1398	10	64492639	64493078	439	1	10.857	4.5	17	8	0	0	0				ActReg chr10 #1398	1	0
1399	10	64563923	64564345	422	1	9.769	4.692	15	7	1	1	2	ADO, EGR2	-382, 14793	upstream, downstream	ActReg chr10 #1399	1	0
1400	10	64675782	64676545	763	1	8.833	10.958	14	20	0	0	0				ActReg chr10 #1400	0	1
1401	10	64693983	64694458	475	1	6.067	9.4	14	15	0	0	0				ActReg chr10 #1401	0	1
1402	10	66227584	66228076	492	1	10.438	4.812	16	7	0	0	0				ActReg chr10 #1402	1	0
1403	10	69523782	69524308	526	1	7.438	11.062	12	15	1	0	0				ActReg chr10 #1403	0	1
1404	10	69895958	69896571	613	1	9.263	5.368	18	9	0	0	1	MYPN	27014	in gene	ActReg chr10 #1404	1	0
1405	10	69913312	69913762	450	1	11.067	5.067	20	9	0	0	1	MYPN	44287	in gene	ActReg chr10 #1405	1	0
1406	10	70166382	70167350	968	2	14.067	14.933	29	28	1	1	2	RUFY2, DNA2	185, 65013	in gene, downstream	ActReg chr10 #1406	1	1
1407	10	70319973	70320420	447	1	10.643	9.143	14	12	1	1	1	TET1	79	in gene	ActReg chr10 #1407	1	0
1408	10	70715459	70716445	986	2	8.867	9.067	19	18	1	1	2	DDX50, DDX21	54918, 60	downstream, in gene	ActReg chr10 #1408	1	1
1409	10	70748293	70748936	643	1	5	12.45	9	17	1	1	3	DDX21, LOC100507126, KIAA1279	32722, 14205, 137	downstream, in gene, in gene	ActReg chr10 #1409	0	1
1410	10	70939500	70940245	745	1	12.957	10.913	24	20	1	1	2	VPS26A, SUPV3L1	55964, -121	downstream, upstream	ActReg chr10 #1410	1	0
1411	10	71327437	71328025	588	2	10.889	10.611	21	16	0	0	1	NEUROG3	5479	downstream	ActReg chr10 #1411	1	1
1412	10	71629186	71629765	579	1	7.444	11.5	10	16	0	0	1	COL13A1	67831	in gene	ActReg chr10 #1412	0	1
1413	10	72575986	72576448	462	1	2.714	9.133	6	16	1	1	1	SGPL1	513	in gene	ActReg chr10 #1413	0	1
1414	10	73554668	73555923	1255	2	13.282	16.846	32	42	0	0	1	CDH23	398604	in gene	ActReg chr10 #1414	1	1
1415	10	73619978	73620564	586	2	10.167	11.111	15	15	0	0	1	PSAP	-9189	upstream	ActReg chr10 #1415	1	1
1416	10	74033033	74034054	1021	1	8.062	9.844	13	22	1	1	1	DDIT4	-134	upstream	ActReg chr10 #1416	0	1
1417	10	74114279	74115096	817	2	11.2	12.08	17	18	1	1	1	DNAJB12	220	in gene	ActReg chr10 #1417	1	1
1418	10	74856250	74857123	873	2	12.179	13.75	25	26	1	1	1	P4HA1	46	in gene	ActReg chr10 #1418	1	1
1419	10	74927516	74928129	613	1	10.85	9.05	18	14	1	2	2	ECD, FAM149B1	31, -55	in gene, upstream	ActReg chr10 #1419	1	0
1420	10	75255644	75256099	455	1	7	8.733	11	17	1	2	3	PPP3CB, LOC100507259, USP54	-89, 361, 79562	upstream, in gene, downstream	ActReg chr10 #1420	0	1
1421	10	75489959	75490699	740	2	9.087	12.826	15	24	1	0	0				ActReg chr10 #1421	1	1
1422	10	75936164	75936800	636	1	8.5	10.2	13	16	1	0	1	ADK	25517	in gene	ActReg chr10 #1422	0	1
1423	10	76586113	76586565	452	2	9.429	10.714	15	18	1	1	1	MYST4	-40	upstream	ActReg chr10 #1423	1	1
1424	10	76969992	76970856	864	2	15.593	13.778	36	26	1	1	1	VDAC2	512	in gene	ActReg chr10 #1424	1	1
1425	10	77161328	77161842	514	1	6.5	12.25	11	19	1	2	2	ZNF503, C10orf41	-72, 299	upstream, in gene	ActReg chr10 #1425	0	1
1426	10	77161851	77162390	539	1	6.118	10.118	10	17	1	2	2	ZNF503, C10orf41	-607, 834	upstream, in gene	ActReg chr10 #1426	0	1
1427	10	77162859	77163263	404	1	5.75	10.75	9	17	1	2	2	ZNF503, C10orf41	-1548, 1775	upstream, in gene	ActReg chr10 #1427	0	1
1428	10	77533144	77533612	468	1	11.133	7.4	17	11	0	0	1	C10orf11	-9141	upstream	ActReg chr10 #1428	1	0
1429	10	79056910	79057600	690	1	8.636	13.182	12	28	0	0	1	KCNMA1	340322	in gene	ActReg chr10 #1429	0	1
1430	10	79087803	79088704	901	2	14.241	15.517	30	36	0	0	1	KCNMA1	309324	in gene	ActReg chr10 #1430	1	1
1431	10	79110294	79110841	547	1	11.059	9.824	18	18	0	0	1	KCNMA1	287010	in gene	ActReg chr10 #1431	1	0
1432	10	79152260	79153086	826	2	11.72	11.32	20	19	0	0	1	KCNMA1	244904	in gene	ActReg chr10 #1432	1	1
1433	10	79265198	79266169	971	2	11.467	10.033	21	16	0	0	1	KCNMA1	131894	in gene	ActReg chr10 #1433	1	1
1434	10	79273334	79274258	924	1	7.483	10.897	16	16	0	0	1	KCNMA1	123781	in gene	ActReg chr10 #1434	0	1
1435	10	79291039	79291988	949	1	14.2	10.533	21	18	0	0	1	KCNMA1	106064	in gene	ActReg chr10 #1435	1	0
1436	10	79342301	79343082	781	1	12.04	9.32	20	15	0	0	1	KCNMA1	54886	in gene	ActReg chr10 #1436	1	0
1437	10	79421149	79421855	706	2	10.773	12	16	17	0	0	0				ActReg chr10 #1437	1	1
1438	10	79608700	79609468	768	2	12.167	12.417	20	21	0	0	1	DLG5	77264	in gene	ActReg chr10 #1438	1	1
1439	10	79788913	79789951	1038	2	13.281	13.812	24	23	1	2	2	POLR3A, RPS24	-134, -4086	upstream, upstream	ActReg chr10 #1439	1	1
1440	10	80015088	80016550	1462	1	7.196	12.13	18	21	0	0	1	LOC100132987	7573	downstream	ActReg chr10 #1440	0	1
1441	10	80023051	80023952	901	1	12.357	8.464	19	16	0	0	0				ActReg chr10 #1441	1	0
1442	10	80516268	80517324	1056	2	11.97	12.636	24	19	0	0	0				ActReg chr10 #1442	1	1
1443	10	80732043	80733537	1494	2	10.021	12.021	19	19	0	0	1	LOC283050	94415	in gene	ActReg chr10 #1443	1	1
1444	10	80827031	80827587	556	1	10.667	12.611	16	19	1	2	2	LOC283050, ZMIZ1	-104, -1483	upstream, upstream	ActReg chr10 #1444	0	1
1445	10	80841328	80841953	625	1	10.7	12.9	15	17	0	0	1	ZMIZ1	12848	in gene	ActReg chr10 #1445	0	1
1446	10	80908631	80909617	986	1	8.71	10.548	15	18	0	0	1	ZMIZ1	80332	in gene	ActReg chr10 #1446	0	1
1447	10	81080446	81081765	1319	2	13.595	17.571	32	36	0	0	1	ZMIZ1	252313	downstream	ActReg chr10 #1447	1	1
1448	10	81106949	81107776	827	1	7.154	12.846	12	17	2	1	1	PPIF	142	in gene	ActReg chr10 #1448	0	1
1449	10	81197693	81198283	590	1	12.526	10.79	18	16	0	0	1	ZCCHC24	7395	in gene	ActReg chr10 #1449	1	0
1450	10	81205323	81205969	646	1	13.6	8.05	25	18	1	1	1	ZCCHC24	-263	upstream	ActReg chr10 #1450	1	0
1451	10	81664146	81665170	1024	2	11.406	12.406	16	26	1	1	1	LOC100288974	4	in gene	ActReg chr10 #1451	1	1
1452	10	81838242	81838683	441	1	12.154	7.462	16	12	1	2	2	LOC219347, C10orf57	487, 36	in gene, in gene	ActReg chr10 #1452	1	0
1453	10	81886835	81887239	404	1	7.615	10.692	10	15	0	1	1	PLAC9	-5221	upstream	ActReg chr10 #1453	0	1
1454	10	81965056	81965749	693	1	9.045	12.091	14	16	1	2	2	ANXA11, LOC439990	-74, -2077	upstream, upstream	ActReg chr10 #1454	0	1
1455	10	83737858	83738539	681	2	11.429	11.714	22	20	0	0	1	NRG3	103128	in gene	ActReg chr10 #1455	1	1
1456	10	84972378	84973086	708	1	7.864	10.273	11	16	0	0	0				ActReg chr10 #1456	0	1
1457	10	85899002	85899829	827	1	10.423	12.462	15	20	1	1	1	GHITM	230	in gene	ActReg chr10 #1457	0	1
1458	10	85916560	85917016	456	1	7	10.5	12	16	0	0	1	GHITM	17603	downstream	ActReg chr10 #1458	0	1
1459	10	86050979	86051773	794	2	19.542	31.208	53	78	0	0	1	LOC170425	11640	in gene	ActReg chr10 #1459	1	1
1460	10	87661202	87661761	559	1	7.611	10.611	14	16	0	0	1	GRID1	464769	in gene	ActReg chr10 #1460	0	1
1461	10	87963214	87964211	997	1	7.774	9.258	17	16	0	0	1	GRID1	162538	in gene	ActReg chr10 #1461	0	1
1462	10	88066310	88066842	532	1	10.25	11.25	17	21	0	0	1	GRID1	59674	in gene	ActReg chr10 #1462	0	1
1463	10	88281085	88282109	1024	1	12.625	10.219	18	21	1	1	1	WAPAL	-56	upstream	ActReg chr10 #1463	1	0
1464	10	88313100	88313872	772	1	9.208	12.25	18	20	0	0	0				ActReg chr10 #1464	0	1
1465	10	88515596	88516258	662	1	10.286	8.15	15	11	1	1	1	BMPR1A	-469	upstream	ActReg chr10 #1465	1	0
1466	10	88730901	88731890	989	1	9.484	14.323	16	27	1	2	4	SNCG, LOC100133190, C10orf116, AGAP11	13107, -327, 3207, 897	downstream, upstream, downstream, in gene	ActReg chr10 #1466	0	1
1467	10	88854273	88854782	509	2	11	10	19	17	1	2	2	GLUD1, FAM35A	249, -426	in gene, upstream	ActReg chr10 #1467	1	1
1468	10	88854928	88855691	763	2	10	11.667	18	17	1	2	2	GLUD1, FAM35A	-533, 356	upstream, in gene	ActReg chr10 #1468	1	1
1469	10	89264249	89265403	1154	2	11.389	12.194	18	19	1	1	1	MINPP1	603	in gene	ActReg chr10 #1469	1	1
1470	10	89345643	89346382	739	2	12.261	8.435	22	19	0	0	0				ActReg chr10 #1470	1	1
1471	10	89395419	89396246	827	1	9.154	11.808	17	17	0	0	0				ActReg chr10 #1471	0	1
1472	10	89430960	89431713	753	1	11.583	7.625	15	13	0	0	1	PAPSS2	11860	in gene	ActReg chr10 #1472	1	0
1473	10	89577602	89578405	803	1	8.68	11.6	15	17	1	1	1	ATAD1	-86	upstream	ActReg chr10 #1473	0	1
1474	10	89604808	89605393	585	1	6.889	11.111	13	16	0	0	0				ActReg chr10 #1474	0	1
1475	10	89622584	89623645	1061	2	11.03	8.636	20	19	1	2	2	KILLIN, PTEN	80, -81	in gene, upstream	ActReg chr10 #1475	1	1
1476	10	89912232	89913007	775	1	12.875	8.208	23	12	0	0	0				ActReg chr10 #1476	1	0
1477	10	90145444	90145853	409	1	4.333	10.167	6	16	0	0	1	RNLS	197434	in gene	ActReg chr10 #1477	0	1
1478	10	90234274	90234795	521	1	9.375	6.812	14	9	0	0	1	RNLS	108548	in gene	ActReg chr10 #1478	1	0
1479	10	90639861	90640960	1099	2	10.743	13.2	21	21	1	1	1	STAMBPL1	384	in gene	ActReg chr10 #1479	1	1
1480	10	91111806	91112497	691	2	13.318	14.35	25	33	0	0	1	LOC100507575	-9735	upstream	ActReg chr10 #1480	1	1
1481	10	91174223	91175367	1144	1	8.583	12.722	15	22	1	1	1	IFIT5	470	in gene	ActReg chr10 #1481	0	1
1482	10	91403790	91405275	1485	1	6.935	11.109	13	17	1	1	1	PANK1	683	in gene	ActReg chr10 #1482	0	1
1483	10	91460788	91462346	1558	2	11.98	11.51	25	29	1	1	1	KIF20B	200	in gene	ActReg chr10 #1483	1	1
1484	10	91621423	91622106	683	1	9.048	11	14	14	0	0	0				ActReg chr10 #1484	0	1
1485	10	91664405	91665118	713	1	9.636	11.409	17	20	0	0	0				ActReg chr10 #1485	0	1
1486	10	92346899	92347527	628	1	8.4	9.9	13	19	0	0	0				ActReg chr10 #1486	0	1
1487	10	92381241	92381744	503	1	6.375	10.312	10	16	0	0	0				ActReg chr10 #1487	0	1
1488	10	92534841	92535468	627	1	8.6	11.55	12	21	0	0	1	HTR7	82517	in gene	ActReg chr10 #1488	0	1
1489	10	92631132	92632026	894	1	10.143	11.679	19	20	0	1	1	RPP30	-130	upstream	ActReg chr10 #1489	0	1
1490	10	92887052	92887576	524	1	8.312	11.562	13	17	0	0	0				ActReg chr10 #1490	0	1
1491	10	92923087	92923551	464	1	5.929	10.071	8	15	0	0	0				ActReg chr10 #1491	0	1
1492	10	92950807	92951375	568	1	9.778	7.222	15	12	0	0	0				ActReg chr10 #1492	1	0
1493	10	93169098	93169897	799	1	10.2	10.24	14	15	1	1	2	LOC100188947, HECTD2	129840, -599	in gene, upstream	ActReg chr10 #1493	1	0
1494	10	93271017	93271877	860	1	4.037	10.667	8	19	0	0	2	LOC100188947, HECTD2	27890, 101351	in gene, in gene	ActReg chr10 #1494	0	1
1495	10	93334538	93335497	959	1	7.167	12.7	13	21	0	0	0				ActReg chr10 #1495	0	1
1496	10	93411947	93412699	752	1	7.348	12.913	14	22	0	0	0				ActReg chr10 #1496	0	1
1497	10	93646884	93647765	881	1	7.704	12.815	11	20	1	0	0				ActReg chr10 #1497	0	1
1498	10	93667838	93669130	1292	2	24.854	26.244	79	85	1	1	1	FGFBP3	774	in gene	ActReg chr10 #1498	1	1
1499	10	93683182	93683956	774	1	12.083	9.917	22	21	1	1	1	BTAF1	-167	upstream	ActReg chr10 #1499	1	0
1500	10	94050499	94051374	875	2	12.407	12	24	21	1	2	2	CPEB3, MARCH5	-61, 16	upstream, in gene	ActReg chr10 #1500	1	1
1501	10	94146941	94147756	815	2	13.769	15.577	33	35	0	0	0				ActReg chr10 #1501	1	1
1502	10	94167051	94167895	844	2	10.577	11.192	15	20	0	0	0				ActReg chr10 #1502	1	1
1503	10	94351138	94351733	595	2	9.778	10.389	17	15	1	1	1	KIF11	-1390	upstream	ActReg chr10 #1503	1	1
1504	10	94449668	94450385	717	1	7.5	12.091	10	17	1	1	1	HHEX	345	in gene	ActReg chr10 #1504	0	1
1505	10	94651867	94652641	774	1	7.16	12.28	12	23	0	0	1	EXOC6	57784	in gene	ActReg chr10 #1505	0	1
1506	10	94968328	94969001	673	2	11.905	10.857	20	20	0	0	0				ActReg chr10 #1506	1	1
1507	10	95241678	95242592	914	2	14.885	14.483	28	30	0	1	1	MYOF	-61	upstream	ActReg chr10 #1507	1	1
1508	10	95255713	95256744	1031	2	10.812	11.312	19	22	1	1	1	CEP55	-141	upstream	ActReg chr10 #1508	1	1
1509	10	95462004	95462739	735	1	12.652	14.13	24	28	1	1	1	C10orf4	-42	upstream	ActReg chr10 #1509	0	1
1510	10	95511586	95512130	544	1	9.706	11.412	15	19	0	1	1	LGI1	-5708	upstream	ActReg chr10 #1510	0	1
1511	10	95653236	95653903	667	1	8.429	11.905	16	21	1	1	1	TMEM20	-161	upstream	ActReg chr10 #1511	0	1
1512	10	95751509	95752252	743	2	11.565	10.739	17	22	0	1	1	PLCE1	-1866	upstream	ActReg chr10 #1512	1	1
1513	10	95825935	95826805	870	2	16.593	23.148	37	60	0	0	1	PLCE1	72624	in gene	ActReg chr10 #1513	1	1
1514	10	95875340	95876113	773	1	9.667	13.875	26	35	0	0	1	PLCE1	121980	in gene	ActReg chr10 #1514	0	1
1515	10	95984271	95984827	556	1	8.882	13	14	22	0	0	1	PLCE1	230803	in gene	ActReg chr10 #1515	0	1
1516	10	96122325	96123030	705	2	13	12.091	25	18	1	1	1	NOC3L	6	in gene	ActReg chr10 #1516	1	1
1517	10	96305531	96305995	464	1	8.667	11.733	13	18	1	1	2	TBC1D12, HELLS	143577, 189	downstream, in gene	ActReg chr10 #1517	0	1
1518	10	96943026	96944021	995	2	12.194	13.742	22	26	1	0	1	C10orf129	-10434	upstream	ActReg chr10 #1518	1	1
1519	10	97151604	97152222	618	2	11.579	13.263	19	26	0	0	1	SORBS1	169258	in gene	ActReg chr10 #1519	1	1
1520	10	97153679	97154363	684	1	11.667	9.952	22	18	0	0	1	SORBS1	167150	in gene	ActReg chr10 #1520	1	0
1521	10	97415986	97416794	808	1	13.2	10	22	15	1	1	2	ALDH18A1, TCTN3	177, 37510	in gene, downstream	ActReg chr10 #1521	1	0
1522	10	97453435	97454123	688	2	9.818	12.682	17	21	1	1	1	TCTN3	121	in gene	ActReg chr10 #1522	1	1
1523	10	97667188	97668026	838	1	9.115	12.231	16	21	1	1	1	C10orf131	-115	upstream	ActReg chr10 #1523	0	1
1524	10	97802935	97803662	727	1	9.739	11.043	14	15	1	1	2	LOC728558, CCNJ	46655, 139	in gene, in gene	ActReg chr10 #1524	0	1
1525	10	97803766	97804395	629	1	10.65	6.45	16	12	1	1	2	LOC728558, CCNJ	45873, 921	in gene, in gene	ActReg chr10 #1525	1	0
1526	10	97849311	97850634	1323	2	11.571	14.762	25	26	1	1	1	LOC728558	-19	upstream	ActReg chr10 #1526	1	1
1527	10	97889288	97890756	1468	2	10.348	14.326	19	31	1	1	1	ZNF518A	550	in gene	ActReg chr10 #1527	1	1
1528	10	98255690	98256682	992	2	12.355	19.742	25	45	0	0	1	TLL2	17497	in gene	ActReg chr10 #1528	1	1
1529	10	98273200	98273939	739	1	8.043	11.174	14	18	1	1	2	TLL2, TM9SF3	114, 73240	in gene, downstream	ActReg chr10 #1529	0	1
1530	10	98841240	98842011	771	1	9.917	14.917	19	30	0	0	1	SLIT1	104058	in gene	ActReg chr10 #1530	0	1
1531	10	99078465	99079361	896	2	12.143	12.25	25	20	1	1	1	FRAT1	-109	upstream	ActReg chr10 #1531	1	1
1532	10	99093314	99093997	683	1	8.4	10.095	12	18	1	1	1	FRAT2	803	in gene	ActReg chr10 #1532	0	1
1533	10	99094271	99094913	642	2	12.191	10.571	23	19	1	1	1	FRAT2	-134	upstream	ActReg chr10 #1533	1	1
1534	10	99185729	99186879	1150	1	6.2	10.857	11	19	1	1	2	PGAM1, EXOSC1	277, 19464	in gene, downstream	ActReg chr10 #1534	0	1
1535	10	99257415	99258325	910	1	10.893	10.036	14	19	1	2	2	MMS19, UBTD1	496, -898	in gene, upstream	ActReg chr10 #1535	1	0
1536	10	99301856	99303419	1563	3	10.225	10.674	18	21	0	0	1	UBTD1	43869	in gene	ActReg chr10 #1536	1	1
1537	10	99446522	99447697	1175	2	12.297	11.784	22	21	1	1	1	AVPI1	-94	upstream	ActReg chr10 #1537	1	1
1538	10	99473651	99474162	511	1	7.625	11.75	13	20	1	1	2	MARVELD1, LOC100270710	441, 19392	in gene, downstream	ActReg chr10 #1538	0	1
1539	10	99486302	99486996	694	1	11.909	8.273	18	12	0	0	3	MARVELD1, LOC100270710, ZFYVE27	13184, 6649, -10229	downstream, in gene, upstream	ActReg chr10 #1539	1	0
1540	10	99496419	99497385	966	2	10.633	11.733	16	18	1	2	2	LOC100270710, ZFYVE27	-3604, 24	upstream, in gene	ActReg chr10 #1540	1	1
1541	10	99570162	99570873	711	1	8.045	12.636	14	18	0	0	0				ActReg chr10 #1541	0	1
1542	10	99602395	99603571	1176	2	10.784	15.081	26	28	0	1	2	LOC100505561, GOLGA7B	6572, -7013	in gene, upstream	ActReg chr10 #1542	1	1
1543	10	99620909	99621717	808	1	8.48	13.28	15	23	0	1	3	GOLGA7B, CRTAC1, LOC100128300	11317, 169272, -6576	in gene, downstream, upstream	ActReg chr10 #1543	0	1
1544	10	99641800	99643033	1233	2	15.79	10.421	29	23	0	0	1	CRTAC1	148169	in gene	ActReg chr10 #1544	1	1
1545	10	99649062	99649905	843	1	8.692	14.308	15	26	0	0	1	CRTAC1	141102	in gene	ActReg chr10 #1545	0	1
1546	10	99751447	99752176	729	1	8.391	14.087	15	27	0	0	1	CRTAC1	38774	in gene	ActReg chr10 #1546	0	1
1547	10	99814841	99816992	2151	2	19.221	23.073	73	103	0	0	0				ActReg chr10 #1547	1	1
1548	10	99846866	99847548	682	2	11.095	10.714	21	20	0	0	0				ActReg chr10 #1548	1	1
1549	10	99894176	99894754	578	2	9.316	9.158	18	14	1	1	1	C10orf28	84	in gene	ActReg chr10 #1549	1	1
1550	10	100006635	100007480	845	1	7.5	11.269	11	16	0	0	2	C10orf28, LOXL4	112676, 20950	downstream, downstream	ActReg chr10 #1550	0	1
1551	10	100029147	100029748	601	1	9.947	12.158	15	19	0	1	1	LOXL4	-1440	upstream	ActReg chr10 #1551	0	1
1552	10	100059002	100059626	624	1	11.35	7.444	21	13	0	0	0				ActReg chr10 #1552	1	0
1553	10	100082439	100083582	1143	1	8.714	13.6	16	31	0	0	0				ActReg chr10 #1553	0	1
1554	10	100113066	100113904	838	1	6.615	10.654	11	15	0	0	0				ActReg chr10 #1554	0	1
1555	10	100248151	100249084	933	1	7.414	12.621	12	23	0	0	1	HPSE2	747015	in gene	ActReg chr10 #1555	0	1
1556	10	101380993	101381666	673	1	12.762	10	26	19	1	1	1	SLC25A28	-1108	upstream	ActReg chr10 #1556	1	0
1557	10	101418376	101419374	998	1	9.806	11.194	16	22	1	1	1	ENTPD7	-388	upstream	ActReg chr10 #1557	0	1
1558	10	101945442	101946148	706	1	9.714	12.682	14	23	1	1	2	ERLIN1, CHUK	19, 43549	in gene, downstream	ActReg chr10 #1558	0	1
1559	10	102027110	102027681	571	1	10.833	16.389	16	35	1	1	2	CWF19L1, BLOC1S2	42, 19044	in gene, downstream	ActReg chr10 #1559	0	1
1560	10	102084770	102085480	710	1	9.591	11.818	21	23	0	0	1	PKD2L1	5118	in gene	ActReg chr10 #1560	0	1
1561	10	102105979	102107785	1806	2	9.491	12.491	22	24	1	1	1	SCD	110	in gene	ActReg chr10 #1561	1	1
1562	10	102266302	102266943	641	1	5.421	11.7	9	25	0	0	1	SEC31B	12973	in gene	ActReg chr10 #1562	0	1
1563	10	102295195	102295978	783	2	16.04	17.56	34	48	0	2	2	NDUFB8, HIF1AN	-5950, -55	upstream, upstream	ActReg chr10 #1563	1	1
1564	10	102440193	102441001	808	2	10.36	13.12	23	22	1	0	0				ActReg chr10 #1564	1	1
1565	10	102586538	102587142	604	1	9.368	12.368	14	18	1	0	1	PAX2	81372	in gene	ActReg chr10 #1565	0	1
1566	10	102746366	102747555	1189	2	9.289	12.658	18	22	1	2	4	SEMA4G, MRPL43, C10orf2, LZTS2	14674, 312, -333, -10005	downstream, in gene, upstream, upstream	ActReg chr10 #1566	1	1
1567	10	102758293	102759311	1018	1	10.312	12.344	14	18	1	1	2	C10orf2, LZTS2	11509, 1837	downstream, in gene	ActReg chr10 #1567	0	1
1568	10	102768346	102768923	577	1	6.5	13.167	11	19	0	0	2	LZTS2, PDZD7	11669, 22245	downstream, downstream	ActReg chr10 #1568	0	1
1569	10	102791323	102792921	1598	1	12.86	9.94	22	19	1	2	2	PDZD7, SFXN3	-1243, 1126	upstream, in gene	ActReg chr10 #1569	1	0
1570	10	102840580	102841358	778	2	10.542	13.25	18	22	0	0	1	TLX1NB	49934	downstream	ActReg chr10 #1570	1	1
1571	10	102845475	102846253	778	2	10.708	15.792	21	26	0	0	1	TLX1NB	45039	downstream	ActReg chr10 #1571	1	1
1572	10	103113145	103114406	1261	2	13.05	13.525	22	22	1	1	1	BTRC	-50	upstream	ActReg chr10 #1572	1	1
1573	10	103124310	103124776	466	2	12.933	19.333	25	41	0	0	1	BTRC	10718	in gene	ActReg chr10 #1573	1	1
1574	10	103453722	103454839	1117	1	9.743	10.886	15	18	1	1	1	FBXW4	463	in gene	ActReg chr10 #1574	0	1
1575	10	103542744	103543669	925	1	9.481	11.655	18	19	1	2	3	FGF8, NPM3, MGEA5	-7447, -36, 35016	upstream, upstream, downstream	ActReg chr10 #1575	0	1
1576	10	103577904	103578785	881	2	15.607	15.464	34	33	1	2	3	MGEA5, LOC100289509, KCNIP2	-122, -481, 25333	upstream, upstream, downstream	ActReg chr10 #1576	1	1
1577	10	103600341	103601920	1579	2	15.22	17.24	37	51	0	1	2	KCNIP2, C10orf76	2547, 214802	in gene, downstream	ActReg chr10 #1577	1	1
1578	10	103815446	103816412	966	2	15.1	16.433	33	34	1	1	2	C10orf76, HPS6	3, -9218	in gene, upstream	ActReg chr10 #1578	1	1
1579	10	103824653	103825810	1157	1	9.472	10.833	14	19	1	1	2	C10orf76, HPS6	-9299, 84	upstream, in gene	ActReg chr10 #1579	0	1
1580	10	103892129	103893947	1818	2	12.375	17.089	38	35	1	1	1	PPRC1	251	in gene	ActReg chr10 #1580	1	1
1581	10	103911655	103912678	1023	1	8.812	12.469	17	21	1	1	2	PPRC1, NOLC1	19379, 233	downstream, in gene	ActReg chr10 #1581	0	1
1582	10	104005019	104005561	542	1	11.294	7.235	20	13	1	2	2	PITX3, GBF1	-4059, -19	upstream, upstream	ActReg chr10 #1582	1	0
1583	10	104121392	104121827	435	1	7.5	10.214	12	18	0	0	1	GBF1	116300	in gene	ActReg chr10 #1583	0	1
1584	10	104153604	104154859	1255	1	9.615	12.59	16	21	1	1	2	NFKB2, PSD	2, 24670	in gene, downstream	ActReg chr10 #1584	0	1
1585	10	104179186	104179863	677	1	10.619	11.143	21	17	1	2	4	PSD, FBXL15, LOC100286939, CUEDC2	-623, -47, 3369, 12899	upstream, upstream, downstream, downstream	ActReg chr10 #1585	0	1
1586	10	104180284	104181719	1435	2	17.511	19.533	47	60	1	3	4	PSD, FBXL15, LOC100286939, CUEDC2	-2100, 1430, 1892, 11422	upstream, in gene, downstream, downstream	ActReg chr10 #1586	1	1
1587	10	104191917	104192769	852	2	12.704	11.296	21	26	1	2	4	FBXL15, LOC100286939, CUEDC2, MIR146B	12772, -9450, 80, -3926	downstream, upstream, in gene, upstream	ActReg chr10 #1587	1	1
1588	10	104261880	104262883	1003	1	9.719	11.562	20	22	1	2	2	ACTR1A, SUFU	131, -1338	in gene, upstream	ActReg chr10 #1588	0	1
1589	10	104263342	104263967	625	1	13.579	10.842	23	14	1	2	2	ACTR1A, SUFU	-1142, -65	upstream, upstream	ActReg chr10 #1589	1	0
1590	10	104405225	104406102	877	1	11.852	10.37	20	15	0	1	1	TRIM8	1411	in gene	ActReg chr10 #1590	1	0
1591	10	104473399	104474037	638	1	7.85	10.25	13	15	1	2	2	ARL3, SFXN2	472, -580	in gene, upstream	ActReg chr10 #1591	0	1
1592	10	104613729	104614508	779	1	10.667	16.875	15	34	1	1	1	C10orf32	151	in gene	ActReg chr10 #1592	0	1
1593	10	104952440	104953029	589	1	7.158	10.105	12	15	1	1	1	NT5C2	322	in gene	ActReg chr10 #1593	0	1
1594	10	105001020	105001609	589	1	11.316	9.053	16	13	0	1	1	hCG_2024410	-4330	upstream	ActReg chr10 #1594	1	0
1595	10	105025217	105025910	693	1	10.714	14.333	15	28	0	0	0				ActReg chr10 #1595	0	1
1596	10	105032542	105033350	808	2	13.346	15.769	30	42	0	1	1	INA	-3974	upstream	ActReg chr10 #1596	1	1
1597	10	105037854	105039072	1218	2	10.923	15.462	32	37	1	1	1	INA	1543	in gene	ActReg chr10 #1597	1	1
1598	10	105110150	105111204	1054	2	8.818	7.939	16	21	1	1	1	PCGF6	214	in gene	ActReg chr10 #1598	1	1
1599	10	105127564	105128225	661	1	11.571	13.333	15	19	2	1	1	TAF5	170	in gene	ActReg chr10 #1599	0	1
1600	10	105419824	105421203	1379	2	12.116	12.767	22	18	1	0	1	SH3PXD2A	194651	in gene	ActReg chr10 #1600	1	1
1601	10	105506297	105507556	1259	2	10.825	12.85	20	24	0	1	2	SH3PXD2A, LOC100505839	108238, 389	in gene, in gene	ActReg chr10 #1601	1	1
1602	10	105560087	105561031	944	1	9.367	12.033	18	21	0	0	1	SH3PXD2A	54605	in gene	ActReg chr10 #1602	0	1
1603	10	105587452	105589006	1554	2	9.939	10.408	16	20	0	0	1	SH3PXD2A	26935	in gene	ActReg chr10 #1603	1	1
1604	10	105621090	105621825	735	1	6.522	9.652	11	15	0	1	1	SH3PXD2A	-6293	upstream	ActReg chr10 #1604	0	1
1605	10	105655071	105655863	792	1	7.12	12.48	12	20	0	0	1	OBFC1	22578	in gene	ActReg chr10 #1605	0	1
1606	10	105869573	105870283	710	1	12.182	8.682	18	15	0	0	0				ActReg chr10 #1606	1	0
1607	10	105881379	105881954	575	1	11.278	11	17	13	1	1	2	C10orf78, C10orf79	-150, 110454	upstream, downstream	ActReg chr10 #1607	1	0
1608	10	105991491	105992294	803	1	7.28	13.12	11	23	1	1	1	C10orf79	228	in gene	ActReg chr10 #1608	0	1
1609	10	106014141	106015107	966	1	10.129	10.419	15	15	1	1	1	GSTO1	672	in gene	ActReg chr10 #1609	0	1
1610	10	106059323	106060697	1374	1	7.884	11.488	16	18	0	0	1	GSTO2	31379	downstream	ActReg chr10 #1610	0	1
1611	10	106088760	106089735	975	2	13.806	13.581	26	21	0	0	2	ITPRIP, LOC100505856	4416, 6125	in gene, downstream	ActReg chr10 #1611	1	1
1612	10	106097667	106098905	1238	2	18.763	21.842	52	52	1	1	1	ITPRIP	-4623	upstream	ActReg chr10 #1612	1	1
1613	10	106307718	106308341	623	1	10.579	11.79	21	19	0	0	0				ActReg chr10 #1613	0	1
1614	10	106583819	106584847	1028	2	20.969	29.406	61	80	0	0	1	SORCS3	183474	in gene	ActReg chr10 #1614	1	1
1615	10	106697218	106697847	629	1	10.895	10.474	18	19	0	0	1	SORCS3	296673	in gene	ActReg chr10 #1615	1	0
1616	10	109305332	109306010	678	1	10	10.286	12	16	0	0	0				ActReg chr10 #1616	0	1
1617	10	111694585	111695238	653	1	8.095	11.286	12	17	0	0	0				ActReg chr10 #1617	0	1
1618	10	111766552	111767526	974	2	10.484	11.258	17	20	1	1	1	ADD3	1313	in gene	ActReg chr10 #1618	1	1
1619	10	111836523	111836979	456	1	5	9.714	8	15	0	0	1	ADD3	71025	in gene	ActReg chr10 #1619	0	1
1620	10	111966968	111967636	668	1	12.143	6.429	20	13	1	1	1	MXI1	-61	upstream	ActReg chr10 #1620	1	0
1621	10	111970139	111970803	664	1	9.714	10.714	16	17	1	0	1	MXI1	3108	in gene	ActReg chr10 #1621	0	1
1622	10	112167216	112168146	930	1	8.621	9.931	14	14	0	0	0				ActReg chr10 #1622	0	1
1623	10	112173781	112174803	1022	2	9.844	9.562	18	19	0	0	0				ActReg chr10 #1623	1	1
1624	10	112185493	112186211	718	1	11.217	4.652	18	8	0	0	0				ActReg chr10 #1624	1	0
1625	10	112257030	112257770	740	1	7.826	12.696	11	17	1	1	1	DUSP5	-225	upstream	ActReg chr10 #1625	0	1
1626	10	112258112	112258717	605	1	7.421	10.842	10	16	1	1	1	DUSP5	789	in gene	ActReg chr10 #1626	0	1
1627	10	112285431	112285981	550	1	8.294	10.235	13	16	0	0	0				ActReg chr10 #1627	0	1
1628	10	112295607	112296531	924	2	11.448	12.379	17	17	0	0	0				ActReg chr10 #1628	1	1
1629	10	112326787	112327923	1136	2	16.571	19.286	40	43	1	1	1	SMC3	-94	upstream	ActReg chr10 #1629	1	1
1630	10	112431689	112432672	983	2	13.677	9.967	26	21	1	0	1	RBM20	28025	in gene	ActReg chr10 #1630	1	1
1631	10	112533835	112534554	719	2	10.954	11.182	15	23	0	0	1	RBM20	130039	in gene	ActReg chr10 #1631	1	1
1632	10	112678226	112679285	1059	2	13.576	12.939	23	27	1	2	2	NCRNA00081, SHOC2	369, -546	in gene, upstream	ActReg chr10 #1632	1	1
1633	10	112993275	112993699	424	1	9.214	5.929	14	9	0	0	0				ActReg chr10 #1633	1	0
1634	10	113515947	113516773	826	1	7.154	12.538	12	23	0	0	0				ActReg chr10 #1634	0	1
1635	10	113766498	113767490	992	1	10.419	7.645	15	11	0	0	0				ActReg chr10 #1635	1	0
1636	10	113799620	113800027	407	1	6.417	10.25	8	13	0	0	0				ActReg chr10 #1636	0	1
1637	10	113943149	113944003	854	2	10.407	13.148	21	26	1	1	1	GPAM	-51	upstream	ActReg chr10 #1637	1	1
1638	10	114206132	114207244	1112	2	9.143	12.657	19	17	1	2	2	ZDHHC6, VTI1A	-16, -68	upstream, upstream	ActReg chr10 #1638	1	1
1639	10	114393746	114394267	521	1	11	4.667	16	8	0	1	2	VTI1A, MIR4295	187250, 77	in gene, in gene	ActReg chr10 #1639	1	0
1640	10	114719005	114719601	596	1	6.474	9.684	12	16	0	0	1	TCF7L2	9294	in gene	ActReg chr10 #1640	0	1
1641	10	114751309	114752380	1071	2	12.818	10.333	23	20	0	0	1	TCF7L2	41835	in gene	ActReg chr10 #1641	1	1
1642	10	115144819	115145357	538	1	10.588	7.765	16	10	0	0	0				ActReg chr10 #1642	1	0
1643	10	115195995	115196631	636	1	3.3	10.5	9	15	0	0	0				ActReg chr10 #1643	0	1
1644	10	115438624	115440363	1739	2	10.618	13.673	17	24	1	1	1	CASP7	558	in gene	ActReg chr10 #1644	1	1
1645	10	115613842	115614387	545	1	10.765	8.882	15	14	1	2	2	DCLRE1A, NHLRC2	-255, -277	upstream, upstream	ActReg chr10 #1645	1	0
1646	10	115614410	115615052	642	1	9.95	11.65	14	18	1	2	2	DCLRE1A, NHLRC2	-872, 340	upstream, in gene	ActReg chr10 #1646	0	1
1647	10	115933387	115934162	775	1	7.958	11.375	15	20	1	3	3	C10orf118, MIR2110, TDRD1	590, 164, -5255	in gene, downstream, upstream	ActReg chr10 #1647	0	1
1648	10	116105343	116106655	1312	1	10.268	7.927	16	13	0	0	1	AFAP1L2	58516	in gene	ActReg chr10 #1648	1	0
1649	10	116149058	116149635	577	1	12.222	13.167	20	24	0	0	1	AFAP1L2	15169	in gene	ActReg chr10 #1649	0	1
1650	10	116154296	116155274	978	1	8.742	10.677	14	14	0	0	1	AFAP1L2	9730	in gene	ActReg chr10 #1650	0	1
1651	10	116697747	116698226	479	1	11.8	12.8	16	19	1	1	1	TRUB1	34	in gene	ActReg chr10 #1651	1	0
1652	10	117943134	117943610	476	1	12.4	11.467	19	15	0	0	1	GFRA1	89754	in gene	ActReg chr10 #1652	1	0
1653	10	118764263	118764793	530	1	9.5	11.125	16	15	1	1	1	KIAA1598	560	in gene	ActReg chr10 #1653	0	1
1654	10	118946161	118946862	701	1	11.727	9.273	22	14	0	0	0				ActReg chr10 #1654	1	0
1655	10	118976081	118976747	666	1	8.048	12.191	15	20	1	0	1	KCNK18	19414	downstream	ActReg chr10 #1655	0	1
1656	10	119134891	119135561	670	1	10.667	12.238	16	21	1	1	1	PDZD8	-289	upstream	ActReg chr10 #1656	0	1
1657	10	119202394	119203069	675	1	11.191	6	20	10	0	0	0				ActReg chr10 #1657	1	0
1658	10	119739800	119740301	501	1	5	11.562	8	14	0	0	0				ActReg chr10 #1658	0	1
1659	10	120011358	120011979	621	2	10.7	10.2	17	16	0	0	0				ActReg chr10 #1659	1	1
1660	10	120248149	120248639	490	1	9.267	11.667	15	20	0	0	0				ActReg chr10 #1660	0	1
1661	10	120322804	120323252	448	1	9	9.643	13	14	0	0	0				ActReg chr10 #1661	0	1
1662	10	120353723	120355217	1494	2	10.17	13.553	21	24	1	1	1	PRLHR	690	in gene	ActReg chr10 #1662	1	1
1663	10	120355296	120356048	752	1	9.542	12.917	14	21	1	1	1	PRLHR	-512	upstream	ActReg chr10 #1663	0	1
1664	10	120513517	120514974	1457	2	12.311	11.822	20	19	1	1	1	C10orf46	513	in gene	ActReg chr10 #1664	1	1
1665	10	120839870	120840645	775	1	9.56	10.2	16	13	1	1	1	EIF3A	77	in gene	ActReg chr10 #1665	0	1
1666	10	120937826	120938488	662	1	11	9.85	17	14	1	1	1	PRDX3	188	in gene	ActReg chr10 #1666	1	0
1667	10	121258524	121259428	904	1	8.138	11.793	13	17	0	0	1	RGS10	43246	downstream	ActReg chr10 #1667	0	1
1668	10	121356064	121357085	1021	1	8.094	12.812	14	20	1	1	1	TIAL1	-33	upstream	ActReg chr10 #1668	0	1
1669	10	121427117	121428418	1301	1	9.829	13.61	16	20	0	0	1	BAG3	16885	in gene	ActReg chr10 #1669	0	1
1670	10	121651620	121652509	889	1	12.111	8.778	20	15	1	1	1	SEC23IP	-159	upstream	ActReg chr10 #1670	1	0
1671	10	121890675	121891274	599	2	9.158	12.368	20	23	0	0	0				ActReg chr10 #1671	1	1
1672	10	122146720	122147430	710	1	5.87	10.609	12	14	0	0	0				ActReg chr10 #1672	0	1
1673	10	122220206	122220943	737	1	8.565	13.13	17	25	0	0	1	PPAPDC1A	4108	in gene	ActReg chr10 #1673	0	1
1674	10	122267738	122268522	784	2	11.16	10.76	20	23	0	0	1	PPAPDC1A	51664	in gene	ActReg chr10 #1674	1	1
1675	10	122273446	122273969	523	1	12	6.875	20	11	0	0	1	PPAPDC1A	57241	in gene	ActReg chr10 #1675	1	0
1676	10	122610482	122611330	848	2	9.407	13.63	16	28	1	2	2	LOC283089, WDR11	-215, 219	upstream, in gene	ActReg chr10 #1676	1	1
1677	10	122802444	122803051	607	1	8.895	11.105	13	20	0	0	0				ActReg chr10 #1677	0	1
1678	10	122828428	122829246	818	2	9.52	11.72	15	19	0	0	0				ActReg chr10 #1678	1	1
1679	10	123687389	123688128	739	2	10.542	10.542	21	14	1	2	2	ATE1, LOC100130887	-212, -69	upstream, upstream	ActReg chr10 #1679	1	1
1680	10	123702412	123702847	435	1	8	12.385	10	17	0	0	1	LOC100130887	14802	in gene	ActReg chr10 #1680	0	1
1681	10	123733717	123735323	1606	2	18.98	21.62	66	74	1	1	1	NSMCE4A	223	in gene	ActReg chr10 #1681	1	1
1682	10	123872739	123873423	684	1	9.524	12	14	20	1	0	1	TACC2	124392	in gene	ActReg chr10 #1682	0	1
1683	10	123900253	123901240	987	2	15.516	13.387	30	26	0	0	1	TACC2	152057	in gene	ActReg chr10 #1683	1	1
1684	10	124091304	124091859	555	1	7	12.177	12	18	0	0	1	BTBD16	60760	in gene	ActReg chr10 #1684	0	1
1685	10	124228388	124229200	812	1	10.28	13.2	14	20	0	0	1	HTRA1	7753	in gene	ActReg chr10 #1685	0	1
1686	10	124254156	124254828	672	1	13.143	9	22	15	0	0	1	HTRA1	33451	in gene	ActReg chr10 #1686	1	0
1687	10	124545607	124546357	750	2	12.522	12.043	27	25	0	0	0				ActReg chr10 #1687	1	1
1688	10	124638807	124639684	877	1	6.786	12.357	9	20	1	1	1	FAM24B	-88	upstream	ActReg chr10 #1688	0	1
1689	10	124670853	124672221	1368	2	26.286	31.214	88	95	0	1	1	FAM24A	1320	in gene	ActReg chr10 #1689	1	1
1690	10	124713369	124714398	1029	1	11.75	14.844	23	22	1	1	1	C10orf88	36	in gene	ActReg chr10 #1690	0	1
1691	10	124739589	124740433	844	2	10.385	10.039	24	21	1	1	1	PSTK	455	in gene	ActReg chr10 #1691	1	1
1692	10	124767678	124768960	1282	1	10.244	11.39	18	18	1	2	2	IKZF5, ACADSB	-8, -110	upstream, upstream	ActReg chr10 #1692	0	1
1693	10	124913397	124914711	1314	1	8.61	11.317	15	19	1	1	2	HMX2, BUB3	6416, 294	downstream, in gene	ActReg chr10 #1693	0	1
1694	10	125374253	125375121	868	2	9.963	15.259	22	27	0	0	0				ActReg chr10 #1694	1	1
1695	10	126479635	126480750	1115	1	10.086	11.343	17	20	1	1	2	METTL10, FAM175B	247, -10162	in gene, upstream	ActReg chr10 #1695	0	1
1696	10	126489982	126490631	649	1	8.667	11.238	18	17	1	1	2	METTL10, FAM175B	-9867, -48	upstream, upstream	ActReg chr10 #1696	0	1
1697	10	126847288	126847813	525	1	6.118	9	10	16	1	1	1	CTBP2	2074	in gene	ActReg chr10 #1697	0	1
1698	10	126889508	126890139	631	1	6.842	11.79	14	17	0	0	0				ActReg chr10 #1698	0	1
1699	10	127511459	127512415	956	2	14.414	19.138	29	47	1	2	2	UROS, BCCIP	-100, -167	upstream, upstream	ActReg chr10 #1699	1	1
1700	10	127583420	127585558	2138	1	17.612	20.343	28	38	1	1	1	FANK1	-619	upstream	ActReg chr10 #1700	0	1
1701	10	127750850	127751853	1003	1	9.452	11.032	15	16	0	0	1	ADAM12	325776	in gene	ActReg chr10 #1701	0	1
1702	10	127887691	127888277	586	1	8.667	14.667	13	29	0	0	1	ADAM12	189143	in gene	ActReg chr10 #1702	0	1
1703	10	128148385	128149193	808	1	10.08	13.12	21	22	0	0	1	C10orf90	61221	in gene	ActReg chr10 #1703	0	1
1704	10	128330315	128330972	657	1	10.25	7.75	19	14	0	0	0				ActReg chr10 #1704	1	0
1705	10	128352570	128353128	558	1	6.389	11.722	11	16	0	0	0				ActReg chr10 #1705	0	1
1706	10	128915306	128915857	551	1	9.529	11.118	18	17	0	0	1	DOCK1	146616	in gene	ActReg chr10 #1706	0	1
1707	10	129283384	129284001	617	1	10.1	14.4	22	27	0	0	0				ActReg chr10 #1707	0	1
1708	10	129355092	129355684	592	2	9.158	9.579	14	19	0	0	1	NPS	7775	downstream	ActReg chr10 #1708	1	1
1709	10	129398489	129399359	870	2	13.741	16.815	25	34	0	0	0				ActReg chr10 #1709	1	1
1710	10	131661411	131662075	664	1	10.15	14.05	19	23	0	0	1	EBF3	100348	in gene	ActReg chr10 #1710	0	1
1711	10	131749420	131750134	714	1	11.591	8.591	17	13	0	0	1	EBF3	12314	in gene	ActReg chr10 #1711	1	0
1712	10	131820553	131821491	938	1	6	11.862	13	19	0	0	0				ActReg chr10 #1712	0	1
1713	10	131863094	131864009	915	1	7.241	11.621	13	18	0	0	1	LOC387723	45530	in gene	ActReg chr10 #1713	0	1
1714	10	131908295	131910125	1830	2	12.232	15.053	25	26	1	1	1	LOC387723	-129	upstream	ActReg chr10 #1714	1	1
1715	10	132098777	132100288	1511	2	12.396	10.396	19	21	0	0	0				ActReg chr10 #1715	1	1
1716	10	133152557	133153083	526	1	7.25	10.5	12	17	0	0	0				ActReg chr10 #1716	0	1
1717	10	134133519	134134188	669	1	4.05	10.952	8	17	0	0	1	LOC100506057	11520	downstream	ActReg chr10 #1717	0	1
1718	10	134145045	134146093	1048	2	9.606	12.182	17	23	1	2	2	LOC100506057, LRRC27	-196, -45	upstream, upstream	ActReg chr10 #1718	1	1
1719	10	134606001	134606702	701	1	4	13.773	8	25	1	1	2	INPP5A, NKX6-2	254998, -6814	downstream, upstream	ActReg chr10 #1719	0	1
1720	10	134778916	134779481	565	2	10.059	11	19	18	1	2	2	LOC100289424, LOC399829	-415, 160	upstream, in gene	ActReg chr10 #1720	1	1
1721	10	134893323	134893927	604	1	9.632	11.263	18	18	1	1	2	LOC100128127, GPR123	6512, -7784	downstream, upstream	ActReg chr10 #1721	0	1
1722	10	135091888	135092908	1020	1	10.094	14.469	17	25	0	1	3	ADAM8, LOC100506167, TUBGCP2	-1991, 14835, 30246	upstream, in gene, downstream	ActReg chr10 #1722	0	1
1723	10	135106159	135107218	1059	1	8.212	11.546	12	17	0	0	1	TUBGCP2	15956	in gene	ActReg chr10 #1723	0	1
1724	10	135207530	135208171	641	1	6.4	11.4	10	20	1	1	2	PAOX, MTG1	15109, 229	downstream, in gene	ActReg chr10 #1724	0	1
1725	11	189325	190472	1147	2	17.889	15.083	31	30	0	2	2	SCGB1C1, ODF3	-3182, -6863	upstream, upstream	ActReg chr11 #1725	1	1
1726	11	364199	365035	836	2	16.962	17.038	43	43	0	1	1	B4GALNT4	-5178	upstream	ActReg chr11 #1726	1	1
1727	11	448153	448664	511	1	7.188	10.75	12	16	0	2	2	ANO9, PTDSS2	-6397, -1872	upstream, upstream	ActReg chr11 #1727	0	1
1728	11	449854	450711	857	2	9.889	14.111	21	31	1	1	2	ANO9, PTDSS2	-8271, 2	upstream, in gene	ActReg chr11 #1728	1	1
1729	11	536898	537624	726	1	8.591	12.318	13	23	1	2	2	HRAS, LRRC56	-1711, -261	upstream, upstream	ActReg chr11 #1729	0	1
1730	11	809118	810070	952	2	11.467	9.733	17	17	1	3	4	LRDD, RPLP2, SNORA52, PNPLA2	-4344, -342, -2087, -9307	upstream, upstream, upstream, upstream	ActReg chr11 #1730	1	1
1731	11	834819	835367	548	1	11.059	9.118	19	15	0	2	5	PNPLA2, EFCAB4A, CD151, POLR2L, TSPAN4	16192, 7508, 2141, 7436, -7731	downstream, downstream, in gene, downstream, upstream	ActReg chr11 #1731	1	0
1732	11	842280	843068	788	2	23.087	23.375	55	54	1	2	3	CD151, POLR2L, TSPAN4	9722, -145, -150	downstream, upstream, upstream	ActReg chr11 #1732	1	1
1733	11	1246136	1246626	490	1	7.438	11.438	10	15	0	1	1	MUC5B	2086	in gene	ActReg chr11 #1733	0	1
1734	11	1330674	1331527	853	1	10.963	7.741	14	15	1	2	2	TOLLIP, LOC255512	-208, 162	upstream, in gene	ActReg chr11 #1734	1	0
1735	11	1884351	1884964	613	1	5.85	11.2	10	18	0	1	2	LSP1, MIR4298	10457, -3891	in gene, upstream	ActReg chr11 #1735	0	1
1736	11	1968269	1969355	1086	2	12.382	18.853	33	51	1	1	2	TNNT3, MRPL23	28013, 310	downstream, in gene	ActReg chr11 #1736	1	1
1737	11	2421327	2422214	887	2	12	9.607	23	15	1	1	3	CD81, TSSC4, TRPM5	23223, -1753, 22505	downstream, upstream, downstream	ActReg chr11 #1737	1	1
1738	11	2906279	2906640	361	1	5.455	10.182	8	15	1	1	2	CDKN1C, SLC22A18AS	536, 18716	in gene, downstream	ActReg chr11 #1738	0	1
1739	11	2950222	2950709	487	1	7.2	13.133	12	19	1	1	2	SLC22A18, PHLDA2	29514, 185	downstream, in gene	ActReg chr11 #1739	0	1
1740	11	3078567	3078993	426	1	8.462	10.846	12	16	1	1	1	CARS	-99	upstream	ActReg chr11 #1740	0	1
1741	11	3862596	3863100	504	1	7.467	9.733	12	18	1	1	1	RHOG	-635	upstream	ActReg chr11 #1741	0	1
1742	11	4115874	4116302	428	1	11.923	9.769	16	13	1	1	2	STIM1, RRM1	239155, 164	downstream, in gene	ActReg chr11 #1742	0	1
1743	11	4629020	4629513	493	1	3.5	10.75	5	16	1	1	1	TRIM68	171	in gene	ActReg chr11 #1743	0	1
1744	11	6502334	6503174	840	2	8.481	9.778	14	16	1	3	3	TRIM3, ARFIP2, FXC1	-7549, -159, 77	upstream, upstream, in gene	ActReg chr11 #1744	1	1
1745	11	7621404	7621966	562	1	5.222	12.889	8	21	0	0	1	PPFIBP2	86684	in gene	ActReg chr11 #1745	0	1
1746	11	7672243	7672842	599	1	9.895	5.579	17	10	0	0	1	PPFIBP2	137541	in gene	ActReg chr11 #1746	1	0
1747	11	8244744	8245405	661	1	8.7	12	15	18	0	0	1	LMO1	40332	downstream	ActReg chr11 #1747	0	1
1748	11	8430013	8430624	611	2	10.7	8.05	19	15	0	0	1	STK33	185185	in gene	ActReg chr11 #1748	1	1
1749	11	8703979	8704649	670	1	11.286	6.81	20	14	1	3	3	RPL27A, SNORA3, SNORA45	319, -1460, -2672	in gene, upstream, upstream	ActReg chr11 #1749	1	0
1750	11	9385688	9386266	578	1	5.944	12.833	10	23	1	0	0				ActReg chr11 #1750	0	1
1751	11	9481817	9482561	744	1	8.833	10.583	14	13	1	2	2	LOC644656, ZNF143	56, -323	in gene, upstream	ActReg chr11 #1751	0	1
1752	11	9635524	9635988	464	1	10.786	10.643	16	18	1	0	0				ActReg chr11 #1752	1	0
1753	11	10325834	10326571	737	2	11.522	15.087	19	30	1	1	1	ADM	-440	upstream	ActReg chr11 #1753	1	1
1754	11	10511965	10512777	812	1	9.346	11.308	13	14	0	0	1	AMPD3	40503	in gene	ActReg chr11 #1754	0	1
1755	11	10562564	10563061	497	1	11.333	10.4	14	15	1	2	2	RNF141, LOC100129827	-38, 25	upstream, in gene	ActReg chr11 #1755	0	1
1756	11	10746736	10747285	549	1	10.235	5.941	20	9	0	0	0				ActReg chr11 #1756	1	0
1757	11	10829698	10830223	525	1	5.562	10.25	10	16	1	2	2	EIF4G2, SNORD97	622, -6805	in gene, upstream	ActReg chr11 #1757	0	1
1758	11	11413283	11413733	450	1	10.5	6.357	18	10	0	0	1	GALNTL4	230053	in gene	ActReg chr11 #1758	1	0
1759	11	12309189	12309901	712	1	11.909	7.5	19	11	0	1	1	MICALCL	1098	in gene	ActReg chr11 #1759	1	0
1760	11	12695542	12696067	525	1	9.118	8.118	18	12	1	1	1	TEAD1	-165	upstream	ActReg chr11 #1760	1	0
1761	11	13237381	13238204	823	1	7.6	10.08	13	13	0	0	0				ActReg chr11 #1761	0	1
1762	11	13299638	13300032	394	1	9.923	9.077	15	13	1	1	1	ARNTL	510	in gene	ActReg chr11 #1762	1	0
1763	11	14358619	14359108	489	1	8.562	10.188	14	20	0	0	1	RRAS2	27189	in gene	ActReg chr11 #1763	0	1
1764	11	14380389	14381289	900	2	13.714	23.464	30	59	1	0	1	RRAS2	5213	in gene	ActReg chr11 #1764	1	1
1765	11	14521153	14521617	464	1	8.929	12.643	14	20	0	1	2	COPB1, PSMA1	56, 143795	in gene, downstream	ActReg chr11 #1765	0	1
1766	11	14541589	14542377	788	2	17.96	18.32	39	39	1	0	1	PSMA1	123197	in gene	ActReg chr11 #1766	1	1
1767	11	15900258	15900770	512	1	10.5	11.562	17	23	0	0	0				ActReg chr11 #1767	0	1
1768	11	16759848	16760510	662	1	7.35	13.25	14	20	1	1	1	C11orf58	31	in gene	ActReg chr11 #1768	0	1
1769	11	18127180	18128715	1535	3	15.625	13.271	37	36	1	1	1	SAAL1	-309	upstream	ActReg chr11 #1769	1	1
1770	11	18132470	18133135	665	1	7.619	11.619	18	18	0	1	2	SAAL1, MRGPRX3	-5164, -9700	upstream, upstream	ActReg chr11 #1770	0	1
1771	11	18548082	18548748	666	1	12.095	10.286	23	15	1	1	2	TSG101, UEVLD	74, 61866	in gene, downstream	ActReg chr11 #1771	1	0
1772	11	18655630	18656235	605	1	10.316	8.421	16	14	1	1	1	SPTY2D1	88	in gene	ActReg chr11 #1772	1	0
1773	11	18857829	18858478	649	1	9.5	6.5	17	14	0	0	0				ActReg chr11 #1773	1	0
1774	11	19940655	19941357	702	2	10.546	10.454	16	18	0	0	1	NAV2	568735	in gene	ActReg chr11 #1774	1	1
1775	11	20133827	20134548	721	1	5.727	11.773	12	16	0	0	1	NAV2	761916	in gene	ActReg chr11 #1775	0	1
1776	11	20180067	20181050	983	2	11.533	18.033	26	37	1	1	1	DBX1	1312	in gene	ActReg chr11 #1776	1	1
1777	11	20621073	20621755	682	1	6.333	15.905	15	29	0	1	1	SLC6A5	468	in gene	ActReg chr11 #1777	0	1
1778	11	22358958	22359761	803	1	7.76	14.6	12	30	0	1	1	SLC17A6	-308	upstream	ActReg chr11 #1778	0	1
1779	11	27255651	27256203	552	1	6.529	10.529	10	18	0	0	0				ActReg chr11 #1779	0	1
1780	11	27740595	27741283	688	2	10.182	9.842	20	16	1	1	1	BDNF	2666	in gene	ActReg chr11 #1780	1	1
1781	11	27741480	27742599	1119	2	14.543	19.086	32	43	1	1	1	BDNF	1566	in gene	ActReg chr11 #1781	1	1
1782	11	27742912	27743383	471	1	5	10.067	7	13	1	1	1	BDNF	458	in gene	ActReg chr11 #1782	0	1
1783	11	27743675	27744104	429	1	11.357	7	15	13	1	1	1	BDNF	-284	upstream	ActReg chr11 #1783	1	0
1784	11	27926045	27926486	441	1	7.714	10.714	9	16	0	0	0				ActReg chr11 #1784	0	1
1785	11	28129717	28130116	399	1	5.769	10.231	8	14	0	2	2	KIF18A, METT5D1	-170, 118	upstream, in gene	ActReg chr11 #1785	0	1
1786	11	28723643	28724036	393	1	5.385	10.154	8	14	0	0	0				ActReg chr11 #1786	0	1
1787	11	29303598	29304218	620	2	7.526	13.579	17	29	0	0	0				ActReg chr11 #1787	1	1
1788	11	31391112	31391683	571	1	7.889	9.556	11	16	1	2	2	DCDC1, DNAJC24	-76, 20	upstream, in gene	ActReg chr11 #1788	0	1
1789	11	31990676	31991398	722	1	11.783	6.435	17	12	0	0	0				ActReg chr11 #1789	1	0
1790	11	31996156	31996781	625	2	10.5	8.85	21	19	0	0	0				ActReg chr11 #1790	1	1
1791	11	32109430	32110407	977	1	10.71	7.258	17	13	0	1	1	RCN1	-2559	upstream	ActReg chr11 #1791	1	0
1792	11	32219407	32220378	971	2	9.607	11.5	20	22	0	0	0				ActReg chr11 #1792	1	1
1793	11	32913792	32914353	561	1	10.833	6.333	21	10	1	1	1	QSER1	-720	upstream	ActReg chr11 #1793	1	0
1794	11	33036911	33037741	830	2	11.923	9.615	20	19	1	1	1	DEPDC7	-84	upstream	ActReg chr11 #1794	1	1
1795	11	33060605	33061768	1163	2	12.297	13.324	19	28	1	1	2	DEPDC7, TCP11L1	23776, 223	downstream, in gene	ActReg chr11 #1795	1	1
1796	11	33232964	33233651	687	1	10.238	8.286	18	13	0	0	0				ActReg chr11 #1796	1	0
1797	11	33278816	33280282	1466	1	9.63	11.109	15	17	1	1	1	HIPK3	381	in gene	ActReg chr11 #1797	0	1
1798	11	33654677	33655834	1157	2	10.639	9.389	16	14	0	0	1	C11orf41	91378	in gene	ActReg chr11 #1798	1	1
1799	11	33691751	33693031	1280	2	9.275	8.475	16	13	0	0	1	C11orf41	128514	in gene	ActReg chr11 #1799	1	1
1800	11	33703857	33704492	635	1	8.25	12.25	11	19	0	0	1	C11orf41	140297	downstream	ActReg chr11 #1800	0	1
1801	11	33742895	33744536	1641	2	8.039	10.726	14	17	0	0	1	CD59	14310	in gene	ActReg chr11 #1801	1	1
1802	11	33758085	33758750	665	1	11.45	6.3	17	8	1	1	2	CD59, FBXO3	-392, 37654	upstream, downstream	ActReg chr11 #1802	1	0
1803	11	33823957	33824713	756	1	8.458	12.917	12	23	0	0	0				ActReg chr11 #1803	0	1
1804	11	33933955	33934847	892	2	12.111	15.889	27	29	0	0	0				ActReg chr11 #1804	1	1
1805	11	34072908	34073533	625	2	12.895	11.368	22	19	1	1	1	CAPRIN1	-10	upstream	ActReg chr11 #1805	1	1
1806	11	34126598	34127556	958	1	11.767	16.767	24	34	1	1	2	CAPRIN1, NAT10	53847, -34	downstream, upstream	ActReg chr11 #1806	0	1
1807	11	34236419	34236951	532	1	7.5	12	12	19	0	0	1	ABTB2	142870	in gene	ActReg chr11 #1807	0	1
1808	11	34272635	34273166	531	1	9.294	11.294	13	15	0	0	1	ABTB2	106655	in gene	ActReg chr11 #1808	0	1
1809	11	34323729	34324610	881	1	6.786	12.464	13	23	0	0	1	ABTB2	55386	in gene	ActReg chr11 #1809	0	1
1810	11	34352605	34353487	882	1	15.536	7.857	29	15	0	0	1	ABTB2	26509	in gene	ActReg chr11 #1810	1	0
1811	11	34360671	34361231	560	1	10.167	8.056	16	12	0	0	1	ABTB2	18604	in gene	ActReg chr11 #1811	1	0
1812	11	34380291	34380918	627	1	11.947	12.053	17	19	1	1	1	ABTB2	-1049	upstream	ActReg chr11 #1812	0	1
1813	11	34417529	34418252	723	2	12.087	12.348	18	23	0	0	0				ActReg chr11 #1813	1	1
1814	11	34675372	34676873	1501	3	10.362	12.106	18	24	0	0	1	EHF	33534	in gene	ActReg chr11 #1814	1	1
1815	11	35124835	35125398	563	1	6.471	10.353	9	14	0	0	0				ActReg chr11 #1815	0	1
1816	11	35160112	35161534	1422	1	9.159	11.341	15	25	1	2	2	LOC100507144, CD44	-1249, 406	upstream, in gene	ActReg chr11 #1816	0	1
1817	11	35187994	35188717	723	2	13.217	12.13	21	23	0	0	1	CD44	27938	in gene	ActReg chr11 #1817	1	1
1818	11	35640473	35641704	1231	2	10.846	11.795	19	20	1	1	1	FJX1	1353	in gene	ActReg chr11 #1818	1	1
1819	11	35683599	35684752	1153	1	9.472	12.778	17	20	1	1	1	TRIM44	-178	upstream	ActReg chr11 #1819	0	1
1820	11	35747341	35748185	844	2	16.077	15.731	41	39	0	0	1	TRIM44	63410	in gene	ActReg chr11 #1820	1	1
1821	11	36013029	36013597	568	1	8.765	10.235	13	18	0	0	1	LDLRAD3	47701	in gene	ActReg chr11 #1821	0	1
1822	11	36023670	36024278	608	1	6.789	12.737	12	22	0	0	1	LDLRAD3	58362	in gene	ActReg chr11 #1822	0	1
1823	11	36170919	36171798	879	2	13.593	14.482	32	24	0	0	1	LDLRAD3	205746	in gene	ActReg chr11 #1823	1	1
1824	11	36310696	36311374	678	1	10.381	12.238	16	20	0	2	2	COMMD9, PRR5L	-36, -6690	upstream, upstream	ActReg chr11 #1824	0	1
1825	11	36453060	36453861	801	1	8.6	11.92	20	20	0	0	1	PRR5L	135735	in gene	ActReg chr11 #1825	0	1
1826	11	36531001	36532299	1298	2	23.146	30.366	63	93	1	1	1	TRAF6	172	in gene	ActReg chr11 #1826	1	1
1827	11	36615753	36616333	580	2	10.177	12.333	18	19	0	1	2	RAG2, C11orf74	3786, -50	in gene, upstream	ActReg chr11 #1827	1	1
1828	11	37525538	37526117	579	2	9.556	9.611	13	19	0	0	0				ActReg chr11 #1828	1	1
1829	11	37810043	37810479	436	1	8.214	9.857	10	18	0	0	0				ActReg chr11 #1829	0	1
1830	11	40409845	40410435	590	1	5.316	9.211	9	17	0	0	0				ActReg chr11 #1830	0	1
1831	11	40898698	40899340	642	1	12.1	6.75	20	10	0	0	1	LOC100507187	582749	in gene	ActReg chr11 #1831	1	0
1832	11	43333087	43334069	982	2	33.419	40.484	103	128	1	1	1	API5	73	in gene	ActReg chr11 #1832	1	1
1833	11	43380202	43380969	767	2	11.083	13.625	25	20	1	1	1	TTC17	150	in gene	ActReg chr11 #1833	1	1
1834	11	43598367	43599139	772	2	12.8	14.32	32	28	0	2	3	LOC100507261, LOC100131381, MIR129-2	7897, -1776, -4191	downstream, upstream, upstream	ActReg chr11 #1834	1	1
1835	11	43638821	43639516	695	1	8.143	12.619	13	19	0	0	0				ActReg chr11 #1835	0	1
1836	11	43665355	43666257	902	2	13.321	17.286	34	36	0	0	0				ActReg chr11 #1836	1	1
1837	11	43890302	43891055	753	2	12.542	10.917	21	16	0	0	1	LOC100507282	-9616	upstream	ActReg chr11 #1837	1	1
1838	11	43901866	43902908	1042	2	9.774	16.25	19	34	1	1	1	ALKBH3	30	in gene	ActReg chr11 #1838	1	1
1839	11	43941977	43942809	832	2	12.192	12.115	24	22	0	1	2	ALKBH3, LOC100507300	40036, 83	downstream, in gene	ActReg chr11 #1839	1	1
1840	11	44087364	44088331	967	2	13	12.633	26	19	1	1	2	ACCSL, ACCS	18316, 118	downstream, in gene	ActReg chr11 #1840	1	1
1841	11	44116855	44117686	831	1	11.962	8.423	21	17	1	1	1	EXT2	171	in gene	ActReg chr11 #1841	1	0
1842	11	45119252	45120236	984	2	12.258	15.839	26	29	0	0	1	PRDM11	4180	in gene	ActReg chr11 #1842	1	1
1843	11	45280933	45281723	790	1	14.875	6.708	23	13	0	0	1	SYT13	26556	in gene	ActReg chr11 #1843	1	0
1844	11	45565199	45566062	863	2	14.852	15.741	35	35	0	0	0				ActReg chr11 #1844	1	1
1845	11	45601852	45602609	757	2	11.5	11.833	18	22	0	0	0				ActReg chr11 #1845	1	1
1846	11	45825546	45827583	2037	3	12.889	9.889	39	22	1	1	1	SLC35C1	941	in gene	ActReg chr11 #1846	1	1
1847	11	45868561	45869497	936	1	6.148	12.276	10	24	1	1	1	CRY2	360	in gene	ActReg chr11 #1847	0	1
1848	11	45894315	45894964	649	1	12.4	12.6	20	20	0	0	1	CRY2	25970	in gene	ActReg chr11 #1848	0	1
1849	11	45906501	45907143	642	1	8.05	11.95	13	19	1	1	2	CRY2, MAPK8IP1	38153, -380	downstream, upstream	ActReg chr11 #1849	0	1
1850	11	45920455	45921650	1195	2	11.838	11.54	25	22	1	0	3	MAPK8IP1, C11orf94, PEX16	13850, 7781, 18622	in gene, downstream, downstream	ActReg chr11 #1850	1	1
1851	11	45939132	45940466	1334	2	11.214	11.167	23	17	1	2	2	PEX16, GYLTL1B	-125, -3397	upstream, upstream	ActReg chr11 #1851	1	1
1852	11	46258675	46259641	966	2	12	11.333	21	18	1	0	0				ActReg chr11 #1852	1	1
1853	11	46384143	46385670	1527	2	10.188	11.333	24	18	0	0	1	DGKZ	30167	in gene	ActReg chr11 #1853	1	1
1854	11	46410828	46412103	1275	2	10.55	11.925	20	19	1	1	4	DGKZ, MDK, CHRM4, AMBRA1	56726, 8847, -3358, 201449	downstream, downstream, upstream, downstream	ActReg chr11 #1854	1	1
1855	11	46413840	46415113	1273	2	9.175	12.35	21	23	1	1	3	MDK, CHRM4, AMBRA1	11858, -6369, 198438	downstream, upstream, downstream	ActReg chr11 #1855	1	1
1856	11	46614990	46616141	1151	2	15.028	18.611	38	49	1	1	2	AMBRA1, HARBI1	-2651, 23212	upstream, downstream	ActReg chr11 #1856	1	1
1857	11	46638417	46639506	1089	2	10.559	10.912	19	19	1	2	2	HARBI1, KIAA0652	-184, 135	upstream, in gene	ActReg chr11 #1857	1	1
1858	11	46721890	46722734	844	2	10.462	14.308	14	23	1	2	2	ARHGAP1, ZNF408	-192, -5	upstream, upstream	ActReg chr11 #1858	1	1
1859	11	46866963	46868447	1484	2	14.848	14.457	44	35	1	2	3	CKAP5, LOC100507401, LRP4	138, -252, 72468	in gene, upstream, downstream	ActReg chr11 #1859	1	1
1860	11	47207017	47207615	598	1	10.278	12.722	14	18	1	1	2	ARFGAP2, PACSIN3	-8897, 694	upstream, in gene	ActReg chr11 #1860	0	1
1861	11	47208009	47208664	655	1	12.15	7.5	20	12	1	1	2	ARFGAP2, PACSIN3	-9917, -326	upstream, upstream	ActReg chr11 #1861	1	0
1862	11	47270114	47270889	775	1	10.542	13.375	16	23	1	2	3	DDB2, ACP2, NR1H3	34008, -44, 52	downstream, upstream, in gene	ActReg chr11 #1862	0	1
1863	11	47290503	47291177	674	1	7.571	11.238	12	15	1	1	2	NR1H3, MADD	20391, -87	downstream, upstream	ActReg chr11 #1863	0	1
1864	11	47429555	47430099	544	1	13.647	10.647	26	21	1	1	1	SLC39A13	-219	upstream	ActReg chr11 #1864	1	0
1865	11	47447539	47448574	1035	1	9.438	10.781	16	16	1	1	2	SLC39A13, PSMC3	18010, -32	downstream, upstream	ActReg chr11 #1865	0	1
1866	11	47485952	47486475	523	1	7.647	13.294	9	23	0	0	1	CUGBP1	88579	downstream	ActReg chr11 #1866	0	1
1867	11	47573936	47575154	1218	2	10.237	13.158	21	23	1	1	1	CUGBP1	247	in gene	ActReg chr11 #1867	1	1
1868	11	47600101	47600974	873	2	13.444	13	27	23	1	3	4	PTPMT1, KBTBD4, NDUFS3, FAM180B	13555, 30, -25, -7693	downstream, in gene, upstream, upstream	ActReg chr11 #1868	1	1
1869	11	47869425	47870318	893	2	9.893	12.893	18	23	1	1	1	NUP160	186	in gene	ActReg chr11 #1869	1	1
1870	11	47968433	47969322	889	2	11.143	9.893	18	14	0	0	0				ActReg chr11 #1870	1	1
1871	11	48012802	48013302	500	1	10.267	5.733	18	7	0	0	1	PTPRJ	10942	in gene	ActReg chr11 #1871	1	0
1872	11	48014809	48015375	566	1	11.389	8.111	20	11	0	0	1	PTPRJ	12982	in gene	ActReg chr11 #1872	1	0
1873	11	48076677	48077833	1156	1	8.528	10.833	14	16	0	0	1	PTPRJ	75145	in gene	ActReg chr11 #1873	0	1
1874	11	55640074	55641127	1053	2	9.903	10.848	14	20	1	0	1	SPRYD5	-10173	upstream	ActReg chr11 #1874	1	1
1875	11	56700224	56700837	613	1	5.6	11.4	9	21	0	0	0				ActReg chr11 #1875	0	1
1876	11	57092111	57093432	1321	2	16.171	16.976	46	59	1	1	2	TNKS1BP1, SSRP1	-358, 10580	upstream, downstream	ActReg chr11 #1876	1	1
1877	11	57102739	57103599	860	1	11.185	9.556	22	15	1	2	2	SSRP1, P2RX3	182, -2780	in gene, upstream	ActReg chr11 #1877	1	0
1878	11	57146833	57147761	928	2	14.103	15.345	26	27	0	1	3	P2RX3, PRG3, PRG2	41348, 1326, 10833	downstream, in gene, downstream	ActReg chr11 #1878	1	1
1879	11	57335248	57336045	797	1	7.04	12.04	9	18	1	1	1	UBE2L6	-193	upstream	ActReg chr11 #1879	0	1
1880	11	57336777	57337330	553	1	10.882	6.529	16	10	0	1	1	UBE2L6	-1600	upstream	ActReg chr11 #1880	1	0
1881	11	57424780	57425477	697	1	11.091	13.318	17	24	1	2	4	LOC100507106, YPEL4, CLP1, ZDHHC5	19278, -7711, -88, -10346	downstream, upstream, upstream, upstream	ActReg chr11 #1881	0	1
1882	11	57508474	57509206	732	2	14.087	15.174	22	30	1	1	3	TMX2, C11orf31, BTBD18	28798, 118, 10413	downstream, in gene, downstream	ActReg chr11 #1882	1	1
1883	11	57652516	57653492	976	2	15.4	19.7	36	49	0	0	0				ActReg chr11 #1883	1	1
1884	11	58345705	58346500	795	1	12.68	11.2	22	16	1	3	3	LPXN, ZFP91-CNTF, ZFP91	-463, -485, -485	upstream, upstream, upstream	ActReg chr11 #1884	1	0
1885	11	58409240	58409786	546	2	13.118	9	25	15	0	0	0				ActReg chr11 #1885	1	1
1886	11	58672522	58673033	511	1	7.25	11	10	18	1	0	0				ActReg chr11 #1886	0	1
1887	11	58909867	58910603	736	1	8.043	13.565	11	27	1	1	1	FAM111A	-83	upstream	ActReg chr11 #1887	0	1
1888	11	59317677	59318616	939	2	10.517	10.793	18	14	0	0	0				ActReg chr11 #1888	1	1
1889	11	59327469	59328055	586	1	11.056	7	15	11	1	0	0				ActReg chr11 #1889	1	0
1890	11	59382958	59383821	863	1	10.741	11.963	19	18	2	2	2	OSBP, LOC100507411	228, -246	in gene, upstream	ActReg chr11 #1890	0	1
1891	11	59521895	59523461	1566	2	11.122	12.755	22	18	1	1	1	STX3	146	in gene	ActReg chr11 #1891	1	1
1892	11	59554384	59554988	604	1	10.737	9	21	12	0	0	1	STX3	32154	in gene	ActReg chr11 #1892	1	0
1893	11	59577846	59578536	690	1	10.046	10.727	16	19	1	1	2	STX3, MRPL16	55659, 154	downstream, in gene	ActReg chr11 #1893	0	1
1894	11	60282509	60283143	634	1	11.45	9.85	21	12	1	1	2	MS4A12, MS4A13	22575, -60	downstream, upstream	ActReg chr11 #1894	1	0
1895	11	60640347	60641108	761	1	8.625	11.792	12	17	0	0	1	ZP1	5712	in gene	ActReg chr11 #1895	0	1
1896	11	60673797	60674520	723	1	9	11.273	16	19	1	2	2	PRPF19, TMEM109	-97, -7213	upstream, upstream	ActReg chr11 #1896	0	1
1897	11	60691382	60692129	747	1	10.125	14.958	24	28	1	1	2	TMEM109, TMEM132A	10384, -158	downstream, upstream	ActReg chr11 #1897	0	1
1898	11	60928570	60929542	972	2	12.355	7.613	21	18	1	1	1	VPS37C	-140	upstream	ActReg chr11 #1898	1	1
1899	11	61100189	61101128	939	2	12.9	14.367	33	22	1	2	2	DDB1, DAK	8, 4	in gene, in gene	ActReg chr11 #1899	1	1
1900	11	61129193	61130272	1079	1	8.029	11.147	13	16	1	2	2	CYBASC3, TMEM138	23, 259	in gene, in gene	ActReg chr11 #1900	0	1
1901	11	61159700	61160402	702	1	13.364	11.909	24	18	1	1	2	TMEM216, CPSF7	219, 37413	in gene, downstream	ActReg chr11 #1901	1	0
1902	11	61197000	61197984	984	2	10.871	12.258	17	18	1	2	2	CPSF7, SDHAF2	-28, -105	upstream, upstream	ActReg chr11 #1902	1	1
1903	11	61312403	61313651	1248	2	15.051	16.436	45	37	0	0	1	SYT7	35271	in gene	ActReg chr11 #1903	1	1
1904	11	61334370	61335644	1274	2	20.077	21.897	68	69	1	0	1	SYT7	13291	in gene	ActReg chr11 #1904	1	1
1905	11	61348765	61349356	591	2	15.368	18.263	36	38	1	1	1	SYT7	-762	upstream	ActReg chr11 #1905	1	1
1906	11	61559745	61560710	965	2	15.2	15.6	31	36	1	3	5	C11orf9, C11orf10, MIR611, FEN1, FADS1	40106, -142, -194, 77, 24302	downstream, upstream, upstream, in gene, downstream	ActReg chr11 #1906	1	1
1907	11	61583792	61584661	869	2	11.63	10.148	17	14	1	2	2	FADS1, MIR1908	303, -1514	in gene, upstream	ActReg chr11 #1907	1	1
1908	11	61657993	61658951	958	2	8.067	10.933	19	18	1	1	2	FADS3, RAB3IL1	534, 26525	in gene, downstream	ActReg chr11 #1908	1	1
1909	11	61664221	61665674	1453	2	10.63	11.696	21	16	0	1	2	FADS3, RAB3IL1	-5941, 20050	upstream, in gene	ActReg chr11 #1909	1	1
1910	11	61734807	61736022	1215	2	9.579	10.974	17	16	1	1	2	BEST1, FTH1	18058, -282	downstream, upstream	ActReg chr11 #1910	1	1
1911	11	61780169	61780895	726	1	10.5	14.364	15	22	0	0	0				ActReg chr11 #1911	0	1
1912	11	61793031	61793752	721	1	8.364	11.364	15	21	0	0	0				ActReg chr11 #1912	0	1
1913	11	61890996	61891921	925	1	11.345	8.207	15	14	1	1	1	INCENP	13	in gene	ActReg chr11 #1913	1	0
1914	11	62012508	62013236	728	2	11.957	12.217	23	23	0	0	1	SCGB1D2	3148	downstream	ActReg chr11 #1914	1	1
1915	11	62104468	62105333	865	1	5.259	11.704	11	23	1	1	1	ASRGL1	126	in gene	ActReg chr11 #1915	0	1
1916	11	62230584	62231193	609	1	5.368	9.474	9	15	0	0	1	AHNAK	83444	in gene	ActReg chr11 #1916	0	1
1917	11	62320441	62321890	1449	1	11.196	10.065	17	15	0	1	2	AHNAK, EEF1G	-6833, 20295	upstream, downstream	ActReg chr11 #1917	1	0
1918	11	62358598	62359772	1174	2	20.861	17.778	60	35	1	1	3	TUT1, MTA2, EML3	-76, 10118, 21052	upstream, downstream, downstream	ActReg chr11 #1918	1	1
1919	11	62368791	62369784	993	1	8.806	11.226	13	18	1	1	3	TUT1, MTA2, EML3	-10178, 16, 10950	upstream, in gene, downstream	ActReg chr11 #1919	0	1
1920	11	62389140	62390004	864	1	8.519	12.407	12	19	1	1	4	EML3, ROM1, B3GAT3, GANAB	-9335, 9359, -124, 24532	upstream, downstream, upstream, downstream	ActReg chr11 #1920	0	1
1921	11	62413431	62414407	976	1	7.129	10.355	15	17	1	1	2	GANAB, INTS5	185, 6855	in gene, downstream	ActReg chr11 #1921	0	1
1922	11	62432011	62433124	1113	2	10.743	10.086	16	19	1	3	4	C11orf48, METTL12, SNORA57, C11orf83	6674, -212, -327, -6559	in gene, upstream, upstream, upstream	ActReg chr11 #1922	1	1
1923	11	62433237	62434114	877	1	8.643	12.393	15	19	1	3	5	C11orf48, METTL12, SNORA57, C11orf83, UBXN1	5566, 896, 781, -5451, 12852	in gene, in gene, downstream, upstream, downstream	ActReg chr11 #1923	0	1
1924	11	62438607	62439901	1294	2	10.625	11.325	21	18	1	2	5	C11orf48, METTL12, SNORA57, C11orf83, UBXN1	-13, 6475, 6360, 128, 7273	upstream, downstream, downstream, in gene, downstream	ActReg chr11 #1924	1	1
1925	11	62476819	62477636	817	2	9.192	10	17	14	1	2	3	BSCL2, GNG3, HNRNPUL2	-181, 2113, 17594	upstream, downstream, downstream	ActReg chr11 #1925	1	1
1926	11	62493824	62494324	500	1	9.25	11.312	14	20	1	2	2	HNRNPUL2, TTC9C	747, -1878	in gene, upstream	ActReg chr11 #1926	0	1
1927	11	62494701	62495359	658	1	7.8	11.9	11	16	1	2	2	HNRNPUL2, TTC9C	-209, -922	upstream, upstream	ActReg chr11 #1927	0	1
1928	11	62538022	62539518	1496	2	11.109	12.804	16	21	1	1	2	POLR2G, TAF6L	9759, -105	downstream, upstream	ActReg chr11 #1928	1	1
1929	11	62554375	62555487	1112	2	12.471	12.765	21	21	1	1	4	TAF6L, TMEM179B, TMEM223, NXF1	16056, 57, 4555, 18033	downstream, in gene, downstream, downstream	ActReg chr11 #1929	1	1
1930	11	62558900	62559985	1085	2	10.559	13.235	18	28	1	1	4	TAF6L, TMEM179B, TMEM223, NXF1	20567, 4568, 44, 13522	downstream, downstream, in gene, downstream	ActReg chr11 #1930	1	1
1931	11	62572473	62573286	813	2	13.346	12.154	28	21	1	1	2	NXF1, STX5	85, 26681	in gene, downstream	ActReg chr11 #1931	1	1
1932	11	62598632	62600157	1525	3	12.553	11.575	23	24	1	1	3	STX5, WDR74, RNU2-2	166, 8234, 9839	in gene, downstream, downstream	ActReg chr11 #1932	1	1
1933	11	62606379	62607372	993	1	9.097	12.806	17	18	1	3	3	STX5, WDR74, RNU2-2	-7315, 753, 2358	upstream, in gene, downstream	ActReg chr11 #1933	0	1
1934	11	62608862	62609727	865	2	23.407	22.222	58	63	0	2	4	STX5, WDR74, RNU2-2, SNHG1	-9734, -1666, -61, 14066	upstream, upstream, upstream, downstream	ActReg chr11 #1934	1	1
1935	11	62622968	62623959	991	1	9.839	13.774	15	21	1	10	10	SNHG1, SNORD22, SNORD31, SNORD30, SNORD29, SNORD28, SNORD27, SNORD26, SNORD25, SLC3A2	-103, -2956, -2598, -2259, -2023, -1296, -908, -625, -360, -55	upstream, upstream, upstream, upstream, upstream, upstream, upstream, upstream, upstream, upstream	ActReg chr11 #1935	0	1
1936	11	62647767	62649277	1510	2	16.723	21.894	35	48	1	0	1	SLC3A2	25004	in gene	ActReg chr11 #1936	1	1
1937	11	62747379	62748279	900	2	11.857	12.964	24	19	0	0	1	SLC22A6	4640	in gene	ActReg chr11 #1937	1	1
1938	11	63334464	63335229	765	1	8.125	10.583	14	15	0	1	2	HRASLS2, PLA2G16	-3991, 47095	upstream, downstream	ActReg chr11 #1938	0	1
1939	11	63438682	63439532	850	2	12.889	11.148	27	18	1	1	2	ATL3, RTN3	-24, -9815	upstream, upstream	ActReg chr11 #1939	1	1
1940	11	63449200	63450132	932	1	6.517	10.103	10	19	1	1	1	RTN3	744	in gene	ActReg chr11 #1940	0	1
1941	11	63741751	63742649	898	1	7.643	13.321	12	24	1	1	1	COX8A	121	in gene	ActReg chr11 #1941	0	1
1942	11	63753542	63754355	813	2	11.16	12.12	19	19	1	1	2	COX8A, OTUB1	11869, 623	downstream, in gene	ActReg chr11 #1942	1	1
1943	11	63775722	63776419	697	1	5.682	9.682	10	15	1	0	2	OTUB1, MACROD1	22745, 157515	downstream, in gene	ActReg chr11 #1943	0	1
1944	11	63952537	63953381	844	1	7.63	11.704	10	20	1	1	1	STIP1	-628	upstream	ActReg chr11 #1944	0	1
1945	11	64013146	64013761	615	1	11.8	10.3	19	15	1	3	5	VEGFB, FKBP2, PPP1R14B, LOC100507590, PLCB3	11187, 5040, 960, -1158, -5542	downstream, downstream, in gene, upstream, upstream	ActReg chr11 #1945	1	0
1946	11	64014440	64015287	847	1	9.769	15.115	17	24	1	3	5	VEGFB, FKBP2, PPP1R14B, LOC100507590, PLCB3	12597, 6450, -450, 252, -4132	downstream, downstream, upstream, in gene, upstream	ActReg chr11 #1946	0	1
1947	11	64036778	64037853	1075	1	9.879	12.333	15	20	1	0	2	PLCB3, BAD	18320, 14861	downstream, in gene	ActReg chr11 #1947	0	1
1948	11	64068084	64068870	786	1	7.16	11.24	10	17	1	2	3	KCNK4, C11orf20, ESRRA	9684, 614, -4567	downstream, in gene, upstream	ActReg chr11 #1948	0	1
1949	11	64084439	64085979	1540	2	15.333	15.771	32	30	1	2	3	ESRRA, TRMT112, PRDX5	12165, -176, -360	downstream, upstream, upstream	ActReg chr11 #1949	1	1
1950	11	64577763	64578513	750	1	9.391	12.348	18	25	1	2	2	MAP4K2, MEN1	-7425, 628	upstream, in gene	ActReg chr11 #1950	0	1
1951	11	64623628	64624499	871	1	10.704	11.741	16	17	0	0	1	EHD1	22128	in gene	ActReg chr11 #1951	0	1
1952	11	64645360	64646739	1379	1	9.721	12.512	15	22	1	1	1	EHD1	142	in gene	ActReg chr11 #1952	0	1
1953	11	64683633	64685385	1752	2	9.164	10.782	18	20	1	2	2	ATG2A, PPP2R5B	213, -7634	in gene, upstream	ActReg chr11 #1953	1	1
1954	11	64691113	64692536	1423	2	21.023	27.546	49	66	1	2	3	ATG2A, PPP2R5B, GPHA2	-7102, -319, 11536	upstream, upstream, downstream	ActReg chr11 #1954	1	1
1955	11	64745029	64745610	581	2	9	10.833	18	17	0	1	2	C11orf85, BATF2	-5961, 19198	upstream, downstream	ActReg chr11 #1955	1	1
1956	11	64780997	64782417	1420	2	11.909	12.068	17	21	1	1	1	ARL2	121	in gene	ActReg chr11 #1956	1	1
1957	11	64794488	64795622	1134	2	37.111	46.444	92	120	1	1	2	ARL2, SNX15	13469, 145	downstream, in gene	ActReg chr11 #1957	1	1
1958	11	64851308	64851875	567	1	11.056	14.167	16	22	1	2	3	CDCA5, ZFPL1, LOC100130348	24, -103, 4912	in gene, upstream, downstream	ActReg chr11 #1958	0	1
1959	11	64863338	64863964	626	1	10.947	9.895	17	16	1	2	3	ZFPL1, LOC100130348, C11orf2	11957, -7148, -32	downstream, upstream, upstream	ActReg chr11 #1959	1	0
1960	11	64884255	64885752	1497	1	8.681	12.298	16	18	1	2	6	C11orf2, TM7SF2, ZNHIT2, FAU, MRPL49, SYVN1	21320, 5662, 167, 4669, -4725, 17000	downstream, downstream, in gene, downstream, upstream, downstream	ActReg chr11 #1960	0	1
1961	11	64889207	64890196	989	1	10.258	13.323	14	25	1	3	5	TM7SF2, ZNHIT2, FAU, MRPL49, SYVN1	10360, -4531, -29, -27, 12302	downstream, upstream, upstream, upstream, downstream	ActReg chr11 #1961	0	1
1962	11	64901643	64902832	1189	2	11.622	12.811	17	24	1	1	2	MRPL49, SYVN1	12509, -234	downstream, upstream	ActReg chr11 #1962	1	1
1963	11	65028822	65029584	762	1	7	11.708	10	19	1	1	1	POLA2	-229	upstream	ActReg chr11 #1963	0	1
1964	11	65082198	65082780	582	1	6	10.889	10	21	1	1	1	CDC42EP2	158	in gene	ActReg chr11 #1964	0	1
1965	11	65121402	65122087	685	1	7.909	11.454	13	16	1	1	2	DPF2, TIGD3	20398, -538	downstream, upstream	ActReg chr11 #1965	0	1
1966	11	65149053	65150779	1726	1	9.63	12.574	16	20	0	2	2	SLC25A45, FRMD8	226, -4125	in gene, upstream	ActReg chr11 #1966	0	1
1967	11	65153578	65154730	1152	2	10.694	14.25	25	30	1	2	2	SLC25A45, FRMD8	-4012, 113	upstream, in gene	ActReg chr11 #1967	1	1
1968	11	65157678	65158594	916	2	10.897	10	22	15	0	0	2	SLC25A45, FRMD8	-7994, 4095	upstream, in gene	ActReg chr11 #1968	1	1
1969	11	65188726	65189134	408	1	4.308	11.154	6	19	0	1	2	FRMD8, NEAT1	34889, -1339	downstream, upstream	ActReg chr11 #1969	0	1
1970	11	65189397	65191048	1651	2	10.904	11.423	20	21	2	1	2	FRMD8, NEAT1	36181, -47	downstream, upstream	ActReg chr11 #1970	1	1
1971	11	65194157	65194967	810	1	10.92	4.28	15	6	0	0	1	NEAT1	4293	downstream	ActReg chr11 #1971	1	0
1972	11	65239312	65240025	713	2	9.955	10.409	20	20	0	0	1	LOC100507645	27583	in gene	ActReg chr11 #1972	1	1
1973	11	65244441	65245398	957	1	10.867	12.533	15	16	1	0	1	LOC100507645	22332	in gene	ActReg chr11 #1973	0	1
1974	11	65255160	65256123	963	2	9.6	8.367	14	19	0	0	2	LOC100507645, MALAT1	11610, -9592	in gene, upstream	ActReg chr11 #1974	1	1
1975	11	65258884	65259675	791	1	12.667	10.667	20	16	0	1	2	LOC100507645, MALAT1	7972, -5954	in gene, upstream	ActReg chr11 #1975	1	0
1976	11	65264661	65265409	748	2	11.833	14.625	20	25	1	2	2	LOC100507645, MALAT1	2216, -198	in gene, upstream	ActReg chr11 #1976	1	1
1977	11	65337178	65338330	1152	2	12	16.778	21	33	1	3	3	SSSCA1, FAM89B, EHBP1L1	-189, -2066, -5755	upstream, upstream, upstream	ActReg chr11 #1977	1	1
1978	11	65382301	65383257	956	2	20.967	21	60	56	1	2	2	MAP3K11, PCNXL3	-1059, -1004	upstream, upstream	ActReg chr11 #1978	1	1
1979	11	65430201	65430886	685	1	11.273	7.091	17	13	1	1	1	RELA	-100	upstream	ActReg chr11 #1979	1	0
1980	11	65479149	65480033	884	1	9.786	14.107	18	25	1	1	2	KAT5, RNASEH2C	102, 8818	in gene, downstream	ActReg chr11 #1980	0	1
1981	11	65487301	65488454	1153	2	13.029	13.444	24	25	1	1	2	KAT5, RNASEH2C	8388, 532	downstream, in gene	ActReg chr11 #1981	1	1
1982	11	65546492	65548168	1676	2	11.302	13.83	20	26	1	2	3	DKFZp761E198, OVOL1, LOC100507675	492, -7199, 11009	in gene, upstream, downstream	ActReg chr11 #1982	1	1
1983	11	65600962	65602220	1258	1	9.667	14	27	28	1	1	1	SNX32	181	in gene	ActReg chr11 #1983	0	1
1984	11	65624239	65626135	1896	2	11.881	14.237	27	29	1	2	4	SNX32, CFL1, MUS81, EFEMP2	23777, 617, -2685, 15153	downstream, in gene, upstream, downstream	ActReg chr11 #1984	1	1
1985	11	65626487	65628861	2374	2	29.162	32.959	129	133	1	2	4	SNX32, CFL1, MUS81, EFEMP2	26264, -1870, -198, 12666	downstream, upstream, upstream, downstream	ActReg chr11 #1985	1	1
1986	11	65655240	65657108	1868	2	11.483	12.966	22	27	1	2	4	CTSW, FIBP, CCDC85B, FOSL1	8890, -164, -1701, 11823	downstream, upstream, upstream, downstream	ActReg chr11 #1986	1	1
1987	11	65657943	65659380	1437	2	11.822	13.467	21	23	1	2	4	CTSW, FIBP, CCDC85B, FOSL1	11377, -2651, 786, 9336	downstream, upstream, in gene, downstream	ActReg chr11 #1987	1	1
1988	11	65666913	65668226	1313	1	8.244	13.878	14	25	1	1	2	CCDC85B, FOSL1	9694, 428	downstream, in gene	ActReg chr11 #1988	0	1
1989	11	65670479	65671294	815	1	11.52	10.16	18	14	0	1	1	FOSL1	-2889	upstream	ActReg chr11 #1989	1	0
1990	11	65682289	65683780	1491	2	12.489	11.745	29	21	0	1	2	C11orf68, DRAP1	3497, -3694	downstream, upstream	ActReg chr11 #1990	1	1
1991	11	65686409	65687412	1003	2	32.871	35.194	106	113	1	2	2	C11orf68, DRAP1	-379, 182	upstream, in gene	ActReg chr11 #1991	1	1
1992	11	65728576	65729737	1161	2	28.946	30.054	103	96	0	1	2	TSGA10IP, SART1	16041, -4	downstream, upstream	ActReg chr11 #1992	1	1
1993	11	65769219	65770224	1005	2	14.323	16.516	30	27	1	2	3	EIF1AD, BANF1, CST6	-143, 171, -9741	upstream, in gene, upstream	ActReg chr11 #1993	1	1
1994	11	65819351	65820381	1030	2	12.094	11.906	25	20	1	2	2	GAL3ST3, SF3B2	-3215, 50	upstream, in gene	ActReg chr11 #1994	1	1
1995	11	66024617	66026468	1851	1	9.069	11.241	17	19	1	1	2	KLC2, RAB1B	777, -10514	in gene, upstream	ActReg chr11 #1995	0	1
1996	11	66034343	66036141	1798	1	7.232	10.893	14	15	3	1	3	KLC2, RAB1B, CNIH2	10477, -814, -10454	in gene, upstream, upstream	ActReg chr11 #1996	0	1
1997	11	66056000	66058043	2043	2	10.238	13.234	26	24	1	2	3	CNIH2, YIF1A, TMEM151A	11325, -383, -2352	downstream, upstream, upstream	ActReg chr11 #1997	1	1
1998	11	66103615	66104666	1051	2	13.97	18.091	33	44	0	1	3	RIN1, BRMS1, B3GNT1	-140, 8442, 11021	upstream, downstream, downstream	ActReg chr11 #1998	1	1
1999	11	66112105	66112800	695	1	12.546	8.5	20	16	1	2	3	RIN1, BRMS1, B3GNT1	-8452, 130, 2709	upstream, in gene, downstream	ActReg chr11 #1999	1	0
[truncated: 7,975 more rows]

## Sheet: ActRegions Summary Stats
Description	Act Regions	AR ChIP (vector)	AR ChIP (vector) %	AR ChIP (SLNCR1)	AR ChIP (SLNCR1) %
Total Number of Intervals in Build 37_2		5749		8274
Number of Intervals Converted to Build 37_2	9974	5749	1	8274	1
Number of Intervals within -10000/+10000 bp of NCBI Genes	7753	4522	0.7866	6547	0.7913
Number of Intervals NOT within -10000/+10000 bp of NCBI Genes	2221	1227	0.2134	1727	0.2087
Number of NCBI Genes with Intervals within -10000/+10000 bp	9139	5916		8164
Number of Intervals within Promoter Region (-7500/+2500 bp of NCBI Gene Start)	5407	3214	0.5591	4697	0.5677
Number of Intervals 500 bp of NCBI Tx Start	4048	2478	0.431	3556	0.4298
Number of NCBI Genes with UCSC CpGs and intervals in Promoters (-7500/2500 bp of start)	6418	3971		5704
Number of NCBI Genes with intervals in Promoters (-7500/2500 bp of start)	6985	4297		6162
Number of Intervals within 200 bp of UCSC CpG Islands	5236	3088	0.5371	4623	0.5587
Avg Interval Length	862.52	802.62		852.71
Max Interval Length	5522	5185		5465
Min Interval Length	231	250		201
Avg Probe Value		2.55		2.58
Max Probe Value		402		448
Total Probe Count		68807537		67877669

## Sheet: ActGenes
Gene ID	Gene Name	Chromosome	Gene Start	Gene End	Gene Length	Gene Strand	IntervalCount	Intervals	Interval Dists to Start	Interval Pos	1_A375_pNL7_minus_lncRNA::1 Present	2_A375_pNL97_plus_lncRNA::1 Present	1_A375_pNL7_minus_lncRNA::1 AvgPeak	2_A375_pNL97_plus_lncRNA::1 AvgPeak	ActRegCount	Peak Sample	Peak Value	UCSC Link	Altsymbols	Full Description	RNA	Affy Tag	PROT
GeneID:100288069	LOC100288069	1	700245	714068	13823	-	2	1_A375_pNL7_minus_lncRNA::1::0, 2_A375_pNL97_plus_lncRNA::1::0	20, -44	in gene, upstream	1	1	25	28	1	2_A375_pNL97_plus_lncRNA::1	28	Gene LOC100288069		hypothetical LOC100288069	NR_033908
GeneID:100287934	LOC100287934	1	721320	722513	1193	+	2	1_A375_pNL7_minus_lncRNA::1::0, 2_A375_pNL97_plus_lncRNA::1::0	-7272, -7208	upstream, upstream	1	1	25	28	1	2_A375_pNL97_plus_lncRNA::1	28	Gene LOC100287934		hypothetical LOC100287934	XR_112047, XR_108279, XR_115170
GeneID:26155	NOC2L	1	879583	894679	15096	-	2	2_A375_pNL97_plus_lncRNA::1::1, 2_A375_pNL97_plus_lncRNA::1::2	55, -1241	in gene, upstream	0	1	18	23.5	2	2_A375_pNL97_plus_lncRNA::1	25	Gene NOC2L	FLJ35172, NET7, NET15, NIR, NOC2L, DKFZp564C186	nucleolar complex associated 2 homolog (S. cerevisiae)	NM_015658, hCT2275821.0, hCT2275823.0, hCT2275826.0	1559139_at, 202115_s_at	NP_056473.2, EAW56304.1, EAW56305.1, EAW56306.1
GeneID:339451	KLHL17	1	895967	901095	5128	+	2	2_A375_pNL97_plus_lncRNA::1::1, 2_A375_pNL97_plus_lncRNA::1::2	-1343, -47	upstream, upstream	0	1	18	23.5	2	2_A375_pNL97_plus_lncRNA::1	25	Gene KLHL17	KLHL17, RP11-54O7.6	kelch-like 17 (Drosophila)	NM_198317, hCT1954985.2, hCT22913.4, hCT2341075.0, hCT2353011.0	1555650_at, 229792_at	NP_938073.1, EAW56300.1, EAW56301.1, EAW56302.1, EAW56303.1
GeneID:84069	PLEKHN1	1	901877	910488	8611	+	2	2_A375_pNL97_plus_lncRNA::1::1, 2_A375_pNL97_plus_lncRNA::1::2	-7253, -5957	upstream, upstream	0	1	18	23.5	2	2_A375_pNL97_plus_lncRNA::1	25	Gene PLEKHN1	DKFZp434H2010, MGC120616, MGC120613, PLEKHN1, RP11-54O7.7	pleckstrin homology domain containing, family N member 1	NM_032129, NM_001160184, hCT22914.2	224125_at	NP_115505.2, NP_001153656.1, EAW56299.1
GeneID:57801	HES4	1	934342	935552	1210	-	2	1_A375_pNL7_minus_lncRNA::1::1, 2_A375_pNL97_plus_lncRNA::1::3	-560, -608	upstream, upstream	1	1	23	22	1	1_A375_pNL7_minus_lncRNA::1	23	Gene HES4	bHLHb42, HES4	hairy and enhancer of split 4 (Drosophila)	NM_021170, NM_001142467, hCT1809955.2	227347_x_at	NP_066993.1, NP_001135939.1, EAW56296.1
GeneID:375790	AGRN	1	955503	991492	35989	+	2	1_A375_pNL7_minus_lncRNA::1::2, 2_A375_pNL97_plus_lncRNA::1::4	39473, 39457	downstream, downstream	1	1	24	23	1	1_A375_pNL7_minus_lncRNA::1	24	Gene AGRN	FLJ45064, AGRN	agrin	NM_198576, hCT1809981.2	212283_at, 212285_s_at, 217410_at, 217419_x_at	NP_940978.2, EAW56293.1
GeneID:54991	C1orf159	1	1017198	1051736	34538	-	2	1_A375_pNL7_minus_lncRNA::1::3, 2_A375_pNL97_plus_lncRNA::1::5	120, 136	in gene, in gene	1	1	18	21	1	2_A375_pNL97_plus_lncRNA::1	21	Gene C1orf159	FLJ36119, FLJ20584, C1orf159, FLJ21143	chromosome 1 open reading frame 159	NM_017891, hCT1809957.2, hCT1954964.1, hCT1954966.1, hCT2275800.0	219337_at	NP_060361.4, EAW56288.1, EAW56289.1, EAW56290.1, EAW56291.1
GeneID:406984	MIR200B	1	1102484	1102578	94	+	1	2_A375_pNL97_plus_lncRNA::1::6	-8964	upstream	0	1	14	16	1	2_A375_pNL97_plus_lncRNA::1	16	Gene MIR200B	MIR200B, MIRN200B	microRNA 200b	NR_029639
GeneID:406983	MIR200A	1	1103243	1103332	89	+	1	2_A375_pNL97_plus_lncRNA::1::6	-9723	upstream	0	1	14	16	1	2_A375_pNL97_plus_lncRNA::1	16	Gene MIR200A	MIRN200A, MIR200A	microRNA 200a	NR_029834
GeneID:51150	SDF4	1	1152288	1167447	15159	-	1	2_A375_pNL97_plus_lncRNA::1::7	-6313	upstream	0	1	17	18	1	2_A375_pNL97_plus_lncRNA::1	18	Gene SDF4	Cab45, SDF4	stromal cell derived factor 4	NM_016176, NM_016547, hCT10259.3, hCT1954881.1, hCT1954882.1, hCT1954883.1, hCT1954884.1, hCT1954885.1, hCT2275778.0	217855_x_at, 221972_s_at, 224472_x_at, 232032_x_at	NP_057260.2, NP_057631.1, EAW56272.1, EAW56275.1, EAW56276.1, EAW56277.1, EAW56271.1, EAW56273.1, EAW56274.1
GeneID:126792	B3GALT6	1	1167629	1170421	2792	+	1	2_A375_pNL97_plus_lncRNA::1::7	6131	downstream	0	1	17	18	1	2_A375_pNL97_plus_lncRNA::1	18	Gene B3GALT6	B3GALT6, beta3GalT6	UDP-Gal:betaGal beta 1,3-galactosyltransferase polypeptide 6	NM_080605, hCT1642223.3	1553959_a_at, 225733_at, 226427_s_at	NP_542172.2, EAW56269.1
GeneID:388581	FAM132A	1	1177833	1182102	4269	-	1	2_A375_pNL97_plus_lncRNA::1::7	8342	downstream	0	1	17	18	1	2_A375_pNL97_plus_lncRNA::1	18	Gene FAM132A	MGC105127, C1QTNF12, FAM132A, C1QDC2	family with sequence similarity 132, member A	NM_001014980	243292_at	NP_001014980.1
GeneID:6339	SCNN1D	1	1217489	1227409	9920	+	2	1_A375_pNL7_minus_lncRNA::1::4, 2_A375_pNL97_plus_lncRNA::1::8	17071, 17071	downstream, downstream	1	1	23	30	1	2_A375_pNL97_plus_lncRNA::1	30	Gene SCNN1D	MGC149711, SCNN1D, SCNED, dNaCh, MGC149710, ENaCd, ENaCdelta	sodium channel, nonvoltage-gated 1, delta	NM_002978, NM_001130413, hCT1954887.1, hCT1954888.1, hCT1954889.1, hCT1954890.0	208458_at	NP_002969.2, NP_001123885.1, EAW56251.1, EAW56252.1, EAW56253.1, EAW56254.1
GeneID:116983	ACAP3	1	1227764	1243269	15505	-	4	1_A375_pNL7_minus_lncRNA::1::4, 1_A375_pNL7_minus_lncRNA::1::5, 2_A375_pNL97_plus_lncRNA::1::8, 2_A375_pNL97_plus_lncRNA::1::9	8709, -331, 8709, -443	in gene, upstream, in gene, upstream	1	1	23	26	2	2_A375_pNL97_plus_lncRNA::1	30	Gene ACAP3	ACAP3, KIAA1716, CENTB5	ArfGAP with coiled-coil, ankyrin repeat and PH domains 3	NM_030649, hCT2275759.0, hCT2275761.0, hCT2275762.0, hCT2275763.0, hCT2275764.0	225529_at, 225542_at	NP_085152.2, EAW56246.1, EAW56247.1, EAW56248.1, EAW56249.1, EAW56250.1
GeneID:126789	PUSL1	1	1243994	1247057	3063	+	4	1_A375_pNL7_minus_lncRNA::1::4, 1_A375_pNL7_minus_lncRNA::1::5, 2_A375_pNL97_plus_lncRNA::1::8, 2_A375_pNL97_plus_lncRNA::1::9	-9434, -394, -9434, -282	upstream, upstream, upstream, upstream	1	1	23	26	2	2_A375_pNL97_plus_lncRNA::1	30	Gene PUSL1	FLJ90811, PUSL1	pseudouridylate synthase-like 1	NM_153339, hCT11500.4	228733_at	NP_699170.1, EAW56245.1
GeneID:54973	CPSF3L	1	1246965	1260046	13081	-	2	1_A375_pNL7_minus_lncRNA::1::5, 2_A375_pNL97_plus_lncRNA::1::9	16446, 16334	downstream, downstream	1	1	23	22	1	1_A375_pNL7_minus_lncRNA::1	23	Gene CPSF3L	RC-68, RC68, FLJ20542, INTS11, FLJ13294, INT11, CPSF73L, CPSF3L	cleavage and polyadenylation specific factor 3-like	NM_017871, hCT11501.2, hCT1954913.1, hCT1954914.1, hCT1954916.1, hCT1954920.1, hCT1968942.1, hCT1968943.1, hCT2353001.0, hCT2353002.0, hCT2353003.0, hCT2353004.0, hCT2353005.0, hCT2353006.0	217994_x_at, 224312_x_at, 232437_at, 233563_s_at, 233625_x_at	NP_060341.2, EAW56234.1, EAW56232.1, EAW56235.1, EAW56236.1, EAW56242.1, EAW56233.1, EAW56237.1, EAW56238.1, EAW56239.1, EAW56240.1, EAW56241.1, EAW56243.1, EAW56244.1
GeneID:100506404	LOC100506404	1	1303575	1322851	19276	+	2	1_A375_pNL7_minus_lncRNA::1::6, 2_A375_pNL97_plus_lncRNA::1::10	7081, 7049	in gene, in gene	1	1	46	49	1	2_A375_pNL97_plus_lncRNA::1	49	Gene LOC100506404		hypothetical LOC100506404	XR_112082, XR_108283
GeneID:54998	AURKAIP1	1	1309110	1310818	1708	-	2	1_A375_pNL7_minus_lncRNA::1::6, 2_A375_pNL97_plus_lncRNA::1::10	162, 194	in gene, in gene	1	1	46	49	1	2_A375_pNL97_plus_lncRNA::1	49	Gene AURKAIP1	FLJ20608, AKIP, AURKAIP1, AIP	aurora kinase A interacting protein 1	NM_017900, NM_001127229, NM_001127230, hCT11495.3, hCT1954896.0	218580_x_at, 225552_x_at, 227546_x_at, 228800_x_at	NP_060370.1, NP_001120701.1, NP_001120702.1, EAW56218.1, EAW56219.1
GeneID:81669	CCNL2	1	1321091	1334718	13627	-	4	1_A375_pNL7_minus_lncRNA::1::6, 2_A375_pNL97_plus_lncRNA::1::10, 2_A375_pNL97_plus_lncRNA::1::11, 2_A375_pNL97_plus_lncRNA::1::12	24062, 24094, -130, -8066	downstream, downstream, upstream, upstream	1	1	24.667	32	3	2_A375_pNL97_plus_lncRNA::1	49	Gene CCNL2	HLA-ISO, ANIA-6B, CCNM, SB138, PCEE, DKFZp761A1210, HCLA-ISO, DKFZp762O195, CCNL2	cyclin L2	NM_030937, NM_001039577, hCT11502.3, hCT1809975.2, hCT1954921.1, hCT1954922.1, hCT1954923.1, hCT2275736.0, hCT2275739.0	225555_x_at	NP_112199.2, NP_001034666.1, EAW56212.1, EAW56213.1, EAW56215.1, EAW56217.1, EAW56211.1, EAW56214.1, EAW56216.1
GeneID:148413	LOC148413	1	1334910	1337426	2516	+	2	2_A375_pNL97_plus_lncRNA::1::11, 2_A375_pNL97_plus_lncRNA::1::12	-62, 7874	upstream, downstream	0	1	14	23.5	2	2_A375_pNL97_plus_lncRNA::1	30	Gene LOC148413		hypothetical LOC148413	NR_015434	225920_at, 225934_at
GeneID:55052	MRPL20	1	1337276	1342693	5417	-	2	2_A375_pNL97_plus_lncRNA::1::11, 2_A375_pNL97_plus_lncRNA::1::12	7845, -91	downstream, upstream	0	1	14	23.5	2	2_A375_pNL97_plus_lncRNA::1	30	Gene MRPL20	MGC74465, MRP-L20, MGC4779, L20mt, MRPL20	mitochondrial ribosomal protein L20	NM_017971, hCT11496.3, hCT1954901.1, hCT1954902.1	220526_s_at, 220527_at, 224803_s_at	NP_060441.2, EAW56206.1, EAW56207.1, EAW56208.1
GeneID:219293	ATAD3C	1	1385069	1405538	20469	+	1	2_A375_pNL97_plus_lncRNA::1::13	21971	downstream	0	1	15	24	1	2_A375_pNL97_plus_lncRNA::1	24	Gene ATAD3C	FLJ34599, ATAD3C, FLJ37183	ATPase family, AAA domain containing 3C	NM_001039211	240210_at	NP_001034300.2
GeneID:83858	ATAD3B	1	1407164	1431582	24418	+	1	2_A375_pNL97_plus_lncRNA::1::13	-124	upstream	0	1	15	24	1	2_A375_pNL97_plus_lncRNA::1	24	Gene ATAD3B	KIAA1273, AAA-TOB3, ATAD3B, TOB3	ATPase family, AAA domain containing 3B	NM_031921, hCT2276508.1, hCT2276509.1, hCT2276510.1	223617_x_at, 227237_x_at, 233091_at	NP_114127.3, EAW56192.1, EAW56193.1, EAW56194.1
GeneID:55210	ATAD3A	1	1447523	1470067	22544	+	2	1_A375_pNL7_minus_lncRNA::1::7, 2_A375_pNL97_plus_lncRNA::1::14	-67, -35	upstream, upstream	1	1	20	25	1	2_A375_pNL97_plus_lncRNA::1	25	Gene ATAD3A	FLJ35514, ATAD3A, FLJ10709	ATPase family, AAA domain containing 3A	NM_018188, NM_001170535, NM_001170536, hCT1809953.2, hCT1962112.1, hCT1962113.1, hCT1962114.1, hCT2352989.0, hCT2352990.0	219068_x_at, 227700_x_at	NP_060658.3, NP_001164006.1, NP_001164007.1, EAW56186.1, EAW56187.1, EAW56189.1, EAW56188.1, EAW56190.1, EAW56191.1
GeneID:29101	SSU72	1	1477053	1510262	33209	-	2	1_A375_pNL7_minus_lncRNA::1::8, 2_A375_pNL97_plus_lncRNA::1::15	-106, -42	upstream, upstream	1	1	22	27	1	2_A375_pNL97_plus_lncRNA::1	27	Gene SSU72	PNAS-120, FLJ13048, SSU72, HSPC182	SSU72 RNA polymerase II CTD phosphatase homolog (S. cerevisiae)	NM_014188, hCT10254.2, hCT2275838.0	223051_at, 223052_x_at, 223053_x_at, 226229_s_at, 227244_s_at, 229329_s_at, 229330_at	NP_054907.1, EAW56183.1, EAW56182.1
GeneID:984	CDK11B	1	1571100	1590473	19373	-	2	1_A375_pNL7_minus_lncRNA::1::9, 2_A375_pNL97_plus_lncRNA::1::16	-23, -135	upstream, upstream	1	1	18	17	1	1_A375_pNL7_minus_lncRNA::1	18	Gene CDK11B	CDC2L1, FLJ59152, CDC2L2, p58CDC2L1, p58, CDK11-p58, p58CLK-1, PK58, CDK11B, CDK11, CLK-1, CDK11-p110, CDK11-p46	cyclin-dependent kinase 11B	NM_033486, NM_033487, NM_033488, NM_033489, NM_033492, NM_033493, hCT2340548.0, hCT2340549.0, hCT2340550.0, hCT2340551.0	211289_x_at	NP_277021.1, NP_277022.1, NP_277023.1, NP_277024.1, NP_277027.1, NP_277028.1, EAW56170.1, EAW56171.1, EAW56172.1, EAW56173.1
GeneID:728661	RP11-345P4.4	1	1592939	1624243	31304	-	4	1_A375_pNL7_minus_lncRNA::1::9, 1_A375_pNL7_minus_lncRNA::1::10, 2_A375_pNL97_plus_lncRNA::1::16, 2_A375_pNL97_plus_lncRNA::1::17	33747, -349, 33635, -237	downstream, upstream, downstream, upstream	1	1	20.5	22	2	2_A375_pNL97_plus_lncRNA::1	27	Gene RP11-345P4.4	SLC35E2B, MGC117254, KIAA0447, DKFZp564C093, MGC104754, DKFZp686M0869, FLJ43631, SLC35E2, LOC728661	similar to solute carrier family 35, member E2	NM_001110781	217122_s_at	NP_001104251.1
GeneID:728642	CDK11A	1	1634169	1655791	21622	-	2	1_A375_pNL7_minus_lncRNA::1::10, 2_A375_pNL97_plus_lncRNA::1::17	31199, 31311	downstream, downstream	1	1	23	27	1	2_A375_pNL97_plus_lncRNA::1	27	Gene CDK11A	MGC131975, CDK11A, p58GTA, CDC2L2, PITSLRE, CDK11-p58, CDC2L3, CDK11-p110, CDK11-p46	cyclin-dependent kinase 11A	NM_033529, NM_024011	207428_x_at, 210474_s_at, 212401_s_at, 215329_s_at	NP_277071.2, NP_076916.2
GeneID:5590	PRKCZ	1	1981909	2116834	134925	+	3	1_A375_pNL7_minus_lncRNA::1::11, 1_A375_pNL7_minus_lncRNA::1::12, 2_A375_pNL97_plus_lncRNA::1::18	84619, 139371, 85611	in gene, downstream, in gene	1	1	18	18	2	2_A375_pNL97_plus_lncRNA::1	24	Gene PRKCZ	PRKCZ, PKC2, PKC-ZETA	protein kinase C, zeta	NM_002744, NM_001033581, NM_001033582, hCT15713.3, hCT2345155.0	1569748_at, 202178_at, 220846_s_at	NP_002735.3, NP_001028753.1, NP_001028754.1, EAW56130.1, EAW56131.1
GeneID:100506504	LOC100506504	1	2113246	2115492	2246	-	1	1_A375_pNL7_minus_lncRNA::1::12	-5788	upstream	1	0	20	12	1	1_A375_pNL7_minus_lncRNA::1	20	Gene LOC100506504		hypothetical protein LOC100506504	XM_003119801, XM_003118494, XM_003120338		XP_003119849.1, XP_003118542.1, XP_003120386.1
GeneID:199990	C1orf86	1	2115899	2139172	23273	-	1	1_A375_pNL7_minus_lncRNA::1::12	17892	in gene	1	0	20	12	1	1_A375_pNL7_minus_lncRNA::1	20	Gene C1orf86	FP7162, C1orf86, FLJ31031, MGC120153	chromosome 1 open reading frame 86	NM_182533, NM_001146310, hCT1809286.4, hCT2336603.2, hCT2343773.1, hCT2344476.1, hCT2350220.0	1556309_s_at, 1558544_at, 1562675_at, 229113_s_at, 230649_at, 236498_s_at, 236499_at, 236584_at	NP_872339.2, NP_001139782.1, EAW56125.1, EAW56127.1, EAW56128.1, EAW56129.1, EAW56126.1
GeneID:100128003	LOC100128003	1	2120482	2125024	4542	-	1	1_A375_pNL7_minus_lncRNA::1::12	3744	in gene	1	0	20	12	1	1_A375_pNL7_minus_lncRNA::1	20	Gene LOC100128003	FLJ43456, FLJ30256, FLJ46660	hypothetical LOC100128003	NR_024445
GeneID:6497	SKI	1	2160134	2241652	81518	+	1	1_A375_pNL7_minus_lncRNA::1::13	2522	in gene	1	0	18	13	1	1_A375_pNL7_minus_lncRNA::1	18	Gene SKI	SKI, SKV	v-ski sarcoma viral oncogene homolog (avian)	NM_003036, hCT14250.3, hCT1965410.1	204270_at	NP_003027.1, EAW56117.1, EAW56118.1
GeneID:11079	RER1	1	2323214	2336883	13669	+	1	2_A375_pNL97_plus_lncRNA::1::19	21250	downstream	0	1	14	16	1	2_A375_pNL97_plus_lncRNA::1	16	Gene RER1	RER1	RER1 retention in endoplasmic reticulum 1 homolog (S. cerevisiae)	NM_007033, hCT15722.4, hCT2336643.1, hCT2336644.1, hCT2336645.1, hCT2336646.1, hCT2345156.0	202296_s_at, 202297_s_at, 213296_at	NP_008964.3, EAW56109.1, EAW56110.1, EAW56112.1, EAW56113.1, EAW56114.1, EAW56111.1
GeneID:5192	PEX10	1	2336241	2344010	7769	-	1	2_A375_pNL97_plus_lncRNA::1::19	-454	upstream	0	1	14	16	1	2_A375_pNL97_plus_lncRNA::1	16	Gene PEX10	MGC1998, NALD, RNF69, PEX10	peroxisomal biogenesis factor 10	NM_002617, NM_153818, hCT1809271.3, hCT1961950.1, hCT1961951.1, hCT2353009.0	206351_s_at, 206352_s_at	NP_002608.1, NP_722540.1, EAW56105.1, EAW56106.1, EAW56107.1, EAW56108.1
GeneID:55229	PANK4	1	2439975	2458035	18060	-	2	1_A375_pNL7_minus_lncRNA::1::14, 2_A375_pNL97_plus_lncRNA::1::20	419, 19	in gene, in gene	1	1	35	39	1	2_A375_pNL97_plus_lncRNA::1	39	Gene PANK4	FLJ10782, PANK4, DKFZp547M242	pantothenate kinase 4	NM_018216, hCT15719.3, hCT2336585.0, hCT2336586.0	218771_at	NP_060686.1, EAW56097.1, EAW56098.1, EAW56099.1
GeneID:388585	HES5	1	2460184	2461684	1500	-	2	1_A375_pNL7_minus_lncRNA::1::14, 2_A375_pNL97_plus_lncRNA::1::20	4068, 3668	downstream, downstream	1	1	35	39	1	2_A375_pNL97_plus_lncRNA::1	39	Gene HES5	HES5, bHLHb38	hairy and enhancer of split 5 (Drosophila)	NM_001010926, hCT1965454.1	239230_at	NP_001010926.1, EAW56096.1
GeneID:79258	MMEL1	1	2522081	2564481	42400	-	1	1_A375_pNL7_minus_lncRNA::1::15	-9759	upstream	1	0	18	13	1	1_A375_pNL7_minus_lncRNA::1	18	Gene MMEL1	NL2, MGC119456, NEP2, SEP, NEPII, MMEL2, MGC119455, MMEL1, MGC119454, NL1	membrane metallo-endopeptidase-like 1	NM_033467, hCT15720.4, hCT2336578.0, hCT2336579.0	1552930_at	NP_258428.2, EAW56080.1, EAW56081.1, EAW56082.1
GeneID:100287898	LOC100287898	1	2572807	2706230	133423	-	1	1_A375_pNL7_minus_lncRNA::1::15	131990	in gene	1	0	18	13	1	1_A375_pNL7_minus_lncRNA::1	18	Gene LOC100287898	TTC34		XM_002342015, XM_003119811, XM_003120448		XP_002342056.1, XP_003119859.1, XP_003120496.1
GeneID:57470	LRRC47	1	3696784	3713068	16284	-	2	1_A375_pNL7_minus_lncRNA::1::16, 2_A375_pNL97_plus_lncRNA::1::21	12, 12	in gene, in gene	1	1	19	20	1	2_A375_pNL97_plus_lncRNA::1	20	Gene LRRC47	LRRC47, KIAA1185	leucine rich repeat containing 47	NM_020710, hCT2291873.0, hCT11152.3	212904_at	NP_065761.1, EAW71479.1, EAW71478.1
GeneID:9731	KIAA0562	1	3728645	3773797	45152	-	1	1_A375_pNL7_minus_lncRNA::1::17	101	in gene	1	0	18	13	1	1_A375_pNL7_minus_lncRNA::1	18	Gene KIAA0562	KIAA0562, GlyBP	KIAA0562	NM_014704, hCT1967875.1, hCT2291866.0, hCT2291869.0, hCT11151.4	204074_s_at, 204075_s_at, 243696_at	NP_055519.1, EAW71481.1, EAW71482.1, EAW71483.1, EAW71484.1
GeneID:1677	DFFB	1	3773845	3801993	28148	+	1	1_A375_pNL7_minus_lncRNA::1::17	-149	upstream	1	0	18	13	1	1_A375_pNL7_minus_lncRNA::1	18	Gene DFFB	DFF-40, DFF40, DFF2, DFFB, CAD, CPAN	DNA fragmentation factor, 40kDa, beta polypeptide (caspase-activated DNase)	NM_004402, hCT22751.3, hCT2291526.0, hCT2291529.0, hCT2291531.0, hCT2354959.0, hCT1950426.1, hCT1950427.1	206752_s_at	NP_004393.1, EAW71486.1, EAW71487.1, EAW71488.1, EAW71489.1, EAW71490.1, EAW71485.1, EAW71491.1
GeneID:339448	C1orf174	1	3805697	3816857	11160	-	1	2_A375_pNL97_plus_lncRNA::1::22	-807	upstream	0	1	12	20	1	2_A375_pNL97_plus_lncRNA::1	20	Gene C1orf174	C1orf174, RP13-531C17.2	chromosome 1 open reading frame 174	NM_207356, hCT2354933.0, hCT1762202.2	222000_at, 238010_at	NP_997239.2, EAW71493.1, EAW71492.1
GeneID:100133612	LOC100133612	1	3816968	3832011	15043	+	1	2_A375_pNL97_plus_lncRNA::1::22	696	in gene	0	1	12	20	1	2_A375_pNL97_plus_lncRNA::1	20	Gene LOC100133612	FLJ26663	similar to hCG1815312	NR_024455
GeneID:261734	NPHP4	1	5922870	6052531	129661	-	2	1_A375_pNL7_minus_lncRNA::1::18, 2_A375_pNL97_plus_lncRNA::1::26	-45, 355	upstream, in gene	1	1	23	36	1	2_A375_pNL97_plus_lncRNA::1	36	Gene NPHP4	KIAA0673, SLSN4, POC10, FLJ46306, NPHP4	nephronophthisis 4	NM_015102, hCT2298807.0, hCT2354934.0, hCT2354935.0, hCT2354936.0, hCT13736.2	213471_at, 216344_at	NP_055917.1, EAW71511.1, EAW71507.1, EAW71508.1, EAW71509.1, EAW71510.1
GeneID:8514	KCNAB2	1	6086380	6160523	74143	+	3	1_A375_pNL7_minus_lncRNA::1::19, 2_A375_pNL97_plus_lncRNA::1::27, 2_A375_pNL97_plus_lncRNA::1::28	26292, -10044, 26308	in gene, upstream, in gene	1	1	19	19	2	1_A375_pNL7_minus_lncRNA::1	27	Gene KCNAB2	KV-BETA-2, AKR6A5, HKvbeta2.1, MGC117289, KCNAB2, HKvbeta2.2, KCNA2B, HKvbeta2	potassium voltage-gated channel, shaker-related subfamily, beta member 2	NM_003636, NM_172130, hCT2298126.0, hCT2298128.0, hCT2298130.0, hCT1957603.1	203402_at, 211791_s_at	NP_003627.1, NP_742128.1, EAW71512.1, EAW71513.1, EAW71514.1, EAW71515.1
GeneID:26038	CHD5	1	6161847	6240194	78347	-	4	1_A375_pNL7_minus_lncRNA::1::20, 1_A375_pNL7_minus_lncRNA::1::21, 2_A375_pNL97_plus_lncRNA::1::29, 2_A375_pNL97_plus_lncRNA::1::30	22162, 18370, 22338, 18306	in gene, in gene, in gene, in gene	1	1	27.5	32.5	2	2_A375_pNL97_plus_lncRNA::1	42	Gene CHD5	DKFZp434N231, KIAA0444, CHD5	chromodomain helicase DNA binding protein 5	NM_015557, hCT13728.3	213965_s_at, 217250_s_at	NP_056372.1, EAW71516.1
GeneID:6146	RPL22	1	6245080	6259679	14599	-	3	1_A375_pNL7_minus_lncRNA::1::22, 2_A375_pNL97_plus_lncRNA::1::31, 2_A375_pNL97_plus_lncRNA::1::32	-33, -49, -9729	upstream, upstream, upstream	1	1	51.5	67.5	2	2_A375_pNL97_plus_lncRNA::1	108	Gene RPL22	RPL22, HBP15/L22, HBP15, EAP, L22	ribosomal protein L22	NM_000983, hCT2298799.0, hCT2298800.0, hCT2298801.0	208768_x_at, 214042_s_at, 220960_x_at, 221726_at, 221775_x_at	NP_000974.1, EAW71520.1, EAW71518.1, EAW71519.1
GeneID:388591	RNF207	1	6266189	6281359	15170	+	3	1_A375_pNL7_minus_lncRNA::1::22, 2_A375_pNL97_plus_lncRNA::1::31, 2_A375_pNL97_plus_lncRNA::1::32	-6477, -6461, 3219	upstream, upstream, in gene	1	1	51.5	67.5	2	2_A375_pNL97_plus_lncRNA::1	108	Gene RNF207	C1orf188, RNF207, FLJ32096, FLJ46380, FLJ46593	ring finger protein 207	NM_207396	1555870_at, 233065_at, 242882_at	NP_997279.2
GeneID:23463	ICMT	1	6281253	6296044	14791	-	3	1_A375_pNL7_minus_lncRNA::1::23, 2_A375_pNL97_plus_lncRNA::1::33, 2_A375_pNL97_plus_lncRNA::1::34	-9300, -468, -9364	upstream, upstream, upstream	1	1	21	21	2	1_A375_pNL7_minus_lncRNA::1	36	Gene ICMT	PPMT, PCMT, MSTP098, ICMT, PCCMT, HSTE14, MST098, MGC39955	isoprenylcysteine carboxyl methyltransferase	NM_012405, hCT13725.3, hCT1957602.1	1568728_s_at, 201609_x_at, 201610_at, 201611_s_at, 244591_x_at, 244759_x_at	NP_036537.1, EAW71523.1, EAW71522.1
GeneID:148645	C1orf211	1	6297868	6299504	1636	+	3	1_A375_pNL7_minus_lncRNA::1::23, 2_A375_pNL97_plus_lncRNA::1::33, 2_A375_pNL97_plus_lncRNA::1::34	7476, -1356, 7540	downstream, upstream, downstream	1	1	21	21	2	1_A375_pNL7_minus_lncRNA::1	36	Gene C1orf211	C1orf211, MGC40168	chromosome 1 open reading frame 211	XR_111921, XR_109862, XR_114045, hCT1960051.2	1553741_at	EAW71524.1
GeneID:390992	HES3	1	6304252	6305638	1386	+	3	1_A375_pNL7_minus_lncRNA::1::23, 2_A375_pNL97_plus_lncRNA::1::33, 2_A375_pNL97_plus_lncRNA::1::34	1092, -7740, 1156	in gene, upstream, in gene	1	1	21	21	2	1_A375_pNL7_minus_lncRNA::1	36	Gene HES3	HES3, bHLHb43	hairy and enhancer of split 3 (Drosophila)	NM_001024598, hCT13735.2		NP_001019769.1, EAW71525.1
GeneID:387509	GPR153	1	6307406	6321035	13629	-	2	1_A375_pNL7_minus_lncRNA::1::23, 2_A375_pNL97_plus_lncRNA::1::34	15691, 15627	downstream, downstream	1	1	36	27	1	1_A375_pNL7_minus_lncRNA::1	36	Gene GPR153	DKFZp762B2210, GPR153, PGR1	G protein-coupled receptor 153	NM_207370, hCT2343799.0	221902_at, 64942_at	NP_997253.2, EAW71526.1
GeneID:11332	ACOT7	1	6324332	6453826	129494	-	1	2_A375_pNL97_plus_lncRNA::1::35	120106	in gene	0	1	14	15	1	2_A375_pNL97_plus_lncRNA::1	15	Gene ACOT7	BACH, ACOT7, RP1-120G22.10, ACT, hBACH, ACH1, LACH, MGC1126, CTE-II, LACH1	acyl-CoA thioesterase 7	NM_007274, NM_181864, NM_181865, NM_181866, hCT2354960.0, hCT2354961.0, hCT13726.2, hCT1686494.2, hCT1960100.1, hCT1960101.1	208002_s_at, 215728_s_at	NP_009205.3, NP_863654.1, NP_863655.1, NP_863656.1, EAW71527.1, EAW71532.1, EAW71528.1, EAW71529.1, EAW71530.1, EAW71531.1
GeneID:100130071	UNQ6193	1	6326515	6327292	777	+	1	2_A375_pNL97_plus_lncRNA::1::35	7205	downstream	0	1	14	15	1	2_A375_pNL97_plus_lncRNA::1	15	Gene UNQ6193	LOC100130071	GSQS6193	XR_111922, XR_109863, XR_114046
GeneID:83715	ESPN	1	6484848	6521004	36156	+	1	2_A375_pNL97_plus_lncRNA::1::36	22480	in gene	0	1	14	25	1	2_A375_pNL97_plus_lncRNA::1	25	Gene ESPN	DKFZp434A196, DFNB36, ESPN, DKFZp434G2126	espin	NM_031475, hCT2291642.0, hCT2291643.0, hCT2291644.0, hCT2291647.0	223549_s_at, 233979_s_at	NP_113663.2, EAW71538.1, EAW71535.1, EAW71536.1, EAW71537.1
GeneID:79707	NOL9	1	6581407	6614658	33251	-	2	1_A375_pNL7_minus_lncRNA::1::24, 2_A375_pNL97_plus_lncRNA::1::37	66, 98	in gene, in gene	1	1	93	110	1	2_A375_pNL97_plus_lncRNA::1	110	Gene NOL9	MGC138483, NET6, MGC131821, NOL9, FLJ23323	nucleolar protein 9	NM_024654, hCT2292165.0	1554082_a_at, 1554084_a_at, 218754_at	NP_078930.3, EAW71550.1
GeneID:80835	TAS1R1	1	6615338	6639817	24479	+	2	1_A375_pNL7_minus_lncRNA::1::24, 2_A375_pNL97_plus_lncRNA::1::37	-746, -778	upstream, upstream	1	1	93	110	1	2_A375_pNL97_plus_lncRNA::1	110	Gene TAS1R1	TR1, TAS1R1, GPR70, T1R1, gm148	taste receptor, type 1, member 1	NM_138697, NM_177540, hCT2291651.0, hCT2291656.0, hCT2291658.0, hCT13729.2	1555417_a_at, 1564883_a_at	NP_619642.2, NP_803884.1, EAW71551.1, EAW71552.1, EAW71553.1, EAW71554.1
GeneID:9903	KLHL21	1	6650784	6662929	12145	-	1	1_A375_pNL7_minus_lncRNA::1::25	145	in gene	1	0	24	20	1	1_A375_pNL7_minus_lncRNA::1	24	Gene KLHL21	MGC99635, KLHL21, KIAA0469	kelch-like 21 (Drosophila)	NM_014851, hCT2354938.0, hCT12174.2	203068_at	NP_055666.2, EAW71559.1, EAW71558.1
GeneID:148479	PHF13	1	6673756	6684093	10337	+	1	2_A375_pNL97_plus_lncRNA::1::38	-124	upstream	0	1	13	21	1	2_A375_pNL97_plus_lncRNA::1	21	Gene PHF13	PHF5, SPOC1, MGC43399, PHF13	PHD finger protein 13	NM_153812, hCT13731.3	225005_at	NP_722519.2, EAW71561.1
GeneID:55735	DNAJC11	1	6694228	6761966	67738	-	2	1_A375_pNL7_minus_lncRNA::1::26, 2_A375_pNL97_plus_lncRNA::1::39	142, 142	in gene, in gene	1	1	169	181	1	2_A375_pNL97_plus_lncRNA::1	181	Gene DNAJC11	DNAJC11, FLJ10737, dJ126A5.1	DnaJ (Hsp40) homolog, subfamily C, member 11	NM_018198, hCT1967919.1, hCT2292160.0, hCT13722.2	1555360_a_at, 215792_s_at	NP_060668.2, EAW71571.1, EAW71570.1, EAW71572.1
GeneID:23261	CAMTA1	1	6845384	7829764	984380	+	8	1_A375_pNL7_minus_lncRNA::1::27, 1_A375_pNL7_minus_lncRNA::1::28, 1_A375_pNL7_minus_lncRNA::1::29, 2_A375_pNL97_plus_lncRNA::1::40, 2_A375_pNL97_plus_lncRNA::1::41, 2_A375_pNL97_plus_lncRNA::1::42, 2_A375_pNL97_plus_lncRNA::1::43, 2_A375_pNL97_plus_lncRNA::1::44	290216, 480792, 831208, 261048, 290296, 480760, 528018, 831192	in gene, in gene, in gene, in gene, in gene, in gene, in gene, in gene	1	1	23.6	23.4	5	1_A375_pNL7_minus_lncRNA::1	39	Gene CAMTA1	CAMTA1, KIAA0833	calmodulin binding transcription activator 1	NM_015215	1555370_a_at, 213268_at, 225692_at, 225693_s_at, 227328_at, 241882_at	NP_056030.1
GeneID:100505910	LOC100505910	1	7110002	7111764	1762	-	1	2_A375_pNL97_plus_lncRNA::1::40	5332	downstream	0	1	15	23	1	2_A375_pNL97_plus_lncRNA::1	23	Gene LOC100505910		hypothetical protein LOC100505910	XM_003119755, XM_003118842, XM_003120578		XP_003119803.1, XP_003118890.1, XP_003120626.1
GeneID:11315	PARK7	1	8021714	8045342	23628	+	3	1_A375_pNL7_minus_lncRNA::1::30, 1_A375_pNL7_minus_lncRNA::1::31, 2_A375_pNL97_plus_lncRNA::1::45	-7314, -50, 14	upstream, upstream, in gene	1	1	27	29.5	2	2_A375_pNL97_plus_lncRNA::1	47	Gene PARK7	FLJ92274, FLJ27376, FLJ34360, DJ-1, PARK7, DJ1	Parkinson disease (autosomal recessive, early onset) 7	NM_007262, NM_001123377, hCT2293691.0	200006_at	NP_009193.2, NP_001116849.1, EAW71591.1
GeneID:54206	ERRFI1	1	8071779	8086393	14614	-	2	1_A375_pNL7_minus_lncRNA::1::32, 2_A375_pNL97_plus_lncRNA::1::46	-39, -23	upstream, upstream	1	1	25	27	1	2_A375_pNL97_plus_lncRNA::1	27	Gene ERRFI1	MIG-6, ERRFI1, MIG6, GENE-33, RALT	ERBB receptor feedback inhibitor 1	NM_018948, hCT1967917.1, hCT2354956.0, hCT12911.3	224657_at	NP_061821.1, EAW71593.1, EAW71592.1, EAW71594.1
GeneID:50651	SLC45A1	1	8384390	8404227	19837	+	1	2_A375_pNL97_plus_lncRNA::1::50	-6342	upstream	0	1	13	19	1	2_A375_pNL97_plus_lncRNA::1	19	Gene SLC45A1	SLC45A1, FLJ26758, KIAA0458	solute carrier family 45, member 1	NM_001080397	230458_at	NP_001073866.1
GeneID:473	RERE	1	8412464	8877699	465235	-	5	1_A375_pNL7_minus_lncRNA::1::35, 1_A375_pNL7_minus_lncRNA::1::36, 2_A375_pNL97_plus_lncRNA::1::51, 2_A375_pNL97_plus_lncRNA::1::52, 2_A375_pNL97_plus_lncRNA::1::53	393315, 77411, 392963, 114147, 77395	in gene, in gene, in gene, in gene, in gene	1	1	15.333	22	3	2_A375_pNL97_plus_lncRNA::1	23	Gene RERE	ARP, FLJ38775, DNB1, RERE, ATN1L, ARG, KIAA0458	arginine-glutamic acid dipeptide (RE) repeats	NM_012102, NM_001042681, NM_001042682, hCT2297542.2, hCT2350683.0, hCT2350684.0, hCT2354944.0	1557349_at, 200938_s_at, 200939_s_at, 200940_s_at, 221643_s_at	NP_036234.3, NP_001036146.1, NP_001036147.1, EAW71598.1, EAW71599.1, EAW71601.1, EAW71600.1
GeneID:2023	ENO1	1	8921063	8938780	17717	-	3	1_A375_pNL7_minus_lncRNA::1::37, 1_A375_pNL7_minus_lncRNA::1::38, 2_A375_pNL97_plus_lncRNA::1::54	636, -196, 92	in gene, upstream, in gene	1	1	18.5	18.5	2	1_A375_pNL7_minus_lncRNA::1	21	Gene ENO1	NNE, PPH, ENO1L1, ENO1, MPB1, MBP-1	enolase 1, (alpha)	NM_001428, hCT2292830.0, hCT2292832.0	201231_s_at, 217294_s_at, 240258_at	NP_001419.1, EAW71605.1, EAW71604.1
GeneID:100505975	LOC100505975	1	8938894	8939944	1050	+	3	1_A375_pNL7_minus_lncRNA::1::37, 1_A375_pNL7_minus_lncRNA::1::38, 2_A375_pNL97_plus_lncRNA::1::54	-750, 82, -206	upstream, in gene, upstream	1	1	18.5	18.5	2	1_A375_pNL7_minus_lncRNA::1	21	Gene LOC100505975		hypothetical LOC100505975	XR_111929, XR_109869, XR_114052
GeneID:727721	LOC727721	1	9241898	9257040	15142	-	1	1_A375_pNL7_minus_lncRNA::1::39	14576	in gene	1	0	17	12	1	1_A375_pNL7_minus_lncRNA::1	17	Gene LOC727721		hypothetical LOC727721	XR_111923, XR_109875, XR_114057
GeneID:100506022	LOC100506022	1	9486715	9489055	2340	-	1	2_A375_pNL97_plus_lncRNA::1::55	31	in gene	0	1	21	23	1	2_A375_pNL97_plus_lncRNA::1	23	Gene LOC100506022		hypothetical LOC100506022	XR_111932, XR_109872
GeneID:56998	CTNNBIP1	1	9908334	9970316	61982	-	1	2_A375_pNL97_plus_lncRNA::1::56	-628	upstream	0	1	10	17	1	2_A375_pNL97_plus_lncRNA::1	17	Gene CTNNBIP1	CTNNBIP1, MGC15093, ICAT	catenin, beta interacting protein 1	NM_020248, NM_001012329, hCT2294612.0, hCT9723.3	203081_at	NP_064633.1, NP_001012329.1, EAW71631.1, EAW71632.1
GeneID:84328	LZIC	1	9989776	10002826	13050	-	2	1_A375_pNL7_minus_lncRNA::1::40, 2_A375_pNL97_plus_lncRNA::1::57	-694, -630	upstream, upstream	1	1	25	22	1	1_A375_pNL7_minus_lncRNA::1	25	Gene LZIC	MGC15436, LZIC	leucine zipper and CTNNBIP1 domain containing	NM_032368, hCT2294608.0, hCT10119.3	226081_at, 226087_at	NP_115744.2, EAW71634.1, EAW71633.1
GeneID:64802	NMNAT1	1	10003486	10045556	42070	+	2	1_A375_pNL7_minus_lncRNA::1::40, 2_A375_pNL97_plus_lncRNA::1::57	34, -30	in gene, upstream	1	1	25	22	1	1_A375_pNL7_minus_lncRNA::1	25	Gene NMNAT1	PNAT1, NMNAT, NMNAT1	nicotinamide nucleotide adenylyltransferase 1	NM_022787, hCT1971598.1, hCT2354939.0	1569631_at, 223692_at, 229852_at	NP_073624.2, EAW71635.1, EAW71636.1
GeneID:23095	KIF1B	1	10270764	10441661	170897	+	1	1_A375_pNL7_minus_lncRNA::1::41	-172	upstream	1	0	15	9	1	1_A375_pNL7_minus_lncRNA::1	15	Gene KIF1B	CMT2, KIAA1448, HMSNII, KLP, KIAA0591, CMT2A1, FLJ23699, CMT2A, NBLST1, KIF1B, MGC134844	kinesin family member 1B	NM_015074, NM_183416, hCT2293208.0, hCT2293210.0, hCT2293211.0, hCT2293212.0, hCT16410.4	209234_at, 225878_at, 226968_at	NP_055889.2, NP_904325.2, EAW71641.1, EAW71642.1, EAW71644.1, EAW71645.1, EAW71643.1
GeneID:100287506	LOC100287506	1	10438657	10458955	20298	-	2	1_A375_pNL7_minus_lncRNA::1::42, 2_A375_pNL97_plus_lncRNA::1::58	11, 27	in gene, in gene	1	1	28	33	1	2_A375_pNL97_plus_lncRNA::1	33	Gene LOC100287506		hypothetical LOC100287506	XR_111920, XR_109874, XR_114056
GeneID:5226	PGD	1	10459085	10480201	21116	+	4	1_A375_pNL7_minus_lncRNA::1::42, 1_A375_pNL7_minus_lncRNA::1::43, 2_A375_pNL97_plus_lncRNA::1::58, 2_A375_pNL97_plus_lncRNA::1::59	-141, 31379, -157, 31411	upstream, downstream, upstream, downstream	1	1	30.5	35.5	2	2_A375_pNL97_plus_lncRNA::1	38	Gene PGD	6PGD, PGD	phosphogluconate dehydrogenase	NM_002631, hCT2293214.0, hCT2293215.0	201118_at	NP_002622.2, EAW71647.1, EAW71648.1
GeneID:378708	APITD1	1	10490159	10512060	21901	+	2	1_A375_pNL7_minus_lncRNA::1::43, 2_A375_pNL97_plus_lncRNA::1::59	305, 337	in gene, in gene	1	1	33	38	1	2_A375_pNL97_plus_lncRNA::1	38	Gene APITD1	MGC32686, CENPS, APITD1, CENP-S, MHF1	apoptosis-inducing, TAF9-like domain 1	NR_036462, NM_199294, NM_198544, NM_199006	213454_at	NP_954988.1, NP_940946.1, NP_950171.2
GeneID:1676	DFFA	1	10520588	10532613	12025	-	4	1_A375_pNL7_minus_lncRNA::1::44, 1_A375_pNL7_minus_lncRNA::1::45, 2_A375_pNL97_plus_lncRNA::1::60, 2_A375_pNL97_plus_lncRNA::1::61	-11, -2363, -59, -2299	upstream, upstream, upstream, upstream	1	1	25.5	28	2	2_A375_pNL97_plus_lncRNA::1	34	Gene DFFA	DFF1, DFFA, ICAD, DFF-45	DNA fragmentation factor, 45kDa, alpha polypeptide	NM_004401, NM_213566, hCT16405.2, hCT1950343.1, hCT1962553.1, hCT1962555.1	203277_at, 223518_at	NP_004392.1, NP_998731.1, EAW71655.1, EAW71656.1, EAW71657.1, EAW71658.1
GeneID:5195	PEX14	1	10535003	10690815	155812	+	4	1_A375_pNL7_minus_lncRNA::1::44, 1_A375_pNL7_minus_lncRNA::1::45, 2_A375_pNL97_plus_lncRNA::1::60, 2_A375_pNL97_plus_lncRNA::1::61	-2379, -27, -2331, -91	upstream, upstream, upstream, upstream	1	1	25.5	28	2	2_A375_pNL97_plus_lncRNA::1	34	Gene PEX14	Pex14p, MGC12767, dJ734G22.2, PEX14, NAPP2	peroxisomal biogenesis factor 14	NM_004565, hCT1964433.1, hCT1964434.1, hCT1964436.1	1558915_a_at, 203503_s_at, 33760_at	NP_004556.1, EAW71659.1, EAW71660.1, EAW71661.1
GeneID:54897	CASZ1	1	10696661	10856707	160046	-	2	1_A375_pNL7_minus_lncRNA::1::46, 2_A375_pNL97_plus_lncRNA::1::62	-93, -77	upstream, upstream	1	1	33	32	1	1_A375_pNL7_minus_lncRNA::1	33	Gene CASZ1	ZNF693, dJ734G22.1, CST, FLJ12223, SRG, FLJ20321, CASZ1	castor zinc finger 1	NM_017766, NM_001079843, hCT2294619.0, hCT2294620.0	220015_at, 230420_at, 233863_at, 235605_at, 243386_at	NP_060236.3, NP_001073312.1, EAW71662.1, EAW71663.1
GeneID:148345	C1orf127	1	11006530	11042094	35564	-	1	1_A375_pNL7_minus_lncRNA::1::47	2414	in gene	1	0	19	10	1	1_A375_pNL7_minus_lncRNA::1	19	Gene C1orf127	FLJ37118, C1orf127, FLJ37833	chromosome 1 open reading frame 127	NM_001170754, hCT2292950.1, hCT2341015.0	1553444_a_at	NP_001164225.1, EAW71667.1, EAW71666.1
GeneID:23435	TARDBP	1	11072679	11085549	12870	+	2	1_A375_pNL7_minus_lncRNA::1::48, 2_A375_pNL97_plus_lncRNA::1::63	-71, -87	upstream, upstream	1	1	33	31	1	1_A375_pNL7_minus_lncRNA::1	33	Gene TARDBP	TARDBP, TDP-43, ALS10	TAR DNA binding protein	NM_007375, hCT2292403.0, hCT2292404.0, hCT2292408.0, hCT2292409.0, hCT2292411.0	200020_at, 221264_s_at	NP_031401.1, EAW71670.1, EAW71669.1, EAW71671.1, EAW71672.1, EAW71673.1
GeneID:5394	EXOSC10	1	11126675	11159938	33263	-	1	2_A375_pNL97_plus_lncRNA::1::64	178	in gene	0	1	14	18	1	2_A375_pNL97_plus_lncRNA::1	18	Gene EXOSC10	p4, PMSCL2, Rrp6p, EXOSC10, RRP6, PMSCL, PM-Scl, p2, PM/Scl-100, p3	exosome component 10	NM_001001998, NM_002685, hCT2292938.0, hCT2292940.0, hCT2292943.0	1559031_at, 207541_s_at	NP_001001998.1, NP_002676.1, EAW71677.1, EAW71678.1, EAW71679.1
GeneID:2475	MTOR	1	11166588	11322608	156020	-	1	2_A375_pNL97_plus_lncRNA::1::64	162848	downstream	0	1	14	18	1	2_A375_pNL97_plus_lncRNA::1	18	Gene MTOR	RAFT1, RAPT1, MTOR, FRAP1, FRAP, FLJ44809, FRAP2	mechanistic target of rapamycin (serine/threonine kinase)	NM_004958, hCT2292935.0, hCT2292936.0, hCT15901.3	202288_at, 215381_at	NP_004949.1, EAW71682.1, EAW71681.1, EAW71683.1
GeneID:29914	UBIAD1	1	11333255	11348491	15236	+	2	1_A375_pNL7_minus_lncRNA::1::49, 2_A375_pNL97_plus_lncRNA::1::65	569, 121	in gene, in gene	1	1	18	17	1	1_A375_pNL7_minus_lncRNA::1	18	Gene UBIAD1	TERE1, UBIAD1, RP4-796F18.1, SCCD	UbiA prenyltransferase domain containing 1	NM_013319, hCT15895.3	219131_at, 230474_at	NP_037451.1, EAW71686.1
GeneID:57540	PTCHD2	1	11539295	11597640	58345	+	4	1_A375_pNL7_minus_lncRNA::1::50, 1_A375_pNL7_minus_lncRNA::1::51, 2_A375_pNL97_plus_lncRNA::1::66, 2_A375_pNL97_plus_lncRNA::1::67	-5439, -303, -255, 1057	upstream, upstream, upstream, in gene	1	1	17.667	20.333	3	2_A375_pNL97_plus_lncRNA::1	22	Gene PTCHD2	DISP3, PTCHD2, KIAA1337	patched domain containing 2	NM_020780	230019_s_at, 234355_s_at	NP_065831.1
GeneID:26270	FBXO6	1	11724150	11734411	10261	+	1	2_A375_pNL97_plus_lncRNA::1::70	17018	downstream	0	1	14	21	1	2_A375_pNL97_plus_lncRNA::1	21	Gene FBXO6	FBS2, FBG2, Fbx6b, FBX6, FBXO6	F-box protein 6	NM_018438, hCT15898.3	231769_at	NP_060908.1, EAW71696.1
GeneID:10459	MAD2L2	1	11734537	11751678	17141	-	1	2_A375_pNL97_plus_lncRNA::1::70	10510	in gene	0	1	14	21	1	2_A375_pNL97_plus_lncRNA::1	21	Gene MAD2L2	REV7, MAD2L2, MAD2B	MAD2 mitotic arrest deficient-like 2 (yeast)	NM_006341, NM_001127325, hCT15896.3, hCT1950340.1, hCT1958193.1	223234_at	NP_006332.3, NP_001120797.1, EAW71697.1, EAW71698.1, EAW71699.1
GeneID:4524	MTHFR	1	11845787	11866160	20373	-	1	1_A375_pNL7_minus_lncRNA::1::54	48	in gene	1	0	25	14	1	1_A375_pNL7_minus_lncRNA::1	25	Gene MTHFR	MTHFR		NM_005957, hCT2292919.0, hCT2292920.0	206800_at, 217070_at, 217071_s_at, 226929_at, 239035_at	NP_005948.3, EAW71708.1, EAW71709.1
GeneID:1185	CLCN6	1	11866207	11903201	36994	+	1	1_A375_pNL7_minus_lncRNA::1::54	-95	upstream	1	0	25	14	1	1_A375_pNL7_minus_lncRNA::1	25	Gene CLCN6	KIAA0046, CLCN6, CLC-6	chloride channel 6	NM_001286, NM_021736, NM_021735, NM_021737, hCT2292429.0, hCT2292430.0, hCT2292431.0, hCT2292432.0, hCT2292434.0, hCT16183.3, hCT1778342.2	203950_s_at	NP_001277.1, NP_068504.1, NP_068503.1, NP_068505.1, EAW71710.1, EAW71712.1, EAW71711.1, EAW71713.1, EAW71714.1, EAW71715.1, EAW71716.1
GeneID:4879	NPPB	1	11917521	11918992	1471	-	2	1_A375_pNL7_minus_lncRNA::1::55, 2_A375_pNL97_plus_lncRNA::1::71	-576, -544	upstream, upstream	1	1	27	27	1	2_A375_pNL97_plus_lncRNA::1	27	Gene NPPB	NPPB, BNP	natriuretic peptide B	NM_002521, hCT2292912.0, hCT16182.2	206801_at	NP_002512.1, EAW71719.1, EAW71718.1
GeneID:26829	RNU5E	1	11968211	11968329	118	+	4	1_A375_pNL7_minus_lncRNA::1::56, 1_A375_pNL7_minus_lncRNA::1::57, 2_A375_pNL97_plus_lncRNA::1::72, 2_A375_pNL97_plus_lncRNA::1::73	-115, 1837, -179, 1885	upstream, downstream, upstream, downstream	1	1	31	25.5	2	1_A375_pNL7_minus_lncRNA::1	38	Gene RNU5E	RNU5E, U5E	RNA, U5E small nuclear	NR_002754
GeneID:90231	KIAA2013	1	11980122	11986480	6358	-	3	1_A375_pNL7_minus_lncRNA::1::57, 2_A375_pNL97_plus_lncRNA::1::73, 2_A375_pNL97_plus_lncRNA::1::74	16432, 16384, -3488	downstream, downstream, upstream	1	1	20.5	21.5	2	1_A375_pNL7_minus_lncRNA::1	24	Gene KIAA2013	KIAA2013, MGC33867	KIAA2013	NM_138346, hCT2292499.0, hCT2292500.0, hCT2354957.0, hCT16188.3	1555933_at, 224706_at, 224708_at	NP_612355.1, EAW71722.1, EAW71720.1, EAW71721.1, EAW71723.1
GeneID:5351	PLOD1	1	11994746	12035594	40848	+	2	2_A375_pNL97_plus_lncRNA::1::74, 2_A375_pNL97_plus_lncRNA::1::75	-4778, 45702	upstream, downstream	0	1	17	18.5	2	2_A375_pNL97_plus_lncRNA::1	19	Gene PLOD1	LH, FLJ42041, LLH, PLOD, PLOD1, LH1	procollagen-lysine 1, 2-oxoglutarate 5-dioxygenase 1	NM_000302, hCT2292291.0, hCT16181.3	200827_at	NP_000293.2, EAW71725.1, EAW71724.1
GeneID:9927	MFN2	1	12040238	12073572	33334	+	1	2_A375_pNL97_plus_lncRNA::1::75	210	in gene	0	1	17	18	1	2_A375_pNL97_plus_lncRNA::1	18	Gene MFN2	CMT2A2, MARF, HSG, CMT2A, MFN2, CPRP1, KIAA0214	mitofusin 2	NM_014874, NM_001127660, hCT2292293.0, hCT16180.3	1566105_at, 201155_s_at, 216205_s_at	NP_055689.1, NP_001121132.1, EAW71726.1, EAW71727.1
GeneID:390998	LOC390998	1	12280784	12281164	380	-	3	1_A375_pNL7_minus_lncRNA::1::58, 2_A375_pNL97_plus_lncRNA::1::76, 2_A375_pNL97_plus_lncRNA::1::77	-8916, -8852, -9588	upstream, upstream, upstream	1	1	21	27.5	2	2_A375_pNL97_plus_lncRNA::1	39	Gene LOC390998		ribosomal protein L10 pseudogene		216589_at
GeneID:55187	VPS13D	1	12290113	12572099	281986	+	4	1_A375_pNL7_minus_lncRNA::1::58, 1_A375_pNL7_minus_lncRNA::1::59, 2_A375_pNL97_plus_lncRNA::1::76, 2_A375_pNL97_plus_lncRNA::1::77	-33, 248895, -97, 639	upstream, in gene, upstream, in gene	1	1	20	22	3	2_A375_pNL97_plus_lncRNA::1	39	Gene VPS13D	VPS13D, FLJ23066	vacuolar protein sorting 13 homolog D (S. cerevisiae)	NM_015378, NM_018156, hCT2292306.0, hCT2292307.0, hCT2292309.0	1557571_at, 212323_s_at, 212324_s_at, 212326_at, 220221_at	NP_056193.2, NP_060626.2, EAW71737.1, EAW71738.1, EAW71739.1
GeneID:9249	DHRS3	1	12627939	12677820	49881	-	2	2_A375_pNL97_plus_lncRNA::1::79, 2_A375_pNL97_plus_lncRNA::1::80	21724, 700	in gene, in gene	0	1	9.5	21	2	2_A375_pNL97_plus_lncRNA::1	23	Gene DHRS3	RDH17, DHRS3, Rsdr1, retSDR1, SDR16C1, SDR1	dehydrogenase/reductase (SDR family) member 3	NM_004753, hCT1776689.1	202481_at	NP_004744.2, EAW71743.1
GeneID:114827	FHAD1	1	15573768	15724622	150854	+	2	2_A375_pNL97_plus_lncRNA::1::81, 2_A375_pNL97_plus_lncRNA::1::82	90616, 105368	in gene, in gene	0	1	19	21	2	2_A375_pNL97_plus_lncRNA::1	27	Gene FHAD1	DKFZp686P19183, DKFZp686G2134, FHAD1, KIAA1937, FLJ31291	forkhead-associated (FHA) phosphopeptide binding domain 1	NM_052929	1557771_at, 1560097_at, 1563639_a_at, 1563830_a_at, 1563961_at, 1564635_a_at	NP_443161.1
GeneID:842	CASP9	1	15818791	15850790	31999	-	2	1_A375_pNL7_minus_lncRNA::1::60, 2_A375_pNL97_plus_lncRNA::1::83	-2426, -2378	upstream, upstream	1	1	35	28	1	1_A375_pNL7_minus_lncRNA::1	35	Gene CASP9	APAF3, MCH6, APAF-3, ICE-LAP6, CASP9, CASPASE-9c	caspase 9, apoptosis-related cysteine peptidase	NM_001229, NM_032996, hCT16492.3, hCT1966726.1	203984_s_at, 210775_x_at	NP_001220.2, NP_127463.1, EAW51730.1, EAW51731.1
GeneID:23341	DNAJC16	1	15853352	15898228	44876	+	2	1_A375_pNL7_minus_lncRNA::1::60, 2_A375_pNL97_plus_lncRNA::1::83	-136, -184	upstream, upstream	1	1	35	28	1	1_A375_pNL7_minus_lncRNA::1	35	Gene DNAJC16	DKFZp686N0387, DNAJC16, DKFZp686G1298, DKFZp781I1547, KIAA0962	DnaJ (Hsp40) homolog, subfamily C, member 16	NM_015291, hCT2295815.0, hCT2352487.0, hCT2352488.0	212908_at, 212911_at, 217358_at	NP_056106.1, EAW51733.1, EAW51732.1, EAW51734.1
GeneID:348487	FAM131C	1	16384264	16400127	15863	-	2	1_A375_pNL7_minus_lncRNA::1::61, 2_A375_pNL97_plus_lncRNA::1::84	-2433, -3233	upstream, upstream	1	1	19	22	1	1_A375_pNL7_minus_lncRNA::1	19	Gene FAM131C	C1orf117, RP11-5P18.9, FAM131C, FLJ36766	family with sequence similarity 131, member C	NM_182623, hCT15838.3, hCT2296328.0	235455_at	NP_872429.2, EAW51768.1, EAW51767.1
GeneID:1969	EPHA2	1	16450832	16482582	31750	-	2	1_A375_pNL7_minus_lncRNA::1::62, 1_A375_pNL7_minus_lncRNA::1::63	33078, 54	downstream, in gene	1	0	21	16.5	2	1_A375_pNL7_minus_lncRNA::1	26	Gene EPHA2	ARCC2, EPHA2, ECK	EPH receptor A2	NM_004431, hCT15831.2, hCT2296325.0	203499_at	NP_004422.2, EAW51769.1, EAW51770.1
GeneID:100506484	LOC100506484	1	16481730	16483824	2094	+	1	1_A375_pNL7_minus_lncRNA::1::63	798	in gene	1	0	16	16	1	1_A375_pNL7_minus_lncRNA::1	16	Gene LOC100506484		hypothetical LOC100506484	XR_108364
GeneID:54455	FBXO42	1	16576559	16678948	102389	-	2	1_A375_pNL7_minus_lncRNA::1::64, 2_A375_pNL97_plus_lncRNA::1::86	-204, 228	upstream, in gene	1	1	24	15	1	1_A375_pNL7_minus_lncRNA::1	24	Gene FBXO42	JFK, FBXO42, Fbx42, KIAA1332	F-box protein 42	NM_018994, hCT15835.3, hCT2296319.0	1559566_at, 221812_at, 221813_at, 47773_at	NP_061867.1, EAW51774.1, EAW51775.1
GeneID:26099	C1orf144	1	16693583	16724640	31057	+	2	1_A375_pNL7_minus_lncRNA::1::65, 2_A375_pNL97_plus_lncRNA::1::87	337, 305	in gene, in gene	1	1	36	37	1	2_A375_pNL97_plus_lncRNA::1	37	Gene C1orf144	C1orf144, DKFZp566C0424, MGC70432	chromosome 1 open reading frame 144	NM_015609, NM_001114600, hCT2295884.1	212003_at, 212004_at	NP_056424.1, NP_001108072.1, EAW51777.1
GeneID:374955	SPATA21	1	16725138	16763919	38781	-	2	1_A375_pNL7_minus_lncRNA::1::66, 2_A375_pNL97_plus_lncRNA::1::88	-3217, -3185	upstream, upstream	1	1	36	39	1	2_A375_pNL97_plus_lncRNA::1	39	Gene SPATA21	spergen-2, spergen2, MGC27074, SPATA21	spermatogenesis associated 21	NM_198546, hCT1642372.2	1570241_at, 1570242_x_at	NP_940948.1, EAW51779.1
GeneID:55707	NECAP2	1	16767167	16786585	19418	+	2	1_A375_pNL7_minus_lncRNA::1::66, 2_A375_pNL97_plus_lncRNA::1::88	-31, -63	upstream, upstream	1	1	36	39	1	2_A375_pNL97_plus_lncRNA::1	39	Gene NECAP2	NECAP2, FLJ10420	NECAP endocytosis associated 2	NM_001145277, NM_001145278, NM_018090, hCT15840.4, hCT1961738.1, hCT1961739.1, hCT1961740.1, hCT1961742.1	220731_s_at	NP_001138749.1, NP_001138750.1, NP_060560.1, EAW51780.1, EAW51783.1, EAW51784.1, EAW51781.1, EAW51782.1
GeneID:55672	NBPF1	1	16890412	16939982	49570	-	1	2_A375_pNL97_plus_lncRNA::1::89	78	in gene	0	1	53	59	1	2_A375_pNL97_plus_lncRNA::1	59	Gene NBPF1	NBG, AB14, AB13, AB23, AD2, KIAA1693, FLJ20719, NBPF, NBPF1	neuroblastoma breakpoint family, member 1	NM_017940	230712_at	NP_060410.2
GeneID:100506687	LOC100506687	1	17215034	17216161	1127	-	1	2_A375_pNL97_plus_lncRNA::1::92	-6591	upstream	0	1	12	23	1	2_A375_pNL97_plus_lncRNA::1	23	Gene LOC100506687		hypothetical LOC100506687	XR_108365
GeneID:26870	RNU1-2	1	17222475	17222638	163	+	3	1_A375_pNL7_minus_lncRNA::1::69, 2_A375_pNL97_plus_lncRNA::1::92, 2_A375_pNL97_plus_lncRNA::1::93	9077, 277, 9109	downstream, downstream, downstream	1	1	53	67.5	2	2_A375_pNL97_plus_lncRNA::1	112	Gene RNU1-2	RNU1C2, U1C21, U1C1, RNU1C1, RNU1-2	RNA, U1 small nuclear 2	NR_004427
GeneID:9696	CROCC	1	17248445	17299474	51029	+	2	1_A375_pNL7_minus_lncRNA::1::70, 2_A375_pNL97_plus_lncRNA::1::94	-8269, -7613	upstream, upstream	1	1	21	25	1	2_A375_pNL97_plus_lncRNA::1	25	Gene CROCC	CROCC, ROLT, KIAA0445	ciliary rootlet coiled-coil, rootletin	NM_014675, hCT2253457.0, hCT2253458.0, hCT2253459.0, hCT2253460.0	206274_s_at, 216419_at	NP_055490.3, EAW94814.1, EAW94815.1, EAW94816.1, EAW94817.1
GeneID:51702	PADI3	1	17575593	17610728	35135	+	1	2_A375_pNL97_plus_lncRNA::1::95	44919	downstream	0	1	12	16	1	2_A375_pNL97_plus_lncRNA::1	16	Gene PADI3	MGC126308, PAD3, PADI3, PDI3, MGC126307	peptidyl arginine deiminase, type III	NM_016233, hCT16248.2	220779_at	NP_057317.2, EAW94834.1
GeneID:55920	RCC2	1	17733251	17766220	32969	-	1	2_A375_pNL97_plus_lncRNA::1::96	124	in gene	0	1	15	18	1	2_A375_pNL97_plus_lncRNA::1	18	Gene RCC2	DKFZp762N0610, KIAA1470, RCC2, TD-60	regulator of chromosome condensation 2	NM_018715, NM_001136204, hCT16253.3, hCT2255232.1	224578_at	NP_061185.1, NP_001129676.1, EAW94838.1, EAW94839.1
GeneID:55160	ARHGEF10L	1	17866330	18024370	158040	+	1	1_A375_pNL7_minus_lncRNA::1::71	5798	in gene	1	0	20	11	1	1_A375_pNL7_minus_lncRNA::1	20	Gene ARHGEF10L	GrinchGEF, ARHGEF10L, FLJ10521, RP11-473A10.1, KIAA1626	Rho guanine nucleotide exchange factor (GEF) 10-like	NM_018125, NM_001011722, hCT1955046.1, hCT2253470.0, hCT2253471.0, hCT2253474.0, hCT2253475.0	1570511_at, 221656_s_at	NP_060595.3, NP_001011722.2, EAW94840.1, EAW94841.1, EAW94842.1, EAW94843.1, EAW94844.1
GeneID:81569	ACTL8	1	18149477	18153558	4081	+	2	1_A375_pNL7_minus_lncRNA::1::72, 2_A375_pNL97_plus_lncRNA::1::97	8811, 8811	downstream, downstream	1	1	28	32	1	2_A375_pNL97_plus_lncRNA::1	32	Gene ACTL8	ACTL8, CT57	actin-like 8	NM_030812, hCT16251.3	214957_at	NP_110439.2, EAW94846.1
GeneID:8659	ALDH4A1	1	19197924	19229293	31369	-	1	1_A375_pNL7_minus_lncRNA::1::74	77	in gene	1	0	21	14	1	1_A375_pNL7_minus_lncRNA::1	21	Gene ALDH4A1	ALDH4, P5CDh, DKFZp779M035, ALDH4A1, P5CD	aldehyde dehydrogenase 4 family, member A1	NM_003748, NM_170726, NM_001161504, hCT16232.3, hCT1955043.1, hCT2252965.0	203722_at, 211552_s_at	NP_003739.2, NP_733844.1, NP_001154976.1, EAW94858.1, EAW94859.1, EAW94860.1
GeneID:100302276	MIR1290	1	19223565	19223642	77	-	1	1_A375_pNL7_minus_lncRNA::1::74	-5574	upstream	1	0	21	14	1	1_A375_pNL7_minus_lncRNA::1	21	Gene MIR1290	MIRN1290, hsa-mir-1290, MIR1290	microRNA 1290	NR_031622
GeneID:126917	IFFO2	1	19230774	19282826	52052	-	5	1_A375_pNL7_minus_lncRNA::1::74, 1_A375_pNL7_minus_lncRNA::1::75, 2_A375_pNL97_plus_lncRNA::1::99, 2_A375_pNL97_plus_lncRNA::1::100, 2_A375_pNL97_plus_lncRNA::1::101	53610, 23722, 29941, 23626, 1050	downstream, in gene, in gene, in gene, in gene	1	1	16	17.25	4	2_A375_pNL97_plus_lncRNA::1	22	Gene IFFO2	IFFO2	intermediate filament family orphan 2	NM_001136265	225615_at	NP_001129737.1
GeneID:23352	UBR4	1	19401000	19536746	135746	-	2	1_A375_pNL7_minus_lncRNA::1::76, 2_A375_pNL97_plus_lncRNA::1::102	-102, -214	upstream, upstream	1	1	28	19	1	1_A375_pNL7_minus_lncRNA::1	28	Gene UBR4	KIAA0462, FLJ41863, KIAA1307, ZUBR1, p600, UBR4, RBAF600	ubiquitin protein ligase E3 component n-recognin 4	NM_020765, hCT2258791.0, hCT2258792.0, hCT2258793.0, hCT2258794.0, hCT2258795.0, hCT2357800.0	1563113_at, 211950_at, 215636_at, 231889_at, 232907_at	NP_065816.2, EAW94865.1, EAW94864.1, EAW94866.1, EAW94867.1, EAW94868.1, EAW94869.1
GeneID:23065	KIAA0090	1	19544584	19578046	33462	-	4	1_A375_pNL7_minus_lncRNA::1::76, 1_A375_pNL7_minus_lncRNA::1::77, 2_A375_pNL97_plus_lncRNA::1::102, 2_A375_pNL97_plus_lncRNA::1::103	41198, -162, 41086, -66	downstream, upstream, downstream, upstream	1	1	32	27.5	2	2_A375_pNL97_plus_lncRNA::1	36	Gene KIAA0090	RP1-43E13.1, KIAA0090	KIAA0090	NM_015047, hCT1955051.1, hCT2357806.0, hCT32353.3	1556186_s_at, 212394_at, 212395_s_at, 212396_s_at, 215991_s_at	NP_055862.1, EAW94872.1, EAW94870.1, EAW94871.1
GeneID:51154	MRTO4	1	19578075	19586622	8547	+	2	1_A375_pNL7_minus_lncRNA::1::77, 2_A375_pNL97_plus_lncRNA::1::103	133, 37	in gene, in gene	1	1	36	36	1	2_A375_pNL97_plus_lncRNA::1	36	Gene MRTO4	MRT4, dJ657E11.4, MRTO4, C1orf33	mRNA turnover 4 homolog (S. cerevisiae)	NM_016183, hCT1955050.1, hCT1966273.1, hCT32350.3	220688_s_at, 235783_at	NP_057267.2, EAW94873.1, EAW94874.1, EAW94875.1
GeneID:3362	HTR6	1	19991780	20006055	14275	+	2	1_A375_pNL7_minus_lncRNA::1::78, 2_A375_pNL97_plus_lncRNA::1::104	11324, 11372	in gene, in gene	1	1	39	50	1	2_A375_pNL97_plus_lncRNA::1	50	Gene HTR6	HTR6, 5-HT6R, 5-HT6	5-hydroxytryptamine (serotonin) receptor 6	NM_000871, hCT29015.2	1552857_a_at, 206944_at	NP_000862.1, EAW94896.1
GeneID:255104	TMCO4	1	20008706	20126410	117704	-	2	1_A375_pNL7_minus_lncRNA::1::78, 2_A375_pNL97_plus_lncRNA::1::104	123306, 123258	downstream, downstream	1	1	39	50	1	2_A375_pNL97_plus_lncRNA::1	50	Gene TMCO4	TMCO4, DKFZp686C23231, RP5-1056L3.6	transmembrane and coiled-coil domains 4	NM_181719, hCT1955765.1, hCT2258747.0, hCT2258749.0, hCT2357818.0, hCT2357819.0, hCT2357820.0, hCT29016.3	1560292_a_at, 227007_at	NP_859070.3, EAW94899.1, EAW94897.1, EAW94898.1, EAW94900.1, EAW94901.1, EAW94902.1, EAW94903.1
GeneID:127731	VWA5B1	1	20617412	20681387	63975	+	2	1_A375_pNL7_minus_lncRNA::1::79, 2_A375_pNL97_plus_lncRNA::1::105	68220, 67996	downstream, downstream	1	1	24	13	1	1_A375_pNL7_minus_lncRNA::1	24	Gene VWA5B1	FLJ32784, FLJ43845, VWA5B1	von Willebrand factor A domain containing 5B1	NM_001039500	1552853_at, 1552854_a_at	NP_001034589.2
GeneID:339505	LOC339505	1	20686294	20755287	68993	-	5	1_A375_pNL7_minus_lncRNA::1::79, 1_A375_pNL7_minus_lncRNA::1::80, 2_A375_pNL97_plus_lncRNA::1::105, 2_A375_pNL97_plus_lncRNA::1::106, 2_A375_pNL97_plus_lncRNA::1::107	69655, 57207, 69879, 57207, 17282	downstream, in gene, downstream, in gene, in gene	1	1	24	24.333	3	2_A375_pNL97_plus_lncRNA::1	42	Gene LOC339505		hypothetical LOC339505	NR_033887	1557373_at
GeneID:55450	CAMK2N1	1	20808884	20812728	3844	-	1	2_A375_pNL97_plus_lncRNA::1::108	-8456	upstream	0	1	16	18	1	2_A375_pNL97_plus_lncRNA::1	18	Gene CAMK2N1	RP11-401M16.1, CAMK2N1, MGC22256, PRO1489	calcium/calmodulin-dependent protein kinase II inhibitor 1	NM_018584, hCT1955770.2, hCT29420.4	218309_at, 228302_x_at, 229163_at	NP_061054.2, EAW94924.1, EAW94923.1
GeneID:79594	MUL1	1	20825941	20834674	8733	-	3	1_A375_pNL7_minus_lncRNA::1::81, 2_A375_pNL97_plus_lncRNA::1::108, 2_A375_pNL97_plus_lncRNA::1::109	82, 13490, 146	in gene, downstream, in gene	1	1	19	18.5	2	1_A375_pNL7_minus_lncRNA::1	22	Gene MUL1	MAPL, RNF218, MULAN, C1orf166, FLJ12875, MUL1, RP11-401M16.2, GIDE	mitochondrial E3 ubiquitin ligase 1	NM_024544, hCT2258548.0, hCT2258550.0, hCT2357795.0, hCT29419.2	218246_at	NP_078820.2, EAW94928.1, EAW94926.1, EAW94927.1, EAW94929.1
GeneID:65018	PINK1	1	20959948	20978004	18056	+	1	2_A375_pNL97_plus_lncRNA::1::110	27748	downstream	0	1	14	15	1	2_A375_pNL97_plus_lncRNA::1	15	Gene PINK1	FLJ27236, PARK6, BRPK, PINK1	PTEN induced putative kinase 1	NM_032409, hCT2357824.0, hCT30119.3	209018_s_at, 209019_s_at	NP_115785.1, EAW94934.1, EAW94935.1
GeneID:1650	DDOST	1	20978260	20988037	9777	-	1	2_A375_pNL97_plus_lncRNA::1::110	341	in gene	0	1	14	15	1	2_A375_pNL97_plus_lncRNA::1	15	Gene DDOST	AGER1, DDOST, AGE-R1, MGC2191, OST48, OK/SW-cl.45, WBP1, OST, OKSWcl45, KIAA0115	dolichyl-diphosphooligosaccharide--protein glycosyltransferase	NM_005216, hCT1955779.1, hCT1955780.1, hCT1955781.1, hCT2258547.0, hCT30117.3	208674_x_at, 208675_s_at	NP_005207.2, EAW94937.1, EAW94936.1, EAW94938.1, EAW94939.1, EAW94940.1
GeneID:57576	KIF17	1	20990507	21044317	53810	-	1	2_A375_pNL97_plus_lncRNA::1::110	56621	downstream	0	1	14	15	1	2_A375_pNL97_plus_lncRNA::1	15	Gene KIF17	KIF3X, KIAA1405, KIF17B, KIF17	kinesin family member 17	NM_020816, NM_001122819, hCT1955782.1, hCT2258539.0, hCT2258541.0, hCT2258542.0, hCT2357823.0, hCT30118.3	222144_at	NP_065867.2, NP_001116291.1, EAW94941.1, EAW94942.1, EAW94944.1, EAW94946.1, EAW94943.1, EAW94945.1
GeneID:50809	HP1BP3	1	21069171	21113181	44010	-	1	1_A375_pNL7_minus_lncRNA::1::82	221	in gene	1	0	21	17	1	1_A375_pNL7_minus_lncRNA::1	21	Gene HP1BP3	HP1BP3, MGC43701	heterochromatin protein 1, binding protein 3	NM_016287, hCT2258531.0, hCT2258534.0, hCT2258535.0, hCT30116.2	1554251_at, 220633_s_at, 224591_at, 224592_x_at, 229204_at	NP_057371.2, EAW94953.1, EAW94950.1, EAW94951.1, EAW94952.1
GeneID:1889	ECE1	1	21543740	21672034	128294	-	1	2_A375_pNL97_plus_lncRNA::1::111	83682	in gene	0	1	12	19	1	2_A375_pNL97_plus_lncRNA::1	19	Gene ECE1	ECE, ECE1	endothelin converting enzyme 1	NM_001397, NM_001113347, NM_001113348, NM_001113349, hCT1686617.1, hCT1955776.0, hCT1955777.1, hCT1955778.1, hCT2254416.0, hCT2254420.0, hCT2254422.0, hCT2254423.0, hCT2254425.0, hCT2254428.0	201749_at, 201750_s_at	NP_001388.1, NP_001106818.1, NP_001106819.1, NP_001106820.1, EAW94958.1, EAW94963.1, EAW94957.1, EAW94959.1, EAW94960.1, EAW94961.1, EAW94962.1, EAW94964.1, EAW94965.1, EAW94966.1
GeneID:100506824	LOC100506824	1	21592575	21593744	1169	+	1	2_A375_pNL97_plus_lncRNA::1::111	-4223	upstream	0	1	12	19	1	2_A375_pNL97_plus_lncRNA::1	19	Gene LOC100506824		hypothetical LOC100506824	XR_112046, XR_108370, XR_115632
GeneID:84224	NBPF3	1	21766631	21811393	44762	+	2	1_A375_pNL7_minus_lncRNA::1::83, 2_A375_pNL97_plus_lncRNA::1::112	13993, 13961	in gene, in gene	1	1	16	14	1	1_A375_pNL7_minus_lncRNA::1	16	Gene NBPF3	AE2, DKFZp434D177, NBPF3	neuroblastoma breakpoint family, member 3	NM_032264, hCT1955783.1, hCT2253622.0, hCT2253623.0	1558825_s_at, 223638_at	NP_115640.1, EAW94973.1, EAW94971.1, EAW94972.1
GeneID:5909	RAP1GAP	1	21922708	21995856	73148	-	4	1_A375_pNL7_minus_lncRNA::1::84, 1_A375_pNL7_minus_lncRNA::1::85, 2_A375_pNL97_plus_lncRNA::1::113, 2_A375_pNL97_plus_lncRNA::1::114	21296, 10048, 21328, 10064	in gene, in gene, in gene, in gene	1	1	26.5	30	2	1_A375_pNL7_minus_lncRNA::1	34	Gene RAP1GAP	RAP1GAP, RAPGAP, RAP1GAP1, RAP1GA1, KIAA0474, RAP1GAPII	RAP1 GTPase activating protein	NM_001145657, NM_001145658, NM_002885, hCT1848939.2, hCT2254405.1, hCT2254407.1, hCT2254408.1, hCT2254409.1, hCT2254410.1, hCT2357816.0, hCT28819.4	203911_at, 210618_at	NP_001139129.1, NP_001139130.1, NP_002876.2, EAW94979.1, EAW94980.1, EAW94986.1, EAW94981.1, EAW94982.1, EAW94983.1, EAW94984.1, EAW94985.1
GeneID:84196	USP48	1	22004791	22109688	104897	-	3	1_A375_pNL7_minus_lncRNA::1::86, 1_A375_pNL7_minus_lncRNA::1::87, 2_A375_pNL97_plus_lncRNA::1::115	76520, 120, 152	in gene, in gene, in gene	1	1	21	17.5	2	2_A375_pNL97_plus_lncRNA::1	25	Gene USP48	USP31, MGC14879, RAP1GA1, DKFZp762M1713, USP48, MGC132556	ubiquitin specific peptidase 48	NM_032236, NM_001032730, hCT1955736.1, hCT2254397.0, hCT2254398.0, hCT2254402.0, hCT2254403.0, hCT2254404.0	220078_at, 220079_s_at, 225925_s_at, 229812_at, 232621_at	NP_115612.4, NP_001027902.1, EAW94987.1, EAW94990.1, EAW94991.1, EAW94992.1, EAW94988.1, EAW94989.1
GeneID:29092	HSPC157	1	22351707	22357716	6009	+	1	2_A375_pNL97_plus_lncRNA::1::117	-187	upstream	0	1	18	17	1	2_A375_pNL97_plus_lncRNA::1	17	Gene HSPC157		hypothetical LOC29092	NR_023918, NR_023919	219865_at
GeneID:9923	ZBTB40	1	22778344	22857650	79306	+	1	2_A375_pNL97_plus_lncRNA::1::118	504	in gene	0	1	12	16	1	2_A375_pNL97_plus_lncRNA::1	16	Gene ZBTB40	ZNF923, MGC133098, KIAA0478, ZBTB40	zinc finger and BTB domain containing 40	NM_014870, NM_001083621, hCT1957953.1, hCT1957954.1	1559728_at, 203958_s_at, 203959_s_at	NP_055685.3, NP_001077090.1, EAW95011.1, EAW95012.1
GeneID:2046	EPHA8	1	22890004	22930087	40083	+	2	1_A375_pNL7_minus_lncRNA::1::90, 2_A375_pNL97_plus_lncRNA::1::119	48140, 48108	downstream, downstream	1	1	72	79	1	2_A375_pNL97_plus_lncRNA::1	79	Gene EPHA8	EK3, EEK, EPHA8, HEK3, KIAA1459	EPH receptor A8	NM_001006943, NM_020526, hCT31226.3	1554069_at, 231796_at	NP_001006944.1, NP_065387.1, EAW95013.1
GeneID:729059	LOC729059	1	23337327	23342343	5016	-	2	1_A375_pNL7_minus_lncRNA::1::91, 2_A375_pNL97_plus_lncRNA::1::120	-3385, -3529	upstream, upstream	1	1	22	23	1	2_A375_pNL97_plus_lncRNA::1	23	Gene LOC729059		hypothetical LOC729059	XR_112037, XR_108371, XR_115633	231551_at
GeneID:23028	KDM1A	1	23345941	23410184	64243	+	2	1_A375_pNL7_minus_lncRNA::1::91, 2_A375_pNL97_plus_lncRNA::1::120	-213, -69	upstream, upstream	1	1	22	23	1	2_A375_pNL97_plus_lncRNA::1	23	Gene KDM1A	KIAA0601, BHC110, KDM1A, LSD1, AOF2, KDM1	lysine (K)-specific demethylase 1A	NM_015013, NM_001009999, hCT1955774.1, hCT2254191.0, hCT30093.2	1555897_at, 212348_s_at, 238652_at	NP_055828.2, NP_001009999.1, EAW95031.1, EAW95032.1, EAW95033.1
GeneID:10236	HNRNPR	1	23636276	23670853	34577	-	1	2_A375_pNL97_plus_lncRNA::1::121	-347	upstream	0	1	14	19	1	2_A375_pNL97_plus_lncRNA::1	19	Gene HNRNPR	HNRPR, hnRNP R, FLJ25714, HNRNPR, hnRNP-R	heterogeneous nuclear ribonucleoprotein R	NM_005826, NM_001102397, NM_001102398, NM_001102399, hCT1955785.1, hCT1955786.1, hCT30153.3	208765_s_at, 208766_s_at, 232004_at	NP_005817.1, NP_001095867.1, NP_001095868.1, NP_001095869.1, EAW95040.1, EAW95042.1, EAW95041.1
GeneID:80818	ZNF436	1	23685941	23696357	10416	-	2	1_A375_pNL7_minus_lncRNA::1::92, 2_A375_pNL97_plus_lncRNA::1::122	869, -7403	in gene, upstream	1	1	18.5	19	2	1_A375_pNL7_minus_lncRNA::1	20	Gene ZNF436	ZNF, ZNF436, Zfp46, KIAA1710	zinc finger protein 436	NM_001077195, NM_030634, hCT1955772.2, hCT2349676.0, hCT30089.4	226113_at, 226114_at	NP_001070663.1, NP_085137.1, EAW95043.1, EAW95044.1, EAW95045.1
GeneID:148898	C1orf213	1	23695464	23698332	2868	+	2	1_A375_pNL7_minus_lncRNA::1::92, 2_A375_pNL97_plus_lncRNA::1::122	24, 8296	in gene, downstream	1	1	18.5	19	2	1_A375_pNL7_minus_lncRNA::1	20	Gene C1orf213	C1orf213, FLJ90508	chromosome 1 open reading frame 213	NR_033690, NR_033691, hCT2254703.0	229086_at	EAW95046.1
GeneID:6920	TCEA3	1	23707555	23751261	43706	-	1	2_A375_pNL97_plus_lncRNA::1::122	47501	downstream	0	1	17	20	1	2_A375_pNL97_plus_lncRNA::1	20	Gene TCEA3	TFIIS, TCEA3, TFIIS.H	transcription elongation factor A (SII), 3	NM_003196, hCT1955773.1, hCT30092.3	226388_at, 241976_at	NP_003187.1, EAW95048.1, EAW95049.1
GeneID:1870	E2F2	1	23832922	23857713	24791	-	2	2_A375_pNL97_plus_lncRNA::1::123, 2_A375_pNL97_plus_lncRNA::1::124	-223, -8623	upstream, upstream	0	1	13	18	2	2_A375_pNL97_plus_lncRNA::1	20	Gene E2F2	E2F-2, E2F2	E2F transcription factor 2	NM_004091, hCT2256381.0, hCT2350480.0, hCT2350481.0, hCT28817.3	207042_at, 228361_at, 235582_at	NP_004082.1, EAW95057.1, EAW95055.1, EAW95056.1, EAW95058.1
GeneID:729856	LOC729856	1	23997268	23997735	467	+	2	1_A375_pNL7_minus_lncRNA::1::93, 2_A375_pNL97_plus_lncRNA::1::125	2444, 2508	downstream, downstream	1	1	32	36	1	2_A375_pNL97_plus_lncRNA::1	36	Gene LOC729856		elongation factor 1-alpha-like	XM_001130188, XM_001131535, XM_001715078		XP_001130188.2, XP_001131535.2, XP_001715130.2
GeneID:6135	RPL11	1	24018294	24022915	4621	+	1	2_A375_pNL97_plus_lncRNA::1::126	10	in gene	0	1	19	25	1	2_A375_pNL97_plus_lncRNA::1	25	Gene RPL11	L11, DBA7, GIG34, RPL11	ribosomal protein L11	NM_000975, hCT1777320.1, hCT1955732.1	200010_at	NP_000966.2, EAW95068.1, EAW95067.1
GeneID:6924	TCEB3	1	24069856	24088549	18693	+	1	2_A375_pNL97_plus_lncRNA::1::127	96	in gene	0	1	16	23	1	2_A375_pNL97_plus_lncRNA::1	23	Gene TCEB3	SIII, FLJ38760, FLJ42849, TCEB3, EloA, SIII p110, TCEB3A	transcription elongation factor B (SIII), polypeptide 3 (110kDa, elongin A)	NM_003198, hCT2254721.0, hCT28784.3	1570625_at, 1570627_at, 202818_s_at, 202819_s_at	NP_003189.2, EAW95070.1, EAW95071.1
GeneID:11313	LYPLA2	1	24117646	24122029	4383	+	2	1_A375_pNL7_minus_lncRNA::1::94, 2_A375_pNL97_plus_lncRNA::1::128	8722, 9634	downstream, downstream	1	1	20	32	1	2_A375_pNL97_plus_lncRNA::1	32	Gene LYPLA2	APT-2, LYPLA2, DJ886K2.4	lysophospholipase II	NM_007260, hCT2254733.0, hCT2254734.0, hCT2254736.0, hCT2254737.0, hCT2254739.0, hCT2254740.0	202292_x_at, 215568_x_at	NP_009191.1, EAW95077.1, EAW95078.1, EAW95079.1, EAW95080.1, EAW95081.1, EAW95082.1
GeneID:2582	GALE	1	24122089	24127294	5205	-	2	1_A375_pNL7_minus_lncRNA::1::94, 2_A375_pNL97_plus_lncRNA::1::128	926, 14	in gene, in gene	1	1	20	32	1	2_A375_pNL97_plus_lncRNA::1	32	Gene GALE	FLJ95174, FLJ97302, SDR1E1, GALE	UDP-galactose-4-epimerase	NM_001008216, NM_000403, NM_001127621, hCT1955752.1, hCT1955753.1, hCT1955754.1, hCT1955755.1, hCT2256363.0, hCT2256364.0, hCT2256367.0, hCT2256370.0, hCT2256371.0, hCT2256373.0, hCT28915.3	1557649_at, 1557651_x_at, 202528_at	NP_001008217.1, NP_000394.2, NP_001121093.1, EAW95083.1, EAW95085.1, EAW95092.1, EAW95084.1, EAW95086.1, EAW95087.1, EAW95088.1, EAW95089.1, EAW95090.1, EAW95091.1, EAW95093.1
GeneID:3155	HMGCL	1	24128367	24151949	23582	-	2	1_A375_pNL7_minus_lncRNA::1::94, 2_A375_pNL97_plus_lncRNA::1::128	25581, 24669	downstream, downstream	1	1	20	32	1	2_A375_pNL97_plus_lncRNA::1	32	Gene HMGCL	HL, HMGCL	3-hydroxymethyl-3-methylglutaryl-CoA lyase	NM_000191, NM_001166059, hCT1955761.1, hCT1955764.1, hCT2357817.0, hCT28917.2	202772_at	NP_000182.2, NP_001159531.1, EAW95094.1, EAW95095.1, EAW95096.1, EAW95097.1
GeneID:10772	SFRS13A	1	24292935	24306953	14018	-	2	1_A375_pNL7_minus_lncRNA::1::95, 2_A375_pNL97_plus_lncRNA::1::129	329, 137	in gene, in gene	1	1	23	28	1	2_A375_pNL97_plus_lncRNA::1	28	Gene SFRS13A	SRrp40, SRp38, FLJ43846, SFRS13A, TASR1, NSSR, TASR2, FUSIP2, DKFZp686H0644, FLJ30749, SRSF10, FUSIP1, SFRS13, TASR	serine/arginine-rich splicing factor 10	NM_001191005, NM_001191006, NM_001191007, NM_001191009, NM_006625, NM_054016, NR_034035, hCT2256349.0, hCT2256351.0, hCT2256352.0, hCT2256354.0, hCT2357805.0	204299_at, 206095_s_at, 210178_x_at, 213594_x_at	NP_001177934.1, NP_001177935.1, NP_473357.1, NP_006616.1, NP_001177936.1, NP_001177938.1, EAW95103.1, EAW95104.1, EAW95105.1, EAW95106.1, EAW95107.1
GeneID:127294	MYOM3	1	24382531	24438665	56134	-	1	2_A375_pNL97_plus_lncRNA::1::130	60585	downstream	0	1	16	15	1	2_A375_pNL97_plus_lncRNA::1	15	Gene MYOM3	FLJ35961, MYOM3, MGC71483, RP11-293P20.1	myomesin family, member 3	NM_152372, hCT1955728.2, hCT2256346.0, hCT2357798.0	230284_at, 238124_at	NP_689585.3, EAW95108.1, EAW95109.1, EAW95110.1
GeneID:57822	GRHL3	1	24645812	24690972	45160	+	2	1_A375_pNL7_minus_lncRNA::1::97, 2_A375_pNL97_plus_lncRNA::1::132	46188, 46060	downstream, downstream	1	1	22	19	1	1_A375_pNL7_minus_lncRNA::1	22	Gene GRHL3	GRHL3, SOM, TFCP2L4, MGC46624	grainyhead-like 3 (Drosophila)	NM_021180, NM_198173, NM_198174, NM_001195010, hCT1813422.3, hCT2348170.1, hCT2348171.0, hCT2348172.0	232116_at	NP_067003.2, NP_937816.1, NP_937817.3, NP_001181939.1, EAW95120.1, EAW95121.1, EAW95122.1, EAW95123.1
GeneID:90529	C1orf201	1	24683489	24727949	44460	-	2	1_A375_pNL7_minus_lncRNA::1::97, 2_A375_pNL97_plus_lncRNA::1::132	35949, 36077	in gene, in gene	1	1	22	19	1	1_A375_pNL7_minus_lncRNA::1	22	Gene C1orf201	FLJ33340, C1orf201	chromosome 1 open reading frame 201	NM_178122, hCT11082.2, hCT1955745.1, hCT2256340.0, hCT2256341.0, hCT2357811.0, hCT2357812.0	227694_at, 233693_at	NP_835223.1, EAW95125.1, EAW95124.1, EAW95126.1, EAW95128.1, EAW95129.1, EAW95127.1
GeneID:57185	NIPAL3	1	24742245	24799473	57228	+	2	1_A375_pNL7_minus_lncRNA::1::98, 2_A375_pNL97_plus_lncRNA::1::133	-69, -165	upstream, upstream	1	1	20	28	1	2_A375_pNL97_plus_lncRNA::1	28	Gene NIPAL3	DKFZp686E22155, DJ462O23.2, NIPAL3, NPAL3	NIPA-like domain containing 3	NM_020448, hCT11081.3	210267_at, 214579_at, 225875_s_at, 225876_at, 229735_s_at	NP_065181.1, EAW95130.1
GeneID:864	RUNX3	1	25226002	25291501	65499	-	2	1_A375_pNL7_minus_lncRNA::1::99, 2_A375_pNL97_plus_lncRNA::1::134	15437, 5165	in gene, in gene	1	1	16.5	17.5	2	1_A375_pNL7_minus_lncRNA::1	20	Gene RUNX3	AML2, RUNX3, MGC16070, CBFA3, FLJ34510, PEBP2aC	runt-related transcription factor 3	NM_001031680, NM_004350, hCT1955718.1, hCT1955719.1, hCT2254122.0	204197_s_at, 204198_s_at, 234928_x_at	NP_001026850.1, NP_004341.1, EAW95147.1, EAW95148.1, EAW95149.1
GeneID:57035	C1orf63	1	25568740	25573985	5245	-	2	2_A375_pNL97_plus_lncRNA::1::137, 2_A375_pNL97_plus_lncRNA::1::138	865, 84	in gene, in gene	0	1	13.5	18.5	2	2_A375_pNL97_plus_lncRNA::1	21	Gene C1orf63	RP3-465N24.4, DJ465N24.2.1, C1orf63, NPD014	chromosome 1 open reading frame 63	NM_020317, hCT2254136.0, hCT2254137.0, hCT2254138.0, hCT2254139.0, hCT2357821.0	209006_s_at, 209007_s_at	NP_064713.3, EAW95159.1, EAW95157.1, EAW95158.1, EAW95160.1, EAW95161.1
GeneID:26119	LDLRAP1	1	25870076	25895377	25301	+	2	1_A375_pNL7_minus_lncRNA::1::101, 2_A375_pNL97_plus_lncRNA::1::139	26372, 25412	downstream, downstream	1	1	15	20	1	2_A375_pNL97_plus_lncRNA::1	20	Gene LDLRAP1	MGC34705, ARH, FHCB1, DKFZp586D0624, FHCB2, LDLRAP1, ARH1, ARH2	low density lipoprotein receptor adaptor protein 1	NM_015627, hCT1777234.2, hCT2334511.1, hCT2334512.1, hCT2334514.0	221790_s_at, 57082_at	NP_056442.2, EAX07873.1, EAX07872.1, EAX07874.1, EAX07875.1
GeneID:57190	SEPN1	1	26126667	26144713	18046	+	1	1_A375_pNL7_minus_lncRNA::1::102	19669	downstream	1	0	17	18	1	1_A375_pNL7_minus_lncRNA::1	17	Gene SEPN1	SELN, RSMD1, FLJ24021, MDRS1, SEPN1, RSS	selenoprotein N, 1	NM_020451, NM_206926	224659_at	NP_065184.2, NP_996809.1
GeneID:56181	FAM54B	1	26146397	26159433	13036	+	1	1_A375_pNL7_minus_lncRNA::1::102	-61	upstream	1	0	17	18	1	1_A375_pNL7_minus_lncRNA::1	17	Gene FAM54B	MST116, HYST1888, MSTP116, FAM54B	family with sequence similarity 54, member B	NM_019557, NM_001099625, NM_001099626, NM_001099627	224280_s_at	NP_062457.3, NP_001093095.1, NP_001093096.1, NP_001093097.1
GeneID:646471	LOC646471	1	26146445	26150097	3652	-	1	1_A375_pNL7_minus_lncRNA::1::102	3761	downstream	1	0	17	18	1	1_A375_pNL7_minus_lncRNA::1	17	Gene LOC646471		hypothetical LOC646471	NR_024498
GeneID:5051	PAFAH2	1	26286258	26324648	38390	-	2	1_A375_pNL7_minus_lncRNA::1::103, 2_A375_pNL97_plus_lncRNA::1::140	-24, -56	upstream, upstream	1	1	26	30	1	2_A375_pNL97_plus_lncRNA::1	30	Gene PAFAH2	FLJ26025, PAFAH2, HSD-PLA2	platelet-activating factor acetylhydrolase 2, 40kDa	NM_000437, hCT14858.2, hCT2359170.0	205232_s_at, 205233_s_at	NP_000428.2, EAX07852.1, EAX07853.1
GeneID:2134	EXTL1	1	26348271	26362955	14684	+	4	1_A375_pNL7_minus_lncRNA::1::104, 1_A375_pNL7_minus_lncRNA::1::105, 2_A375_pNL97_plus_lncRNA::1::141, 2_A375_pNL97_plus_lncRNA::1::142	7185, 13617, 7121, 13617	in gene, in gene, in gene, in gene	1	1	25.5	24	2	1_A375_pNL7_minus_lncRNA::1	33	Gene EXTL1	MGC70794, EXTL1, EXTL	exostoses (multiple)-like 1	NM_004455, hCT13943.2	206329_at	NP_004446.2, EAX07851.1
GeneID:7780	SLC30A2	1	26364514	26372604	8090	-	4	1_A375_pNL7_minus_lncRNA::1::104, 1_A375_pNL7_minus_lncRNA::1::105, 2_A375_pNL97_plus_lncRNA::1::141, 2_A375_pNL97_plus_lncRNA::1::142	17148, 10716, 17212, 10716	downstream, downstream, downstream, downstream	1	1	25.5	24	2	1_A375_pNL7_minus_lncRNA::1	33	Gene SLC30A2	ZNT2, FLJ36708, SLC30A2, ZnT-2, PP12488, MGC11303	solute carrier family 30 (zinc transporter), member 2	NM_001004434, NM_032513, hCT1641076.2, hCT2334144.0	224485_s_at, 230084_at	NP_001004434.1, NP_115902.1, EAX07849.1, EAX07850.1
GeneID:149420	PDIK1L	1	26437656	26452034	14378	+	2	1_A375_pNL7_minus_lncRNA::1::106, 2_A375_pNL97_plus_lncRNA::1::143	72, -56	in gene, upstream	1	1	25	26	1	2_A375_pNL97_plus_lncRNA::1	26	Gene PDIK1L	PDIK1L, RP11-96L14.4, STK35L2, CLIK1L	PDLIM1 interacting kinase 1 like	NM_152835, NR_026685, NR_026686, hCT1643508.3, hCT2334496.1, hCT2344889.0	227255_at	NP_690048.1, EAX07846.1, EAX07845.1, EAX07847.1
GeneID:79927	GRRP1	1	26485511	26489119	3608	+	2	1_A375_pNL7_minus_lncRNA::1::107, 2_A375_pNL97_plus_lncRNA::1::144	10841, 10841	downstream, downstream	1	1	25	26	1	2_A375_pNL97_plus_lncRNA::1	26	Gene GRRP1	RP11-96L14.5, FLJ14050, FAM110D, GRRP1	glycine/arginine rich protein 1	NM_024869, hCT1777226.1	220430_at	NP_079145.2, EAX07844.1
GeneID:100128346	LOC100128346	1	26496007	26498312	2305	-	2	1_A375_pNL7_minus_lncRNA::1::107, 2_A375_pNL97_plus_lncRNA::1::144	1960, 1960	in gene, in gene	1	1	25	26	1	2_A375_pNL97_plus_lncRNA::1	26	Gene LOC100128346		hypothetical LOC100128346	XR_112049, XR_108377, XR_113337
GeneID:51042	ZNF593	1	26496388	26497364	976	+	2	1_A375_pNL7_minus_lncRNA::1::107, 2_A375_pNL97_plus_lncRNA::1::144	-36, -36	upstream, upstream	1	1	25	26	1	2_A375_pNL97_plus_lncRNA::1	26	Gene ZNF593	ZT86, ZNF593	zinc finger protein 593	NM_015871, hCT31846.2	204175_at	NP_056955.2, EAX07843.1
GeneID:10256	CNKSR1	1	26503981	26516375	12394	+	2	1_A375_pNL7_minus_lncRNA::1::107, 2_A375_pNL97_plus_lncRNA::1::144	-7629, -7629	upstream, upstream	1	1	25	26	1	2_A375_pNL97_plus_lncRNA::1	26	Gene CNKSR1	CNK, CNK1, KSR, CNKSR1	connector enhancer of kinase suppressor of Ras 1	NM_006314, NR_023345, hCT2334500.0, hCT2359169.0, hCT31952.3	204740_at	NP_006305.2, EAX07842.1, EAX07840.1, EAX07841.1
GeneID:64793	CCDC21	1	26560693	26605299	44606	+	3	1_A375_pNL7_minus_lncRNA::1::108, 1_A375_pNL7_minus_lncRNA::1::109, 2_A375_pNL97_plus_lncRNA::1::145	-101, 42123, 45867	upstream, in gene, downstream	1	1	16	16.667	3	1_A375_pNL7_minus_lncRNA::1	19	Gene CCDC21	DKFZp434P232, DKFZp434L0117, FLJ13976, CCDC21, FLJ22000	coiled-coil domain containing 21	NM_022778, hCT1777221.1, hCT1964454.1, hCT1964455.1, hCT2359061.0	219611_s_at, 227818_at	NP_073615.2, EAX07836.1, EAX07833.1, EAX07834.1, EAX07835.1
GeneID:83442	SH3BGRL3	1	26606213	26608013	1800	+	2	1_A375_pNL7_minus_lncRNA::1::109, 2_A375_pNL97_plus_lncRNA::1::145	-3397, 347	upstream, in gene	1	1	16.5	17.5	2	1_A375_pNL7_minus_lncRNA::1	19	Gene SH3BGRL3	SH3BGRL3, TIP-B1, SH3BP-1	SH3 domain binding glutamic acid-rich protein like 3	NM_031286, hCT1777223.2, hCT1957528.1	221269_s_at	NP_112576.1, EAX07831.1, EAX07832.1
GeneID:91544	UBXN11	1	26608773	26644756	35983	-	2	1_A375_pNL7_minus_lncRNA::1::109, 2_A375_pNL97_plus_lncRNA::1::145	41940, 38196	downstream, downstream	1	1	16.5	17.5	2	1_A375_pNL7_minus_lncRNA::1	19	Gene UBXN11	COA-1, PP2243, UBXD5, SOCI, DKFZp686F04228, SOC, UBXN11	UBX domain protein 11	NM_183008, NM_145345, NM_001077262, hCT1777235.1, hCT1964276.1, hCT1964280.1, hCT1964282.1, hCT2359148.0, hCT2359149.0, hCT2359150.0, hCT2359151.0	227716_at	NP_892120.2, NP_663320.2, NP_001070730.1, EAX07825.1, EAX07826.1, EAX07830.1, EAX07823.1, EAX07824.1, EAX07827.1, EAX07828.1, EAX07829.1
GeneID:79727	LIN28	1	26737269	26756219	18950	+	4	1_A375_pNL7_minus_lncRNA::1::110, 1_A375_pNL7_minus_lncRNA::1::111, 2_A375_pNL97_plus_lncRNA::1::146, 2_A375_pNL97_plus_lncRNA::1::147	-2069, 21419, -2101, 21483	upstream, downstream, upstream, downstream	1	1	40	50	2	2_A375_pNL97_plus_lncRNA::1	71	Gene LIN28	LIN28, LIN-28, LIN28A, CSDD1, ZCCHC1, FLJ12457	lin-28 homolog (C. elegans)	NM_024674, hCT1950346.1, hCT2334852.0	219823_at	NP_078950.1, EAX07815.1, EAX07814.1
GeneID:79947	DHDDS	1	26758802	26797797	38995	+	4	1_A375_pNL7_minus_lncRNA::1::111, 1_A375_pNL7_minus_lncRNA::1::112, 2_A375_pNL97_plus_lncRNA::1::147, 2_A375_pNL97_plus_lncRNA::1::148	-114, 39534, -50, 39470	upstream, downstream, upstream, downstream	1	1	23.5	24.5	2	1_A375_pNL7_minus_lncRNA::1	30	Gene DHDDS	CPT, CIT, DS, FLJ13102, HDS, DHDDS	dehydrodolichyl diphosphate synthase	NM_205861, NM_024887, hCT11293.2, hCT1957534.1, hCT2334856.0, hCT2359101.0, hCT2359102.0, hCT2359103.0, hCT2359104.0	218547_at, 224064_s_at	NP_995583.1, NP_079163.2, EAX07808.1, EAX07810.1, EAX07811.1, EAX07812.1, EAX07806.1, EAX07807.1, EAX07809.1
GeneID:3151	HMGN2	1	26798902	26803133	4231	+	2	1_A375_pNL7_minus_lncRNA::1::112, 2_A375_pNL97_plus_lncRNA::1::148	-566, -630	upstream, upstream	1	1	17	20	1	2_A375_pNL97_plus_lncRNA::1	20	Gene HMGN2	HMG17, MGC88718, MGC5629, HMGN2	high mobility group nucleosomal binding domain 2	NM_005517, hCT2334857.1, hCT2334858.1, hCT2334859.1, hCT2334860.1	208668_x_at	NP_005508.1, EAX07804.1, EAX07802.1, EAX07803.1, EAX07805.1
GeneID:6195	RPS6KA1	1	26856249	26901520	45271	+	1	2_A375_pNL97_plus_lncRNA::1::150	26023	in gene	0	1	14	17	1	2_A375_pNL97_plus_lncRNA::1	17	Gene RPS6KA1	MAPKAPK1A, RSK, RSK1, HU-1, RPS6KA1	ribosomal protein S6 kinase, 90kDa, polypeptide 1	NM_001006665, NM_002953, hCT10675.3, hCT2334862.0, hCT2334863.0	203379_at	NP_001006666.1, NP_002944.2, EAX07798.1, EAX07799.1, EAX07800.1
GeneID:100302190	MIR1976	1	26881033	26881084	51	+	1	2_A375_pNL97_plus_lncRNA::1::150	1239	downstream	0	1	14	17	1	2_A375_pNL97_plus_lncRNA::1	17	Gene MIR1976	hsa-mir-1976, MIR1976	microRNA 1976	NR_031740
GeneID:8289	ARID1A	1	27022522	27108601	86079	+	4	1_A375_pNL7_minus_lncRNA::1::115, 1_A375_pNL7_minus_lncRNA::1::116, 2_A375_pNL97_plus_lncRNA::1::152, 2_A375_pNL97_plus_lncRNA::1::153	-2906, -346, -2906, -410	upstream, upstream, upstream, upstream	1	1	35	51.5	2	2_A375_pNL97_plus_lncRNA::1	58	Gene ARID1A	P270, B120, C1orf4, ARID1A, BAF250a, BM029, BAF250, SMARCF1	AT rich interactive domain 1A (SWI-like)	NM_139135, NM_006015, hCT10522.3, hCT2334864.0, hCT2334866.0, hCT2334867.0, hCT2334868.0	207591_s_at, 210649_s_at, 212152_x_at, 218917_s_at	NP_624361.1, NP_006006.3, EAX07793.1, EAX07794.1, EAX07795.1, EAX07796.1, EAX07797.1
GeneID:84243	ZDHHC18	1	27153201	27182211	29010	+	1	2_A375_pNL97_plus_lncRNA::1::154	38207	downstream	0	1	16	18	1	2_A375_pNL97_plus_lncRNA::1	18	Gene ZDHHC18	DKFZp667O2416, DHHC18, ZDHHC18	zinc finger, DHHC-type containing 18	NM_032283, hCT10530.3, hCT2359066.0	1558327_at, 212860_at, 231900_at	NP_115659.1, EAX07789.1, EAX07788.1
GeneID:2810	SFN	1	27189633	27190947	1314	+	1	2_A375_pNL97_plus_lncRNA::1::154	1775	downstream	0	1	16	18	1	2_A375_pNL97_plus_lncRNA::1	18	Gene SFN	SFN, YWHAS	stratifin	NM_006142, hCT2334836.0, hCT9437.2	209260_at, 33322_i_at, 33323_r_at	NP_006133.1, EAX07787.1, EAX07786.1
GeneID:54707	GPN2	1	27205873	27216869	10996	-	2	1_A375_pNL7_minus_lncRNA::1::117, 2_A375_pNL97_plus_lncRNA::1::155	405, 325	in gene, in gene	1	1	23	19	1	1_A375_pNL7_minus_lncRNA::1	23	Gene GPN2	FLJ10349, ATPBD1B, GPN2	GPN-loop GTPase 2	NM_018066, hCT2344287.0	218799_at	NP_060536.3, EAX07784.1
GeneID:63906	GPATCH3	1	27216979	27226962	9983	-	2	1_A375_pNL7_minus_lncRNA::1::117, 2_A375_pNL97_plus_lncRNA::1::155	10498, 10418	downstream, downstream	1	1	23	19	1	1_A375_pNL7_minus_lncRNA::1	23	Gene GPATCH3	GPATC3, FLJ12455, DKFZp686E0221, GPATCH3	G patch domain containing 3	NM_022078, hCT2334041.1	218895_at	NP_071361.2, EAX07783.1
GeneID:8431	NR0B2	1	27237975	27240567	2592	-	1	2_A375_pNL97_plus_lncRNA::1::156	-7753	upstream	0	1	16	23	1	2_A375_pNL97_plus_lncRNA::1	23	Gene NR0B2	NR0B2, SHP, SHP1, FLJ17090	nuclear receptor subfamily 0, group B, member 2	NM_021969, hCT10526.3	206410_at	NP_068804.1, EAX07781.1
GeneID:10726	NUDC	1	27248224	27272887	24663	+	1	2_A375_pNL97_plus_lncRNA::1::156	96	in gene	0	1	16	23	1	2_A375_pNL97_plus_lncRNA::1	23	Gene NUDC	NUDC, MNUDC, NPD011, HNUDC	nuclear distribution gene C homolog (A. nidulans)	NM_006600, hCT10523.3	201173_x_at, 210574_s_at, 210575_at	NP_006591.1, EAX07780.1
GeneID:388610	TRNP1	1	27320195	27327377	7182	+	2	2_A375_pNL97_plus_lncRNA::1::157, 2_A375_pNL97_plus_lncRNA::1::158	8413, 15837	downstream, downstream	0	1	15.5	20	2	2_A375_pNL97_plus_lncRNA::1	26	Gene TRNP1	C1orf225, TNRP, TRNP1	TMF1-regulated nuclear protein 1	NM_001013642, hCT2347375.0	227862_at, 236052_at	NP_001013664.1, EAX07778.1
GeneID:115572	FAM46B	1	27331511	27339333	7822	-	2	2_A375_pNL97_plus_lncRNA::1::157, 2_A375_pNL97_plus_lncRNA::1::158	10725, 3301	downstream, in gene	0	1	15.5	20	2	2_A375_pNL97_plus_lncRNA::1	26	Gene FAM46B	RP11-344H11.8, MGC20845, FAM46B, MGC16491	family with sequence similarity 46, member B	NM_052943, hCT10525.3	229518_at	NP_443175.2, EAX07777.1
GeneID:23038	WDTC1	1	27561007	27635110	74103	+	1	1_A375_pNL7_minus_lncRNA::1::118	65	in gene	1	0	21	12	1	1_A375_pNL7_minus_lncRNA::1	21	Gene WDTC1	WDTC1, DCAF9, KIAA1037, ADP	WD and tetratricopeptide repeats 1	NM_015023, hCT2334846.0, hCT2334847.0, hCT2334849.0, hCT2334850.0	215497_s_at, 216036_x_at, 40829_at	NP_055838.2, EAX07770.1, EAX07769.1, EAX07771.1, EAX07772.1
GeneID:84065	TMEM222	1	27648636	27662891	14255	+	2	1_A375_pNL7_minus_lncRNA::1::119, 2_A375_pNL97_plus_lncRNA::1::159	36, -28	in gene, upstream	1	1	27	30	1	2_A375_pNL97_plus_lncRNA::1	30	Gene TMEM222	C1orf160, TMEM222, MGC111002, DKFZp564D0478	transmembrane protein 222	NM_032125, hCT1970905.1, hCT2359136.0, hCT2359137.0, hCT2359138.0, hCT2359139.0, hCT87887.2	221512_at, 52078_at	NP_115501.2, EAX07764.1, EAX07763.1, EAX07765.1, EAX07767.1, EAX07768.1, EAX07766.1
GeneID:644961	LOC644961	1	27650365	27653016	2651	+	2	1_A375_pNL7_minus_lncRNA::1::119, 2_A375_pNL97_plus_lncRNA::1::159	-1693, -1757	upstream, upstream	1	1	27	30	1	2_A375_pNL97_plus_lncRNA::1	30	Gene LOC644961		actin, gamma 1 pseudogene	NR_033926
GeneID:84958	SYTL1	1	27668483	27680423	11940	+	1	2_A375_pNL97_plus_lncRNA::1::160	7709	in gene	0	1	15	17	1	2_A375_pNL97_plus_lncRNA::1	17	Gene SYTL1	JFC1, SYTL1, FLJ14996, SLP1	synaptotagmin-like 1	NM_032872, NM_001193308, hCT10703.3, hCT2334616.0, hCT2334617.0, hCT2359056.0	227134_at	NP_116261.1, NP_001180237.1, EAX07759.1, EAX07760.1, EAX07761.1, EAX07762.1
GeneID:9064	MAP3K6	1	27681670	27693337	11667	-	1	2_A375_pNL97_plus_lncRNA::1::160	17145	downstream	0	1	15	17	1	2_A375_pNL97_plus_lncRNA::1	17	Gene MAP3K6	MAP3K6, ASK2, MEKK6, MAPKKK6, MGC20114, MGC125653	mitogen-activated protein kinase kinase kinase 6	NM_004672, hCT10368.3	1552631_a_at, 219278_at, 229960_at	NP_004663.3, EAX07758.1
GeneID:388611	CD164L2	1	27705596	27709805	4209	-	1	2_A375_pNL97_plus_lncRNA::1::161	-9203	upstream	0	1	14	20	1	2_A375_pNL97_plus_lncRNA::1	20	Gene CD164L2	UNQ6122, CD164L2	CD164 sialomucin-like 2	NM_207397, hCT10704.2		NP_997280.1, EAX07755.1
GeneID:2827	GPR3	1	27719152	27722318	3166	+	1	2_A375_pNL97_plus_lncRNA::1::161	-144	upstream	0	1	14	20	1	2_A375_pNL97_plus_lncRNA::1	20	Gene GPR3	GPR3, ACCA	G protein-coupled receptor 3	NM_005281, hCT2334618.1	214613_at	NP_005272.1, EAX07754.1
GeneID:10163	WASF2	1	27732126	27816669	84543	-	2	1_A375_pNL7_minus_lncRNA::1::120, 2_A375_pNL97_plus_lncRNA::1::162	-46, -227	upstream, upstream	1	1	15	23	1	2_A375_pNL97_plus_lncRNA::1	23	Gene WASF2	WASF2, dJ393P12.2, WAVE2, SCAR2	WAS protein family, member 2	NM_006990, hCT10702.3	224562_at, 224563_at	NP_008921.1, EAX07753.1
GeneID:2537	IFI6	1	27992572	27998724	6152	-	1	2_A375_pNL97_plus_lncRNA::1::163	36	in gene	0	1	14	19	1	2_A375_pNL97_plus_lncRNA::1	19	Gene IFI6	IFI616, 6-16, IFI-6-16, G1P3, IFI6, FAM14C	interferon, alpha-inducible protein 6	NM_002038, NM_022872, NM_022873, hCT1764852.1, hCT2334360.0, hCT2334362.0	204415_at, 224533_s_at	NP_002029.3, NP_075010.1, NP_075011.1, EAX07744.1, EAX07745.1, EAX07746.1
GeneID:5724	PTAFR	1	28473677	28520447	46770	-	2	1_A375_pNL7_minus_lncRNA::1::121, 2_A375_pNL97_plus_lncRNA::1::164	49343, 49183	downstream, downstream	1	1	20	35	1	2_A375_pNL97_plus_lncRNA::1	35	Gene PTAFR	PAFR, PTAFR	platelet-activating factor receptor	NM_001164721, NM_000952, NM_001164722, NM_001164723	206278_at, 211661_x_at	NP_001158193.1, NP_000943.1, NP_001158194.1, NP_001158195.1
GeneID:85028	SNHG12	1	28905050	28908366	3316	-	1	2_A375_pNL97_plus_lncRNA::1::167	-82	upstream	0	1	20	22	1	2_A375_pNL97_plus_lncRNA::1	22	Gene SNHG12	C1orf79, RP4-669K10.5, NCRNA00100, SNHG12	small nucleolar RNA host gene 12 (non-protein coding)	NR_024127	223773_s_at, 223774_at, 228990_at
GeneID:692212	SNORD99	1	28905255	28905334	79	-	1	2_A375_pNL97_plus_lncRNA::1::167	-3114	upstream	0	1	20	22	1	2_A375_pNL97_plus_lncRNA::1	22	Gene SNORD99	HBII-420, SNORD99	small nucleolar RNA, C/D box 99	NR_003077
GeneID:677838	SNORA61	1	28906276	28906405	129	-	1	2_A375_pNL97_plus_lncRNA::1::167	-2043	upstream	0	1	20	22	1	2_A375_pNL97_plus_lncRNA::1	22	Gene SNORA61	ACA61, SNORA61	small nucleolar RNA, H/ACA box 61	NR_002987
GeneID:677825	SNORA44	1	28906893	28907024	131	-	1	2_A375_pNL97_plus_lncRNA::1::167	-1424	upstream	0	1	20	22	1	2_A375_pNL97_plus_lncRNA::1	22	Gene SNORA44	SNORA44, ACA44	small nucleolar RNA, H/ACA box 44	NR_002976
GeneID:692073	SNORA16A	1	28907432	28907565	133	-	1	2_A375_pNL97_plus_lncRNA::1::167	-883	upstream	0	1	20	22	1	2_A375_pNL97_plus_lncRNA::1	22	Gene SNORA16A	SNORA16A, ACA16	small nucleolar RNA, H/ACA box 16A	NR_003035
GeneID:115273	RAB42	1	28918712	28921098	2386	+	1	2_A375_pNL97_plus_lncRNA::1::167	-10264	upstream	0	1	20	22	1	2_A375_pNL97_plus_lncRNA::1	22	Gene RAB42	RP4-669K10.6, MGC45806, RAB42	RAB42, member RAS oncogene family	NM_152304, NM_001193532, hCT1640543.4, hCT2349536.0	1552846_s_at	NP_689517.1, NP_001180461.1, EAX07684.1, EAX07685.1
GeneID:6883	TAF12	1	28929608	28969604	39996	-	2	1_A375_pNL7_minus_lncRNA::1::123, 2_A375_pNL97_plus_lncRNA::1::168	-5468, -5340	upstream, upstream	1	1	28	23	1	1_A375_pNL7_minus_lncRNA::1	28	Gene TAF12	TAF12, TAF2J, TAFII20	TAF12 RNA polymerase II, TATA box binding protein (TBP)-associated factor, 20kDa	NM_005644, NM_001135218, hCT1785638.3, hCT1960721.2, hCT2334004.1, hCT2343721.0	209463_s_at	NP_005635.1, NP_001128690.1, EAX07680.1, EAX07681.1, EAX07682.1, EAX07683.1
GeneID:26824	RNU11	1	28975112	28975246	134	+	2	1_A375_pNL7_minus_lncRNA::1::123, 2_A375_pNL97_plus_lncRNA::1::168	-40, -168	upstream, upstream	1	1	28	23	1	1_A375_pNL7_minus_lncRNA::1	28	Gene RNU11	RNU11, U11	RNA, U11 small nuclear	NR_004407
GeneID:10691	GMEB1	1	28995244	29041398	46154	+	1	1_A375_pNL7_minus_lncRNA::1::124	-108	upstream	1	0	21	18	1	1_A375_pNL7_minus_lncRNA::1	21	Gene GMEB1	GMEB1, P96PIF, PIF96	glucocorticoid modulatory element binding protein 1	NM_024482, NM_006582, hCT1826638.2, hCT1962963.1, hCT2334298.0, hCT2359202.0	220938_s_at	NP_077808.1, NP_006573.2, EAX07676.1, EAX07677.1, EAX07678.1, EAX07679.1
GeneID:51441	YTHDF2	1	29063133	29096287	33154	+	2	1_A375_pNL7_minus_lncRNA::1::125, 2_A375_pNL97_plus_lncRNA::1::169	131, 115	in gene, in gene	1	1	54	35	1	1_A375_pNL7_minus_lncRNA::1	54	Gene YTHDF2	YTHDF2, NY-REN-2, HGRG8	YTH domain family, member 2	NM_016258, NM_001173128, NM_001172828, hCT1826635.1, hCT1971476.1, hCT2334299.0	217812_at, 222430_s_at	NP_057342.2, NP_001166599.1, NP_001166299.1, EAX07673.1, EAX07674.1, EAX07675.1
GeneID:2035	EPB41	1	29213603	29446558	232955	+	1	2_A375_pNL97_plus_lncRNA::1::170	29	in gene	0	1	13	20	1	2_A375_pNL97_plus_lncRNA::1	20	Gene EPB41	EPB41, 4.1R, EL1, HE	erythrocyte membrane protein band 4.1 (elliptocytosis 1, RH-linked)	NM_001166005, NM_203343, NM_001166006, NM_203342, NM_001166007, NM_004437, hCT1953986.1, hCT1953987.1, hCT2334303.0, hCT2334305.0, hCT2334309.0, hCT2334310.0, hCT2334311.0	1554481_a_at, 207793_s_at, 214530_x_at, 225051_at	NP_001159477.1, NP_976218.1, NP_001159478.1, NP_001159479.1, NP_004428.1, NP_976217.1, EAX07662.1, EAX07663.1, EAX07664.1, EAX07665.1, EAX07666.1, EAX07667.1, EAX07668.1
GeneID:6429	SFRS4	1	29474250	29508637	34387	-	1	2_A375_pNL97_plus_lncRNA::1::171	210	in gene	0	1	14	24	1	2_A375_pNL97_plus_lncRNA::1	24	Gene SFRS4	SRP75, SRSF4, SFRS4	serine/arginine-rich splicing factor 4	NM_005626, hCT14590.2, hCT1953988.0, hCT1961896.1	201696_at, 239511_s_at, 239512_at, 241245_at, 242837_at	NP_005617.2, EAX07658.1, EAX07657.1, EAX07659.1
GeneID:51102	MECR	1	29519385	29557454	38069	-	1	2_A375_pNL97_plus_lncRNA::1::172	-66	upstream	0	1	12	18	1	2_A375_pNL97_plus_lncRNA::1	18	Gene MECR	CGI-63, NRBF1, FASN2B, MECR	mitochondrial trans-2-enoyl-CoA reductase	NM_016011, NM_001024732, hCT15150.2, hCT1953989.1, hCT2333991.0, hCT2359130.0	218664_at	NP_057095.2, NP_001019903.1, EAX07653.1, EAX07654.1, EAX07655.1, EAX07656.1
GeneID:10076	PTPRU	1	29563028	29653325	90297	+	1	2_A375_pNL97_plus_lncRNA::1::172	-5508	upstream	0	1	12	18	1	2_A375_pNL97_plus_lncRNA::1	18	Gene PTPRU	hPTP-J, FLJ37530, PTP-PI, PCP-2, PTP, GLEPP1, PTP-J, PTPRO, PTPPSI, R-PTP-PSI, PTPU2, PTPRU, FMI	protein tyrosine phosphatase, receptor type, U	NM_133178, NM_133177, NM_005704, NM_001195001, hCT1953979.1, hCT2334314.0, hCT2334315.0	211320_s_at	NP_573439.2, NP_573438.3, NP_005695.3, NP_001181930.1, EAX07650.1, EAX07651.1, EAX07652.1
GeneID:4146	MATN1	1	31184124	31196432	12308	-	2	1_A375_pNL7_minus_lncRNA::1::129, 2_A375_pNL97_plus_lncRNA::1::179	4640, -9360	in gene, upstream	1	1	16.5	18.5	2	1_A375_pNL7_minus_lncRNA::1	20	Gene MATN1	CMP, MATN1, CRTM	matrilin 1, cartilage matrix protein	NM_002379, hCT2336084.1, hCT6942.4	206904_at, 206905_s_at	NP_002370.1, EAX07643.1, EAX07642.1
GeneID:100129196	LOC100129196	1	31191619	31199593	7974	+	2	1_A375_pNL7_minus_lncRNA::1::129, 2_A375_pNL97_plus_lncRNA::1::179	173, 14173	in gene, downstream	1	1	16.5	18.5	2	1_A375_pNL7_minus_lncRNA::1	20	Gene LOC100129196	FLJ46197	hypothetical LOC100129196	NR_034182
GeneID:7805	LAPTM5	1	31205315	31230683	25368	-	3	1_A375_pNL7_minus_lncRNA::1::130, 2_A375_pNL97_plus_lncRNA::1::179, 2_A375_pNL97_plus_lncRNA::1::180	955, 24891, 1019	in gene, in gene, in gene	1	1	22.5	23.5	2	1_A375_pNL7_minus_lncRNA::1	32	Gene LAPTM5	FLJ61683, MGC125860, CLAST6, MGC125861, LAPTM5, FLJ97251	lysosomal protein transmembrane 5	NM_006762, hCT2336080.0, hCT6100.2	201720_s_at, 201721_s_at	NP_006753.1, EAX07640.1, EAX07641.1
GeneID:79570	NKAIN1	1	31652592	31712734	60142	-	2	1_A375_pNL7_minus_lncRNA::1::133, 2_A375_pNL97_plus_lncRNA::1::185	57342, 57470	in gene, in gene	1	1	27	26	1	1_A375_pNL7_minus_lncRNA::1	27	Gene NKAIN1	NKAIN1, FAM77C, FLJ12650	Na+/K+ transporting ATPase interacting 1	NM_024522, hCT2336069.0, hCT2336070.0	219438_at	NP_078798.2, EAX07628.1, EAX07629.1
GeneID:9410	SNRNP40	1	31732415	31769644	37229	-	1	2_A375_pNL97_plus_lncRNA::1::186	156	in gene	0	1	9	25	1	2_A375_pNL97_plus_lncRNA::1	25	Gene SNRNP40	WDR57, 40K, HPRP8BP, MGC1910, RP11-490K7.3, PRPF8BP, PRP8BP, SNRNP40, FLJ41108, SPF38	small nuclear ribonucleoprotein 40kDa (U5)	NM_004814, hCT11113.3, hCT2336066.0	215905_s_at	NP_004805.2, EAX07626.1, EAX07627.1
GeneID:51538	ZCCHC17	1	31769842	31837780	67938	+	1	2_A375_pNL97_plus_lncRNA::1::186	-354	upstream	0	1	9	25	1	2_A375_pNL97_plus_lncRNA::1	25	Gene ZCCHC17	HSPC251, ZCCHC17, PS1D, pNO40, RP11-266K22.1	zinc finger, CCHC domain containing 17	NM_016505, hCT11112.3, hCT1953984.1, hCT2336089.0, hCT2336091.0, hCT2359157.0, hCT2359158.0	223107_s_at, 223108_s_at	NP_057589.2, EAX07621.1, EAX07620.1, EAX07622.1, EAX07624.1, EAX07625.1, EAX07623.1
GeneID:347735	SERINC2	1	31885963	31907525	21562	+	2	1_A375_pNL7_minus_lncRNA::1::135, 2_A375_pNL97_plus_lncRNA::1::187	21413, 21397	in gene, in gene	1	1	21	25	1	2_A375_pNL97_plus_lncRNA::1	25	Gene SERINC2	SERINC2, TDE2L, PRO0899, TDE2, FKSG84, MGC90340	serine incorporator 2	NM_178865, hCT11114.4, hCT1953985.2, hCT2334534.1, hCT2340522.0, hCT2340523.0, hCT2359163.0	224762_at	NP_849196.2, EAX07615.1, EAX07611.1, EAX07612.1, EAX07613.1, EAX07616.1, EAX07614.1
GeneID:553115	PEF1	1	32095463	32110838	15375	-	2	1_A375_pNL7_minus_lncRNA::1::136, 2_A375_pNL97_plus_lncRNA::1::188	438, 566	in gene, in gene	1	1	21	33	1	2_A375_pNL97_plus_lncRNA::1	33	Gene PEF1	PEF1A, PEFLIN, ABP32, PEF1	penta-EF-hand domain containing 1	NM_012392, NR_033686, NR_033688, hCT1953990.1, hCT2334194.0	217923_at	NP_036524.1, EAX07598.1, EAX07599.1
GeneID:1307	COL16A1	1	32117848	32169768	51920	-	3	1_A375_pNL7_minus_lncRNA::1::136, 2_A375_pNL97_plus_lncRNA::1::188, 2_A375_pNL97_plus_lncRNA::1::189	59368, 59496, 14120	downstream, downstream, in gene	1	1	17	28.5	2	2_A375_pNL97_plus_lncRNA::1	33	Gene COL16A1	COL16A1, 447AA, FP1572	collagen, type XVI, alpha 1	NM_001856, hCT2334191.0, hCT2334193.0, hCT32885.2	204345_at	NP_001847.3, EAX07595.1, EAX07596.1, EAX07597.1
GeneID:576	BAI2	1	32192718	32229648	36930	-	3	1_A375_pNL7_minus_lncRNA::1::138, 2_A375_pNL97_plus_lncRNA::1::190, 2_A375_pNL97_plus_lncRNA::1::191	40112, 46704, 40080	downstream, downstream, downstream	1	1	28	31.5	2	2_A375_pNL97_plus_lncRNA::1	42	Gene BAI2	BAI2	brain-specific angiogenesis inhibitor 2	NM_001703, hCT1962977.1, hCT1962978.1, hCT1964552.1, hCT2334185.0, hCT2334189.0, hCT32874.3	204966_at	NP_001694.2, EAX07594.1, EAX07589.1, EAX07590.1, EAX07591.1, EAX07592.1, EAX07593.1
GeneID:90853	SPOCD1	1	32256025	32281580	25555	-	2	1_A375_pNL7_minus_lncRNA::1::139, 2_A375_pNL97_plus_lncRNA::1::192	27676, 27671	downstream, downstream	1	1	39	26	1	1_A375_pNL7_minus_lncRNA::1	39	Gene SPOCD1	FLJ39908, RP11-84A19.1, SPOCD1, FLJ25348	SPOC domain containing 1	NM_144569, hCT2349554.0, hCT2359076.0, hCT32893.4	1562415_a_at, 235417_at	NP_653170.3, EAX07586.1, EAX07587.1, EAX07588.1
GeneID:8073	PTP4A2	1	32372022	32403988	31966	-	1	1_A375_pNL7_minus_lncRNA::1::140	-252	upstream	1	0	16	13	1	1_A375_pNL7_minus_lncRNA::1	16	Gene PTP4A2	OV-1, PTP4A, PRL2, PTPCAAX2, HH7-2, ptp-IV1b, ptp-IV1a, PTP4A2, HH13, PRL-2, HU-PP-1	protein tyrosine phosphatase type IVA, member 2	NM_080391, NM_001195100, NM_001195101, hCT2334175.1, hCT2334176.1, hCT2334177.1, hCT2334178.1, hCT2334179.1, hCT2334181.1, hCT32877.4	208615_s_at, 208616_s_at, 208617_s_at, 216988_s_at	NP_536316.1, NP_001182029.1, NP_001182030.1, EAX07578.1, EAX07579.1, EAX07580.1, EAX07581.1, EAX07582.1, EAX07583.1, EAX07584.1
GeneID:55116	TMEM39B	1	32538503	32568467	29964	+	3	1_A375_pNL7_minus_lncRNA::1::141, 2_A375_pNL97_plus_lncRNA::1::193, 2_A375_pNL97_plus_lncRNA::1::194	-183, -231, 35161	upstream, upstream, downstream	1	1	17.5	20.5	2	1_A375_pNL7_minus_lncRNA::1	22	Gene TMEM39B	FLJ10315, TMEM39B	transmembrane protein 39B	NM_018056, hCT2334556.0, hCT2359078.0, hCT2359079.0, hCT32894.3	218770_s_at	NP_060526.2, EAX07573.1, EAX07570.1, EAX07571.1, EAX07572.1
GeneID:23633	KPNA6	1	32573644	32642169	68525	+	2	1_A375_pNL7_minus_lncRNA::1::142, 2_A375_pNL97_plus_lncRNA::1::194	72020, 20	downstream, in gene	1	1	15.5	18.5	2	2_A375_pNL97_plus_lncRNA::1	20	Gene KPNA6	KPNA7, KPNA6, FLJ11249, IPOA7, MGC17918	karyopherin alpha 6 (importin alpha 7)	NM_012316, hCT2334559.0, hCT2359204.0, hCT32879.3	212101_at, 212102_s_at, 212103_at, 226976_at	NP_036448.1, EAX07567.1, EAX07568.1, EAX07569.1
GeneID:200081	TXLNA	1	32645345	32663886	18541	+	2	1_A375_pNL7_minus_lncRNA::1::142, 1_A375_pNL7_minus_lncRNA::1::143	319, 25743	in gene, downstream	1	0	16.5	16	2	1_A375_pNL7_minus_lncRNA::1	18	Gene TXLNA	MGC118870, TXLNA, TXLN, DKFZp451J0118, IL14, MGC118871, RP4-622L5.4	taxilin alpha	NM_175852, hCT2340721.0, hCT2340722.0	1561358_at, 212300_at, 231169_at, 240739_at	NP_787048.1, EAX07566.1, EAX07565.1
GeneID:79140	CCDC28B	1	32666202	32670991	4789	+	1	1_A375_pNL7_minus_lncRNA::1::143	4886	downstream	1	0	15	15	1	1_A375_pNL7_minus_lncRNA::1	15	Gene CCDC28B	CCDC28B, MGC1203, MGC16441, RP4-622L5.5	coiled-coil domain containing 28B	NM_024296, hCT1953994.1, hCT2359156.0	219585_at, 221912_s_at	NP_077272.2, EAX07563.1, EAX07564.1
GeneID:55721	IQCC	1	32671236	32674288	3052	+	1	1_A375_pNL7_minus_lncRNA::1::143	-148	upstream	1	0	15	15	1	1_A375_pNL7_minus_lncRNA::1	15	Gene IQCC	FLJ10547, MGC120341, RP4-622L5.6, IQCC	IQ motif containing C	NM_018134, NM_001160042, hCT32886.2	206650_at	NP_060604.2, NP_001153514.1, EAX07562.1
GeneID:149069	DCDC2B	1	32674695	32681797	7102	+	1	1_A375_pNL7_minus_lncRNA::1::143	-3607	upstream	1	0	15	15	1	1_A375_pNL7_minus_lncRNA::1	15	Gene DCDC2B	DCDC2B	doublecortin domain containing 2B	NM_001099434	233918_at	NP_001092904.1
GeneID:100507457	LOC100507457	1	32674970	32681058	6088	-	1	1_A375_pNL7_minus_lncRNA::1::143	9970	downstream	1	0	15	15	1	1_A375_pNL7_minus_lncRNA::1	15	Gene LOC100507457		hypothetical LOC100507457	XR_110509, XR_110508
GeneID:56063	C1orf91	1	32681798	32687926	6128	-	1	1_A375_pNL7_minus_lncRNA::1::143	16838	downstream	1	0	15	15	1	1_A375_pNL7_minus_lncRNA::1	15	Gene C1orf91	AASL548, C1orf91, dJ622L5.7, RP4-622L5, TMEM234, PRO1105, FLJ90779	chromosome 1 open reading frame 91	NM_019118, hCT1953997.1, hCT2334172.0, hCT2359237.0, hCT2359238.0, hCT32890.2	223656_s_at, 223676_at, 234006_s_at	NP_061991.3, EAX07557.1, EAX07556.1, EAX07558.1, EAX07559.1, EAX07560.1
GeneID:8668	EIF3I	1	32687971	32697205	9234	+	2	1_A375_pNL7_minus_lncRNA::1::144, 2_A375_pNL97_plus_lncRNA::1::195	13917, 13949	downstream, downstream	1	1	20	18	1	1_A375_pNL7_minus_lncRNA::1	20	Gene EIF3I	PRO2242, EIF3I, TRIP1, EIF3S2, eIF3-p36, eIF3-beta, TRIP-1	eukaryotic translation initiation factor 3, subunit I	NM_003757, hCT1953992.1, hCT1962979.2, hCT1962980.1, hCT32880.3	208756_at	NP_003748.1, EAX07555.1, EAX07552.1, EAX07553.1, EAX07554.1
GeneID:3932	LCK	1	32716840	32751766	34926	+	1	2_A375_pNL97_plus_lncRNA::1::196	41064	downstream	0	1	17	20	1	2_A375_pNL97_plus_lncRNA::1	20	Gene LCK	LSK, pp58lck, p56lck, LCK, YT16	lymphocyte-specific protein tyrosine kinase	NM_005356, NM_001042771, hCT1953993.1, hCT2334571.0, hCT2334573.0, hCT2334574.0, hCT32881.3	204890_s_at, 204891_s_at	NP_005347.3, NP_001036236.1, EAX07542.1, EAX07544.1, EAX07545.1, EAX07546.1, EAX07543.1
GeneID:3065	HDAC1	1	32757708	32799224	41516	+	1	2_A375_pNL97_plus_lncRNA::1::196	196	in gene	0	1	17	20	1	2_A375_pNL97_plus_lncRNA::1	20	Gene HDAC1	HDAC1, GON-10, DKFZp686H12203, RPD3, RPD3L1, HD1	histone deacetylase 1	NM_004964, hCT2334578.0, hCT32882.3	201209_at	NP_004955.2, EAX07541.1, EAX07540.1
GeneID:100128071	LOC100128071	1	32826871	32827844	973	-	1	2_A375_pNL97_plus_lncRNA::1::197	10372	downstream	0	1	13	20	1	2_A375_pNL97_plus_lncRNA::1	20	Gene LOC100128071		hypothetical LOC100128071	NM_001167676		NP_001161148.1
GeneID:55108	BSDC1	1	32830704	32860062	29358	-	1	2_A375_pNL97_plus_lncRNA::1::198	254	in gene	0	1	15	20	1	2_A375_pNL97_plus_lncRNA::1	20	Gene BSDC1	DKFZp686B09139, BSDC1, FLJ10276	BSD domain containing 1	NM_018045, NM_001143888, NM_001143889, NM_001143890, hCT1954822.1, hCT1971530.1, hCT1971531.1, hCT2359081.0, hCT2359082.0, hCT32895.3	1559971_at, 218004_at, 222200_s_at	NP_060515.3, NP_001137360.1, NP_001137361.1, NP_001137362.1, EAX07528.1, EAX07529.1, EAX07525.1, EAX07526.1, EAX07527.1, EAX07530.1
GeneID:8565	YARS	1	33240840	33283633	42793	-	2	1_A375_pNL7_minus_lncRNA::1::145, 2_A375_pNL97_plus_lncRNA::1::199	657, 657	in gene, in gene	1	1	68	86	1	2_A375_pNL97_plus_lncRNA::1	86	Gene YARS	YTS, YRS, YARS, CMTDIC, TYRRS	tyrosyl-tRNA synthetase	NM_003680, hCT2334127.0, hCT2334128.0, hCT30941.3	212048_s_at, 238760_at	NP_003671.1, EAX07508.1, EAX07506.1, EAX07507.1
GeneID:64766	S100PBP	1	33283176	33324476	41300	+	2	1_A375_pNL7_minus_lncRNA::1::145, 2_A375_pNL97_plus_lncRNA::1::199	-200, -200	upstream, upstream	1	1	68	86	1	2_A375_pNL97_plus_lncRNA::1	86	Gene S100PBP	S100PBP, FLJ12903, S100PBPR, DKFZp313K2325	S100P binding protein	NM_022753, NM_001017406, hCT2334726.0, hCT2334727.0, hCT30940.3	218370_s_at, 222610_s_at	NP_073590.2, NP_001017406.1, EAX07503.1, EAX07504.1, EAX07505.1
GeneID:127544	RNF19B	1	33402050	33430286	28236	-	1	2_A375_pNL97_plus_lncRNA::1::200	-8242	upstream	0	1	9	17	1	2_A375_pNL97_plus_lncRNA::1	17	Gene RNF19B	IBRDC3, RNF19B, FLJ90005, NKLAM	ring finger protein 19B	NM_153341, NM_001127361, hCT2359216.0, hCT2359217.0, hCT30945.3	213038_at, 36564_at	NP_699172.2, NP_001120833.1, EAX07489.1, EAX07490.1, EAX07491.1
GeneID:113451	ADC	1	33546714	33585995	39281	+	3	1_A375_pNL7_minus_lncRNA::1::146, 2_A375_pNL97_plus_lncRNA::1::201, 2_A375_pNL97_plus_lncRNA::1::202	46246, 18566, 46246	downstream, in gene, downstream	1	1	52.5	65.5	2	2_A375_pNL97_plus_lncRNA::1	114	Gene ADC	AZI2, ODC1L, KIAA1945, ADC, ODC-p	arginine decarboxylase	NM_052998, hCT1954821.1, hCT2334739.0, hCT2334741.0, hCT2334742.0, hCT2334743.0, hCT2334745.0, hCT2334747.0, hCT2359172.0, hCT2359173.0, hCT2359174.0, hCT2359175.0, hCT2359176.0, hCT2359177.0, hCT30937.3	1554393_a_at, 228000_at	NP_443724.1, EAX07481.1, EAX07469.1, EAX07471.1, EAX07475.1, EAX07479.1, EAX07470.1, EAX07472.1, EAX07473.1, EAX07474.1, EAX07476.1, EAX07477.1, EAX07478.1, EAX07480.1, EAX07482.1
GeneID:55223	TRIM62	1	33611003	33647671	36668	-	1	2_A375_pNL97_plus_lncRNA::1::203	20439	in gene	0	1	14	15	1	2_A375_pNL97_plus_lncRNA::1	15	Gene TRIM62	FLJ10759, FLJ16558, TRIM62, DEAR1	tripartite motif containing 62	NM_018207, hCT2334112.0, hCT2334113.0, hCT30936.3	219272_at, 236845_at, 58308_at	NP_060677.2, EAX07465.1, EAX07466.1, EAX07467.1
GeneID:149076	ZNF362	1	33722174	33766320	44146	+	1	1_A375_pNL7_minus_lncRNA::1::148	-8190	upstream	1	0	25	19	1	1_A375_pNL7_minus_lncRNA::1	25	Gene ZNF362	FLJ25476, RN, MGC138318, ZNF362, lin-29	zinc finger protein 362	NM_152493, hCT30939.3	214915_at, 226820_at, 228957_at	NP_689706.2, EAX07464.1
GeneID:2707	GJB3	1	35246790	35251967	5177	+	1	2_A375_pNL97_plus_lncRNA::1::205	378	in gene	0	1	10	22	1	2_A375_pNL97_plus_lncRNA::1	22	Gene GJB3	MGC102938, GJB3, DFNA2, DFNA2B, FLJ22486, EKV, CX31	gap junction protein, beta 3, 31kDa	NM_024009, NM_001005752	205490_x_at, 205491_s_at, 215243_s_at	NP_076872.1, NP_001005752.1
GeneID:113444	C1orf212	1	35315963	35325417	9454	-	2	1_A375_pNL7_minus_lncRNA::1::153, 2_A375_pNL97_plus_lncRNA::1::206	-55, -55	upstream, upstream	1	1	133	136	1	2_A375_pNL97_plus_lncRNA::1	136	Gene C1orf212	MGC138436, FLJ90372, C1orf212	chromosome 1 open reading frame 212	NM_138428, NM_001164824, NM_001164825, hCT1641834.4, hCT1957658.2, hCT2349537.0	225404_at, 239510_at	NP_612437.3, NP_001158296.1, NP_001158297.1, EAX07437.1, EAX07438.1, EAX07439.1
GeneID:58512	DLGAP3	1	35331037	35370984	39947	-	2	1_A375_pNL7_minus_lncRNA::1::153, 2_A375_pNL97_plus_lncRNA::1::206	45512, 45512	downstream, downstream	1	1	133	136	1	2_A375_pNL97_plus_lncRNA::1	136	Gene DLGAP3	DLGAP3, DAP3, SAPAP3	discs, large (Drosophila) homolog-associated protein 3	NM_001080418	1559630_at, 231151_at	NP_001073887.1
GeneID:100506144	LOC100506144	1	35447134	35450948	3814	-	2	1_A375_pNL7_minus_lncRNA::1::155, 2_A375_pNL97_plus_lncRNA::1::208	4, 196	in gene, in gene	1	1	14	18	1	2_A375_pNL97_plus_lncRNA::1	18	Gene LOC100506144	FLJ26314	hypothetical protein LOC100506144	XM_003119787, XM_003118961, XM_003120354		XP_003119835.1, XP_003119009.1, XP_003120402.1
GeneID:9204	ZMYM6	1	35451766	35497569	45803	-	4	1_A375_pNL7_minus_lncRNA::1::155, 1_A375_pNL7_minus_lncRNA::1::156, 2_A375_pNL97_plus_lncRNA::1::208, 2_A375_pNL97_plus_lncRNA::1::209	46625, 145, 46817, 49	downstream, in gene, downstream, in gene	1	1	15.5	19	2	2_A375_pNL97_plus_lncRNA::1	20	Gene ZMYM6	ZNF258, ZNF198L4, MYM, ZMYM6, Buster2	zinc finger, MYM-type 6	NM_007167, hCT2333809.0, hCT2333811.0	1552969_a_at, 1552970_s_at, 1561892_at, 213698_at, 219924_s_at, 219925_at, 227594_at, 227595_at	NP_009098.3, EAX07432.1, EAX07433.1
GeneID:6421	SFPQ	1	35649201	35658743	9542	-	2	1_A375_pNL7_minus_lncRNA::1::157, 2_A375_pNL97_plus_lncRNA::1::210	263, 23	in gene, in gene	1	1	15	19	1	2_A375_pNL97_plus_lncRNA::1	19	Gene SFPQ	POMP100, PSF, SFPQ	splicing factor proline/glutamine-rich	NM_005066, hCT1642639.4, hCT1961259.2, hCT2333806.1, hCT2350049.0, hCT2350052.0, hCT28291.3	201585_s_at, 201586_s_at, 214016_s_at, 221768_at, 226898_s_at	NP_005057.1, EAX07422.1, EAX07421.1, EAX07423.1, EAX07424.1, EAX07425.1, EAX07426.1
GeneID:79932	KIAA0319L	1	35899091	36023037	123946	-	1	2_A375_pNL97_plus_lncRNA::1::211	-179	upstream	0	1	15	25	1	2_A375_pNL97_plus_lncRNA::1	25	Gene KIAA0319L	FLJ44532, KIAA0319L, KIAA1837	KIAA0319-like	NM_024874, hCT2333798.0, hCT2333800.0, hCT2333801.0, hCT29527.3	217929_s_at, 222468_at	NP_079150.3, EAX07413.1, EAX07414.1, EAX07415.1, EAX07416.1
GeneID:23154	NCDN	1	36023393	36032380	8987	+	1	2_A375_pNL97_plus_lncRNA::1::211	-177	upstream	0	1	15	25	1	2_A375_pNL97_plus_lncRNA::1	25	Gene NCDN	NCDN, KIAA0607	neurochondrin	NM_014284, NM_001014839, NM_001014841, hCT1957663.1, hCT2359067.0, hCT29531.3	209556_at, 209557_s_at, 237002_at	NP_055099.1, NP_001014839.1, NP_001014841.1, EAX07410.1, EAX07411.1, EAX07412.1
GeneID:5690	PSMB2	1	36068739	36107143	38404	-	3	1_A375_pNL7_minus_lncRNA::1::158, 2_A375_pNL97_plus_lncRNA::1::212, 2_A375_pNL97_plus_lncRNA::1::213	71, -25, -9380	in gene, upstream, upstream	1	1	18	16.5	2	1_A375_pNL7_minus_lncRNA::1	22	Gene PSMB2	MGC126885, MGC104215, PSMB2, HC7-I	proteasome (prosome, macropain) subunit, beta type, 2	NM_002794, hCT1957661.2, hCT2333795.1, hCT2359225.0	200039_s_at, 201404_x_at, 231323_at	NP_002785.1, EAX07408.1, EAX07406.1, EAX07407.1
GeneID:127703	C1orf216	1	36179477	36184790	5313	-	1	2_A375_pNL97_plus_lncRNA::1::215	390	in gene	0	1	14	14	1	2_A375_pNL97_plus_lncRNA::1	14	Gene C1orf216	FLJ38984, C1orf216	chromosome 1 open reading frame 216	NM_152374, hCT2333792.1, hCT29533.5	212791_at	NP_689587.1, EAX07404.1, EAX07403.1
GeneID:26523	EIF2C1	1	36348810	36389899	41089	+	3	1_A375_pNL7_minus_lncRNA::1::160, 2_A375_pNL97_plus_lncRNA::1::216, 2_A375_pNL97_plus_lncRNA::1::217	-6058, -6026, 48022	upstream, upstream, downstream	1	1	14	19	2	2_A375_pNL97_plus_lncRNA::1	22	Gene EIF2C1	EIF2C1, AGO1, DKFZp686M13167, EIF2C, Q99, GERP95	eukaryotic translation initiation factor 2C, 1	NM_012199, hCT29522.1	218287_s_at, 222576_s_at	NP_036331.1, EAX07396.1
GeneID:192669	EIF2C3	1	36396772	36522063	125291	+	1	2_A375_pNL97_plus_lncRNA::1::217	60	in gene	0	1	9	22	1	2_A375_pNL97_plus_lncRNA::1	22	Gene EIF2C3	AGO3, FLJ12765, EIF2C3, MGC86946	eukaryotic translation initiation factor 2C, 3	NM_024852, NM_177422, hCT2333926.0, hCT2333927.0	219426_at	NP_079128.2, NP_803171.1, EAX07394.1, EAX07395.1
GeneID:27285	TEKT2	1	36549676	36553876	4200	+	2	1_A375_pNL7_minus_lncRNA::1::161, 2_A375_pNL97_plus_lncRNA::1::218	4724, 4788	downstream, downstream	1	1	51	54	1	2_A375_pNL97_plus_lncRNA::1	54	Gene TEKT2	h-tektin-t, TEKTB1, TEKT2, TEKTIN-T	tektin 2 (testicular)	NM_014466, hCT2359229.0, hCT29521.1	210323_at	NP_055281.2, EAX07391.1, EAX07392.1
GeneID:54936	ADPRHL2	1	36554453	36559533	5080	+	2	1_A375_pNL7_minus_lncRNA::1::161, 2_A375_pNL97_plus_lncRNA::1::218	-53, 11	upstream, in gene	1	1	51	54	1	2_A375_pNL97_plus_lncRNA::1	54	Gene ADPRHL2	ARH3, FLJ20446, ADPRHL2	ADP-ribosylhydrolase like 2	NM_017825, hCT1956315.1, hCT29529.3	223097_at	NP_060295.1, EAX07389.1, EAX07390.1
GeneID:1296	COL8A2	1	36560842	36565850	5008	-	2	1_A375_pNL7_minus_lncRNA::1::161, 2_A375_pNL97_plus_lncRNA::1::218	11450, 11386	downstream, downstream	1	1	51	54	1	2_A375_pNL97_plus_lncRNA::1	54	Gene COL8A2	PPCD2, FECD, FECD1, COL8A2, FLJ00201, MGC116972, PPCD, MGC116970	collagen, type VIII, alpha 2	NM_005202, hCT1826785.2	221900_at, 52651_at	NP_005193.1, EAX07388.1
GeneID:27095	TRAPPC3	1	36602173	36615067	12894	-	1	2_A375_pNL97_plus_lncRNA::1::219	-1541	upstream	0	1	12	16	1	2_A375_pNL97_plus_lncRNA::1	16	Gene TRAPPC3	TRAPPC3, BET3	trafficking protein particle complex 3	NM_014408, hCT1956313.1, hCT1971621.1, hCT29519.2	203511_s_at, 203512_at	NP_055223.1, EAX07385.1, EAX07386.1, EAX07387.1
GeneID:55700	MAP7D1	1	36621803	36646441	24638	+	1	2_A375_pNL97_plus_lncRNA::1::219	-5195	upstream	0	1	12	16	1	2_A375_pNL97_plus_lncRNA::1	16	Gene MAP7D1	PARCC1, FLJ39022, FLJ10350, RPRC1, MAP7D1, MGC117315	MAP7 domain containing 1	NM_018067, hCT1956314.1, hCT2333933.0, hCT2333936.0, hCT29520.2	217943_s_at	NP_060537.3, EAX07381.1, EAX07382.1, EAX07383.1, EAX07384.1
GeneID:9967	THRAP3	1	36690017	36770958	80941	+	3	1_A375_pNL7_minus_lncRNA::1::162, 1_A375_pNL7_minus_lncRNA::1::163, 2_A375_pNL97_plus_lncRNA::1::220	-97, 75791, -129	upstream, in gene, upstream	1	1	20	17.5	2	1_A375_pNL7_minus_lncRNA::1	25	Gene THRAP3	FLJ22082, MGC133082, MGC133083, TRAP150, THRAP3	thyroid hormone receptor associated protein 3	NM_005119, hCT2333938.0, hCT28292.3	217847_s_at, 222439_s_at, 222440_s_at, 242163_at	NP_005110.2, EAX07379.1, EAX07380.1
GeneID:79729	C1orf113	1	36771994	36786948	14954	+	1	1_A375_pNL7_minus_lncRNA::1::163	-6186	upstream	1	0	15	11	1	1_A375_pNL7_minus_lncRNA::1	15	Gene C1orf113	FLJ22938, C1orf113, SH3D21	SH3 domain containing 21	NM_024676, NM_001162530, hCT2333940.0, hCT2333942.0, hCT2333943.0	220193_at	NP_078952.4, NP_001156002.1, EAX07374.1, EAX07375.1, EAX07376.1
GeneID:83931	STK40	1	36805225	36851485	46260	-	5	1_A375_pNL7_minus_lncRNA::1::164, 1_A375_pNL7_minus_lncRNA::1::165, 2_A375_pNL97_plus_lncRNA::1::221, 2_A375_pNL97_plus_lncRNA::1::222, 2_A375_pNL97_plus_lncRNA::1::223	11357, -739, 33005, 11101, -771	in gene, upstream, in gene, in gene, upstream	1	1	18	21.333	3	2_A375_pNL97_plus_lncRNA::1	25	Gene STK40	STK40, MGC4796, RP11-268J15.4, SHIK, SgK495	serine/threonine kinase 40	NM_032017, hCT1826784.2, hCT2333774.0, hCT2333776.0, hCT2359198.0, hCT2359199.0, hCT2359200.0	223852_s_at, 225015_s_at	NP_114406.1, EAX07368.1, EAX07369.1, EAX07370.1, EAX07372.1, EAX07373.1, EAX07371.1
GeneID:100506594	LOC100506594	1	36832620	36843420	10800	+	4	1_A375_pNL7_minus_lncRNA::1::164, 1_A375_pNL7_minus_lncRNA::1::165, 2_A375_pNL97_plus_lncRNA::1::222, 2_A375_pNL97_plus_lncRNA::1::223	7508, 19604, 7764, 19636	in gene, downstream, in gene, downstream	1	1	19.5	23	2	2_A375_pNL97_plus_lncRNA::1	25	Gene LOC100506594		hypothetical LOC100506594	XR_112061, XR_110496, XR_113341
GeneID:84967	LSM10	1	36859031	36863493	4462	-	4	1_A375_pNL7_minus_lncRNA::1::165, 1_A375_pNL7_minus_lncRNA::1::166, 2_A375_pNL97_plus_lncRNA::1::223, 2_A375_pNL97_plus_lncRNA::1::224	11269, 101, 11237, 101	downstream, in gene, downstream, in gene	1	1	21	22	2	2_A375_pNL97_plus_lncRNA::1	25	Gene LSM10	LSM10, MGC15749, MSTP074, MST074	LSM10, U7 small nuclear RNA associated	NM_032881, hCT1826789.1	225593_at	NP_116270.1, EAX07367.1
GeneID:64960	MRPS15	1	36921362	36930040	8678	-	2	1_A375_pNL7_minus_lncRNA::1::167, 2_A375_pNL97_plus_lncRNA::1::225	88, 88	in gene, in gene	1	1	47	55	1	2_A375_pNL97_plus_lncRNA::1	55	Gene MRPS15	S15mt, DC37, FLJ11564, MRPS15, MPR-S15, RPMS15	mitochondrial ribosomal protein S15	NM_031280, hCT15524.3, hCT1956305.1, hCT1956306.1, hCT1961897.1, hCT2359197.0	221437_s_at, 223291_at, 223292_s_at, 226296_s_at	NP_112570.2, EAX07359.1, EAX07360.1, EAX07361.1, EAX07362.1, EAX07363.1
GeneID:1441	CSF3R	1	36931644	36948915	17271	-	2	1_A375_pNL7_minus_lncRNA::1::167, 2_A375_pNL97_plus_lncRNA::1::225	18963, 18963	downstream, downstream	1	1	47	55	1	2_A375_pNL97_plus_lncRNA::1	55	Gene CSF3R	CSF3R, CD114, GCSFR	colony stimulating factor 3 receptor (granulocyte)	NM_000760, NM_156039, NM_172313, hCT1958919.1, hCT1958920.1, hCT1958921.1, hCT2333765.0, hCT2333767.0	1553297_a_at, 203591_s_at	NP_000751.1, NP_724781.1, NP_758519.1, EAX07356.1, EAX07357.1, EAX07358.1, EAX07354.1, EAX07355.1
GeneID:2899	GRIK3	1	37261128	37499844	238716	-	5	1_A375_pNL7_minus_lncRNA::1::168, 1_A375_pNL7_minus_lncRNA::1::169, 2_A375_pNL97_plus_lncRNA::1::227, 2_A375_pNL97_plus_lncRNA::1::228, 2_A375_pNL97_plus_lncRNA::1::229	67844, 13364, 109924, 67828, 13364	in gene, in gene, in gene, in gene, in gene	1	1	21	31.667	3	2_A375_pNL97_plus_lncRNA::1	47	Gene GRIK3	GLR7, GLUR7, GRIK3, GluR7a, EAA5	glutamate receptor, ionotropic, kainate 3	NM_000831, hCT14246.3, hCT2333451.0	207454_at	NP_000822.2, EAX07351.1, EAX07350.1
GeneID:728431	LOC728431	1	37920480	37940047	19567	-	1	2_A375_pNL97_plus_lncRNA::1::232	-5377	upstream	0	1	18	15	1	2_A375_pNL97_plus_lncRNA::1	15	Gene LOC728431		hypothetical LOC728431	XR_112060, XR_112059, XR_110498, XR_110497, XR_113343, XR_113342	229678_at
GeneID:80149	ZC3H12A	1	37940119	37949978	9859	+	1	2_A375_pNL97_plus_lncRNA::1::232	5305	in gene	0	1	18	15	1	2_A375_pNL97_plus_lncRNA::1	15	Gene ZC3H12A	MCPIP, RP3-423B22.1, ZC3H12A, dJ423B22.1, MCPIP1, FLJ23231	zinc finger CCCH-type containing 12A	NM_025079, hCT16805.1, hCT1956308.0, hCT2333501.0	218810_at	NP_079355.2, EAX07347.1, EAX07346.1, EAX07348.1
GeneID:54955	C1orf109	1	38147242	38156192	8950	-	2	1_A375_pNL7_minus_lncRNA::1::170, 2_A375_pNL97_plus_lncRNA::1::233	-1632, -1152	upstream, upstream	1	1	18	21	1	2_A375_pNL97_plus_lncRNA::1	21	Gene C1orf109	FLJ20508, C1orf109	chromosome 1 open reading frame 109	NM_017850, hCT16813.3, hCT2333535.0, hCT2333536.0, hCT2333537.0, hCT2333540.0	218712_at	NP_060320.1, EAX07330.1, EAX07326.1, EAX07327.1, EAX07328.1, EAX07329.1
GeneID:55143	CDCA8	1	38158159	38175391	17232	+	2	1_A375_pNL7_minus_lncRNA::1::170, 2_A375_pNL97_plus_lncRNA::1::233	-335, -815	upstream, upstream	1	1	18	21	1	2_A375_pNL97_plus_lncRNA::1	21	Gene CDCA8	DasraB, FLJ10468, BOR, CDCA8, FLJ12042, MESRGP, BOREALIN	cell division cycle associated 8	NM_018101, hCT16808.3, hCT1822581.2	221520_s_at	NP_060571.1, EAX07325.1, EAX07324.1
GeneID:284656	EPHA10	1	38181646	38230824	49178	-	2	1_A375_pNL7_minus_lncRNA::1::171, 2_A375_pNL97_plus_lncRNA::1::234	648, 744	in gene, in gene	1	1	25	36	1	2_A375_pNL97_plus_lncRNA::1	36	Gene EPHA10	FLJ16103, MGC43817, FLJ33655, EPHA10	EPH receptor A10	NM_001099439, NM_173641, hCT2345924.1, hCT2348645.0, hCT2348646.1	1553371_at, 236073_at, 243717_at	NP_001092909.1, NP_775912.2, EAX07321.1, EAX07322.1, EAX07323.1
GeneID:149175	MANEAL	1	38259774	38267278	7504	+	2	1_A375_pNL7_minus_lncRNA::1::172, 2_A375_pNL97_plus_lncRNA::1::235	14082, 14082	downstream, downstream	1	1	22	30	1	2_A375_pNL97_plus_lncRNA::1	30	Gene MANEAL	FLJ31434, RP11-109P14.3, MANEAL, MGC78681	mannosidase, endo-alpha-like	NM_152496, NM_001031740, NM_001113482, hCT16806.4, hCT2333583.1	226132_s_at, 231564_at	NP_689709.1, NP_001026910.1, NP_001106954.1, EAX07319.1, EAX07320.1
GeneID:79693	YRDC	1	38268614	38273865	5251	-	2	1_A375_pNL7_minus_lncRNA::1::172, 2_A375_pNL97_plus_lncRNA::1::235	9, 9	in gene, in gene	1	1	22	30	1	2_A375_pNL97_plus_lncRNA::1	30	Gene YRDC	IRIP, DRIP3, YRDC, SUA5, RP11-109P14.4, FLJ23476, FLJ26165	yrdC domain containing (E. coli)	NM_024640, hCT16812.3, hCT2333528.0	218647_s_at, 222703_s_at	NP_078916.3, EAX07317.1, EAX07318.1
GeneID:127687	C1orf122	1	38273473	38275126	1653	+	2	1_A375_pNL7_minus_lncRNA::1::172, 2_A375_pNL97_plus_lncRNA::1::235	383, 383	in gene, in gene	1	1	22	30	1	2_A375_pNL97_plus_lncRNA::1	30	Gene C1orf122	C1orf122, ALAESM, FLJ45459, FLJ23476	chromosome 1 open reading frame 122	NM_198446, NM_001142726, hCT16811.3, hCT2348647.0, hCT2348648.0, hCT2348649.0	225480_at	NP_940848.2, NP_001136198.1, EAX07313.1, EAX07314.1, EAX07315.1, EAX07316.1
GeneID:4520	MTF1	1	38275239	38325292	50053	-	4	1_A375_pNL7_minus_lncRNA::1::172, 1_A375_pNL7_minus_lncRNA::1::173, 2_A375_pNL97_plus_lncRNA::1::235, 2_A375_pNL97_plus_lncRNA::1::236	51436, 60, 51436, -169	downstream, in gene, downstream, upstream	1	1	20.5	26	2	2_A375_pNL97_plus_lncRNA::1	30	Gene MTF1	MTF-1, MGC23036, ZRF, MTF1	metal-regulatory transcription factor 1	NM_005955, hCT14235.3	205322_s_at, 205323_s_at, 227150_at	NP_005946.2, EAX07312.1
GeneID:3633	INPP5B	1	38326369	38412729	86360	-	2	1_A375_pNL7_minus_lncRNA::1::173, 2_A375_pNL97_plus_lncRNA::1::236	87497, 87268	downstream, downstream	1	1	19	22	1	2_A375_pNL97_plus_lncRNA::1	22	Gene INPP5B	MGC65156, 5PTase, MGC71303, INPP5B	inositol polyphosphate-5-phosphatase, 75kDa	NM_005540, hCT1956307.1, hCT2333524.0, hCT2359090.0, hCT2359091.0, hCT2359092.0	1563565_at, 213643_s_at, 213804_at	NP_005531.2, EAX07308.1, EAX07307.1, EAX07309.1, EAX07310.1, EAX07311.1
GeneID:10946	SF3A3	1	38422647	38455761	33114	-	2	1_A375_pNL7_minus_lncRNA::1::174, 2_A375_pNL97_plus_lncRNA::1::237	-15, -15	upstream, upstream	1	1	172	183	1	2_A375_pNL97_plus_lncRNA::1	183	Gene SF3A3	SAP61, SF3a60, PRP9, SF3A3, PRPF9	splicing factor 3a, subunit 3, 60kDa	NM_006802, hCT2333520.0, hCT2333521.0, hCT2333522.0	203818_s_at	NP_006793.1, EAX07306.1, EAX07304.1, EAX07305.1
GeneID:2275	FHL3	1	38462442	38471234	8792	-	4	1_A375_pNL7_minus_lncRNA::1::174, 1_A375_pNL7_minus_lncRNA::1::175, 2_A375_pNL97_plus_lncRNA::1::237, 2_A375_pNL97_plus_lncRNA::1::238	15458, -7342, 15458, -6910	downstream, upstream, downstream, upstream	1	1	94.5	103	2	2_A375_pNL97_plus_lncRNA::1	183	Gene FHL3	MGC19547, FHL3, SLIM2, MGC8696, MGC23614	four and a half LIM domains 3	NM_004468, hCT2333517.0, hCT2333519.0	218818_at	NP_004459.2, EAX07301.1, EAX07302.1
GeneID:51118	UTP11L	1	38478384	38490497	12113	+	2	1_A375_pNL7_minus_lncRNA::1::175, 2_A375_pNL97_plus_lncRNA::1::238	192, -240	in gene, upstream	1	1	17	23	1	2_A375_pNL97_plus_lncRNA::1	23	Gene UTP11L	UTP11L, CGI94, CGI-94	UTP11-like, U3 small nucleolar ribonucleoprotein, (yeast)	NM_016037, hCT2333591.0, hCT2333592.0	218235_s_at, 233760_at	NP_057121.2, EAX07299.1, EAX07300.1
GeneID:79647	AKIRIN1	1	39456916	39471737	14821	+	1	2_A375_pNL97_plus_lncRNA::1::241	28	in gene	0	1	15	21	1	2_A375_pNL97_plus_lncRNA::1	21	Gene AKIRIN1	RP11-781D11.2, FLJ12666, STRF2, AKIRIN1, C1orf108	akirin 1	NM_024595, NM_001136275, hCT1961812.1, hCT2333874.0, hCT32344.3	217893_s_at, 222458_s_at, 222459_at	NP_078871.1, NP_001129747.1, EAX07283.1, EAX07284.1, EAX07285.1
GeneID:8761	PABPC4	1	40026485	40042521	16036	-	2	1_A375_pNL7_minus_lncRNA::1::177, 2_A375_pNL97_plus_lncRNA::1::242	-231, -231	upstream, upstream	1	1	18	20	1	2_A375_pNL97_plus_lncRNA::1	20	Gene PABPC4	PABPC4, PABP4, APP1, iPABP, FLJ43938, APP-1	poly(A) binding protein, cytoplasmic 4 (inducible form)	NM_001135653, NM_003819, NM_001135654, hCT2333644.0, hCT2333645.0, hCT2333646.0, hCT2333647.0, hCT2333648.0, hCT2333649.0, hCT2333650.0, hCT2359171.0	201064_s_at	NP_001129125.1, NP_003810.1, NP_001129126.1, EAX07261.1, EAX07264.1, EAX07268.1, EAX07262.1, EAX07263.1, EAX07265.1, EAX07266.1, EAX07267.1
GeneID:100506950	LOC100506950	1	40030769	40038875	8106	+	2	1_A375_pNL7_minus_lncRNA::1::177, 2_A375_pNL97_plus_lncRNA::1::242	11983, 11983	downstream, downstream	1	1	18	20	1	2_A375_pNL97_plus_lncRNA::1	20	Gene LOC100506950		hypothetical LOC100506950	XR_112057, XR_110500, XR_113345
GeneID:677834	SNORA55	1	40033046	40033182	136	-	2	1_A375_pNL7_minus_lncRNA::1::177, 2_A375_pNL97_plus_lncRNA::1::242	-9570, -9570	upstream, upstream	1	1	18	20	1	2_A375_pNL97_plus_lncRNA::1	20	Gene SNORA55	ACA55, SNORA55	small nucleolar RNA, H/ACA box 55	NR_002983
GeneID:100287437	LOC100287437	1	40254654	40255843	1189	+	1	1_A375_pNL7_minus_lncRNA::1::178	10306	downstream	1	0	16	12	1	1_A375_pNL7_minus_lncRNA::1	16	Gene LOC100287437		hypothetical protein LOC100287437	XM_002342076, XM_003120356		XP_002342117.1, XP_003120404.1
GeneID:54802	TRIT1	1	40306703	40349177	42474	-	1	2_A375_pNL97_plus_lncRNA::1::243	57	in gene	0	1	14	21	1	2_A375_pNL97_plus_lncRNA::1	21	Gene TRIT1	MOD5, MGC149243, FLJ20061, MGC149242, TRIT1, IPT	tRNA isopentenyltransferase 1	NM_017646, hCT1957526.1, hCT6901.3	218617_at	NP_060116.2, EAX07252.1, EAX07253.1
GeneID:84879	MFSD2A	1	40420784	40435628	14844	+	1	2_A375_pNL97_plus_lncRNA::1::244	272	in gene	0	1	13	14	1	2_A375_pNL97_plus_lncRNA::1	14	Gene MFSD2A	FLJ14490, MFSD2A, FLJ35904, MFSD2	major facilitator superfamily domain containing 2A	NM_032793, NM_001136493, hCT1654625.2, hCT2336003.0, hCT2359161.0, hCT2359162.0	1553386_at, 225316_at	NP_116182.2, NP_001129965.1, EAX07246.1, EAX07247.1, EAX07248.1, EAX07249.1
GeneID:6018	RLF	1	40627041	40706593	79552	+	2	1_A375_pNL7_minus_lncRNA::1::179, 2_A375_pNL97_plus_lncRNA::1::245	-1, -1	upstream, upstream	1	1	22	26	1	2_A375_pNL97_plus_lncRNA::1	26	Gene RLF	RLF, ZN-15L, MGC142226, ZNF292L	rearranged L-myc fusion	NM_012421, hCT6699.3	204243_at	NP_036553.2, EAX07236.1
GeneID:127391	TMCO2	1	40713573	40717365	3792	+	2	1_A375_pNL7_minus_lncRNA::1::180, 2_A375_pNL97_plus_lncRNA::1::246	10283, 10331	downstream, downstream	1	1	28	26	1	1_A375_pNL7_minus_lncRNA::1	28	Gene TMCO2	TMCO2, dJ39G22.2, MGC131705	transmembrane and coiled-coil domains 2	NM_001008740, hCT1815123.1	231264_at	NP_001008740.1, EAX07235.1
GeneID:10269	ZMPSTE24	1	40723733	40759856	36123	+	2	1_A375_pNL7_minus_lncRNA::1::180, 2_A375_pNL97_plus_lncRNA::1::246	123, 171	in gene, in gene	1	1	28	26	1	1_A375_pNL7_minus_lncRNA::1	28	Gene ZMPSTE24	FACE-1, PRO1, FACE1, FLJ14968, ZMPSTE24, Ste24p, HGPS, STE24	zinc metallopeptidase (STE24 homolog, S. cerevisiae)	NM_005857, hCT2336014.0, hCT6274.2	202939_at	NP_005848.2, EAX07233.1, EAX07234.1
GeneID:100286988	LOC100286988	1	40839353	40872543	33190	-	2	1_A375_pNL7_minus_lncRNA::1::181, 2_A375_pNL97_plus_lncRNA::1::247	32564, 32063	in gene, in gene	1	1	18	15	1	1_A375_pNL7_minus_lncRNA::1	18	Gene LOC100286988		hypothetical LOC100286988	XR_112056, XR_110501, XR_113346
GeneID:64744	SMAP2	1	40839728	40888994	49266	+	2	1_A375_pNL7_minus_lncRNA::1::181, 2_A375_pNL97_plus_lncRNA::1::247	251, 752	in gene, in gene	1	1	18	15	1	1_A375_pNL7_minus_lncRNA::1	18	Gene SMAP2	SMAP2, RP1-228H13.3, SMAP1L	small ArfGAP2	NM_022733, hCT1965929.1, hCT2359248.0, hCT2359249.0	225282_at	NP_073570.1, EAX07220.1, EAX07221.1, EAX07222.1
GeneID:65243	ZNF643	1	40916337	40929390	13053	+	1	2_A375_pNL97_plus_lncRNA::1::248	-465	upstream	0	1	14	23	1	2_A375_pNL97_plus_lncRNA::1	23	Gene ZNF643	RP11-656D10.1, ZNF643, FLJ34293	zinc finger protein 643	NM_023070, hCT1965928.1, hCT2336019.0, hCT2359247.0, hCT6697.3	207219_at	NP_075558.2, EAX07219.1, EAX07216.1, EAX07217.1, EAX07218.1
GeneID:339559	ZNF642	1	40943302	40962015	18713	+	1	1_A375_pNL7_minus_lncRNA::1::182	-198	upstream	1	0	17	13	1	1_A375_pNL7_minus_lncRNA::1	17	Gene ZNF642	ZNF642, FLJ16030, Zfp69, RP11-656D10.2	zinc finger protein 642	NM_198494, hCT1659865.3	1569107_s_at	NP_940896.2, EAX07215.1
GeneID:64789	DEM1	1	40974433	40982228	7795	+	2	1_A375_pNL7_minus_lncRNA::1::183, 2_A375_pNL97_plus_lncRNA::1::249	-49, 159	upstream, in gene	1	1	21	16	1	1_A375_pNL7_minus_lncRNA::1	21	Gene DEM1	FLJ13183, Exo V, C1orf176, DEM1, FLJ11445, FLJ21144	defects in morphology 1 homolog (S. cerevisiae)	NM_022774, hCT1814661.1, hCT1966173.1, hCT1966174.0, hCT1966176.1, hCT2359077.0	219567_s_at, 222902_s_at	NP_073611.1, EAX07214.1, EAX07210.1, EAX07211.1, EAX07212.1, EAX07213.1
GeneID:127396	ZNF684	1	40997233	41013841	16608	+	1	2_A375_pNL97_plus_lncRNA::1::250	127	in gene	0	1	9	21	1	2_A375_pNL97_plus_lncRNA::1	21	Gene ZNF684	ZNF684, MGC27466	zinc finger protein 684	NM_152373, hCT13963.3, hCT2335995.0	232563_at, 244398_x_at	NP_689586.3, EAX07208.1, EAX07209.1
GeneID:9783	RIMS3	1	41086352	41131324	44972	-	1	2_A375_pNL97_plus_lncRNA::1::251	39420	in gene	0	1	17	19	1	2_A375_pNL97_plus_lncRNA::1	19	Gene RIMS3	RIM3, KIAA0237, RIMS3, NIM3	regulating synaptic membrane exocytosis 3	NM_014747, hCT12798.2, hCT1967774.1	204730_at, 210991_s_at	NP_055562.2, EAX07206.1, EAX07207.1
GeneID:100130557	LOC100130557	1	41154752	41157933	3181	-	1	2_A375_pNL97_plus_lncRNA::1::252	301	in gene	0	1	12	21	1	2_A375_pNL97_plus_lncRNA::1	21	Gene LOC100130557		hypothetical LOC100130557	NR_024567
GeneID:4802	NFYC	1	41157242	41237275	80033	+	1	2_A375_pNL97_plus_lncRNA::1::252	390	in gene	0	1	12	21	1	2_A375_pNL97_plus_lncRNA::1	21	Gene NFYC	H1TF2A, HAP5, NFYC, NF-YC, FLJ45775, DKFZp667G242, CBFC, HSM, CBF-C	nuclear transcription factor Y, gamma	NM_014223, NM_001142587, NM_001142588, NM_001142589, NM_001142590, hCT13965.4, hCT1956196.1, hCT2333481.0, hCT2333482.0, hCT2359112.0, hCT2359113.0	1558782_a_at, 1559218_s_at, 202215_s_at, 202216_x_at, 211251_x_at, 211797_s_at, 238231_at	NP_055038.2, NP_001136059.1, NP_001136060.1, NP_001136061.1, NP_001136062.1, EAX07202.1, EAX07198.1, EAX07199.1, EAX07200.1, EAX07201.1, EAX07203.1
GeneID:1503	CTPS	1	41445007	41478235	33228	+	1	2_A375_pNL97_plus_lncRNA::1::253	145	in gene	0	1	16	16	1	2_A375_pNL97_plus_lncRNA::1	16	Gene CTPS	CTPS		NM_001905, hCT13966.2, hCT2359116.0	202613_at	NP_001896.2, EAX07193.1, EAX07192.1
GeneID:59269	HIVEP3	1	41975684	42384496	408812	-	10	2_A375_pNL97_plus_lncRNA::1::254, 1_A375_pNL7_minus_lncRNA::1::185, 1_A375_pNL7_minus_lncRNA::1::186, 1_A375_pNL7_minus_lncRNA::1::187, 1_A375_pNL7_minus_lncRNA::1::188, 1_A375_pNL7_minus_lncRNA::1::189, 2_A375_pNL97_plus_lncRNA::1::255, 2_A375_pNL97_plus_lncRNA::1::256, 2_A375_pNL97_plus_lncRNA::1::257, 2_A375_pNL97_plus_lncRNA::1::258	404336, 135344, 108224, 71973, 48528, -1936, 108272, 107472, 67104, 384	in gene, in gene, in gene, in gene, in gene, upstream, in gene, in gene, in gene, in gene	1	1	18.875	16.125	8	1_A375_pNL7_minus_lncRNA::1	32	Gene HIVEP3	KRC, Schnurri-3, FLJ16752, KIAA1555, KBP1, KBP-1, SHN3, ZNF40C, HIVEP3, ZAS3	human immunodeficiency virus type I enhancer binding protein 3	NM_024503, NM_001127714, hCT1827034.1	220042_x_at, 232581_x_at	NP_078779.2, NP_001121186.1, EAX07173.1
GeneID:100507198	LOC100507198	1	42312860	42337890	25030	-	3	1_A375_pNL7_minus_lncRNA::1::187, 1_A375_pNL7_minus_lncRNA::1::188, 2_A375_pNL97_plus_lncRNA::1::257	25367, 1922, 20498	downstream, in gene, in gene	1	1	18	13.667	3	1_A375_pNL7_minus_lncRNA::1	21	Gene LOC100507198		hypothetical LOC100507198	XR_112054, XR_110503, XR_113348
GeneID:22887	FOXJ3	1	42642210	42800903	158693	-	1	2_A375_pNL97_plus_lncRNA::1::260	-153	upstream	0	1	14	23	1	2_A375_pNL97_plus_lncRNA::1	23	Gene FOXJ3	MGC176686, FOXJ3, MGC165036	forkhead box J3	NM_014947, hCT12801.2, hCT2333469.0, hCT2333471.0, hCT2359140.0, hCT2359141.0, hCT2359142.0	206015_s_at, 217310_s_at	NP_055762.3, EAX07164.1, EAX07162.1, EAX07163.1, EAX07165.1, EAX07167.1, EAX07166.1
GeneID:284716	RIMKLA	1	42846468	42889900	43432	+	2	1_A375_pNL7_minus_lncRNA::1::191, 2_A375_pNL97_plus_lncRNA::1::261	-780, -772	upstream, upstream	1	1	18	19	1	2_A375_pNL97_plus_lncRNA::1	19	Gene RIMKLA	RIMKLA, NAAGS, MGC47816, FAM80A	ribosomal modification protein rimK-like family member A	NM_173642, hCT1955231.1	235948_at	NP_775913.2, EAX07161.1
GeneID:84217	ZMYND12	1	42896000	42921938	25938	-	1	2_A375_pNL97_plus_lncRNA::1::262	-302	upstream	0	1	14	22	1	2_A375_pNL97_plus_lncRNA::1	22	Gene ZMYND12	DKFZp434N2435, ZMYND12	zinc finger, MYND-type containing 12	NM_032257, NM_001146192, hCT14099.3, hCT1968148.1	223636_at	NP_115633.3, NP_001139664.1, EAX07159.1, EAX07160.1
GeneID:79717	PPCS	1	42922173	42926086	3913	+	1	2_A375_pNL97_plus_lncRNA::1::262	67	in gene	0	1	14	22	1	2_A375_pNL97_plus_lncRNA::1	22	Gene PPCS	MGC117357, PPCS, MGC138220, FLJ11838	phosphopantothenoylcysteine synthetase	NM_024664, NM_001077447, hCT2344286.0	218341_at	NP_078940.2, NP_001070915.1, EAX07158.1
GeneID:100507214	LOC100507214	1	42928957	42939088	10131	+	1	2_A375_pNL97_plus_lncRNA::1::262	-6717	upstream	0	1	14	22	1	2_A375_pNL97_plus_lncRNA::1	22	Gene LOC100507214		hypothetical LOC100507214	XR_112053, XR_110504, XR_113349
GeneID:728621	CCDC30	1	43000560	43120335	119775	+	3	1_A375_pNL7_minus_lncRNA::1::192, 1_A375_pNL7_minus_lncRNA::1::193, 2_A375_pNL97_plus_lncRNA::1::263	-4784, 123440, 123632	upstream, downstream, downstream	1	1	24.5	22.5	2	1_A375_pNL7_minus_lncRNA::1	29	Gene CCDC30	PFD6L, CCDC30, FLJ20972, PFDN6L	coiled-coil domain containing 30	NM_001080850	221171_at, 230897_at	NP_001074319.1
GeneID:10465	PPIH	1	43124048	43142429	18381	+	2	1_A375_pNL7_minus_lncRNA::1::193, 2_A375_pNL97_plus_lncRNA::1::263	-48, 144	upstream, in gene	1	1	20	22	1	2_A375_pNL97_plus_lncRNA::1	22	Gene PPIH	USA-CYP, MGC5016, SnuCyp-20, CYP-20, PPIH, CYPH	peptidylprolyl isomerase H (cyclophilin H)	NM_006347, hCT12839.2, hCT1963346.1, hCT1963347.1, hCT1963348.1, hCT1963349.1, hCT1967880.1	204228_at, 236142_at	NP_006338.1, EAX07153.1, EAX07151.1, EAX07152.1, EAX07155.1, EAX07156.1, EAX07154.1
GeneID:114625	ERMAP	1	43282776	43310660	27884	+	1	2_A375_pNL97_plus_lncRNA::1::264	29352	downstream	0	1	14	17	1	2_A375_pNL97_plus_lncRNA::1	17	Gene ERMAP	MGC118812, MGC118813, SC, PRO2801, MGC118810, RD, MGC118811, ERMAP	erythroblast membrane-associated protein (Scianna blood group)	NM_018538, NM_001017922, hCT2333831.0, hCT2333832.0, hCT2359099.0, hCT2359100.0	219905_at	NP_061008.2, NP_001017922.1, EAX07130.1, EAX07131.1, EAX07132.1, EAX07133.1
GeneID:51058	ZNF691	1	43312280	43318148	5868	+	1	2_A375_pNL97_plus_lncRNA::1::264	-152	upstream	0	1	14	17	1	2_A375_pNL97_plus_lncRNA::1	17	Gene ZNF691	Zfp691, ZNF691, RP11-342M1.5	zinc finger protein 691	NM_015911	232780_s_at	NP_056995.1
GeneID:6513	SLC2A1	1	43391046	43424847	33801	-	2	1_A375_pNL7_minus_lncRNA::1::194, 2_A375_pNL97_plus_lncRNA::1::266	143, 111	in gene, in gene	1	1	14	20	1	2_A375_pNL97_plus_lncRNA::1	20	Gene SLC2A1	MGC141896, MGC141895, DYT18, PED, GLUT1, GLUT1DS, DYT17, SLC2A1, GLUT	solute carrier family 2 (facilitated glucose transporter), member 1	NM_006516, hCT14262.2, hCT2333584.0	201249_at, 201250_s_at	NP_006507.2, EAX07124.1, EAX07123.1
GeneID:440584	FLJ32224	1	43424720	43449029	24309	+	2	1_A375_pNL7_minus_lncRNA::1::194, 2_A375_pNL97_plus_lncRNA::1::266	-16, 16	upstream, in gene	1	1	14	20	1	2_A375_pNL97_plus_lncRNA::1	20	Gene FLJ32224		hypothetical LOC440584	NR_033967	1558832_at
GeneID:4352	MPL	1	43803475	43820135	16660	+	1	2_A375_pNL97_plus_lncRNA::1::267	11565	in gene	0	1	11	20	1	2_A375_pNL97_plus_lncRNA::1	20	Gene MPL	CD110, TPOR, C-MPL, MPLV, MPL	myeloproliferative leukemia virus oncogene	NM_005373, hCT14266.2, hCT2333849.0, hCT2333850.0	207550_at, 211903_s_at, 216825_s_at	NP_005364.1, EAX07103.1, EAX07104.1, EAX07105.1
GeneID:991	CDC20	1	43824626	43828874	4248	+	1	2_A375_pNL97_plus_lncRNA::1::267	-9586	upstream	0	1	11	20	1	2_A375_pNL97_plus_lncRNA::1	20	Gene CDC20	CDC20, CDC20A, bA276H19.3, p55CDC, MGC102824	cell division cycle 20 homolog (S. cerevisiae)	NM_001255, hCT14269.3, hCT1960860.0	202870_s_at	NP_001246.2, EAX07101.1, EAX07102.1
GeneID:112950	MED8	1	43849588	43855483	5895	-	2	1_A375_pNL7_minus_lncRNA::1::195, 2_A375_pNL97_plus_lncRNA::1::268	59, -165	in gene, upstream	1	1	17	24	1	2_A375_pNL97_plus_lncRNA::1	24	Gene MED8	MGC17544, MED8, ARC32, MGC19641	mediator complex subunit 8	NM_052877, NM_201542, hCT2333564.0	213126_at, 213127_s_at, 213696_s_at	NP_443109.2, NP_963836.2, EAX07099.1
GeneID:149469	C1orf84	1	43855556	43872565	17009	+	2	1_A375_pNL7_minus_lncRNA::1::195, 2_A375_pNL97_plus_lncRNA::1::268	-132, 92	upstream, in gene	1	1	17	24	1	2_A375_pNL97_plus_lncRNA::1	24	Gene C1orf84	FLJ34502, C1orf84, SZT2A	chromosome 1 open reading frame 84	NM_001012961	1569709_at	NP_001012979.1
GeneID:5792	PTPRF	1	43996547	44089343	92796	+	2	1_A375_pNL7_minus_lncRNA::1::196, 2_A375_pNL97_plus_lncRNA::1::269	-7523, -7539	upstream, upstream	1	1	30	30	1	1_A375_pNL7_minus_lncRNA::1	30	Gene PTPRF	FLJ45062, FLJ43335, PTPRF, LAR, FLJ45567	protein tyrosine phosphatase, receptor type, F	NM_130440, NM_002840, hCT16333.2, hCT2333861.0, hCT2333862.0, hCT2333863.0	200635_s_at, 200636_s_at, 200637_s_at, 215066_at	NP_569707.2, NP_002831.2, EAX07086.1, EAX07087.1, EAX07088.1, EAX07089.1
GeneID:6487	ST3GAL3	1	44173218	44396831	223613	+	4	1_A375_pNL7_minus_lncRNA::1::197, 1_A375_pNL7_minus_lncRNA::1::198, 2_A375_pNL97_plus_lncRNA::1::270, 2_A375_pNL97_plus_lncRNA::1::271	127070, 222206, 127262, 128302	in gene, in gene, in gene, in gene	1	1	22.5	20	2	1_A375_pNL7_minus_lncRNA::1	24	Gene ST3GAL3	ST3GalIII, ST3N, ST3GAL3, ST3GALII, SIAT6	ST3 beta-galactoside alpha-2,3-sialyltransferase 3	NM_006279, NM_174964, NM_174965, NM_174966, NM_174967, NM_174969, NM_174970, NM_174968, NM_174971, NM_174963, hCT16328.3, hCT2333700.0, hCT2333703.0	1555171_at, 1555181_a_at, 1555678_at, 1555702_a_at, 1555703_at, 225905_s_at, 231659_at	NP_006270.1, NP_777624.1, NP_777625.1, NP_777626.1, NP_777627.1, NP_777629.1, NP_777630.1, NP_777628.2, NP_777631.2, NP_777623.2, EAX07082.1, EAX07083.1, EAX07084.1
GeneID:9048	ARTN	1	44398992	44402912	3920	+	3	1_A375_pNL7_minus_lncRNA::1::198, 1_A375_pNL7_minus_lncRNA::1::199, 2_A375_pNL97_plus_lncRNA::1::272	-3568, 13424, 13424	upstream, downstream, downstream	1	1	24.5	23.5	2	2_A375_pNL97_plus_lncRNA::1	25	Gene ARTN	ARTN, EVN, ENOVIN, NBN	artemin	NM_057090, NM_057091, NM_001136215, hCT16325.2, hCT1963729.1, hCT1963730.0, hCT1963731.0, hCT2333704.0, hCT2333705.0, hCT2333707.0, hCT2333712.0	207675_x_at, 210237_at, 216052_x_at	NP_476431.2, NP_476432.2, NP_001129687.1, EAX07074.1, EAX07077.1, EAX07078.1, EAX07075.1, EAX07076.1, EAX07079.1, EAX07080.1, EAX07081.1
GeneID:9670	IPO13	1	44412478	44433694	21216	+	3	1_A375_pNL7_minus_lncRNA::1::199, 1_A375_pNL7_minus_lncRNA::1::200, 2_A375_pNL97_plus_lncRNA::1::272	-62, 21730, -62	upstream, downstream, upstream	1	1	24.5	21	2	2_A375_pNL97_plus_lncRNA::1	25	Gene IPO13	IPO13, KIAA0724, RANBP13, IMP13, KAP13, LGL2	importin 13	NM_014652, hCT16322.2, hCT2333714.0	203546_at	NP_055467.3, EAX07072.1, EAX07073.1
GeneID:1802	DPH2	1	44435653	44439043	3390	+	1	1_A375_pNL7_minus_lncRNA::1::200	-1445	upstream	1	0	24	17	1	1_A375_pNL7_minus_lncRNA::1	24	Gene DPH2	DPH2, DPH2L2	DPH2 homolog (S. cerevisiae)	NM_001039589, NM_001384, hCT16323.2, hCT2359106.0	204514_at	NP_001034678.1, NP_001375.2, EAX07070.1, EAX07071.1
GeneID:533	ATP6V0B	1	44440602	44443972	3370	+	1	1_A375_pNL7_minus_lncRNA::1::200	-6394	upstream	1	0	24	17	1	1_A375_pNL7_minus_lncRNA::1	24	Gene ATP6V0B	HATPL, ATP6V0B, VMA16, ATP6F	ATPase, H+ transporting, lysosomal 21kDa, V0 subunit b	NM_001039457, NM_004047, hCT16324.2, hCT1963712.1, hCT2359110.0, hCT2359111.0	200078_s_at	NP_001034546.1, NP_004038.1, EAX07066.1, EAX07067.1, EAX07068.1, EAX07069.1
GeneID:6536	SLC6A9	1	44462155	44497134	34979	-	1	2_A375_pNL97_plus_lncRNA::1::273	830	in gene	0	1	12	18	1	2_A375_pNL97_plus_lncRNA::1	18	Gene SLC6A9	GLYT1, DKFZp547A1118, SLC6A9	solute carrier family 6 (neurotransmitter transporter, glycine), member 9	NM_006934, NM_201649, NM_001024845, hCT16326.2, hCT1953759.1, hCT2333436.0, hCT2359186.0	207043_s_at	NP_008865.2, NP_964012.2, NP_001020016.1, EAX07054.1, EAX07055.1, EAX07057.1, EAX07056.1
GeneID:55929	DMAP1	1	44679125	44686351	7226	+	1	1_A375_pNL7_minus_lncRNA::1::201	-5	upstream	1	0	30	25	1	1_A375_pNL7_minus_lncRNA::1	30	Gene DMAP1	FLJ11543, DMAP1, DKFZp686L09142, SWC4, KIAA1425, DNMAP1, DNMTAP1, MEAF2, EAF2	DNA methyltransferase 1 associated protein 1	NM_019100, NM_001034023, NM_001034024, hCT16329.3, hCT1968158.1, hCT1968162.1, hCT1968165.1, hCT2359190.0, hCT2359191.0	224163_s_at	NP_061973.1, NP_001029195.1, NP_001029196.1, EAX07046.1, EAX07048.1, EAX07049.1, EAX07047.1, EAX07050.1, EAX07051.1
GeneID:79033	ERI3	1	44686742	44820939	134197	-	2	1_A375_pNL7_minus_lncRNA::1::201, 1_A375_pNL7_minus_lncRNA::1::202	141819, 27435	downstream, in gene	1	0	23.5	18.5	2	1_A375_pNL7_minus_lncRNA::1	30	Gene ERI3	MGC2683, FLJ22943, PRNPIP, PINT1, ERI3	ERI1 exoribonuclease family member 3	NM_024066, hCT16331.2, hCT2333427.0, hCT2333429.0, hCT2359196.0	208973_at	NP_076971.1, EAX07043.1, EAX07042.1, EAX07044.1, EAX07045.1
GeneID:55182	RNF220	1	44870960	45117396	246436	+	2	1_A375_pNL7_minus_lncRNA::1::203, 2_A375_pNL97_plus_lncRNA::1::274	126912, 126960	in gene, in gene	1	1	26	29	1	2_A375_pNL97_plus_lncRNA::1	29	Gene RNF220	FLJ10597, RNF220, C1orf164	ring finger protein 220	NM_018150	219988_s_at	NP_060620.2
GeneID:339541	C1orf228	1	45140394	45191263	50869	+	4	1_A375_pNL7_minus_lncRNA::1::204, 1_A375_pNL7_minus_lncRNA::1::205, 2_A375_pNL97_plus_lncRNA::1::275, 2_A375_pNL97_plus_lncRNA::1::276	47286, 56566, 47446, 56582	in gene, downstream, in gene, downstream	1	1	24	30.5	2	2_A375_pNL97_plus_lncRNA::1	34	Gene C1orf228	p40, NCRNA00082, MGC33556, C1orf228	chromosome 1 open reading frame 228	NM_001145636, hCT13275.3, hCT2359131.0	238365_s_at, 238366_at, 238367_s_at, 239844_x_at, 242520_s_at	NP_001139108.1, EAX07026.1, EAX07027.1
GeneID:26830	RNU5D	1	45196741	45196840	99	-	4	1_A375_pNL7_minus_lncRNA::1::204, 1_A375_pNL7_minus_lncRNA::1::205, 2_A375_pNL97_plus_lncRNA::1::275, 2_A375_pNL97_plus_lncRNA::1::276	9160, -120, 9000, -136	downstream, upstream, downstream, upstream	1	1	24	30.5	2	2_A375_pNL97_plus_lncRNA::1	34	Gene RNU5D	U5DS, RNU5D, U5DL	RNA, U5D small nuclear	NR_002755
GeneID:11004	KIF2C	1	45205490	45233439	27949	+	4	1_A375_pNL7_minus_lncRNA::1::205, 1_A375_pNL7_minus_lncRNA::1::206, 2_A375_pNL97_plus_lncRNA::1::276, 2_A375_pNL97_plus_lncRNA::1::277	-8530, 35598, -8514, 35614	upstream, downstream, upstream, downstream	1	1	22	29	2	2_A375_pNL97_plus_lncRNA::1	34	Gene KIF2C	KNSL6, KIF2C, MCAK	kinesin family member 2C	NM_006845, hCT1814808.3	209408_at, 211519_s_at	NP_006836.2, EAX07025.1
GeneID:6202	RPS8	1	45241246	45244412	3166	+	2	1_A375_pNL7_minus_lncRNA::1::206, 2_A375_pNL97_plus_lncRNA::1::277	-158, -142	upstream, upstream	1	1	23	24	1	2_A375_pNL97_plus_lncRNA::1	24	Gene RPS8	RPS8, S8		NM_001012, hCT2333696.0, hCT2333697.0	200858_s_at	NP_001003.1, EAX07024.1, EAX07023.1
GeneID:26811	SNORD55	1	45241537	45241610	73	+	2	1_A375_pNL7_minus_lncRNA::1::206, 2_A375_pNL97_plus_lncRNA::1::277	-449, -433	upstream, upstream	1	1	23	24	1	2_A375_pNL97_plus_lncRNA::1	24	Gene SNORD55	SNORD55, RNU39, U39, U55, RNU55, SNORD39	small nucleolar RNA, C/D box 55	NR_000015
GeneID:94161	SNORD46	1	45242164	45242261	97	+	2	1_A375_pNL7_minus_lncRNA::1::206, 2_A375_pNL97_plus_lncRNA::1::277	-1076, -1060	upstream, upstream	1	1	23	24	1	2_A375_pNL97_plus_lncRNA::1	24	Gene SNORD46	U46, RNU46, SNORD46, U40, RNU40	small nucleolar RNA, C/D box 46	NR_000024
GeneID:94162	SNORD38A	1	45243514	45243584	70	+	2	1_A375_pNL7_minus_lncRNA::1::206, 2_A375_pNL97_plus_lncRNA::1::277	-2426, -2410	upstream, upstream	1	1	23	24	1	2_A375_pNL97_plus_lncRNA::1	24	Gene SNORD38A	RNU38A, SNORD38A, U38A	small nucleolar RNA, C/D box 38A	NR_001456
GeneID:94163	SNORD38B	1	45244062	45244130	68	+	2	1_A375_pNL7_minus_lncRNA::1::206, 2_A375_pNL97_plus_lncRNA::1::277	-2974, -2958	upstream, upstream	1	1	23	24	1	2_A375_pNL97_plus_lncRNA::1	24	Gene SNORD38B	U38B, SNORD38B, RNU38B	small nucleolar RNA, C/D box 38B	NR_001457
GeneID:266675	BEST4	1	45249257	45253426	4169	-	2	1_A375_pNL7_minus_lncRNA::1::206, 2_A375_pNL97_plus_lncRNA::1::277	12338, 12322	downstream, downstream	1	1	23	24	1	2_A375_pNL97_plus_lncRNA::1	24	Gene BEST4	BEST4, VMD2L2, MGC126872	bestrophin 4	NM_153274, hCT2341150.0	1552296_at	NP_695006.1, EAX07022.1
GeneID:149478	BTBD19	1	45274154	45279801	5647	+	2	1_A375_pNL7_minus_lncRNA::1::207, 2_A375_pNL97_plus_lncRNA::1::278	11606, 11606	downstream, downstream	1	1	31	35	1	2_A375_pNL97_plus_lncRNA::1	35	Gene BTBD19	BTBD19	BTB (POZ) domain containing 19	NM_001136537	1557049_at, 238102_s_at	NP_001130009.1
GeneID:8643	PTCH2	1	45285516	45308616	23100	-	2	1_A375_pNL7_minus_lncRNA::1::207, 2_A375_pNL97_plus_lncRNA::1::278	22856, 22856	in gene, in gene	1	1	31	35	1	2_A375_pNL97_plus_lncRNA::1	35	Gene PTCH2	PTCH2, PTC2	patched homolog 2 (Drosophila)	NM_003738, NM_001166292, hCT9661.3	221292_at	NP_003729.3, NP_001159764.1, EAX07017.1
GeneID:8891	EIF2B3	1	45316194	45452361	136167	-	2	1_A375_pNL7_minus_lncRNA::1::208, 2_A375_pNL97_plus_lncRNA::1::279	9, 73	in gene, in gene	1	1	47	57	1	2_A375_pNL97_plus_lncRNA::1	57	Gene EIF2B3	EIF-2B, EIF2Bgamma, EIF2B3	eukaryotic translation initiation factor 2B, subunit 3 gamma, 58kDa	NM_020365, NM_001166588, hCT2333987.0, hCT2333988.0, hCT2359221.0, hCT2359222.0, hCT2359223.0, hCT9665.3	218488_at	NP_065098.1, NP_001160060.1, EAX07011.1, EAX07012.1, EAX07013.1, EAX07016.1, EAX07014.1, EAX07015.1
GeneID:79654	HECTD3	1	45468220	45477027	8807	-	2	1_A375_pNL7_minus_lncRNA::1::209, 2_A375_pNL97_plus_lncRNA::1::280	-733, -701	upstream, upstream	1	1	46	43	1	1_A375_pNL7_minus_lncRNA::1	46	Gene HECTD3	MGC161630, RP11-69J16.1, FLJ31983, HECTD3, FLJ21156	HECT domain containing 3	NM_024602, hCT1815098.1, hCT2333985.0	218632_at	NP_078878.3, EAX07009.1, EAX07010.1
GeneID:7389	UROD	1	45477805	45481341	3536	+	2	1_A375_pNL7_minus_lncRNA::1::209, 2_A375_pNL97_plus_lncRNA::1::280	-45, -77	upstream, upstream	1	1	46	43	1	1_A375_pNL7_minus_lncRNA::1	46	Gene UROD	PCT, UROD	uroporphyrinogen decarboxylase	NM_000374, NR_036510, hCT2359228.0, hCT8898.2	208970_s_at, 208971_at, 222074_at	NP_000365.3, EAX07008.1, EAX07007.1
GeneID:57643	ZSWIM5	1	45482074	45672250	190176	-	2	1_A375_pNL7_minus_lncRNA::1::209, 2_A375_pNL97_plus_lncRNA::1::280	194490, 194522	downstream, downstream	1	1	46	43	1	1_A375_pNL7_minus_lncRNA::1	46	Gene ZSWIM5	KIAA1511, ZSWIM5	zinc finger, SWIM-type containing 5	NM_020883	232336_at	NP_065934.1
GeneID:84842	HPDL	1	45792545	45794347	1802	+	1	2_A375_pNL97_plus_lncRNA::1::281	479	in gene	0	1	8	22	1	2_A375_pNL97_plus_lncRNA::1	22	Gene HPDL	MGC15668, HPDL, RP4-534D1.1, GLOXD1, 4-HPPD-L	4-hydroxyphenylpyruvate dioxygenase-like	NM_032756, hCT1833803.1	229332_at	NP_116145.1, EAX07002.1
GeneID:4595	MUTYH	1	45794914	45806142	11228	-	1	2_A375_pNL97_plus_lncRNA::1::281	13118	downstream	0	1	8	22	1	2_A375_pNL97_plus_lncRNA::1	22	Gene MUTYH	MYH, MGC4416, CYP2C, MUTYH	mutY homolog (E. coli)	NM_012222, NM_001048171, NM_001048172, NM_001048173, NM_001048174, NM_001128425, hCT1818872.3, hCT1966772.1, hCT2359120.0, hCT2359121.0, hCT2359122.0, hCT2359123.0, hCT2359124.0, hCT2359125.0, hCT2359126.0, hCT2359127.0, hCT2359128.0	207727_s_at	NP_036354.1, NP_001041636.1, NP_001041637.1, NP_001041638.1, NP_001041639.1, NP_001121897.1, EAX06991.1, EAX06992.1, EAX06993.1, EAX06994.1, EAX06995.1, EAX06996.1, EAX06997.1, EAX07001.1, EAX06998.1, EAX06999.1, EAX07000.1
GeneID:10420	TESK2	1	45809555	45956840	147285	-	2	1_A375_pNL7_minus_lncRNA::1::210, 2_A375_pNL97_plus_lncRNA::1::282	-8952, -9016	upstream, upstream	1	1	32	32	1	1_A375_pNL7_minus_lncRNA::1	32	Gene TESK2	TESK2		NM_007170, hCT2333975.0, hCT2333976.0, hCT2333977.0, hCT2333978.0	205486_at	NP_009101.2, EAX06989.1, EAX06986.1, EAX06987.1, EAX06988.1
GeneID:126661	CCDC163P	1	45959598	45965751	6153	-	2	1_A375_pNL7_minus_lncRNA::1::210, 2_A375_pNL97_plus_lncRNA::1::282	-41, -105	upstream, upstream	1	1	32	32	1	1_A375_pNL7_minus_lncRNA::1	32	Gene CCDC163P	C1orf231, CCDC163P	coiled-coil domain containing 163, pseudogene	NR_033296, NR_033297, NR_033298	1559003_a_at, 236900_x_at
GeneID:25974	MMACHC	1	45965856	45976739	10883	+	2	1_A375_pNL7_minus_lncRNA::1::210, 2_A375_pNL97_plus_lncRNA::1::282	-64, 0	upstream, in gene	1	1	32	32	1	1_A375_pNL7_minus_lncRNA::1	32	Gene MMACHC	DKFZp564I122, MMACHC, cblC, FLJ25671, RP11-291L19.3	methylmalonic aciduria (cobalamin deficiency) cblC type, with homocystinuria	NM_015506, hCT1818880.1	211774_s_at	NP_056321.2, EAX06983.1
GeneID:5052	PRDX1	1	45976707	45987609	10902	-	1	2_A375_pNL97_plus_lncRNA::1::283	25	in gene	0	1	17	25	1	2_A375_pNL97_plus_lncRNA::1	25	Gene PRDX1	PAGB, PRXI, PRDX1, PRX1, MSP23, TDPX2, NKEFA, PAGA, PAG	peroxiredoxin 1	NM_181696, NM_181697, NM_002574, hCT1818876.2, hCT1962879.1, hCT1962880.1, hCT1966792.1, hCT2333968.0, hCT2333971.0, hCT2359180.0, hCT2359181.0	208680_at	NP_859047.1, NP_859048.1, NP_002565.1, EAX06979.1, EAX06980.1, EAX06982.1, EAX06975.1, EAX06976.1, EAX06977.1, EAX06978.1, EAX06981.1
GeneID:4678	NASP	1	46049717	46084567	34850	+	2	1_A375_pNL7_minus_lncRNA::1::211, 2_A375_pNL97_plus_lncRNA::1::284	-117, -85	upstream, upstream	1	1	28	18	1	1_A375_pNL7_minus_lncRNA::1	28	Gene NASP	PRO1999, MGC20372, MGC2297, DKFZp547F162, FLJ31599, MGC19722, FLJ35510, NASP, FLB7527	nuclear autoantigenic sperm protein (histone-binding)	NM_002482, NM_152298, hCT1963736.1, hCT2334446.0, hCT2334448.0, hCT2334450.0, hCT2359218.0, hCT32147.3	201969_at, 201970_s_at, 242918_at	NP_002473.2, NP_689511.2, EAX06964.1, EAX06965.1, EAX06966.1, EAX06969.1, EAX06967.1, EAX06968.1
GeneID:60313	GPBP1L1	1	46092976	46152302	59326	-	3	1_A375_pNL7_minus_lncRNA::1::212, 2_A375_pNL97_plus_lncRNA::1::285, 2_A375_pNL97_plus_lncRNA::1::286	-786, 94, -1490	upstream, in gene, upstream	1	1	15	19	2	2_A375_pNL97_plus_lncRNA::1	21	Gene GPBP1L1	RP11-767N6.1, GPBP1L1, SP192	GC-rich promoter binding protein 1-like 1	NM_021639, hCT2333960.0, hCT2333961.0, hCT2333962.0, hCT2333963.0, hCT2333964.0	1569320_at, 217877_s_at, 222452_s_at	NP_067652.1, EAX06958.1, EAX06956.1, EAX06957.1, EAX06959.1, EAX06960.1
GeneID:51249	TMEM69	1	46153847	46160108	6261	+	3	1_A375_pNL7_minus_lncRNA::1::212, 2_A375_pNL97_plus_lncRNA::1::285, 2_A375_pNL97_plus_lncRNA::1::286	-759, -1639, -55	upstream, upstream, upstream	1	1	15	19	2	2_A375_pNL97_plus_lncRNA::1	21	Gene TMEM69	MGC104183, C1orf154, RP11-767N6.4, FLJ21029, TMEM69	transmembrane protein 69	NM_016486, hCT2334451.0, hCT2334452.0	223335_at	NP_057570.2, EAX06954.1, EAX06953.1
GeneID:3652	IPP	1	46159996	46216485	56489	-	4	1_A375_pNL7_minus_lncRNA::1::212, 2_A375_pNL97_plus_lncRNA::1::285, 2_A375_pNL97_plus_lncRNA::1::286, 2_A375_pNL97_plus_lncRNA::1::287	63397, 64277, 62693, 261	downstream, downstream, downstream, in gene	1	1	15.333	19	3	2_A375_pNL97_plus_lncRNA::1	21	Gene IPP	KLHL27, IPP	intracisternal A particle-promoted polypeptide	NM_005897, NM_001145349, hCT1644595.3, hCT2333956.0, hCT2333959.0	1554739_at, 1554740_a_at, 219843_at, 241393_at	NP_005888.1, NP_001138821.1, EAX06950.1, EAX06951.1, EAX06952.1
GeneID:8503	PIK3R3	1	46505812	46598708	92896	-	3	1_A375_pNL7_minus_lncRNA::1::213, 2_A375_pNL97_plus_lncRNA::1::288, 2_A375_pNL97_plus_lncRNA::1::289	180, 244, -1868	in gene, in gene, upstream	1	1	25	29	2	2_A375_pNL97_plus_lncRNA::1	42	Gene PIK3R3	FLJ41892, DKFZp686P05226, p55, PIK3R3, p55-GAMMA	phosphoinositide-3-kinase, regulatory subunit 3 (gamma)	NM_003629, NM_001114172, hCT1819329.2, hCT1961473.1, hCT2333951.0, hCT2333952.0, hCT2359213.0	202743_at, 211580_s_at	NP_003620.3, NP_001107644.1, EAX06944.1, EAX06945.1, EAX06946.1, EAX06947.1, EAX06943.1
GeneID:8438	RAD54L	1	46713367	46744145	30778	+	2	1_A375_pNL7_minus_lncRNA::1::214, 2_A375_pNL97_plus_lncRNA::1::290	-7, 9	upstream, in gene	1	1	29	36	1	2_A375_pNL97_plus_lncRNA::1	36	Gene RAD54L	hHR54, hRAD54, RAD54A, HR54, RAD54L	RAD54-like (S. cerevisiae)	NM_003579, NM_001142548, hCT13183.2, hCT2333345.0	204558_at	NP_003570.2, NP_001136020.1, EAX06929.1, EAX06930.1
GeneID:10489	LRRC41	1	46744072	46769038	24966	-	3	1_A375_pNL7_minus_lncRNA::1::215, 1_A375_pNL7_minus_lncRNA::1::216, 2_A375_pNL97_plus_lncRNA::1::291	846, -210, 1390	in gene, upstream, in gene	1	1	19.5	19.5	2	2_A375_pNL97_plus_lncRNA::1	21	Gene LRRC41	MUF1, PP7759, RP4-636H5.2, LRRC41, MGC126571, MGC126573	leucine rich repeat containing 41	NM_006369, hCT2333318.0, hCT2333320.0	1555831_s_at, 1558983_at, 201932_at, 215765_at	NP_006360.3, EAX06928.1, EAX06927.1
GeneID:7388	UQCRH	1	46769380	46782448	13068	+	3	1_A375_pNL7_minus_lncRNA::1::215, 1_A375_pNL7_minus_lncRNA::1::216, 2_A375_pNL97_plus_lncRNA::1::291	-1188, -132, -1732	upstream, upstream, upstream	1	1	19.5	19.5	2	2_A375_pNL97_plus_lncRNA::1	21	Gene UQCRH	QCR6, UQCR8, UQCRH, MGC111572	ubiquinol-cytochrome c reductase hinge protein	NM_006004, hCT13184.2, hCT1963362.1, hCT1963363.1, hCT2333348.0, hCT2333351.0	202233_s_at	NP_005995.2, EAX06924.1, EAX06922.1, EAX06923.1, EAX06925.1, EAX06926.1
GeneID:9813	KIAA0494	1	47140831	47184736	43905	-	2	1_A375_pNL7_minus_lncRNA::1::217, 2_A375_pNL97_plus_lncRNA::1::292	-128, -144	upstream, upstream	1	1	45	41	1	1_A375_pNL7_minus_lncRNA::1	45	Gene KIAA0494	KIAA0494, RP11-8J9.3	KIAA0494	NM_014774, hCT1819315.1, hCT2333304.1	1559022_at, 201775_s_at, 201776_s_at, 201777_s_at, 201778_s_at	NP_055589.1, EAX06894.1, EAX06893.1
GeneID:10158	PDZK1IP1	1	47649261	47655771	6510	-	1	2_A375_pNL97_plus_lncRNA::1::294	10779	downstream	0	1	7	20	1	2_A375_pNL97_plus_lncRNA::1	20	Gene PDZK1IP1	PDZK1IP1, RP1-18D14.5, MAP17, DD96, SPAP	PDZK1 interacting protein 1	NM_005764, hCT2344285.0	1553589_a_at, 219630_at	NP_005755.1, EAX06878.1
GeneID:6491	STIL	1	47715811	47779819	64008	-	2	1_A375_pNL7_minus_lncRNA::1::219, 2_A375_pNL97_plus_lncRNA::1::295	59, 75	in gene, in gene	1	1	20	18	1	1_A375_pNL7_minus_lncRNA::1	20	Gene STIL	SIL, STIL, MCPH7, DKFZp686O09161	SCL/TAL1 interrupting locus	NM_003035, NM_001048166, hCT11418.2, hCT2333157.0, hCT2359220.0	205339_at	NP_003026.2, NP_001041631.1, EAX06872.1, EAX06873.1, EAX06874.1
GeneID:84793	MGC12982	1	47897805	47900313	2508	-	1	2_A375_pNL97_plus_lncRNA::1::296	-3271	upstream	0	1	15	22	1	2_A375_pNL97_plus_lncRNA::1	22	Gene MGC12982		hypothetical protein MGC12982	NR_026878	224456_s_at, 224457_at
GeneID:2306	FOXD2	1	47901689	47906363	4674	+	1	2_A375_pNL97_plus_lncRNA::1::296	1895	in gene	0	1	15	22	1	2_A375_pNL97_plus_lncRNA::1	22	Gene FOXD2	FKHL17, FOXD2, FREAC-9, FREAC9	forkhead box D2	NM_004474, hCT1819195.2	207653_at	NP_004465.3, EAX06866.1
GeneID:200010	SLC5A9	1	48688357	48714316	25959	+	1	2_A375_pNL97_plus_lncRNA::1::298	-6821	upstream	0	1	10	17	1	2_A375_pNL97_plus_lncRNA::1	17	Gene SLC5A9	SGLT4, SLC5A9, MGC132517, MGC132523	solute carrier family 5 (sodium/glucose cotransporter), member 9	NM_001011547, NM_001135181, hCT1951464.2, hCT2359178.0, hCT2359179.0	1569337_at, 232378_at	NP_001011547.2, NP_001128653.1, EAX06857.1, EAX06858.1, EAX06859.1
GeneID:54558	SPATA6	1	48761044	48937876	176832	-	1	1_A375_pNL7_minus_lncRNA::1::221	404	in gene	1	0	16	11	1	1_A375_pNL7_minus_lncRNA::1	16	Gene SPATA6	SRF-1, SPATA6, SRF1, FLJ10007	spermatogenesis associated 6	NM_019073, hCT1639992.3, hCT2333120.0	220298_s_at, 220299_at, 238459_x_at	NP_061946.1, EAX06854.1, EAX06855.1
GeneID:84871	AGBL4	1	48998527	50489626	1491099	-	6	1_A375_pNL7_minus_lncRNA::1::223, 1_A375_pNL7_minus_lncRNA::1::224, 1_A375_pNL7_minus_lncRNA::1::225, 2_A375_pNL97_plus_lncRNA::1::300, 2_A375_pNL97_plus_lncRNA::1::301, 2_A375_pNL97_plus_lncRNA::1::302	1492986, 1170714, 671994, 1492954, 1404410, 1170842	downstream, in gene, in gene, downstream, in gene, in gene	1	1	21.75	22	4	2_A375_pNL97_plus_lncRNA::1	37	Gene AGBL4	AGBL4, CCP6, FLJ14442	ATP/GTP binding protein-like 4	NM_032785, hCT1819300.2	1553412_at, 1569570_at	NP_116174.3, EAX06847.1
GeneID:11124	FAF1	1	50906935	51425936	519001	-	3	1_A375_pNL7_minus_lncRNA::1::229, 2_A375_pNL97_plus_lncRNA::1::306, 2_A375_pNL97_plus_lncRNA::1::307	-16, -64, -8752	upstream, upstream, upstream	1	1	15.5	22	2	2_A375_pNL97_plus_lncRNA::1	23	Gene FAF1	UBXD12, FAF1, CGI-03, FLJ37524, hFAF1, UBXN3A, HFAF1s	Fas (TNFRSF6) associated factor 1	NM_007051, hCT2333197.0, hCT30149.3	218080_x_at, 222511_x_at, 224217_s_at, 239749_at	NP_008982.1, EAX06838.1, EAX06837.1
GeneID:1031	CDKN2C	1	51434367	51440309	5942	+	3	1_A375_pNL7_minus_lncRNA::1::229, 2_A375_pNL97_plus_lncRNA::1::306, 2_A375_pNL97_plus_lncRNA::1::307	-8415, -8367, 321	upstream, upstream, in gene	1	1	15.5	22	2	2_A375_pNL97_plus_lncRNA::1	23	Gene CDKN2C	p18, INK4C, p18-INK4C, CDKN2C	cyclin-dependent kinase inhibitor 2C (p18, inhibits CDK4)	NM_001262, NM_078626, hCT2333207.0, hCT2333209.0, hCT2333210.0, hCT31544.2	204159_at, 211792_s_at	NP_001253.1, NP_523240.1, EAX06833.1, EAX06834.1, EAX06835.1, EAX06836.1
GeneID:26994	RNF11	1	51701945	51739119	37174	+	1	1_A375_pNL7_minus_lncRNA::1::230	7	in gene	1	0	19	15	1	1_A375_pNL7_minus_lncRNA::1	19	Gene RNF11	MGC51169, RNF11, CGI-123, SID1669	ring finger protein 11	NM_014372, hCT1963408.1, hCT2333213.0	208924_at	NP_055187.1, EAX06830.1, EAX06831.1
GeneID:114883	OSBPL9	1	52082547	52254891	172344	+	2	1_A375_pNL7_minus_lncRNA::1::233, 2_A375_pNL97_plus_lncRNA::1::308	893, 112621	in gene, in gene	1	1	16.5	17	2	1_A375_pNL7_minus_lncRNA::1	22	Gene OSBPL9	OSBPL9, FLJ14629, FLJ34384, FLJ12492, MGC15035, FLJ32055, ORP9, FLJ14801	oxysterol binding protein-like 9	NM_148906, NM_024586, NM_148904, NM_148905, NM_148907, NM_148908, NM_148909, hCT1819784.3, hCT1951469.2, hCT2333339.1, hCT2333340.1, hCT2351145.0, hCT2351146.0, hCT2351147.0, hCT2351148.0, hCT2359243.0, hCT2359244.0	218047_at	NP_683704.1, NP_078862.3, NP_683702.1, NP_683703.1, NP_683705.1, NP_683706.2, NP_683707.2, EAX06810.1, EAX06811.1, EAX06812.1, EAX06813.1, EAX06814.1, EAX06815.1, EAX06816.1, EAX06817.1, EAX06818.1, EAX06819.1
GeneID:51060	TXNDC12	1	52485803	52521047	35244	-	5	1_A375_pNL7_minus_lncRNA::1::234, 1_A375_pNL7_minus_lncRNA::1::235, 2_A375_pNL97_plus_lncRNA::1::309, 2_A375_pNL97_plus_lncRNA::1::310, 2_A375_pNL97_plus_lncRNA::1::311	21911, -937, 21687, 55, -969	in gene, upstream, in gene, in gene, upstream	1	1	16	20.667	3	2_A375_pNL97_plus_lncRNA::1	21	Gene TXNDC12	TXNDC12, ERP18, PDIA16, hAG-1, AGR1, TLP19, AG1, ERP19	thioredoxin domain containing 12 (endoplasmic reticulum)	NM_015913, hCT23908.3	223017_at	NP_056997.1, EAX06800.1
GeneID:112970	KTI12	1	52497777	52499472	1695	-	2	1_A375_pNL7_minus_lncRNA::1::234, 2_A375_pNL97_plus_lncRNA::1::309	336, 112	in gene, in gene	1	1	17	21	1	2_A375_pNL97_plus_lncRNA::1	21	Gene KTI12	SBBI81, MGC20419, TOT4, RP11-91A18.3, KTI12	KTI12 homolog, chromatin associated (S. cerevisiae)	NM_138417, hCT2344288.0	225642_at	NP_612426.1, EAX06801.1
GeneID:91408	BTF3L4	1	52521857	52554090	32233	+	3	1_A375_pNL7_minus_lncRNA::1::235, 2_A375_pNL97_plus_lncRNA::1::310, 2_A375_pNL97_plus_lncRNA::1::311	127, -865, 159	in gene, upstream, in gene	1	1	15.5	20.5	2	2_A375_pNL97_plus_lncRNA::1	21	Gene BTF3L4	RP4-800M22.5, BTF3L4, MGC23908, MGC88389	basic transcription factor 3-like 4	NM_152265, NM_001136497, NR_024350, hCT2333326.0, hCT2333327.0, hCT2359093.0, hCT2359094.0, hCT2359095.0	225976_at, 226963_at	NP_689478.1, NP_001129969.1, EAX06795.1, EAX06797.1, EAX06798.1, EAX06799.1, EAX06796.1
GeneID:4998	ORC1L	1	52838501	52870143	31642	-	2	1_A375_pNL7_minus_lncRNA::1::236, 2_A375_pNL97_plus_lncRNA::1::312	431, 543	in gene, in gene	1	1	18	17	1	1_A375_pNL7_minus_lncRNA::1	18	Gene ORC1L	HSORC1, PARC1, ORC1, ORC1L	origin recognition complex, subunit 1-like (S. cerevisiae)	NM_001190818, NM_001190819, NM_004153, hCT2359208.0, hCT23665.3	205085_at	NP_001177747.1, NP_001177748.1, NP_004144.2, EAX06783.1, EAX06784.1
GeneID:84950	PRPF38A	1	52870219	52883992	13773	+	2	1_A375_pNL7_minus_lncRNA::1::236, 2_A375_pNL97_plus_lncRNA::1::312	-507, -619	upstream, upstream	1	1	18	17	1	1_A375_pNL7_minus_lncRNA::1	18	Gene PRPF38A	MGC3320, RP5-965L7.1, FLJ14936, PRPF38A, Prp38	PRP38 pre-mRNA processing factor 38 (yeast) domain containing A	NM_032864, hCT1968037.1, hCT23909.3	1553709_a_at, 223230_at	NP_116253.2, EAX06781.1, EAX06782.1
GeneID:6342	SCP2	1	53392901	53517289	124388	+	2	1_A375_pNL7_minus_lncRNA::1::237, 2_A375_pNL97_plus_lncRNA::1::313	87643, 87691	in gene, in gene	1	1	19	22	1	2_A375_pNL97_plus_lncRNA::1	22	Gene SCP2	NLTP, DKFZp686D11188, SCPX, SCP-CHI, DKFZp686C12188, SCP2, NSL-TP	sterol carrier protein 2	NM_001007098, NM_001007099, NM_001007100, NM_001007250, NM_002979, NM_001193599, NM_001193600, NM_001193617, hCT2333901.0, hCT2333903.0, hCT24596.3	201339_s_at, 211733_x_at	NP_001007099.1, NP_001007100.1, NP_002970.2, NP_001007101.1, NP_001007251.1, NP_001180528.1, NP_001180529.1, NP_001180546.1, EAX06760.1, EAX06761.1, EAX06762.1
GeneID:1376	CPT2	1	53662101	53679869	17768	+	3	1_A375_pNL7_minus_lncRNA::1::238, 2_A375_pNL97_plus_lncRNA::1::314, 2_A375_pNL97_plus_lncRNA::1::315	24043, 635, 24043	downstream, in gene, downstream	1	1	13.5	19	2	2_A375_pNL97_plus_lncRNA::1	22	Gene CPT2	CPTASE, CPT2, CPT1	carnitine palmitoyltransferase 2	NM_000098, hCT23664.2	204263_s_at, 204264_at	NP_000089.1, EAX06753.1
GeneID:54987	C1orf123	1	53679771	53686289	6518	-	2	1_A375_pNL7_minus_lncRNA::1::238, 2_A375_pNL97_plus_lncRNA::1::315	145, 145	in gene, in gene	1	1	19	22	1	2_A375_pNL97_plus_lncRNA::1	22	Gene C1orf123	C1orf123, FLJ20580	chromosome 1 open reading frame 123	NM_017887, hCT1958388.1, hCT1968038.1, hCT2359105.0, hCT24588.2	203197_s_at	NP_060357.1, EAX06749.1, EAX06750.1, EAX06751.1, EAX06752.1
GeneID:4116	MAGOH	1	53692564	53704207	11643	-	4	1_A375_pNL7_minus_lncRNA::1::238, 1_A375_pNL7_minus_lncRNA::1::239, 2_A375_pNL97_plus_lncRNA::1::315, 2_A375_pNL97_plus_lncRNA::1::316	18063, -49, 18063, -6	downstream, upstream, downstream, upstream	1	1	17	24.5	2	2_A375_pNL97_plus_lncRNA::1	27	Gene MAGOH	MAGOHA, MAGOH1, MAGOH	mago-nashi homolog, proliferation-associated (Drosophila)	NM_002370, hCT1958389.1, hCT24590.2	210092_at, 210093_s_at	NP_002361.1, EAX06747.1, EAX06748.1
GeneID:100507564	LOC100507564	1	53704282	53708790	4508	+	2	1_A375_pNL7_minus_lncRNA::1::239, 2_A375_pNL97_plus_lncRNA::1::316	-26, -69	upstream, upstream	1	1	15	27	1	2_A375_pNL97_plus_lncRNA::1	27	Gene LOC100507564		hypothetical LOC100507564	XR_110511
GeneID:7804	LRP8	1	53711212	53793821	82609	-	3	1_A375_pNL7_minus_lncRNA::1::239, 2_A375_pNL97_plus_lncRNA::1::316, 2_A375_pNL97_plus_lncRNA::1::317	89565, 89608, 1661	downstream, downstream, in gene	1	1	16.5	24	2	2_A375_pNL97_plus_lncRNA::1	27	Gene LRP8	LRP8, APOER2, MCI1, HSZ75190	low density lipoprotein receptor-related protein 8, apolipoprotein e receptor	NM_017522, NM_004631, NM_001018054, NM_033300, hCT1951474.1, hCT2333365.0, hCT2333367.0, hCT2359107.0, hCT2359108.0, hCT24589.3	205282_at, 208433_s_at	NP_059992.3, NP_004622.2, NP_001018064.1, NP_150643.2, EAX06744.1, EAX06745.1, EAX06740.1, EAX06741.1, EAX06742.1, EAX06743.1
GeneID:55706	TMEM48	1	54231133	54304225	73092	-	2	1_A375_pNL7_minus_lncRNA::1::240, 2_A375_pNL97_plus_lncRNA::1::318	97, 97	in gene, in gene	1	1	50	78	1	2_A375_pNL97_plus_lncRNA::1	78	Gene TMEM48	FLJ12556, FLJ10407, NET3, TMEM48, NDC1, FLJ34120	transmembrane protein 48	NR_033142, NM_018087, NM_001168551, hCT1972688.1, hCT2359189.0, hCT24896.4	218073_s_at, 234672_s_at	NP_060557.3, NP_001162023.1, EAX06731.1, EAX06732.1, EAX06733.1
GeneID:54432	YIPF1	1	54317406	54355453	38047	-	2	1_A375_pNL7_minus_lncRNA::1::241, 2_A375_pNL97_plus_lncRNA::1::319	-99, -67	upstream, upstream	1	1	48	56	1	2_A375_pNL97_plus_lncRNA::1	56	Gene YIPF1	YIPF1, FinGER1, DJ167A19.1	Yip1 domain family, member 1	NM_018982, hCT1951476.1, hCT1955450.1, hCT1955451.1, hCT24898.3	214733_s_at	NP_061855.1, EAX06730.1, EAX06727.1, EAX06728.1, EAX06729.1
GeneID:1733	DIO1	1	54359861	54376759	16898	+	2	1_A375_pNL7_minus_lncRNA::1::241, 2_A375_pNL97_plus_lncRNA::1::319	-4309, -4341	upstream, upstream	1	1	48	56	1	2_A375_pNL97_plus_lncRNA::1	56	Gene DIO1	MGC130050, 5DI, TXDI1, DIO1, MGC130051	deiodinase, iodothyronine, type I	NM_000792, NM_001039715, NM_213593, NM_001039716, hCT1829566.2, hCT1958349.1, hCT2334255.0, hCT2359057.0, hCT2359058.0, hCT2359059.0, hCT2359060.0	206457_s_at	NP_000783.2, NP_001034804.1, NP_998758.1, NP_001034805.1, EAX06721.1, EAX06725.1, EAX06720.1, EAX06722.1, EAX06723.1, EAX06724.1, EAX06726.1
GeneID:9528	TMEM59	1	54497349	54519111	21762	-	2	1_A375_pNL7_minus_lncRNA::1::242, 2_A375_pNL97_plus_lncRNA::1::320	-121, 210	upstream, in gene	1	1	22	20	1	1_A375_pNL7_minus_lncRNA::1	22	Gene TMEM59	HSPC001, FLJ42977, C1orf8, TMEM59	transmembrane protein 59	NM_004872, hCT1961870.1, hCT1961871.1, hCT1961873.1, hCT1961874.1, hCT1961875.1, hCT2334222.0, hCT2359185.0, hCT24892.3	200620_at, 241018_at	NP_004863.2, EAX06704.1, EAX06705.1, EAX06706.1, EAX06708.1, EAX06711.1, EAX06707.1, EAX06709.1, EAX06710.1
GeneID:127428	C1orf83	1	54519274	54565416	46142	+	2	1_A375_pNL7_minus_lncRNA::1::242, 2_A375_pNL97_plus_lncRNA::1::320	-42, -373	upstream, upstream	1	1	22	20	1	1_A375_pNL7_minus_lncRNA::1	22	Gene C1orf83	FLJ32112, C1orf83, FLJ39169, RP4-758J24.3, TCEANC2	chromosome 1 open reading frame 83	NM_153035, hCT24900.3	1562470_at, 238737_at	NP_694580.1, EAX06703.1
GeneID:606495	CYB5RL	1	54638009	54665746	27737	-	1	2_A375_pNL97_plus_lncRNA::1::321	-398	upstream	0	1	12	20	1	2_A375_pNL97_plus_lncRNA::1	20	Gene CYB5RL	CYB5RL, FLJ16295	cytochrome b5 reductase-like	NM_001031672	229605_at, 235991_at, 235992_s_at	NP_001026842.2
GeneID:51253	MRPL37	1	54665840	54684056	18216	+	1	2_A375_pNL97_plus_lncRNA::1::321	304	in gene	0	1	12	20	1	2_A375_pNL97_plus_lncRNA::1	20	Gene MRPL37	MRPL37, L37mt, MRP-L37, MRPL2, MRP-L2, MGC878, RPML2	mitochondrial ribosomal protein L37	NM_016491, hCT1956283.1, hCT1956284.1, hCT1956285.1, hCT2334241.0, hCT24894.3	222993_at	NP_057575.2, EAX06694.1, EAX06695.1, EAX06696.1, EAX06697.1, EAX06698.1
GeneID:23648	SSBP3	1	54692195	54872092	179897	-	1	2_A375_pNL97_plus_lncRNA::1::322	41212	in gene	0	1	13	13	1	2_A375_pNL97_plus_lncRNA::1	13	Gene SSBP3	SSBP3, FLJ10355, SSDP, SSDP1, CSDP	single stranded DNA binding protein 3	NM_018070, NM_145716, NM_001009955, hCT2334205.0, hCT2334206.0, hCT2334208.0, hCT2334209.0, hCT2334210.0, hCT2334211.0	222482_at	NP_060540.2, NP_663768.1, NP_001009955.1, EAX06688.1, EAX06689.1, EAX06692.1, EAX06690.1, EAX06691.1, EAX06693.1
GeneID:374977	C1orf175	1	55107427	55175939	68512	+	1	2_A375_pNL97_plus_lncRNA::1::323	74077	downstream	0	1	14	25	1	2_A375_pNL97_plus_lncRNA::1	25	Gene C1orf175	DKFZp686L2332, HEATR8, FLJ46354, C1orf175, DKFZp781B0622, DKFZp434K085, FLJ45063	HEAT repeat containing 8	NM_001039464, NR_026782	214147_at	NP_001034553.2
GeneID:7268	TTC4	1	55181495	55208330	26835	+	1	2_A375_pNL97_plus_lncRNA::1::323	9	in gene	0	1	14	25	1	2_A375_pNL97_plus_lncRNA::1	25	Gene TTC4	TTC4, FLJ41930, MGC5097, DKFZp781B0622	tetratricopeptide repeat domain 4	NM_004623, hCT1956282.2, hCT1968036.1, hCT1972665.1, hCT2359239.0, hCT23662.3	218442_at	NP_004614.3, EAX06673.1, EAX06670.1, EAX06671.1, EAX06672.1, EAX06674.1
GeneID:55001	TTC22	1	55246752	55266941	20189	-	1	2_A375_pNL97_plus_lncRNA::1::324	-2595	upstream	0	1	15	15	1	2_A375_pNL97_plus_lncRNA::1	15	Gene TTC22	TTC22, FLJ20619	tetratricopeptide repeat domain 22	NM_017904, NM_001114108, hCT1958387.1, hCT24220.2	215106_at, 215107_s_at, 220309_at	NP_060374.2, NP_001107580.1, EAX06667.1, EAX06668.1
GeneID:163747	C1orf177	1	55271736	55307937	36201	+	1	2_A375_pNL97_plus_lncRNA::1::324	-2200	upstream	0	1	15	15	1	2_A375_pNL97_plus_lncRNA::1	15	Gene C1orf177	C1orf177, FLJ40201	chromosome 1 open reading frame 177	NM_152607, NM_001110533, hCT1650450.2, hCT2349541.0	1557016_a_at	NP_689820.2, NP_001104003.1, EAX06665.1, EAX06666.1
GeneID:23358	USP24	1	55532032	55681039	149007	-	1	2_A375_pNL97_plus_lncRNA::1::325	-129	upstream	0	1	14	21	1	2_A375_pNL97_plus_lncRNA::1	21	Gene USP24	USP24, FLJ31309, KIAA1057	ubiquitin specific peptidase 24	NM_015306	212381_at, 212388_at, 230004_at	NP_056121.2
GeneID:100507634	LOC100507634	1	55681080	55682795	1715	+	1	2_A375_pNL97_plus_lncRNA::1::325	88	in gene	0	1	14	21	1	2_A375_pNL97_plus_lncRNA::1	21	Gene LOC100507634		hypothetical LOC100507634	XR_112073, XR_110513, XR_113330
GeneID:5563	PRKAA2	1	57110990	57181008	70018	+	1	2_A375_pNL97_plus_lncRNA::1::328	31602	in gene	0	1	15	22	1	2_A375_pNL97_plus_lncRNA::1	22	Gene PRKAA2	AMPK2, AMPK, PRKAA, PRKAA2	protein kinase, AMP-activated, alpha 2 catalytic subunit	NM_006252, hCT13256.2	207709_at, 240349_at	NP_006243.2, EAX06650.1
GeneID:115209	OMA1	1	58946391	59012446	66055	-	1	2_A375_pNL97_plus_lncRNA::1::329	-98	upstream	0	1	19	23	1	2_A375_pNL97_plus_lncRNA::1	23	Gene OMA1	OMA1, MPRP-1, YKR087C, ZMPOMA1, DAB1, 2010001O09Rik, FLJ33782	OMA1 homolog, zinc metallopeptidase (S. cerevisiae)	NM_145243, hCT14324.3, hCT1955447.2, hCT1972650.1, hCT2336111.0	226019_at	NP_660286.1, EAX06631.1, EAX06632.1, EAX06633.1, EAX06634.1
GeneID:3725	JUN	1	59246463	59249785	3322	-	3	1_A375_pNL7_minus_lncRNA::1::246, 1_A375_pNL7_minus_lncRNA::1::247, 2_A375_pNL97_plus_lncRNA::1::333	2137, 217, -455	in gene, in gene, upstream	1	1	18	17.5	2	2_A375_pNL97_plus_lncRNA::1	20	Gene JUN	AP-1, AP1, c-Jun, JUN	jun oncogene	NM_002228, hCT1819109.1	201464_x_at, 201465_s_at, 201466_s_at, 213281_at	NP_002219.1, EAX06628.1
GeneID:100131060	LOC100131060	1	59250823	59365384	114561	+	5	1_A375_pNL7_minus_lncRNA::1::246, 1_A375_pNL7_minus_lncRNA::1::247, 1_A375_pNL7_minus_lncRNA::1::248, 2_A375_pNL97_plus_lncRNA::1::333, 2_A375_pNL97_plus_lncRNA::1::334	-3175, -1255, 64089, -583, 63769	upstream, upstream, in gene, upstream, in gene	1	1	17	20	3	2_A375_pNL97_plus_lncRNA::1	25	Gene LOC100131060		hypothetical LOC100131060	NR_034014, NR_034015
GeneID:729467	LOC729467	1	59597608	59612479	14871	-	1	2_A375_pNL97_plus_lncRNA::1::335	-4609	upstream	0	1	16	16	1	2_A375_pNL97_plus_lncRNA::1	16	Gene LOC729467	HSD52	hypothetical LOC729467	NR_027120
GeneID:55277	FGGY	1	59762625	60228402	465777	+	6	1_A375_pNL7_minus_lncRNA::1::249, 2_A375_pNL97_plus_lncRNA::1::336, 1_A375_pNL7_minus_lncRNA::1::250, 1_A375_pNL7_minus_lncRNA::1::251, 2_A375_pNL97_plus_lncRNA::1::337, 2_A375_pNL97_plus_lncRNA::1::338	158079, 180463, 382015, 434047, 372991, 434047	in gene, in gene, in gene, in gene, in gene, in gene	1	1	15.8	17.8	5	1_A375_pNL7_minus_lncRNA::1	25	Gene FGGY	FGGY, FLJ10986	FGGY carbohydrate kinase domain containing	NM_018291, NM_001113411, hCT1955444.1, hCT1955445.1, hCT2332921.0, hCT2332923.0, hCT2332925.0, hCT2332926.0	219718_at, 232380_at	NP_060761.3, NP_001106882.1, EAX06619.1, EAX06620.1, EAX06622.1, EAX06624.1, EAX06621.1, EAX06623.1
GeneID:83941	TM2D1	1	62146719	62191095	44376	-	2	1_A375_pNL7_minus_lncRNA::1::252, 2_A375_pNL97_plus_lncRNA::1::339	311, 327	in gene, in gene	1	1	32	30	1	1_A375_pNL7_minus_lncRNA::1	32	Gene TM2D1	BBP, TM2D1	TM2 domain containing 1	NM_032027, hCT1819834.1, hCT1969316.0, hCT2333009.0	211703_s_at, 212963_at, 213882_at, 213883_s_at	NP_114416.1, EAX06599.1, EAX06597.1, EAX06598.1
GeneID:10207	INADL	1	62208149	62629592	421443	+	1	2_A375_pNL97_plus_lncRNA::1::340	250955	in gene	0	1	8	23	1	2_A375_pNL97_plus_lncRNA::1	23	Gene INADL	INADL, FLJ26982, PATJ, hINADL, Cipp	InaD-like (Drosophila)	NM_176877, hCT1951994.2, hCT2334414.1, hCT2334417.1, hCT2334418.1	214493_s_at, 214705_at, 223681_s_at, 232041_at, 239173_at	NP_795352.2, EAX06596.1, EAX06593.1, EAX06594.1, EAX06595.1
GeneID:7398	USP1	1	62901975	62917475	15500	+	1	2_A375_pNL97_plus_lncRNA::1::341	745	in gene	0	1	18	19	1	2_A375_pNL97_plus_lncRNA::1	19	Gene USP1	UBP, USP1	ubiquitin specific peptidase 1	NM_003368, NM_001017415, NM_001017416, hCT1815474.1, hCT2333078.0	202412_s_at, 202413_s_at	NP_003359.3, NP_001017415.1, NP_001017416.1, EAX06585.1, EAX06586.1
GeneID:85440	DOCK7	1	62920397	63153969	233572	-	1	2_A375_pNL97_plus_lncRNA::1::342	-431	upstream	0	1	9	16	1	2_A375_pNL97_plus_lncRNA::1	16	Gene DOCK7	ZIR2, KIAA1771, DOCK7	dedicator of cytokinesis 7	NM_033407	225384_at, 237470_at	NP_212132.2
GeneID:29929	ALG6	1	63833261	63904233	70972	+	1	2_A375_pNL97_plus_lncRNA::1::343	147	in gene	0	1	11	22	1	2_A375_pNL97_plus_lncRNA::1	22	Gene ALG6	CDG1C, ALG6		NM_013339, hCT1640685.3, hCT1959431.2, hCT1959432.2, hCT1959433.2	219649_at	NP_037471.2, EAX06571.1, EAX06572.1, EAX06573.1, EAX06574.1
GeneID:23421	ITGB3BP	1	63906462	63988835	82373	-	2	1_A375_pNL7_minus_lncRNA::1::253, 2_A375_pNL97_plus_lncRNA::1::344	-157, -141	upstream, upstream	1	1	39	42	1	2_A375_pNL97_plus_lncRNA::1	42	Gene ITGB3BP	CENPR, HSU37139, NRIF3, TAP20, CENP-R, ITGB3BP	integrin beta 3 binding protein (beta3-endonexin)	NM_014288, hCT13270.2, hCT1953050.1, hCT1953051.1, hCT1953052.1, hCT1953053.1, hCT2332959.0, hCT2332961.0	205176_s_at	NP_055103.3, EAX06565.1, EAX06561.1, EAX06562.1, EAX06563.1, EAX06566.1, EAX06564.1, EAX06567.1
GeneID:84455	EFCAB7	1	63989013	64038364	49351	+	2	1_A375_pNL7_minus_lncRNA::1::253, 2_A375_pNL97_plus_lncRNA::1::344	-21, -37	upstream, upstream	1	1	39	42	1	2_A375_pNL97_plus_lncRNA::1	42	Gene EFCAB7	EFCAB7, RP4-534K7.1, DKFZp666D225, KIAA1799	EF-hand calcium binding domain 7	NM_032437, hCT14559.3, hCT2333109.0, hCT2359154.0	226800_at	NP_115813.2, EAX06568.1, EAX06569.1, EAX06570.1
GeneID:5236	PGM1	1	64058947	64125916	66969	+	3	1_A375_pNL7_minus_lncRNA::1::254, 1_A375_pNL7_minus_lncRNA::1::255, 2_A375_pNL97_plus_lncRNA::1::345	237, 69805, 109	in gene, downstream, in gene	1	1	17.5	18	2	2_A375_pNL97_plus_lncRNA::1	22	Gene PGM1	GSD14, PGM1	phosphoglucomutase 1	NM_002633, NM_001172818, NM_001172819, hCT14555.2, hCT2333115.0	201968_s_at	NP_002624.2, NP_001166289.1, NP_001166290.1, EAX06559.1, EAX06560.1
GeneID:4919	ROR1	1	64239690	64644707	405017	+	5	1_A375_pNL7_minus_lncRNA::1::256, 1_A375_pNL7_minus_lncRNA::1::257, 2_A375_pNL97_plus_lncRNA::1::346, 2_A375_pNL97_plus_lncRNA::1::347, 2_A375_pNL97_plus_lncRNA::1::348	195526, 270150, 195414, 303542, 359350	in gene, in gene, in gene, in gene, in gene	1	1	16.5	17.5	4	2_A375_pNL97_plus_lncRNA::1	21	Gene ROR1	MGC99659, dJ537F10.1, NTRKR1, ROR1	receptor tyrosine kinase-like orphan receptor 1	NM_001083592, NM_005012, hCT1955442.1, hCT2359062.0, hCT2359063.0	205805_s_at, 211057_at	NP_001077061.1, NP_005003.2, EAX06555.1, EAX06556.1, EAX06557.1
GeneID:57685	CACHD1	1	64936476	65158741	222265	+	1	2_A375_pNL97_plus_lncRNA::1::349	-812	upstream	0	1	12	14	1	2_A375_pNL97_plus_lncRNA::1	14	Gene CACHD1	CACHD1, KIAA1573, RP4-655E10.1	cache domain containing 1	NM_020925, hCT15341.3	225627_s_at, 234888_at	NP_065976.2, EAX06551.1
GeneID:55225	RAVER2	1	65210778	65298915	88137	+	1	1_A375_pNL7_minus_lncRNA::1::258	342	in gene	1	0	15	9	1	1_A375_pNL7_minus_lncRNA::1	15	Gene RAVER2	KIAA1579, DKFZp762D1011, RAVER2, FLJ10770	ribonucleoprotein, PTB-binding 2	NM_018211, hCT14091.3, hCT2333660.0	220680_at, 231851_at	NP_060681.2, EAX06549.1, EAX06550.1
GeneID:406893	MIR101-1	1	65524117	65524191	74	-	1	2_A375_pNL97_plus_lncRNA::1::350	-9457	upstream	0	1	11	17	1	2_A375_pNL97_plus_lncRNA::1	17	Gene MIR101-1	MIRN101-1, MIR101-1	microRNA 101-1	NR_029516
GeneID:205	AK3L1	1	65613232	65697828	84596	+	1	2_A375_pNL97_plus_lncRNA::1::351	27152	in gene	0	1	9	20	1	2_A375_pNL97_plus_lncRNA::1	20	Gene AK3L1	AK3, MGC166959, AK4, AK3L2, AK3L1	adenylate kinase 3-like 1	NM_001005353, NM_013410, NM_203464	204348_s_at, 225342_at	NP_001005353.1, NP_037542.1, NP_982289.1
GeneID:9829	DNAJC6	1	65730430	65881552	151122	+	4	1_A375_pNL7_minus_lncRNA::1::259, 1_A375_pNL7_minus_lncRNA::1::260, 2_A375_pNL97_plus_lncRNA::1::352, 2_A375_pNL97_plus_lncRNA::1::353	-62, 45186, -30, 45234	upstream, in gene, upstream, in gene	1	1	24	21.5	2	1_A375_pNL7_minus_lncRNA::1	30	Gene DNAJC6	KIAA0473, MGC48436, MGC129914, DJC6, MGC129915, DNAJC6	DnaJ (Hsp40) homolog, subfamily C, member 6	NM_014787, hCT11248.3, hCT2333677.0, hCT2333678.0, hCT2333679.0, hCT2359250.0	204720_s_at, 204721_s_at	NP_055602.1, EAX06533.1, EAX06534.1, EAX06535.1, EAX06536.1, EAX06537.1
GeneID:100505510	LOC100505510	1	65764286	65765746	1460	+	2	1_A375_pNL7_minus_lncRNA::1::260, 2_A375_pNL97_plus_lncRNA::1::353	11330, 11378	downstream, downstream	1	1	30	24	1	1_A375_pNL7_minus_lncRNA::1	30	Gene LOC100505510		hypothetical protein LOC100505510	XM_003118976		XP_003119024.1
GeneID:3953	LEPR	1	65886248	66103176	216928	+	2	1_A375_pNL7_minus_lncRNA::1::261, 2_A375_pNL97_plus_lncRNA::1::354	38680, 38787	in gene, in gene	1	1	17	17	1	2_A375_pNL97_plus_lncRNA::1	17	Gene LEPR	OBR, LEPR, DKFZp686B1731, CD295	leptin receptor	NM_002303, NM_001003680, NM_001003679	202377_at	NP_002294.2, NP_001003680.1, NP_001003679.1
GeneID:5142	PDE4B	1	66258193	66840262	582069	+	5	1_A375_pNL7_minus_lncRNA::1::262, 1_A375_pNL7_minus_lncRNA::1::263, 1_A375_pNL7_minus_lncRNA::1::264, 2_A375_pNL97_plus_lncRNA::1::355, 2_A375_pNL97_plus_lncRNA::1::356	230639, 469903, 478831, 230607, 469967	in gene, in gene, in gene, in gene, in gene	1	1	20.667	16.667	3	1_A375_pNL7_minus_lncRNA::1	23	Gene PDE4B	PDE4B5, PDEIVB, MGC126529, PDE4B, DKFZp686F2182, DPDE4	phosphodiesterase 4B, cAMP-specific	NM_002600, NM_001037339, NM_001037340, NM_001037341, hCT1951996.1, hCT2333029.0	203708_at, 211302_s_at, 215671_at	NP_002591.2, NP_001032416.1, NP_001032417.1, NP_001032418.1, EAX06524.1, EAX06525.1
GeneID:79819	WDR78	1	67278568	67390570	112002	-	1	2_A375_pNL97_plus_lncRNA::1::358	-246	upstream	0	1	15	22	1	2_A375_pNL97_plus_lncRNA::1	22	Gene WDR78	WDR78, FLJ23129, RP11-342H21.1	WD repeat domain 78	NM_207014, NM_024763, hCT13951.4, hCT1963743.1, hCT1963744.1	1554140_at, 1554141_s_at, 1559576_at, 220769_s_at, 229816_at	NP_996897.2, NP_079039.4, EAX06513.1, EAX06514.1, EAX06515.1
GeneID:57708	MIER1	1	67390578	67454302	63724	+	1	2_A375_pNL97_plus_lncRNA::1::358	238	in gene	0	1	15	22	1	2_A375_pNL97_plus_lncRNA::1	22	Gene MIER1	KIAA1610, DKFZp781G0451, hMI-ER1, RP5-944N15.1, MIER1, ER1, MGC131940, MGC150641, MI-ER1, MGC150640	mesoderm induction early response 1 homolog (Xenopus laevis)	NM_020948, NM_001077700, NM_001077701, NM_001077702, NM_001077703, NM_001077704, NM_001146110, NM_001146112, NM_001146113, NM_001146111, hCT1951995.2, hCT1972630.2, hCT2349255.0, hCT2349256.0, hCT2349257.0, hCT2349258.0, hCT2359071.0, hCT2359072.0	1555105_a_at, 225475_at, 240227_at	NP_065999.2, NP_001071168.2, NP_001071169.1, NP_001071172.1, NP_001071170.2, NP_001071171.2, NP_001139582.1, NP_001139584.1, NP_001139585.1, NP_001139583.1, EAX06505.1, EAX06506.1, EAX06507.1, EAX06508.1, EAX06509.1, EAX06510.1, EAX06511.1, EAX06512.1
GeneID:23169	SLC35D1	1	67465015	67520080	55065	-	1	1_A375_pNL7_minus_lncRNA::1::265	293	in gene	1	0	17	13	1	1_A375_pNL7_minus_lncRNA::1	17	Gene SLC35D1	KIAA0260, SLC35D1, UGTREL7, MGC138236	solute carrier family 35 (UDP-glucuronic acid/UDP-N-acetylgalactosamine dual transporter), member D1	NM_015139, hCT14234.3	209711_at, 209712_at, 209713_s_at	NP_055954.1, EAX06504.1
GeneID:3595	IL12RB2	1	67773047	67862583	89536	+	1	1_A375_pNL7_minus_lncRNA::1::266	92633	downstream	1	0	22	16	1	1_A375_pNL7_minus_lncRNA::1	22	Gene IL12RB2	IL12RB2		NM_001559, hCT14231.2, hCT1972662.1	206999_at	NP_001550.1, EAX06499.1, EAX06500.1
GeneID:26135	SERBP1	1	67873493	67896123	22630	-	3	1_A375_pNL7_minus_lncRNA::1::266, 1_A375_pNL7_minus_lncRNA::1::267, 2_A375_pNL97_plus_lncRNA::1::359	30443, -69, -26	downstream, upstream, upstream	1	1	24.5	15.5	2	1_A375_pNL7_minus_lncRNA::1	27	Gene SERBP1	SERBP1, HABP4L, DKFZp564M2423, PAI-RBP1, PAIRBP1, CHD3IP, FLJ90489, CGI-55	SERPINE1 mRNA binding protein 1	NM_001018067, NM_001018068, NM_001018069, NM_015640, hCT2334018.0, hCT2334019.0, hCT2334020.0, hCT2334021.0, hCT2334022.0, hCT2334023.0, hCT2334024.0, hCT2334025.0, hCT2334026.0	209669_s_at, 210076_x_at, 210466_s_at, 217724_at, 217725_x_at, 227369_at, 228129_at	NP_001018077.1, NP_001018078.1, NP_001018079.1, NP_056455.3, EAX06489.1, EAX06494.1, EAX06490.1, EAX06491.1, EAX06492.1, EAX06493.1, EAX06495.1, EAX06496.1, EAX06497.1
GeneID:55970	GNG12	1	68167149	68299155	132006	-	2	2_A375_pNL97_plus_lncRNA::1::360, 2_A375_pNL97_plus_lncRNA::1::361	579, -269	in gene, upstream	0	1	12	16	2	2_A375_pNL97_plus_lncRNA::1	16	Gene GNG12	FLJ34695, FLJ31352, GNG12	guanine nucleotide binding protein (G protein), gamma 12	NM_018841, hCT1641053.3, hCT2334015.0, hCT2334017.0	1555240_s_at, 212294_at, 222834_s_at	NP_061329.3, EAX06484.1, EAX06485.1, EAX06486.1
GeneID:100289178	LOC100289178	1	68297986	68668670	370684	+	5	1_A375_pNL7_minus_lncRNA::1::268, 1_A375_pNL7_minus_lncRNA::1::269, 2_A375_pNL97_plus_lncRNA::1::360, 2_A375_pNL97_plus_lncRNA::1::361, 2_A375_pNL97_plus_lncRNA::1::362	56222, 280798, 590, 1438, 56158	in gene, in gene, in gene, in gene, in gene	1	1	19	19.25	4	1_A375_pNL7_minus_lncRNA::1	32	Gene LOC100289178		hypothetical protein LOC100289178	XM_002342111, XM_002346368		XP_002342152.1, XP_002346409.1
GeneID:79971	GPR177	1	68564142	68698284	134142	-	1	1_A375_pNL7_minus_lncRNA::1::269	119500	in gene	1	0	20	19	1	1_A375_pNL7_minus_lncRNA::1	20	Gene GPR177	MGC131760, EVI, MGC14878, C1orf139, FLJ23091, GPR177, MRP, DKFZp686I0788, WLS	G protein-coupled receptor 177	NM_001002292, NM_024911, NM_001193334, hCT1951997.1, hCT1972631.1, hCT2359073.0	221958_s_at, 228949_at, 228950_s_at	NP_001002292.3, NP_079187.3, NP_001180263.1, EAX06479.1, EAX06480.1, EAX06481.1
GeneID:55635	DEPDC1	1	68939835	68962799	22964	-	1	2_A375_pNL97_plus_lncRNA::1::365	79	in gene	0	1	14	23	1	2_A375_pNL97_plus_lncRNA::1	23	Gene DEPDC1	DEPDC1-V2, DEP.8, DEPDC1, SDP35, DEPDC1A, FLJ20354	DEP domain containing 1	NM_017779, NM_001114120, hCT13831.3, hCT1951999.1, hCT1972642.1, hCT1972643.1, hCT2332814.0, hCT2332816.0, hCT2332817.0	222958_s_at, 232278_s_at	NP_060249.2, NP_001107592.1, EAX06471.1, EAX06473.1, EAX06474.1, EAX06476.1, EAX06472.1, EAX06475.1, EAX06477.1
GeneID:57554	LRRC7	1	70225858	70589171	363313	+	1	1_A375_pNL7_minus_lncRNA::1::271	278014	in gene	1	0	24	20	1	1_A375_pNL7_minus_lncRNA::1	24	Gene LRRC7	LRRC7, KIAA1365, MGC144918, DKFZp686I1147	leucine rich repeat containing 7	NM_020794, hCT1951998.1, hCT2332740.0, hCT2332741.0, hCT2332742.0, hCT2332743.0	1552666_a_at, 233499_at, 242050_at	NP_065845.1, EAX06461.1, EAX06462.1, EAX06463.1, EAX06464.1, EAX06465.1
GeneID:55631	LRRC40	1	70610485	70671361	60876	-	1	2_A375_pNL97_plus_lncRNA::1::367	65	in gene	0	1	20	22	1	2_A375_pNL97_plus_lncRNA::1	22	Gene LRRC40	FLJ20331, LRRC40, RP4-677H15.1, dJ677H15.1	leucine rich repeat containing 40	NM_017768, hCT13938.3	1566449_at, 215063_x_at, 218577_at	NP_060238.3, EAX06460.1
GeneID:9295	SFRS11	1	70671365	70717703	46338	+	2	2_A375_pNL97_plus_lncRNA::1::367, 2_A375_pNL97_plus_lncRNA::1::368	-69, 15739	upstream, in gene	0	1	16	20	2	2_A375_pNL97_plus_lncRNA::1	22	Gene SFRS11	FLJ18226, DKFZp686M13204, SFRS11, dJ677H15.2, NET2, p54, SRSF11	serine/arginine-rich splicing factor 11	NM_001190987, NM_004768, hCT13935.4, hCT2359167.0	200685_at, 200686_s_at, 213742_at, 236948_x_at, 237746_at	NP_001177916.1, NP_004759.1, EAX06458.1, EAX06459.1
GeneID:81573	ANKRD13C	1	70724685	70820417	95732	-	2	1_A375_pNL7_minus_lncRNA::1::272, 2_A375_pNL97_plus_lncRNA::1::369	129, -127	in gene, upstream	1	1	19	17	1	1_A375_pNL7_minus_lncRNA::1	19	Gene ANKRD13C	RP4-677H15.5, ANKRD13C, dJ677H15.3, DKFZp566D1346, FLJ14998	ankyrin repeat domain 13C	NM_030816, hCT13937.3, hCT1972648.1	1554471_a_at, 1556361_s_at, 223418_x_at, 227375_at, 238597_at	NP_110443.3, EAX06456.1, EAX06457.1
GeneID:11147	HHLA3	1	70820493	70833706	13213	+	2	1_A375_pNL7_minus_lncRNA::1::272, 2_A375_pNL97_plus_lncRNA::1::369	-205, 51	upstream, in gene	1	1	19	17	1	1_A375_pNL7_minus_lncRNA::1	19	Gene HHLA3	HHLA3		NM_001031693, NM_001036645, NM_001036646, NR_027404, hCT1818979.2, hCT1963386.1, hCT1965987.1, hCT2333167.0	220387_s_at, 234665_x_at, 234703_at	NP_001026863.1, NP_001031722.1, NP_001031723.1, EAX06453.1, EAX06454.1, EAX06455.1, EAX06452.1
GeneID:1491	CTH	1	70876901	70905534	28633	+	1	2_A375_pNL97_plus_lncRNA::1::370	-53	upstream	0	1	14	20	1	2_A375_pNL97_plus_lncRNA::1	20	Gene CTH	MGC9471, CTH	cystathionase (cystathionine gamma-lyase)	NM_001190463, NM_001902, NM_153742, hCT12775.3, hCT1962917.1	206085_s_at, 217127_at	NP_001177392.1, NP_001893.2, NP_714964.2, EAX06450.1, EAX06451.1
GeneID:9406	ZRANB2	1	71528974	71546972	17998	-	2	1_A375_pNL7_minus_lncRNA::1::273, 2_A375_pNL97_plus_lncRNA::1::371	60, 92	in gene, in gene	1	1	32	30	1	1_A375_pNL7_minus_lncRNA::1	32	Gene ZRANB2	ZIS, ZIS2, DKFZp686J1831, FLJ41119, ZIS1, ZNF265, ZRANB2, DKFZp686N09117	zinc finger, RAN-binding domain containing 2	NM_005455, NM_203350, hCT1644643.3, hCT1815428.1, hCT1958911.1, hCT2333052.0	223016_x_at, 223716_s_at, 241345_at	NP_005446.2, NP_976225.1, EAX06432.1, EAX06433.1, EAX06434.1, EAX06435.1
GeneID:257194	NEGR1	1	71868625	72748277	879652	-	1	1_A375_pNL7_minus_lncRNA::1::274	-1067	upstream	1	0	16	15	1	1_A375_pNL7_minus_lncRNA::1	16	Gene NEGR1	DMML2433, Ntra, KILON, IGLON4, MGC46680, NEGR1	neuronal growth regulator 1	NM_173808, hCT1640140.4, hCT2347990.0, hCT2347991.0	1553194_at, 229461_x_at, 239548_at, 243357_at	NP_776169.2, EAX06429.1, EAX06428.1, EAX06430.1
GeneID:51086	TNNI3K	1	74663947	75010108	346161	+	2	1_A375_pNL7_minus_lncRNA::1::275, 2_A375_pNL97_plus_lncRNA::1::372	304373, 304373	in gene, in gene	1	1	43	62	1	2_A375_pNL97_plus_lncRNA::1	62	Gene TNNI3K	TNNI3K, MGC33828, CARK, MGC142099	TNNI3 interacting kinase	NM_015978, NM_001112808, hCT2332706.0	220415_at	NP_057062.1, NP_001106279.1, EAX06415.1
GeneID:34	ACADM	1	76190043	76229355	39312	+	1	2_A375_pNL97_plus_lncRNA::1::374	229	in gene	0	1	15	17	1	2_A375_pNL97_plus_lncRNA::1	17	Gene ACADM	FLJ18227, FLJ99884, ACAD1, MCADH, FLJ93013, MCAD, ACADM	acyl-CoA dehydrogenase, C-4 to C-12 straight chain	NM_000016, NM_001127328, hCT14015.3, hCT1962226.1, hCT2359207.0	202502_at	NP_000007.1, NP_001120800.1, EAX06399.1, EAX06400.1, EAX06401.1
GeneID:5876	RABGGTB	1	76251886	76260764	8878	+	1	2_A375_pNL97_plus_lncRNA::1::375	50	in gene	0	1	9	16	1	2_A375_pNL97_plus_lncRNA::1	16	Gene RABGGTB	GGTB, RABGGTB	Rab geranylgeranyltransferase, beta subunit	NM_004582, hCT13954.3, hCT1969200.1, hCT2332711.0, hCT2359245.0, hCT2359246.0	209180_at, 209181_s_at, 213704_at	NP_004573.2, EAX06395.1, EAX06394.1, EAX06396.1, EAX06397.1, EAX06398.1
GeneID:692085	SNORD45C	1	76252757	76252834	77	+	1	2_A375_pNL97_plus_lncRNA::1::375	-821	upstream	0	1	9	16	1	2_A375_pNL97_plus_lncRNA::1	16	Gene SNORD45C	SNORD45C, U45C	small nucleolar RNA, C/D box 45C	NR_003042
GeneID:26805	SNORD45A	1	76253574	76253657	83	+	1	2_A375_pNL97_plus_lncRNA::1::375	-1638	upstream	0	1	9	16	1	2_A375_pNL97_plus_lncRNA::1	16	Gene SNORD45A	U45a, SNORD45A, RNU45A	small nucleolar RNA, C/D box 45A	NR_002749
GeneID:26804	SNORD45B	1	76255162	76255232	70	+	1	2_A375_pNL97_plus_lncRNA::1::375	-3226	upstream	0	1	9	16	1	2_A375_pNL97_plus_lncRNA::1	16	Gene SNORD45B	U45b, RNU45B, SNORD45B	small nucleolar RNA, C/D box 45B	NR_002748
GeneID:81849	ST6GALNAC5	1	77333186	77529737	196551	+	3	1_A375_pNL7_minus_lncRNA::1::276, 2_A375_pNL97_plus_lncRNA::1::376, 2_A375_pNL97_plus_lncRNA::1::377	172478, 990, 169214	in gene, in gene, in gene	1	1	18.667	18	3	1_A375_pNL7_minus_lncRNA::1	29	Gene ST6GALNAC5	ST6GALNAC5, SIAT7E, ST6GalNAcV, MGC3184	ST6 (alpha-N-acetyl-neuraminyl-2,3-beta-galactosyl-1,3)-N-acetylgalactosaminide alpha-2,6-sialyltransferase 5	NM_030965, hCT1957977.1	1562753_at, 220979_s_at, 230482_at	NP_112227.1, EAX06386.1
GeneID:10026	PIGK	1	77554666	77685132	130466	-	1	2_A375_pNL97_plus_lncRNA::1::378	108	in gene	0	1	12	21	1	2_A375_pNL97_plus_lncRNA::1	21	Gene PIGK	PIGK, GPI8, MGC22559	phosphatidylinositol glycan anchor biosynthesis, class K	NM_005482, hCT13908.3, hCT1969199.1, hCT2332697.0, hCT2359232.0	1555394_at, 209707_at, 227639_at	NP_005473.1, EAX06380.1, EAX06381.1, EAX06382.1, EAX06383.1
GeneID:26009	ZZZ3	1	78030190	78148343	118153	-	2	2_A375_pNL97_plus_lncRNA::1::379, 2_A375_pNL97_plus_lncRNA::1::380	23, -841	in gene, upstream	0	1	13	16.5	2	2_A375_pNL97_plus_lncRNA::1	18	Gene ZZZ3	FLJ10362, ATAC1, DKFZp564I052, DKFZp313N0119, ZZZ3	zinc finger, ZZ-type containing 3	NM_015534, hCT2332693.0, hCT2332694.0, hCT2332695.0, hCT2359087.0, hCT2359088.0	212893_at, 229325_at	NP_056349.1, EAX06373.1, EAX06372.1, EAX06374.1, EAX06375.1, EAX06376.1
GeneID:374986	FAM73A	1	78245309	78344077	98768	+	1	1_A375_pNL7_minus_lncRNA::1::277	17219	in gene	1	0	13	9	1	1_A375_pNL7_minus_lncRNA::1	13	Gene FAM73A	DKFZp686M07166, FLJ35093, FAM73A	family with sequence similarity 73, member A	NM_198549, hCT2348643.0	235125_x_at, 243042_at	NP_940951.1, EAX06364.1
GeneID:11080	DNAJB4	1	78470636	78482998	12362	+	1	2_A375_pNL97_plus_lncRNA::1::381	-348	upstream	0	1	13	16	1	2_A375_pNL97_plus_lncRNA::1	16	Gene DNAJB4	DNAJB4, HLJ1, DNAJW, DjB4	DnaJ (Hsp40) homolog, subfamily B, member 4	NM_007034, hCT2332883.1, hCT2332884.0	203810_at, 203811_s_at	NP_008965.2, EAX06355.1, EAX06354.1
GeneID:23266	LPHN2	1	82266082	82458107	192025	+	2	2_A375_pNL97_plus_lncRNA::1::384, 2_A375_pNL97_plus_lncRNA::1::385	974, 120014	in gene, in gene	0	1	11.5	17	2	2_A375_pNL97_plus_lncRNA::1	20	Gene LPHN2	LPHN2, CL2, LPHH1, CIRL2, LEC1	latrophilin 2	NM_012302, hCT1950476.1, hCT2332929.0, hCT2332930.0, hCT2332931.0, hCT2332932.0, hCT2332933.0, hCT2332934.0, hCT2332935.0, hCT2332937.0, hCT2332938.0, hCT2332939.0, hCT2332941.0, hCT2332942.0, hCT2332943.0, hCT2332944.0, hCT2332945.0, hCT2332946.0, hCT233	206953_s_at	NP_036434.1, EAX06333.1, EAX06321.1, EAX06322.1, EAX06323.1, EAX06335.1, EAX06324.1, EAX06325.1, EAX06326.1, EAX06327.1, EAX06328.1, EAX06329.1, EAX06334.1, EAX06337.1, EAX06330.1, EAX06331.1, EAX06332.1, EAX06336.1, EAX06338.1, EAX06339.1, EAX06340.1, EA
GeneID:79739	TTLL7	1	84335057	84464833	129776	-	2	1_A375_pNL7_minus_lncRNA::1::279, 2_A375_pNL97_plus_lncRNA::1::386	33, -63	in gene, upstream	1	1	16	20	1	2_A375_pNL97_plus_lncRNA::1	20	Gene TTLL7	FLJ36855, FLJ23033, TTLL7, RP5-836J3.2	tubulin tyrosine ligase-like family, member 7	NM_024686, hCT1953615.1, hCT1953618.1	219882_at	NP_078962.4, EAW73251.1, EAW73252.1
GeneID:80135	RPF1	1	84944920	84964033	19113	+	1	2_A375_pNL97_plus_lncRNA::1::387	-184	upstream	0	1	13	16	1	2_A375_pNL97_plus_lncRNA::1	16	Gene RPF1	RPF1, RP11-118B23.1, FLJ12475, BXDC5, DKFZp761M0215, DKFZp761G0415	ribosome production factor 1 homolog (S. cerevisiae)	NM_025065, hCT16212.2	218462_at, 234243_at, 234244_at	NP_079341.2, EAW73237.1
GeneID:23576	DDAH1	1	85784168	86044046	259878	-	2	1_A375_pNL7_minus_lncRNA::1::280, 2_A375_pNL97_plus_lncRNA::1::388	57198, 57102	in gene, in gene	1	1	22	28	1	2_A375_pNL97_plus_lncRNA::1	28	Gene DDAH1	FLJ25539, DDAH, FLJ21264, DDAH1	dimethylarginine dimethylaminohydrolase 1	NM_012137, NM_001134445, hCT2328980.2, hCT2328981.1, hCT2340526.1, hCT2350179.0	1553565_s_at, 209094_at, 229456_s_at, 243711_at	NP_036269.1, NP_001127917.1, EAW73199.1, EAW73200.1, EAW73201.1, EAW73202.1
GeneID:1179	CLCA1	1	86934526	86965977	31451	+	2	1_A375_pNL7_minus_lncRNA::1::281, 2_A375_pNL97_plus_lncRNA::1::389	18466, 18210	in gene, in gene	1	1	16	16	1	2_A375_pNL97_plus_lncRNA::1	16	Gene CLCA1	CLCRG1, hCaCC-1, CaCC-1, GOB5, FLJ95147, CACC1, hCLCA1, CACC, CLCA1	chloride channel accessory 1	NM_001285, hCT16357.2	210107_at	NP_001276.2, EAW73186.1
GeneID:9403	SEP15	1	87328128	87380107	51979	-	1	2_A375_pNL97_plus_lncRNA::1::390	315	in gene	0	1	9	13	1	2_A375_pNL97_plus_lncRNA::1	13	Gene SEP15		15 kDa selenoprotein	NM_004261, NM_203341, hCT16354.3, hCT1953622.2, hCT1953623.1, hCT1969175.1, hCT2355122.0	200902_at	NP_004252.2, NP_976086.1, EAW73176.1, EAW73177.1, EAW73178.1, EAW73180.1, EAW73179.1
GeneID:9653	HS2ST1	1	87380335	87575681	195346	+	1	2_A375_pNL97_plus_lncRNA::1::390	-543	upstream	0	1	9	13	1	2_A375_pNL97_plus_lncRNA::1	13	Gene HS2ST1	MGC131986, KIAA0448, dJ604K5.2, FLJ11317, HS2ST1	heparan sulfate 2-O-sulfotransferase 1	NM_012262, NM_001134492, hCT1959963.1, hCT1959964.1, hCT2328970.0, hCT2328972.0	203283_s_at, 203284_s_at, 203285_s_at, 230465_at	NP_036394.1, NP_001127964.1, EAW73170.1, EAW73171.1, EAW73172.1, EAW73173.1
GeneID:5586	PKN2	1	89149922	89301938	152016	+	1	2_A375_pNL97_plus_lncRNA::1::392	-74	upstream	0	1	8	14	1	2_A375_pNL97_plus_lncRNA::1	14	Gene PKN2	PRKCL2, Pak-2, PRK2, MGC150606, PAK2, PKN2, PRO2042, MGC71074	protein kinase N2	NM_006256, hCT14845.3, hCT2328928.0, hCT2328930.0, hCT2328931.0, hCT2355130.0	210969_at, 212628_at, 212629_s_at, 230400_s_at	NP_006247.1, EAW73161.1, EAW73162.1, EAW73163.1, EAW73164.1, EAW73165.1
GeneID:2959	GTF2B	1	89318321	89357301	38980	-	1	2_A375_pNL97_plus_lncRNA::1::393	53	in gene	0	1	16	22	1	2_A375_pNL97_plus_lncRNA::1	22	Gene GTF2B	TF2B, TFIIB, GTF2B	general transcription factor IIB	NM_001514, hCT15997.2, hCT1969170.1	208066_s_at	NP_001505.1, EAW73159.1, EAW73160.1
GeneID:56267	CCBL2	1	89401456	89458643	57187	-	1	2_A375_pNL97_plus_lncRNA::1::394	427	in gene	0	1	8	16	1	2_A375_pNL97_plus_lncRNA::1	16	Gene CCBL2	DKFZp547N1117, KAT3, MGC9398, CCBL2, RP4-531M19.2, DKFZp667D0223, KATIII	cysteine conjugate-beta lyase 2	NM_001008662, NM_001008661	209472_at, 227748_at	NP_001008662.1, NP_001008661.1
GeneID:494115	RBMXL1	1	89445139	89458643	13504	-	1	2_A375_pNL97_plus_lncRNA::1::394	427	in gene	0	1	8	16	1	2_A375_pNL97_plus_lncRNA::1	16	Gene RBMXL1	FLJ32614, DKFZp547N1117, RBMXL1, RBM1, DKFZp667D0223	RNA binding motif protein, X-linked-like 1	NM_019610, NM_001162536		NP_062556.2, NP_001156008.1
GeneID:284695	ZNF326	1	90460678	90494094	33416	+	2	1_A375_pNL7_minus_lncRNA::1::282, 2_A375_pNL97_plus_lncRNA::1::395	90, 26	in gene, in gene	1	1	18	15	1	1_A375_pNL7_minus_lncRNA::1	18	Gene ZNF326	FLJ20403, MGC61591, ZNF326, ZAN75, dJ871E2.1, Zfp326	zinc finger protein 326	NM_182976, NM_182975, hCT13957.3, hCT1952356.1, hCT2328538.0, hCT2355147.0	227680_at, 234093_at, 241720_at	NP_892021.1, NP_892020.1, EAW73125.1, EAW73126.1, EAW73127.1, EAW73128.1
GeneID:164045	HFM1	1	91726323	91870426	144103	-	2	1_A375_pNL7_minus_lncRNA::1::283, 2_A375_pNL97_plus_lncRNA::1::396	122, 90	in gene, in gene	1	1	21	22	1	2_A375_pNL97_plus_lncRNA::1	22	Gene HFM1	helicase, MGC163397, FLJ39011, SEC63D1, Si-11-6, FLJ36760, RP11-539G11.1, MER3, Si-11, HFM1	HFM1, ATP-dependent DNA helicase homolog (S. cerevisiae)	NM_001017975, hCT2328398.0	1564285_at, 241469_at	NP_001017975.3, EAW73116.1
GeneID:7049	TGFBR3	1	92145900	92351787	205887	-	2	2_A375_pNL97_plus_lncRNA::1::397, 2_A375_pNL97_plus_lncRNA::1::398	58539, 587	in gene, in gene	0	1	11.5	18	2	2_A375_pNL97_plus_lncRNA::1	22	Gene TGFBR3	betaglycan, BGCAN, TGFBR3	transforming growth factor, beta receptor III	NM_003243, hCT12804.3, hCT2328511.0	204731_at	NP_003234.2, EAW73113.1, EAW73112.1
GeneID:646817	LOC646817	1	92540093	92540968	875	-	1	2_A375_pNL97_plus_lncRNA::1::399	-5176	upstream	0	1	10	14	1	2_A375_pNL97_plus_lncRNA::1	14	Gene LOC646817		SET nuclear oncogene pseudogene
GeneID:284697	BTBD8	1	92545862	92613397	67535	+	1	2_A375_pNL97_plus_lncRNA::1::399	282	in gene	0	1	10	14	1	2_A375_pNL97_plus_lncRNA::1	14	Gene BTBD8	BTBD8		NM_183242, hCT1657708.5, hCT1812995.3, hCT2355139.0	1569693_at	NP_899065.2, EAW73104.1, EAW73102.1, EAW73103.1
GeneID:11146	GLMN	1	92711955	92764566	52611	-	2	1_A375_pNL7_minus_lncRNA::1::284, 2_A375_pNL97_plus_lncRNA::1::400	310, 182	in gene, in gene	1	1	15	17	1	2_A375_pNL97_plus_lncRNA::1	17	Gene GLMN	FAP68, GLMN, GVM, GLML, VMGLOM, FAP, FAP48, FKBPAP	glomulin, FKBP associated protein	NM_053274, hCT13989.3, hCT1952358.1	207153_s_at, 236924_at, 237388_at	NP_444504.1, EAW73097.1, EAW73098.1
[truncated: 8,674 more rows]

## Sheet: AR differential binding
Gene ID	Gene Name	Chromosome	Gene Start	Gene End	Gene Length	Gene Strand	IntervalCount	Intervals	Interval Dists to Start	Interval Pos	1_pNL7_minus_increased::1 Present	2_pNL97_plus_increased::1 Present	1_pNL7_minus_increased::1 AvgPeak	2_pNL97_plus_increased::1 AvgPeak	ActRegCount	Peak Sample	Peak Value	UCSC Link	Altsymbols	Full Description	RNA	Affy Tag	PROT
[truncated: 112 more rows]

[truncated: 1 more sheets: SLNCR1 DEGs]
