# Supplementary material for: The lncRNA SLNCR Recruits the Androgen Receptor to EGR1-Bound Genes in Melanoma and Inhibits Expression of Tumor Suppressor p21
Source: Cell Rep. Author manuscript; Available in PMC 2019 Jul 31. (PMC6668037; doi:10.1016/j.celrep.2019.04.101)
Supplement: 4 [file NIHMS1530019-supplement-4.xlsx]

## Sheet: Sheet1
Table S3: AR and EGR1 active regions and genes as determined via ChIP-Seq, integrated with SLNCR-regulated DEGs
EGR1 ChIP-seq was performed from A375 melanoma cells.
The file contains active regions ('ActRegions') and active gene ('ActGenes') for untransformed cells.
	Active genes are defined as active regions occurring within 10,000 base pairs of an annotated gene.
Sheet 3 'SLNCR DEGS' contains all genes differentially expressed by SLNCR knockdown (taken from Table S1).
Sheet 4 'SLNCR DEGs with AR and EGR1' lists only those genes from Sheet 2 that are bound by AR, EGR1 or both.
RNA-seq differential expression was taken from Table S1.
1_A375_pNL7_minus_lncRNA_AR = AR ChIP-seq from vector control
2_A375_pNL97_plus_lncRNA_AR = AR ChIP-seq from SLNCR1-expressing vector
4_A375_EGR1 = EGR1 ChIP-seq

## Sheet: ActRegions
Active Region	Chromosome	Start	End	Length	IntervalCount	1_A375_pNL7_minus_lncRNA_AR::1 Avg Value	2_A375_pNL97_plus_lncRNA_AR::1 Avg Value	4_A375_EGR1::1 Avg Value	1_A375_pNL7_minus_lncRNA_AR::1 Peak Value	2_A375_pNL97_plus_lncRNA_AR::1 Peak Value	4_A375_EGR1::1 Peak Value	CGIslandCount	PromoterCount	GeneCount	Gene List	Dist to Start	Position	UCSC Link	1_A375_pNL7_minus_lncRNA_AR::1 Present	2_A375_pNL97_plus_lncRNA_AR2_A375_plus_SLNCR1::1 Present	4_A375_EGR1::1 Present
1	1	713862	714400	538	2	14.529	15.471	7.176	25	28	14	1	2	2	LOC100288069, LOC100287934	-63, -7189	upstream, upstream	ActReg chr1 #1	1	1	0
2	1	858150	858759	609	1	4.421	7.263	10.684	7	15	15	0	2	3	LOC284600, FLJ39609, SAMD11	11639, -3637, -2667	downstream, upstream, upstream	ActReg chr1 #2	0	0	1
3	1	871728	872760	1032	1	3.704	3.656	11.719	8	7	17	1	0	2	SAMD11, NOC2L	11123, 22435	in gene, downstream	ActReg chr1 #3	0	0	1
4	1	875945	876617	672	1	6.857	8.143	12	10	15	16	1	0	2	SAMD11, NOC2L	15160, 18398	in gene, downstream	ActReg chr1 #4	0	0	1
5	1	878186	878692	506	1	4.562	9.938	11.125	9	14	18	1	0	2	SAMD11, NOC2L	17318, 16240	in gene, downstream	ActReg chr1 #5	0	0	1
6	1	894244	895424	1180	1	9.378	14.73	3.917	19	25	9	1	3	3	NOC2L, KLHL17, PLEKHN1	-155, -1133, -7043	upstream, upstream, upstream	ActReg chr1 #6	0	1	0
7	1	895655	896170	515	1	9.333	12.562	0	17	22	0	1	3	3	NOC2L, KLHL17, PLEKHN1	-1233, -55, -5965	upstream, upstream, upstream	ActReg chr1 #7	0	1	0
8	1	896737	897298	561	1	5.647	6.059	11	11	9	17	1	3	3	NOC2L, KLHL17, PLEKHN1	-2338, 1050, -4860	upstream, in gene, upstream	ActReg chr1 #8	0	0	1
9	1	899049	899607	558	1	2.647	3.941	14.118	6	6	20	1	2	3	NOC2L, KLHL17, PLEKHN1	-4649, 3361, -2549	upstream, in gene, upstream	ActReg chr1 #9	0	0	1
10	1	901566	902644	1078	1	6.5	10.735	14.677	14	16	23	1	2	4	NOC2L, KLHL17, PLEKHN1, C1orf170	-7426, 6138, 228, 15368	upstream, downstream, in gene, downstream	ActReg chr1 #10	0	0	1
11	1	911288	911879	591	1	6	6.632	13.105	10	12	19	0	0	2	PLEKHN1, C1orf170	9706, 5890	downstream, in gene	ActReg chr1 #11	0	0	1
12	1	913749	914340	591	1	2.176	3.579	11.21	3	5	14	0	0	2	PLEKHN1, C1orf170	12167, 3429	downstream, in gene	ActReg chr1 #12	0	0	1
13	1	935841	936619	778	2	11.5	11.25	5.958	23	22	9	1	1	1	HES4	-678	upstream	ActReg chr1 #13	1	1	0
14	1	938750	939312	562	1	4.556	3.667	10.722	7	7	15	0	1	2	HES4, ISG15	-3479, -9816	upstream, upstream	ActReg chr1 #14	0	0	1
15	1	982217	983099	882	1	3.593	3.04	10.852	6	7	14	2	0	1	AGRN	27155	in gene	ActReg chr1 #15	0	0	1
16	1	986761	987433	672	1	4.524	3.476	11.429	6	5	16	0	0	1	AGRN	31594	in gene	ActReg chr1 #16	0	0	1
17	1	989076	989624	548	1	3.824	6.706	11.353	6	11	18	0	0	1	AGRN	33847	in gene	ActReg chr1 #17	0	0	1
18	1	994361	995383	1022	2	13.188	12.469	7.3	24	23	21	1	0	1	AGRN	39369	downstream	ActReg chr1 #18	1	1	0
19	1	999152	1000115	963	1	7.967	9.767	13.3	15	16	17	1	0	2	AGRN, LOC401934	44130, 10054	downstream, downstream	ActReg chr1 #19	0	0	1
20	1	1021259	1021737	478	1	4.8	5.533	12.933	8	8	19	0	0	1	C1orf159	30238	in gene	ActReg chr1 #20	0	0	1
21	1	1051234	1051988	754	2	9	11.087	1.706	18	21	3	1	1	1	C1orf159	125	in gene	ActReg chr1 #21	1	1	0
22	1	1057059	1058263	1204	1	4.757	6.459	11.703	10	12	17	0	1	1	C1orf159	-5925	upstream	ActReg chr1 #22	0	0	1
23	1	1078730	1079131	401	1	1.818	1.417	11.25	2	2	16	0	0	0				ActReg chr1 #23	0	0	1
24	1	1080161	1080667	506	1	2.917	4.267	12.733	5	8	18	0	0	0				ActReg chr1 #24	0	0	1
25	1	1086688	1087468	780	1	3.043	3.84	14.28	6	7	23	0	0	0				ActReg chr1 #25	0	0	1
26	1	1093005	1094378	1373	3	7.814	9.698	13.163	14	16	24	1	0	2	MIR200B, MIR200A	-8793, -9552	upstream, upstream	ActReg chr1 #26	0	1	1
27	1	1100137	1100742	605	1	3.947	5.474	13.21	6	7	18	1	3	5	MIR200B, MIR200A, MIR429, LOC100506376, TTLL10	-2045, -2804, -3946, 14496, -8847	upstream, upstream, upstream, downstream, upstream	ActReg chr1 #27	0	0	1
28	1	1102845	1103261	416	1	3.538	5	11.231	5	6	16	0	4	5	MIR200B, MIR200A, MIR429, LOC100506376, TTLL10	569, -190, -1332, 11882, -6233	downstream, upstream, upstream, downstream, upstream	ActReg chr1 #28	0	0	1
29	1	1114070	1114685	615	1	3.632	4.474	12.947	6	6	22	0	1	3	MIR429, LOC100506376, TTLL10	9992, 558, 5091	downstream, in gene, in gene	ActReg chr1 #29	0	0	1
30	1	1115323	1115858	535	1	1.556	2.176	12.647	2	4	21	1	1	2	LOC100506376, TTLL10	-655, 6304	upstream, in gene	ActReg chr1 #30	0	0	1
31	1	1120468	1120858	390	1	3.5	8	12.5	5	11	17	0	1	2	LOC100506376, TTLL10	-5728, 11377	upstream, in gene	ActReg chr1 #31	0	0	1
32	1	1138788	1139638	850	1	2.423	6.385	14.154	4	11	19	0	1	3	TTLL10, TNFRSF18, TNFRSF4	29927, 2876, 10299	downstream, in gene, downstream	ActReg chr1 #32	0	0	1
33	1	1145761	1146444	683	1	3.8	5.048	10.667	7	7	13	1	1	3	TNFRSF18, TNFRSF4, SDF4	-4013, 3410, 21345	upstream, downstream, downstream	ActReg chr1 #33	0	0	1
34	1	1147100	1147647	547	1	2.533	5.588	13.177	7	11	19	1	2	3	TNFRSF18, TNFRSF4, SDF4	-5284, 2139, 20074	upstream, in gene, downstream	ActReg chr1 #34	0	0	1
35	1	1151445	1152028	583	1	1.882	2.917	13.278	5	5	18	0	1	3	TNFRSF18, TNFRSF4, SDF4	-9647, -2224, 15711	upstream, upstream, downstream	ActReg chr1 #35	0	0	1
36	1	1152937	1153389	452	1	4.154	3.643	11	7	5	18	1	1	2	TNFRSF4, SDF4	-3651, 14284	upstream, in gene	ActReg chr1 #36	0	0	1
37	1	1157474	1158110	636	1	1.857	3.688	11.368	3	7	15	0	0	3	TNFRSF4, SDF4, B3GALT6	-8280, 9655, -9837	upstream, in gene, upstream	ActReg chr1 #37	0	0	1
38	1	1173227	1174153	926	1	10.69	12.966	9.276	17	18	14	1	1	3	SDF4, B3GALT6, FAM132A	-6243, 6061, 8412	upstream, downstream, downstream	ActReg chr1 #38	0	1	0
39	1	1174493	1175810	1317	1	4.6	6.833	15.095	8	10	22	0	1	3	SDF4, B3GALT6, FAM132A	-7704, 7522, 6951	upstream, downstream, downstream	ActReg chr1 #39	0	0	1
40	1	1182505	1183158	653	1	3.3	6.65	12.25	5	10	19	1	1	2	FAM132A, UBE2J2	-729, 26403	upstream, downstream	ActReg chr1 #40	0	0	1
41	1	1207914	1208913	999	1	5.484	6.645	14.065	8	13	23	1	1	2	UBE2J2, SCNN1D	821, -9076	in gene, upstream	ActReg chr1 #41	0	0	1
42	1	1209597	1210274	677	1	6.636	7.318	10.136	10	9	17	1	2	2	UBE2J2, SCNN1D	-701, -7554	upstream, upstream	ActReg chr1 #42	0	0	1
43	1	1217227	1218100	873	1	7.407	8	10.741	10	14	17	0	1	3	UBE2J2, SCNN1D, ACAP3	-8429, 174, 25606	upstream, in gene, downstream	ActReg chr1 #43	0	0	1
44	1	1221010	1221765	755	1	4.875	4.565	14.792	7	9	23	0	0	2	SCNN1D, ACAP3	3898, 21882	in gene, downstream	ActReg chr1 #44	0	0	1
45	1	1222170	1222829	659	1	3.619	3.19	15	6	5	21	0	0	2	SCNN1D, ACAP3	5010, 20770	in gene, downstream	ActReg chr1 #45	0	0	1
46	1	1234197	1235470	1273	3	10.4	10.525	11.6	23	30	15	0	0	3	SCNN1D, ACAP3, PUSL1	17344, 8436, -9161	downstream, in gene, upstream	ActReg chr1 #46	1	1	1
47	1	1240651	1241099	448	1	5.714	8.214	11.857	8	11	16	0	2	3	ACAP3, PUSL1, CPSF3L	2394, -3119, 19171	in gene, upstream, downstream	ActReg chr1 #47	0	0	1
48	1	1243346	1244607	1261	2	10.308	11.487	6.564	23	22	15	1	2	3	ACAP3, PUSL1, CPSF3L	-707, -18, 16070	upstream, upstream, downstream	ActReg chr1 #48	1	1	0
49	1	1263666	1264283	617	1	4.105	5.737	13.053	7	9	18	0	2	4	CPSF3L, GLTPD1, TAS1R3, DVL1	-3928, 3831, -2752, 20518	upstream, in gene, upstream, downstream	ActReg chr1 #49	0	0	1
50	1	1266195	1267311	1116	1	5.486	5.8	12.514	9	11	18	2	2	4	CPSF3L, GLTPD1, TAS1R3, DVL1	-6707, 6610, 27, 17739	upstream, downstream, in gene, downstream	ActReg chr1 #50	0	0	1
51	1	1267676	1268515	839	1	6.741	7.296	14.518	10	11	20	1	1	4	CPSF3L, GLTPD1, TAS1R3, DVL1	-8049, 7952, 1369, 16397	upstream, downstream, in gene, downstream	ActReg chr1 #51	0	0	1
52	1	1268530	1269558	1028	1	7.344	7.219	11.562	13	15	15	1	1	4	CPSF3L, GLTPD1, TAS1R3, DVL1	-8998, 8901, 2318, 15448	upstream, downstream, in gene, downstream	ActReg chr1 #52	0	0	1
53	1	1273554	1274295	741	1	5.261	3.19	12.043	11	6	17	0	0	3	GLTPD1, TAS1R3, DVL1	13781, 7198, 10568	downstream, downstream, in gene	ActReg chr1 #53	0	0	1
54	1	1306101	1307092	991	1	5.677	3.44	12.613	10	6	19	0	0	2	LOC100506404, AURKAIP1	3021, 4222	in gene, downstream	ActReg chr1 #54	0	0	1
55	1	1309212	1311238	2026	4	12.641	12.828	9.516	46	49	19	1	1	3	LOC100506404, AURKAIP1, CCNL2	6650, 593, 24493	in gene, in gene, downstream	ActReg chr1 #55	1	1	1
56	1	1334555	1336092	1537	1	10.271	12.521	6.667	17	17	13	1	2	3	CCNL2, LOC148413, MRPL20	-605, 413, 7370	upstream, in gene, downstream	ActReg chr1 #56	0	1	0
57	1	1342139	1343495	1356	1	7.558	14.326	6.419	11	30	13	1	2	3	CCNL2, LOC148413, MRPL20	-8099, 7907, -124	upstream, downstream, upstream	ActReg chr1 #57	0	1	0
58	1	1354555	1355088	533	1	4	1.941	11.706	7	4	17	1	2	2	hCG_20426, TMEM88B	1829, -6687	in gene, upstream	ActReg chr1 #58	0	0	1
59	1	1365677	1366023	346	1	4.455	5.727	10.818	6	9	15	0	1	4	hCG_20426, TMEM88B, LOC100288271, VWA1	-9200, 4342, 4050, -5053	upstream, downstream, downstream, upstream	ActReg chr1 #59	0	0	1
60	1	1366928	1367551	623	1	3.579	5.316	11.579	5	10	17	0	2	3	TMEM88B, LOC100288271, VWA1	5731, 2661, -3664	downstream, in gene, upstream	ActReg chr1 #60	0	0	1
61	1	1371650	1372098	448	1	6	4.286	9.786	8	6	15	0	2	3	TMEM88B, LOC100288271, VWA1	10366, -1974, 971	downstream, upstream, in gene	ActReg chr1 #61	0	0	1
62	1	1372660	1373095	435	1	5.143	7.071	12.071	8	9	19	0	2	3	TMEM88B, LOC100288271, VWA1	11369, -2977, 1974	downstream, upstream, in gene	ActReg chr1 #62	0	0	1
63	1	1374413	1374765	352	1	3.818	3.091	12.182	6	6	19	1	1	2	LOC100288271, VWA1	-4689, 3686	upstream, in gene	ActReg chr1 #63	0	0	1
64	1	1376820	1377321	501	1	3.688	7.875	13.062	5	11	20	0	1	3	LOC100288271, VWA1, ATAD3C	-7170, 6167, -7999	upstream, in gene, upstream	ActReg chr1 #64	0	0	1
65	1	1391015	1391378	363	1	1.8	3.545	11.818	3	6	17	0	0	1	ATAD3C	6127	in gene	ActReg chr1 #65	0	0	1
66	1	1395737	1396166	429	1	2.214	4.357	11.643	6	6	15	1	0	1	ATAD3C	10882	in gene	ActReg chr1 #66	0	0	1
67	1	1398093	1398531	438	1	4.071	3.462	12.5	6	6	19	0	0	2	ATAD3C, ATAD3B	13243, -8852	in gene, upstream	ActReg chr1 #67	0	0	1
68	1	1406700	1407293	593	1	11.167	13.5	7.765	15	24	10	1	1	2	ATAD3C, ATAD3B	21927, -168	downstream, upstream	ActReg chr1 #68	0	1	0
69	1	1430520	1431097	577	1	3.556	5.889	11.889	7	11	21	0	0	1	ATAD3B	23644	in gene	ActReg chr1 #69	0	0	1
70	1	1446826	1447685	859	3	13.963	14.926	8.739	20	25	18	1	1	1	ATAD3A	-268	upstream	ActReg chr1 #70	1	1	1
71	1	1470084	1470440	356	1	1.833	2.2	10.727	4	4	15	1	0	3	ATAD3A, C1orf70, SSU72	22739, 5478, 40000	downstream, in gene, downstream	ActReg chr1 #71	0	0	1
72	1	1471344	1472073	729	1	5.522	4.217	14.043	11	6	22	1	0	3	ATAD3A, C1orf70, SSU72	24185, 4032, 38554	downstream, in gene, downstream	ActReg chr1 #72	0	0	1
73	1	1476380	1476916	536	1	5.118	4.529	12.823	8	6	20	1	1	3	ATAD3A, C1orf70, SSU72	29125, -908, 33614	downstream, upstream, downstream	ActReg chr1 #73	0	0	1
74	1	1477573	1478226	653	1	4.65	6.85	11.45	8	9	14	0	1	3	ATAD3A, C1orf70, SSU72	30376, -2159, 32363	downstream, upstream, in gene	ActReg chr1 #74	0	0	1
75	1	1490482	1491070	588	1	5.611	7.5	12.056	8	11	17	0	0	1	SSU72	19486	in gene	ActReg chr1 #75	0	0	1
76	1	1510002	1510774	772	3	11	12.375	12.682	22	27	22	1	1	1	SSU72	-126	upstream	ActReg chr1 #76	1	1	1
77	1	1536749	1537323	574	1	2.778	5.667	11.667	5	9	17	0	1	1	LOC643988	-1566	upstream	ActReg chr1 #77	0	0	1
78	1	1563336	1564141	805	1	5.16	6.44	12.88	8	11	18	1	1	3	MIB2, MMP23B, CDK11B	12943, -3822, 26735	in gene, upstream, downstream	ActReg chr1 #78	0	0	1
79	1	1590202	1590809	607	2	10.158	11.105	7.263	18	17	12	1	1	2	CDK11B, RP11-345P4.4	-32, 33738	upstream, downstream	ActReg chr1 #79	1	1	0
80	1	1618485	1618982	497	1	3.562	4.75	10.312	6	7	20	0	0	1	RP11-345P4.4	5510	in gene	ActReg chr1 #80	0	0	1
81	1	1623948	1624773	825	2	9.923	14.462	3.692	23	27	7	1	1	2	RP11-345P4.4, CDK11A	-117, 31431	upstream, downstream	ActReg chr1 #81	1	1	0
82	1	1822872	1823558	686	1	5.136	5.5	11.909	7	9	18	1	1	1	GNB1	-720	upstream	ActReg chr1 #82	0	0	1
83	1	1847041	1847587	546	1	3.824	4.824	11	6	8	13	0	1	2	CALML6, TMEM52	1048, 3426	in gene, downstream	ActReg chr1 #83	0	0	1
84	1	1849735	1850256	521	1	4.188	5.438	10.812	6	9	20	1	1	2	CALML6, TMEM52	3729, 745	downstream, in gene	ActReg chr1 #84	0	0	1
85	1	1851259	1851963	704	1	5.636	4.409	11.954	10	7	17	1	1	2	CALML6, TMEM52	5345, -871	downstream, upstream	ActReg chr1 #85	0	0	1
86	1	1900038	1900659	621	1	3.438	4.263	12.263	5	7	17	0	0	1	KIAA1751	34928	in gene	ActReg chr1 #86	0	0	1
87	1	1901741	1902296	555	1	4.588	4.765	13	8	7	17	0	0	1	KIAA1751	33258	in gene	ActReg chr1 #87	0	0	1
88	1	1952956	1953586	630	1	3.2	7	12.35	4	14	20	0	1	1	GABRD	2503	in gene	ActReg chr1 #88	0	0	1
89	1	1959105	1959613	508	1	2.867	3.733	12.933	5	6	20	1	0	1	GABRD	8591	in gene	ActReg chr1 #89	0	0	1
90	1	1981201	1981557	356	1	7.545	5.364	11.273	10	8	15	1	1	1	PRKCZ	-530	upstream	ActReg chr1 #90	0	0	1
91	1	2007031	2007423	392	1	4.75	4.417	13.083	7	6	17	0	0	1	PRKCZ	25318	in gene	ActReg chr1 #91	0	0	1
92	1	2064986	2065580	594	1	9.526	9.789	11.474	14	17	16	1	0	1	PRKCZ	83374	in gene	ActReg chr1 #92	0	0	1
93	1	2066258	2067799	1541	2	10.5	11.938	7.271	16	24	14	1	0	1	PRKCZ	85119	in gene	ActReg chr1 #93	1	1	0
94	1	2100495	2101109	614	1	1.471	2.526	10.842	2	5	15	0	0	1	PRKCZ	118893	in gene	ActReg chr1 #94	0	0	1
95	1	2110264	2110780	516	1	3.5	2.75	13.438	5	5	23	0	0	4	PRKCZ, LOC100506504, C1orf86, LOC100128003	128613, 4970, 28650, 14502	in gene, downstream, downstream, downstream	ActReg chr1 #95	0	0	1
96	1	2111340	2111804	464	1	1.5	4.786	12.5	2	7	20	0	0	4	PRKCZ, LOC100506504, C1orf86, LOC100128003	129663, 3920, 27600, 13452	in gene, downstream, downstream, downstream	ActReg chr1 #96	0	0	1
97	1	2120843	2121583	740	1	11.565	8.696	7.522	20	12	13	1	1	4	PRKCZ, LOC100506504, C1orf86, LOC100128003	139304, -5721, 17959, 3811	downstream, upstream, in gene, in gene	ActReg chr1 #97	1	0	0
98	1	2134220	2134744	524	1	5.75	4.25	11.938	11	6	17	0	0	2	C1orf86, LOC100128003	4690, -9458	in gene, upstream	ActReg chr1 #98	0	0	1
99	1	2135048	2135609	561	1	3.312	8.588	11.823	7	11	17	0	0	1	C1orf86	3844	in gene	ActReg chr1 #99	0	0	1
100	1	2137184	2137635	451	1	9.467	3.2	11.733	15	6	16	1	1	1	C1orf86	1763	in gene	ActReg chr1 #100	0	0	1
101	1	2139099	2139729	630	1	4.526	7.25	11.25	8	14	17	0	1	1	C1orf86	-242	upstream	ActReg chr1 #101	0	0	1
102	1	2145509	2146665	1156	1	3.444	7.306	12.611	7	17	18	0	1	1	C1orf86	-6915	upstream	ActReg chr1 #102	0	0	1
103	1	2158043	2158553	510	1	6.438	3.5	14.938	11	5	24	1	1	1	SKI	-1836	upstream	ActReg chr1 #103	0	0	1
104	1	2162283	2162864	581	1	11.611	10.222	5.222	18	13	10	0	1	1	SKI	2439	in gene	ActReg chr1 #104	1	0	0
105	1	2199343	2199950	607	1	3.895	5.316	11.474	5	8	17	0	0	1	SKI	39512	in gene	ActReg chr1 #105	0	0	1
106	1	2202142	2202798	656	1	1.733	4.381	10.524	3	7	14	0	0	1	SKI	42336	in gene	ActReg chr1 #106	0	0	1
107	1	2223851	2224514	663	1	4.762	5.714	12.286	8	10	19	0	0	1	SKI	64048	in gene	ActReg chr1 #107	0	0	1
108	1	2243990	2244721	731	1	3.652	4.217	12.043	5	7	18	0	0	2	SKI, MORN1	84221, 78638	downstream, downstream	ActReg chr1 #108	0	0	1
109	1	2248911	2249997	1086	1	5.088	2.529	11.912	11	6	17	1	0	2	SKI, MORN1	89320, 73539	downstream, downstream	ActReg chr1 #109	0	0	1
110	1	2251878	2252677	799	1	3.96	2.375	13.44	7	5	19	0	0	1	MORN1	70716	downstream	ActReg chr1 #110	0	0	1
111	1	2254906	2255548	642	1	2	3.133	11.35	4	5	18	1	0	1	MORN1	67766	in gene	ActReg chr1 #111	0	0	1
112	1	2259073	2259751	678	1	3.412	2.421	11.238	6	4	16	1	0	1	MORN1	63581	in gene	ActReg chr1 #112	0	0	1
113	1	2260190	2260775	585	1	2.263	2.053	11.368	4	4	16	0	0	1	MORN1	62511	in gene	ActReg chr1 #113	0	0	1
114	1	2264519	2265258	739	1	4.304	1.476	10.957	6	2	17	0	0	1	MORN1	58105	in gene	ActReg chr1 #114	0	0	1
115	1	2267168	2267848	680	1	4.955	4.045	12.864	8	7	17	0	0	1	MORN1	55485	in gene	ActReg chr1 #115	0	0	1
116	1	2271513	2272327	814	1	5.364	4.2	12.538	8	7	18	0	0	1	MORN1	51073	in gene	ActReg chr1 #116	0	0	1
117	1	2275442	2275889	447	1	4	5.5	10.571	6	9	15	0	0	1	MORN1	47328	in gene	ActReg chr1 #117	0	0	1
118	1	2276684	2277292	608	1	6.053	2.947	14.368	13	4	23	1	0	1	MORN1	46005	in gene	ActReg chr1 #118	0	0	1
119	1	2313003	2313786	783	1	4.917	7.087	12.083	10	15	15	0	0	2	MORN1, RER1	9599, -9820	in gene, upstream	ActReg chr1 #119	0	0	1
120	1	2313855	2314386	531	1	5.353	5	11.706	8	10	16	0	0	2	MORN1, RER1	8873, -9094	in gene, upstream	ActReg chr1 #120	0	0	1
121	1	2344067	2345246	1179	1	8.167	11	9.323	14	16	17	1	1	2	RER1, PEX10	21442, -646	downstream, upstream	ActReg chr1 #121	0	1	0
122	1	2347484	2347961	477	1	2.467	4.643	13.4	4	8	20	0	1	1	PEX10	-3712	upstream	ActReg chr1 #122	0	0	1
123	1	2350082	2350585	503	1	4.333	8.467	11.6	9	10	15	0	1	1	PEX10	-6323	upstream	ActReg chr1 #123	0	0	1
124	1	2358440	2358982	542	1	4.294	6.235	12.177	6	9	19	0	0	0				ActReg chr1 #124	0	0	1
125	1	2364265	2364748	483	1	3.667	2.933	13.733	5	6	20	0	0	0				ActReg chr1 #125	0	0	1
126	1	2365173	2365813	640	1	2.65	2.3	13.25	4	4	22	0	0	0				ActReg chr1 #126	0	0	1
127	1	2375572	2376053	481	1	2.5	1.933	13.2	4	3	19	1	0	0				ActReg chr1 #127	0	0	1
128	1	2385091	2385753	662	1	2.25	3.6	12	4	5	21	0	0	0				ActReg chr1 #128	0	0	1
129	1	2388429	2389448	1019	1	4.929	4.906	12.062	9	12	17	0	0	0				ActReg chr1 #129	0	0	1
130	1	2392428	2393069	641	1	3.4	3.15	12.45	7	7	20	0	0	0				ActReg chr1 #130	0	0	1
131	1	2396607	2397078	471	1	3.308	3.667	10.8	6	6	18	0	0	0				ActReg chr1 #131	0	0	1
132	1	2397383	2398039	656	1	3.6	5.75	13.55	6	8	21	0	0	1	PLCH2	-10043	upstream	ActReg chr1 #132	0	0	1
133	1	2398065	2398509	444	1	5.286	6.143	12.571	8	9	18	0	0	1	PLCH2	-9467	upstream	ActReg chr1 #133	0	0	1
134	1	2403734	2404115	381	1	2.75	4.167	12.5	5	8	17	0	1	1	PLCH2	-3830	upstream	ActReg chr1 #134	0	0	1
135	1	2405339	2405781	442	1	4	8.429	11.286	6	11	16	0	1	1	PLCH2	-2194	upstream	ActReg chr1 #135	0	0	1
136	1	2407234	2408228	994	1	3.71	3.6	12.806	7	8	17	0	1	1	PLCH2	-23	upstream	ActReg chr1 #136	0	0	1
137	1	2409443	2410211	768	1	2.556	4.5	13.458	3	9	18	1	1	1	PLCH2	2073	in gene	ActReg chr1 #137	0	0	1
138	1	2411050	2411728	678	1	4.4	4.81	13.571	7	9	19	1	0	1	PLCH2	3635	in gene	ActReg chr1 #138	0	0	1
139	1	2418189	2418709	520	1	6.438	5.188	12.375	9	7	17	0	0	1	PLCH2	10695	in gene	ActReg chr1 #139	0	0	1
140	1	2421961	2422494	533	1	4.562	6.438	12.312	8	8	20	0	0	1	PLCH2	14473	in gene	ActReg chr1 #140	0	0	1
141	1	2434000	2434906	906	1	3.321	2.929	11.143	8	5	16	2	0	2	PLCH2, PANK4	26699, 23582	in gene, downstream	ActReg chr1 #141	0	0	1
142	1	2435773	2436360	587	1	2.647	3.789	11.105	5	5	15	1	0	2	PLCH2, PANK4	28312, 21969	in gene, downstream	ActReg chr1 #142	0	0	1
143	1	2441176	2441961	785	1	5.4	2.273	14.04	9	4	23	0	0	2	PLCH2, PANK4	33814, 16467	downstream, in gene	ActReg chr1 #143	0	0	1
144	1	2442209	2442831	622	1	1.895	4.211	12.947	3	6	18	0	0	2	PLCH2, PANK4	34766, 15515	downstream, in gene	ActReg chr1 #144	0	0	1
145	1	2449836	2450535	699	1	2.182	2.095	11.636	5	4	15	1	0	2	PANK4, HES5	7850, 11499	in gene, downstream	ActReg chr1 #145	0	0	1
146	1	2456997	2458417	1420	3	15.773	16.364	8.5	35	39	18	1	1	2	PANK4, HES5	328, 3977	in gene, downstream	ActReg chr1 #146	1	1	1
147	1	2464092	2464852	760	1	4.792	4.375	12.167	10	9	17	0	2	2	PANK4, HES5	-6437, -2788	upstream, upstream	ActReg chr1 #147	0	0	1
148	1	2473272	2473711	439	1	4.786	4.429	13.071	8	8	16	0	0	1	LOC115110	10793	downstream	ActReg chr1 #148	0	0	1
149	1	2476288	2477108	820	1	3	3.885	12.462	5	9	16	0	0	1	LOC115110	7586	downstream	ActReg chr1 #149	0	0	1
150	1	2477838	2478304	466	1	7.333	7.533	12.933	9	12	19	1	0	3	LOC115110, LOC100133445, TNFRSF14	6213, 10377, -9734	downstream, downstream, upstream	ActReg chr1 #150	0	0	1
151	1	2488777	2489314	537	1	3.176	4.882	10.471	4	6	18	0	3	4	LOC115110, LOC100133445, TNFRSF14, LOC100506589	-4761, -597, 1240, -8929	upstream, upstream, in gene, upstream	ActReg chr1 #151	0	0	1
152	1	2500563	2500923	360	1	2.273	2.182	9.364	3	3	13	0	0	2	TNFRSF14, LOC100506589	12938, 2769	downstream, in gene	ActReg chr1 #152	0	0	1
153	1	2527038	2527465	427	1	1.769	2.636	11.357	4	4	17	1	0	2	C1orf93, MMEL1	9002, 37230	downstream, in gene	ActReg chr1 #153	0	0	1
154	1	2527882	2528759	877	1	5	3.308	13.407	8	6	17	0	0	2	C1orf93, MMEL1	10071, 36161	downstream, in gene	ActReg chr1 #154	0	0	1
155	1	2573950	2575090	1140	1	10.722	6.944	8.167	18	13	16	1	0	2	MMEL1, LOC100287898	-10039, 131710	upstream, in gene	ActReg chr1 #155	1	0	0
156	1	2575753	2576435	682	1	1.857	2.19	12.476	3	3	16	0	0	1	LOC100287898	130136	in gene	ActReg chr1 #156	0	0	1
157	1	2694347	2694872	525	1	2.5	3	11.5	5	5	18	0	0	1	LOC100287898	11621	in gene	ActReg chr1 #157	0	0	1
158	1	2716691	2717331	640	1	2.55	3.75	11.15	5	5	15	1	0	0				ActReg chr1 #158	0	0	1
159	1	2720842	2721140	298	1	1.667	2.889	10	2	5	13	0	0	0				ActReg chr1 #159	0	0	1
160	1	2729570	2730120	550	1	3.625	2.824	13.471	7	5	22	0	0	0				ActReg chr1 #160	0	0	1
161	1	2737550	2738151	601	1	3.333	3.053	11.474	6	5	17	0	0	0				ActReg chr1 #161	0	0	1
162	1	2738448	2739003	555	1	3.533	2.941	12.412	5	5	18	0	0	0				ActReg chr1 #162	0	0	1
163	1	2749027	2749491	464	1	3.154	1.667	10.929	7	4	16	0	0	0				ActReg chr1 #163	0	0	1
164	1	2782277	2783467	1190	1	4.343	3.297	12.108	11	7	20	0	0	0				ActReg chr1 #164	0	0	1
165	1	2784525	2784914	389	1	2.5	2.083	12	4	4	17	0	0	0				ActReg chr1 #165	0	0	1
166	1	2791327	2791709	382	1	3.75	1.833	10.417	5	3	15	0	0	0				ActReg chr1 #166	0	0	1
167	1	2799843	2800622	779	1	2.091	3.083	12.458	4	5	20	0	0	0				ActReg chr1 #167	0	0	1
168	1	2847476	2848287	811	1	2.32	5.8	12.28	4	10	22	1	0	0				ActReg chr1 #168	0	0	1
169	1	2851319	2851880	561	1	2.733	3.333	10.667	5	5	14	0	0	0				ActReg chr1 #169	0	0	1
170	1	2882951	2883401	450	1	3.417	4.714	10.286	6	7	16	0	0	0				ActReg chr1 #170	0	0	1
171	1	2896885	2897357	472	1	4.133	5.5	10.667	6	8	16	0	0	0				ActReg chr1 #171	0	0	1
172	1	2929243	2930003	760	1	2	4.263	10.75	3	7	15	1	0	1	ACTRT2	-8423	upstream	ActReg chr1 #172	0	0	1
173	1	2944669	2945139	470	1	3.933	3.2	10.4	6	5	16	0	0	1	ACTRT2	6858	downstream	ActReg chr1 #173	0	0	1
174	1	2984324	2984730	406	1	4.167	1.917	11.833	5	3	14	1	2	2	FLJ42875, PRDM16	-238, -1215	upstream, upstream	ActReg chr1 #174	0	0	1
175	1	3012986	3013427	441	1	3.214	3.286	14.429	5	5	24	0	0	1	PRDM16	27464	in gene	ActReg chr1 #175	0	0	1
176	1	3021766	3022073	307	1	1	3	12	1	3	14	0	0	1	PRDM16	36177	in gene	ActReg chr1 #176	0	0	1
177	1	3031814	3032309	495	1	3.143	2.533	13.533	5	4	17	0	0	1	PRDM16	46319	in gene	ActReg chr1 #177	0	0	1
178	1	3157958	3158542	584	1	3.278	5.889	13.056	6	11	17	1	0	1	PRDM16	172508	in gene	ActReg chr1 #178	0	0	1
179	1	3163860	3164198	338	1	5.556	4.364	10.273	8	7	14	1	0	1	PRDM16	178287	in gene	ActReg chr1 #179	0	0	1
180	1	3179404	3180237	833	1	2.385	3.462	12.039	5	7	17	0	0	1	PRDM16	194078	in gene	ActReg chr1 #180	0	0	1
181	1	3195664	3196185	521	1	3.867	7	13.438	7	12	18	1	0	1	PRDM16	210182	in gene	ActReg chr1 #181	0	0	1
182	1	3201417	3201883	466	1	2.571	2.778	12.429	4	4	16	0	0	1	PRDM16	215908	in gene	ActReg chr1 #182	0	0	1
183	1	3228425	3229044	619	1	4.368	4	13.263	7	7	18	0	0	1	PRDM16	242992	in gene	ActReg chr1 #183	0	0	1
184	1	3289429	3289942	513	1	4.875	3.867	11.438	7	5	15	0	0	1	PRDM16	303943	in gene	ActReg chr1 #184	0	0	1
185	1	3308229	3308581	352	1	1.364	1.182	11.454	2	2	16	0	0	1	PRDM16	322663	in gene	ActReg chr1 #185	0	0	1
186	1	3328989	3329530	541	1	2.706	3.176	11.177	4	5	16	1	0	1	PRDM16	343517	in gene	ActReg chr1 #186	0	0	1
187	1	3344669	3345324	655	1	1.368	3.524	11.857	2	6	19	0	0	1	PRDM16	359254	in gene	ActReg chr1 #187	0	0	1
188	1	3379814	3380240	426	1	5.231	1.769	12.385	11	3	17	0	0	1	ARHGEF16	8880	in gene	ActReg chr1 #188	0	0	1
189	1	3384642	3385260	618	1	4.842	4.737	11.105	8	6	16	0	0	1	ARHGEF16	13804	in gene	ActReg chr1 #189	0	0	1
190	1	3388327	3388996	669	1	5.619	6.762	13.048	7	10	21	0	0	1	ARHGEF16	17514	in gene	ActReg chr1 #190	0	0	1
191	1	3389790	3390195	405	1	2.167	3.615	13.769	3	5	22	0	0	1	ARHGEF16	18845	in gene	ActReg chr1 #191	0	0	1
192	1	3413340	3414152	812	1	3.538	4.269	14.731	6	8	22	0	0	1	MEGF6	114313	in gene	ActReg chr1 #192	0	0	1
193	1	3418583	3419516	933	1	6.379	8.724	12.379	12	19	18	0	0	1	MEGF6	109010	in gene	ActReg chr1 #193	0	0	1
194	1	3425174	3425733	559	1	3.556	4.333	11.778	7	7	15	1	0	1	MEGF6	102606	in gene	ActReg chr1 #194	0	0	1
195	1	3426206	3426881	675	1	4.35	6.182	12.682	9	11	20	1	0	1	MEGF6	101516	in gene	ActReg chr1 #195	0	0	1
196	1	3427089	3427508	419	1	7.692	6.231	11.308	10	8	18	1	0	1	MEGF6	100761	in gene	ActReg chr1 #196	0	0	1
197	1	3427790	3428250	460	1	4.286	4.857	11.714	7	10	20	1	0	1	MEGF6	100039	in gene	ActReg chr1 #197	0	0	1
198	1	3435718	3436138	420	1	1.364	4.308	13.923	3	6	18	1	0	1	MEGF6	92131	in gene	ActReg chr1 #198	0	0	1
199	1	3437560	3437867	307	1	6.9	3.8	12.4	11	6	17	0	0	1	MEGF6	90346	in gene	ActReg chr1 #199	0	0	1
200	1	3464902	3465375	473	1	6.429	3.5	11.214	10	10	18	0	0	1	MEGF6	62921	in gene	ActReg chr1 #200	0	0	1
201	1	3469774	3470300	526	1	2.133	2.857	11.688	4	6	15	0	0	2	MEGF6, MIR551A	58022, 7317	in gene, downstream	ActReg chr1 #201	0	0	1
202	1	3473851	3474320	469	1	4.667	2.8	12.467	8	5	19	0	0	2	MEGF6, MIR551A	53974, 3269	in gene, downstream	ActReg chr1 #202	0	0	1
203	1	3493933	3494655	722	1	1.682	5.273	12.364	3	9	21	0	0	1	MEGF6	33765	in gene	ActReg chr1 #203	0	0	1
204	1	3500427	3500802	375	1	3.833	2.833	13.083	5	6	21	1	0	1	MEGF6	27445	in gene	ActReg chr1 #204	0	0	1
205	1	3514722	3515205	483	1	2.867	4.933	13.333	5	6	19	0	0	1	MEGF6	13096	in gene	ActReg chr1 #205	0	0	1
206	1	3568029	3568556	527	1	2.824	4.118	12.294	4	8	17	1	2	2	WDR8, TP73	-1621, -837	upstream, upstream	ActReg chr1 #206	0	0	1
207	1	3590907	3591593	686	1	1.467	2.318	13	4	5	21	0	1	2	TP73, LOC100506635	22121, 720	in gene, downstream	ActReg chr1 #207	0	0	1
208	1	3602619	3603064	445	1	3.143	3.091	10.571	5	4	15	0	0	1	TP73	33712	in gene	ActReg chr1 #208	0	0	1
209	1	3606550	3607173	623	1	3	2.474	11.2	5	4	15	1	0	1	TP73	37732	in gene	ActReg chr1 #209	0	0	1
210	1	3634462	3634959	497	1	4.125	4.125	11.812	7	8	16	1	0	1	TP73	65581	in gene	ActReg chr1 #210	0	0	1
211	1	3643780	3644761	981	1	2.607	5.167	13.5	5	10	18	0	0	2	TP73, KIAA0495	75141, 19667	in gene, downstream	ActReg chr1 #211	0	0	1
212	1	3647168	3647738	570	1	3.222	2.722	12.167	5	4	17	0	0	2	TP73, KIAA0495	78324, 16484	in gene, downstream	ActReg chr1 #212	0	0	1
213	1	3712675	3713375	700	2	11.381	12.905	3.714	19	20	5	1	1	1	LRRC47	43	in gene	ActReg chr1 #213	1	1	0
214	1	3773500	3774236	736	2	11.522	8.957	11.454	18	13	15	1	2	2	KIAA0562, DFFB	-71, 23	upstream, in gene	ActReg chr1 #214	1	0	1
215	1	3817294	3818114	820	1	8.346	12.885	8.192	12	20	11	1	2	2	C1orf174, LOC100133612	-847, 736	upstream, in gene	ActReg chr1 #215	0	1	0
216	1	3820144	3820555	411	1	1.727	5.231	12.154	3	6	16	0	1	2	C1orf174, LOC100133612	-3492, 3381	upstream, in gene	ActReg chr1 #216	0	0	1
217	1	3830809	3831807	998	1	2.774	3.806	10.968	4	6	17	0	0	1	LOC100133612	14340	in gene	ActReg chr1 #217	0	0	1
218	1	4028784	4029366	582	1	9.167	12.944	2.667	15	24	5	0	0	0				ActReg chr1 #218	0	1	0
219	1	4143433	4144131	698	1	4.591	11.227	6.136	7	16	9	0	0	0				ActReg chr1 #219	0	1	0
220	1	4527219	4527702	483	1	3.4	2.867	10.4	5	4	14	0	0	0				ActReg chr1 #220	0	0	1
221	1	4696297	4697491	1194	1	5.892	14.865	6.189	9	25	10	0	0	0				ActReg chr1 #221	0	1	0
222	1	4719661	4720121	460	1	5	3.357	11.429	8	5	17	0	0	1	AJAP1	4786	in gene	ActReg chr1 #222	0	0	1
223	1	4787159	4787579	420	1	3.308	3.692	10.923	4	5	13	0	0	1	AJAP1	72264	in gene	ActReg chr1 #223	0	0	1
224	1	6051797	6053045	1248	2	12.342	16.667	3.857	23	36	7	1	1	1	NPHP4	110	in gene	ActReg chr1 #224	1	1	0
225	1	6076000	6076687	687	1	7	11	6.682	11	16	11	0	0	1	KCNAB2	-10037	upstream	ActReg chr1 #225	0	1	0
226	1	6100871	6101435	564	1	1.882	2.765	13.588	3	4	20	0	0	1	KCNAB2	14773	in gene	ActReg chr1 #226	0	0	1
227	1	6112112	6113268	1156	2	11.556	13.417	2	27	22	4	0	0	1	KCNAB2	26310	in gene	ActReg chr1 #227	1	1	0
228	1	6131677	6132387	710	1	5.13	5.087	10.87	9	8	17	1	0	1	KCNAB2	45652	in gene	ActReg chr1 #228	0	0	1
229	1	6138643	6139161	518	1	4	3.75	11.938	7	7	18	0	0	1	KCNAB2	52522	in gene	ActReg chr1 #229	0	0	1
230	1	6181392	6181873	481	1	5.667	5.133	12.2	10	7	16	0	0	1	CHD5	58562	in gene	ActReg chr1 #230	0	0	1
231	1	6188054	6188540	486	1	4.8	5.733	12	7	8	17	1	0	1	CHD5	51897	in gene	ActReg chr1 #231	0	0	1
232	1	6189778	6190210	432	1	2.5	2.929	11.286	4	4	16	0	0	1	CHD5	50200	in gene	ActReg chr1 #232	0	0	1
233	1	6217215	6218802	1587	2	8.92	14.44	6.277	22	23	12	0	0	1	CHD5	22186	in gene	ActReg chr1 #233	1	1	0
234	1	6221430	6222491	1061	2	17.515	20.606	3.034	33	42	7	0	0	1	CHD5	18234	in gene	ActReg chr1 #234	1	1	0
235	1	6226373	6226933	560	1	5.8	4.647	10.235	12	8	13	0	0	1	CHD5	13541	in gene	ActReg chr1 #235	0	0	1
236	1	6259129	6260192	1063	2	26.559	35.235	8.912	84	108	17	1	2	2	RPL22, RNF207	19, -6529	in gene, upstream	ActReg chr1 #236	1	1	0
237	1	6269147	6269834	687	1	10.864	15.364	6.545	19	27	12	1	0	2	RPL22, RNF207	-9811, 3301	upstream, in gene	ActReg chr1 #237	0	1	0
238	1	6296246	6296722	476	1	4.533	10.067	5.867	6	15	11	1	2	3	ICMT, C1orf211, HES3	-440, -1384, -7768	upstream, upstream, upstream	ActReg chr1 #238	0	1	0
239	1	6301897	6302379	482	1	2.733	7.2	11.533	5	11	18	1	2	4	ICMT, C1orf211, HES3, GPR153	-6094, 4270, -2114, 18897	upstream, downstream, upstream, downstream	ActReg chr1 #239	0	0	1
240	1	6305133	6306058	925	3	13.241	12.621	8.793	36	27	17	1	1	4	ICMT, C1orf211, HES3, GPR153	-9551, 7727, 1343, 15440	upstream, downstream, in gene, downstream	ActReg chr1 #240	1	1	1
241	1	6306076	6306851	775	1	5.8	4.76	12.96	9	11	26	1	1	3	C1orf211, HES3, GPR153	8595, 2211, 14572	downstream, downstream, downstream	ActReg chr1 #241	0	0	1
242	1	6310018	6310601	583	1	4	5.056	11.611	6	8	15	1	0	2	HES3, GPR153	6057, 10726	downstream, in gene	ActReg chr1 #242	0	0	1
243	1	6322120	6322755	635	1	7.55	5.8	11.7	10	11	15	0	2	3	GPR153, ACOT7, UNQ6193	-1402, 131389, -4078	upstream, downstream, upstream	ActReg chr1 #243	0	0	1
244	1	6332934	6334239	1305	2	8.925	10.75	8.675	14	15	19	0	0	2	ACOT7, UNQ6193	120240, 7071	in gene, downstream	ActReg chr1 #244	0	1	1
245	1	6336686	6337300	614	1	4.158	5.158	13.316	7	7	22	0	0	2	ACOT7, UNQ6193	116833, 10478	in gene, downstream	ActReg chr1 #245	0	0	1
246	1	6339582	6340323	741	1	3.591	4.875	11.708	8	7	22	1	0	1	ACOT7	113874	in gene	ActReg chr1 #246	0	0	1
247	1	6490958	6491205	247	1	3.25	4.75	11	5	6	14	0	1	2	ESPN, MIR4252	6233, -1125	in gene, upstream	ActReg chr1 #247	0	0	1
248	1	6503797	6504284	487	1	5.667	2.733	12.933	10	6	18	0	0	1	ESPN	19192	in gene	ActReg chr1 #248	0	0	1
249	1	6506951	6507730	779	1	8.125	14.417	6	14	25	9	1	0	1	ESPN	22492	in gene	ActReg chr1 #249	0	1	0
250	1	6535372	6535946	574	1	7.286	6	13.667	11	9	24	0	0	2	TNFRSF25, PLEKHG5	-9404, 44410	upstream, in gene	ActReg chr1 #250	0	0	1
251	1	6546047	6546732	685	1	4.227	6.5	11.091	10	12	18	0	0	1	PLEKHG5	33680	in gene	ActReg chr1 #251	0	0	1
252	1	6550720	6551180	460	1	7.733	6.692	14.867	14	10	25	1	0	1	PLEKHG5	29119	in gene	ActReg chr1 #252	0	0	1
253	1	6556706	6557335	629	1	3.526	8.474	11.79	7	15	18	0	0	1	PLEKHG5	23049	in gene	ActReg chr1 #253	0	0	1
254	1	6564982	6565512	530	1	4.765	4	11.765	6	6	21	0	0	1	PLEKHG5	14822	in gene	ActReg chr1 #254	0	0	1
255	1	6613807	6615100	1293	2	27.75	30.825	6.225	93	110	15	1	2	2	NOL9, TAS1R1	205, -885	in gene, upstream	ActReg chr1 #255	1	1	0
256	1	6662196	6663581	1385	1	12.698	9.698	6.324	24	20	13	1	1	1	KLHL21	41	in gene	ActReg chr1 #256	1	0	0
257	1	6673268	6673834	566	1	7.278	12.444	3.353	13	21	7	1	1	1	PHF13	-205	upstream	ActReg chr1 #257	0	1	0
258	1	6760807	6762473	1666	2	38.423	42.346	4.308	169	181	9	1	1	1	DNAJC11	326	in gene	ActReg chr1 #258	1	1	0
259	1	7106253	7106865	612	1	8.684	11.579	1.842	15	23	5	0	0	2	CAMTA1, LOC100505910	261175, 5205	in gene, downstream	ActReg chr1 #259	0	1	0
260	1	7135189	7136179	990	2	14.806	15.452	3.71	39	30	7	0	0	1	CAMTA1	290300	in gene	ActReg chr1 #260	1	1	0
261	1	7325799	7326684	885	2	12.111	10.518	6.037	21	18	14	0	0	1	CAMTA1	480857	in gene	ActReg chr1 #261	1	1	0
262	1	7373017	7373752	735	1	5.261	9.565	3.5	13	12	6	0	0	1	CAMTA1	528000	in gene	ActReg chr1 #262	0	1	0
263	1	7496644	7497282	638	1	3.5	3.9	12.95	6	6	21	0	0	1	CAMTA1	651579	in gene	ActReg chr1 #263	0	0	1
264	1	7500014	7500567	553	1	5.118	3.824	10.294	11	5	14	0	0	1	CAMTA1	654906	in gene	ActReg chr1 #264	0	0	1
265	1	7578448	7578861	413	1	4.769	2.846	10.769	8	4	16	0	0	1	CAMTA1	733270	in gene	ActReg chr1 #265	0	0	1
266	1	7620802	7621839	1037	1	3.467	3.733	13.312	6	8	19	0	0	1	CAMTA1	775936	in gene	ActReg chr1 #266	0	0	1
267	1	7676182	7677489	1307	2	11.585	15.39	4.59	30	34	8	0	0	1	CAMTA1	831451	in gene	ActReg chr1 #267	1	1	0
268	1	7844755	7845141	386	1	7.417	6	10	10	9	15	1	1	2	VAMP3, PER3	13619, 185	downstream, in gene	ActReg chr1 #268	0	0	1
269	1	8014046	8014659	613	1	12	9.15	11.15	19	12	15	1	1	1	PARK7	-7362	upstream	ActReg chr1 #269	1	0	0
270	1	8021108	8022272	1164	2	14.405	21.216	5.194	35	47	10	1	1	1	PARK7	-24	upstream	ActReg chr1 #270	1	1	0
271	1	8086067	8087530	1463	2	11.587	14.696	5.079	25	27	10	1	1	1	ERRFI1	-405	upstream	ActReg chr1 #271	1	1	0
272	1	8137217	8137798	581	1	8.167	12	3.944	11	21	5	0	0	0				ActReg chr1 #272	0	1	0
273	1	8181224	8181902	678	1	11.857	9	6.714	19	13	10	0	0	0				ActReg chr1 #273	1	0	0
274	1	8214676	8215224	548	1	10.882	7.118	3.846	22	14	6	0	0	0				ActReg chr1 #274	1	0	0
275	1	8229126	8229876	750	1	8.348	11.783	3.87	16	18	10	0	0	0				ActReg chr1 #275	0	1	0
276	1	8257801	8258519	718	1	9.455	14.546	9.136	16	24	17	0	0	0				ActReg chr1 #276	0	1	0
277	1	8377831	8378549	718	1	7.182	13.591	7.318	13	19	15	1	1	1	SLC45A1	-6200	upstream	ActReg chr1 #277	0	1	0
278	1	8418600	8419462	862	1	5	5.407	11.741	10	11	16	1	0	1	RERE	458668	in gene	ActReg chr1 #278	0	0	1
279	1	8431480	8431947	467	1	5.6	6	10.667	7	9	16	0	0	1	RERE	445986	in gene	ActReg chr1 #279	0	0	1
280	1	8484051	8485176	1125	2	8.029	11.114	4.686	16	20	8	1	0	1	RERE	393086	in gene	ActReg chr1 #280	1	1	0
281	1	8560170	8560514	344	1	3.182	4	11.091	5	5	16	0	0	1	RERE	317357	in gene	ActReg chr1 #281	0	0	1
282	1	8763319	8763896	577	1	10	12.944	5.25	15	23	8	1	0	1	RERE	114092	in gene	ActReg chr1 #282	0	1	0
283	1	8799976	8800662	686	2	8.429	13.143	3.111	15	23	4	0	0	1	RERE	77380	in gene	ActReg chr1 #283	1	1	0
284	1	8937767	8939489	1722	4	10.87	11.111	9.611	21	20	23	1	2	2	ENO1, LOC100505975	152, -266	in gene, upstream	ActReg chr1 #284	1	1	1
285	1	8950875	8951178	303	1	5.8	3.9	9.9	8	6	13	0	0	0				ActReg chr1 #285	0	0	1
286	1	9073570	9073924	354	1	2.182	5.273	12.182	3	7	17	0	0	1	SLC2A7	12657	in gene	ActReg chr1 #286	0	0	1
287	1	9099037	9099538	501	1	3.688	4.75	13.375	6	9	20	1	0	1	SLC2A5	49223	in gene	ActReg chr1 #287	0	0	1
288	1	9242047	9242753	706	1	11.13	7.261	5.739	17	12	10	1	0	1	LOC727721	14640	in gene	ActReg chr1 #288	1	0	0
289	1	9488754	9489369	615	1	11.632	13.158	6.789	21	23	10	1	1	1	LOC100506022	-6	upstream	ActReg chr1 #289	0	1	0
290	1	9775596	9776177	581	1	4	3.188	12	6	7	15	1	0	1	PIK3CD	64096	in gene	ActReg chr1 #290	0	0	1
291	1	9781441	9782237	796	1	5.125	5.583	15.167	9	8	21	0	0	2	PIK3CD, CLSTN1	70049, 102711	in gene, downstream	ActReg chr1 #291	0	0	1
292	1	9784598	9785084	486	1	4.733	3.933	12.933	7	6	20	0	0	2	PIK3CD, CLSTN1	73051, 99709	in gene, downstream	ActReg chr1 #292	0	0	1
293	1	9903141	9903546	405	1	3.25	5.75	13.417	6	9	21	0	0	1	CTNNBIP1	66973	downstream	ActReg chr1 #293	0	0	1
294	1	9970515	9971270	755	1	6.391	11.542	5.087	10	17	10	1	1	1	CTNNBIP1	-576	upstream	ActReg chr1 #294	0	1	0
295	1	10002889	10003833	944	3	13.724	9.586	9.552	25	22	16	1	2	2	LZIC, NMNAT1	-535, -125	upstream, upstream	ActReg chr1 #295	1	1	1
296	1	10270297	10270857	560	1	10	7.111	7.25	15	9	11	1	1	1	KIF1B	-187	upstream	ActReg chr1 #296	1	0	0
297	1	10458507	10459783	1276	3	13.225	16.3	10.45	28	33	18	1	2	2	LOC100287506, PGD	-190, 60	upstream, in gene	ActReg chr1 #297	1	1	1
298	1	10490008	10490815	807	2	16.44	16.04	3.2	33	38	6	1	1	2	PGD, APITD1	31326, 252	downstream, in gene	ActReg chr1 #298	1	1	0
299	1	10532183	10532988	805	2	12.8	13.08	5.16	22	22	9	1	2	2	DFFA, PEX14	28, -2418	in gene, upstream	ActReg chr1 #299	1	1	0
300	1	10534575	10535374	799	2	13.72	14.52	3.045	29	34	5	1	2	2	DFFA, PEX14	-2361, -29	upstream, upstream	ActReg chr1 #300	1	1	0
301	1	10689617	10690303	686	1	3.81	4.333	11.857	7	7	18	0	0	2	PEX14, CASZ1	154957, 166747	in gene, downstream	ActReg chr1 #301	0	0	1
302	1	10700135	10700770	635	1	3.1	3.45	12.25	9	6	18	1	0	2	PEX14, CASZ1	165449, 156255	downstream, in gene	ActReg chr1 #302	0	0	1
303	1	10707248	10707746	498	1	4.75	2.4	12.688	7	5	23	1	0	1	CASZ1	149210	in gene	ActReg chr1 #303	0	0	1
304	1	10713303	10713894	591	1	2.267	4.368	14.368	4	6	19	1	0	1	CASZ1	143109	in gene	ActReg chr1 #304	0	0	1
305	1	10716081	10716426	345	1	2.909	2	12	5	3	16	0	0	1	CASZ1	140454	in gene	ActReg chr1 #305	0	0	1
306	1	10734649	10735157	508	1	4.438	4.846	11.75	8	7	17	0	0	1	CASZ1	121804	in gene	ActReg chr1 #306	0	0	1
307	1	10764219	10764690	471	1	2.267	3.533	11.4	4	6	17	1	0	1	CASZ1	92253	in gene	ActReg chr1 #307	0	0	1
308	1	10848606	10849098	492	1	5.562	3.938	10.875	9	7	16	0	0	1	CASZ1	7855	in gene	ActReg chr1 #308	0	0	1
309	1	10856437	10857148	711	2	14.591	15.773	4.5	33	32	9	1	1	1	CASZ1	-85	upstream	ActReg chr1 #309	1	1	0
310	1	10895826	10896426	600	1	5.474	5.684	13.79	10	8	27	1	0	0				ActReg chr1 #310	0	0	1
311	1	11006467	11006839	372	1	2.636	4	12.636	4	8	18	0	0	1	C1orf127	35441	in gene	ActReg chr1 #311	0	0	1
312	1	11039305	11039967	662	1	13.05	5.45	2.938	19	10	9	0	1	1	C1orf127	2458	in gene	ActReg chr1 #312	1	0	0
313	1	11072219	11073206	987	2	16.032	16.355	6.233	33	31	19	1	1	1	TARDBP	33	in gene	ActReg chr1 #313	1	1	0
314	1	11159358	11160085	727	1	7.957	12.391	7.913	14	18	17	1	1	2	EXOSC10, MTOR	217, 162887	in gene, downstream	ActReg chr1 #314	0	1	0
315	1	11333192	11334187	995	2	11.032	11	6	18	17	14	1	1	1	UBIAD1	434	in gene	ActReg chr1 #315	1	1	0
316	1	11533542	11534177	635	1	9.65	10.35	2.692	19	17	5	0	1	1	PTCHD2	-5436	upstream	ActReg chr1 #316	1	0	0
317	1	11538702	11539827	1125	2	10.971	11.429	5.03	19	22	9	1	1	1	PTCHD2	-31	upstream	ActReg chr1 #317	1	1	0
318	1	11539895	11540715	820	1	8.346	13.577	7.692	15	22	13	1	1	1	PTCHD2	1010	in gene	ActReg chr1 #318	0	1	0
319	1	11561258	11561931	673	1	3.211	3.619	11.857	6	7	15	1	0	1	PTCHD2	22299	in gene	ActReg chr1 #319	0	0	1
320	1	11596674	11597111	437	1	2.846	2.846	12.231	5	4	16	1	0	1	PTCHD2	57597	in gene	ActReg chr1 #320	0	0	1
321	1	11610224	11611433	1209	2	23.868	25.947	3.103	57	68	5	0	0	0				ActReg chr1 #321	1	1	0
322	1	11657550	11658102	552	1	3.312	2	10.471	7	3	14	0	0	0				ActReg chr1 #322	0	0	1
323	1	11695942	11696547	605	2	13.474	10.895	3.947	22	16	6	0	0	0				ActReg chr1 #323	1	1	0
324	1	11740571	11741511	940	1	8.167	11.467	7.333	14	21	10	1	0	2	FBXO6, MAD2L2	16891, 10637	downstream, in gene	ActReg chr1 #324	0	1	0
325	1	11766255	11766859	604	1	2.632	5.368	12.947	4	9	21	0	0	1	C1orf187	14776	in gene	ActReg chr1 #325	0	0	1
326	1	11779475	11780006	531	1	7.294	10.177	11.529	10	16	18	1	1	2	C1orf187, LOC100506086	27959, -2296	in gene, upstream	ActReg chr1 #326	0	0	1
327	1	11795878	11796878	1000	1	7.067	7.645	11.097	11	15	15	1	1	1	AGTRAP	236	in gene	ActReg chr1 #327	0	0	1
328	1	11826034	11826900	866	1	3.037	5.519	11.852	5	10	18	0	1	2	LOC100506273, C1orf167	4623, -338	in gene, upstream	ActReg chr1 #328	0	0	1
329	1	11844205	11844905	700	1	4.35	4.955	12.909	6	7	18	0	0	4	C1orf167, LOC100506310, LOC100506116, MTHFR	17750, 6012, 4675, 21605	downstream, in gene, in gene, downstream	ActReg chr1 #329	0	0	1
330	1	11847717	11848419	702	1	4.955	6	11.364	8	9	17	0	0	4	C1orf167, LOC100506310, LOC100506116, MTHFR	21263, 9525, 8188, 18092	downstream, in gene, in gene, in gene	ActReg chr1 #330	0	0	1
331	1	11865382	11866464	1082	2	11.588	9.118	7.588	25	14	16	1	2	2	MTHFR, CLCN6	237, -284	in gene, upstream	ActReg chr1 #331	1	0	1
332	1	11919116	11919999	883	2	12	15.259	5.852	27	27	10	1	1	1	NPPB	-565	upstream	ActReg chr1 #332	1	1	0
333	1	11958626	11959154	528	1	4.312	6.312	11.875	8	10	14	0	0	1	RNU5E	-9321	upstream	ActReg chr1 #333	0	0	1
334	1	11967753	11969246	1493	3	13.478	14.043	9.457	38	27	17	0	1	1	RNU5E	288	downstream	ActReg chr1 #334	1	1	1
335	1	11969588	11970431	843	2	12.423	10.577	5	24	24	12	0	1	2	RNU5E, KIAA2013	1798, 16471	downstream, downstream	ActReg chr1 #335	1	1	0
336	1	11989712	11990358	646	1	8.05	10.85	3.05	17	19	5	0	2	2	KIAA2013, PLOD1	-3555, -4711	upstream, upstream	ActReg chr1 #336	0	1	0
337	1	12039846	12040789	943	1	8.593	11.655	6.759	17	18	14	1	1	2	PLOD1, MFN2	45571, 79	downstream, in gene	ActReg chr1 #337	0	1	0
338	1	12066978	12067541	563	1	4.941	2.176	12.941	8	4	18	0	0	1	MFN2	27021	in gene	ActReg chr1 #338	0	0	1
339	1	12081637	12082325	688	1	3.2	3.526	12.762	7	5	17	0	1	2	MFN2, MIIP	41743, 2469	downstream, in gene	ActReg chr1 #339	0	0	1
340	1	12202685	12203308	623	1	4.6	2.722	11.45	8	5	19	0	0	1	TNFRSF8	79562	in gene	ActReg chr1 #340	0	0	1
341	1	12227288	12227885	597	1	5.684	5.211	10.053	11	9	14	1	1	1	TNFRSF1B	526	in gene	ActReg chr1 #341	0	0	1
342	1	12244728	12245168	440	1	3.429	2.714	14.571	6	5	21	0	0	1	TNFRSF1B	17888	in gene	ActReg chr1 #342	0	0	1
343	1	12289465	12290405	940	2	12.667	16.933	4.083	33	39	11	1	1	2	LOC390998, VPS13D	-8771, -178	upstream, upstream	ActReg chr1 #343	1	1	0
344	1	12290533	12291099	566	1	7.353	9.941	6.824	9	16	10	2	1	2	LOC390998, VPS13D	-9652, 703	upstream, in gene	ActReg chr1 #344	0	1	0
345	1	12538507	12539231	724	1	12.773	7.591	3.909	18	11	7	0	0	1	VPS13D	248756	in gene	ActReg chr1 #345	1	0	0
346	1	12600199	12600879	680	1	3.19	4.333	11.952	6	7	17	1	0	0				ActReg chr1 #346	0	0	1
347	1	12609004	12609988	984	1	7	11.161	7.032	17	17	15	0	0	0				ActReg chr1 #347	0	1	0
348	1	12655873	12656377	504	1	7	13.333	5.933	10	23	10	1	0	1	DHRS3	21695	in gene	ActReg chr1 #348	0	1	0
349	1	12676793	12677412	619	1	6.2	10.15	9.5	9	19	15	1	1	1	DHRS3	718	in gene	ActReg chr1 #349	0	1	0
350	1	13789072	13789565	493	1	3.8	2.333	11.467	6	3	17	0	0	0				ActReg chr1 #350	0	0	1
351	1	14746887	14747264	377	1	4.75	5.167	11.417	9	7	17	0	0	0				ActReg chr1 #351	0	0	1
352	1	15370374	15370733	359	1	1	5	11.091	1	7	16	0	0	1	RP1-21O18.1	445340	in gene	ActReg chr1 #352	0	0	1
353	1	15653263	15653713	450	1	2.643	7.5	11.143	5	11	18	0	0	1	FHAD1	79720	in gene	ActReg chr1 #353	0	0	1
354	1	15664004	15664748	744	1	10.478	13.435	6.435	17	27	13	0	0	1	FHAD1	90608	in gene	ActReg chr1 #354	0	1	0
355	1	15678716	15679370	654	1	12.619	10.809	4.05	21	15	6	0	0	1	FHAD1	105275	in gene	ActReg chr1 #355	0	1	0
356	1	15735553	15736011	458	1	7	7.071	10.5	11	8	17	1	1	1	EFHD2	-609	upstream	ActReg chr1 #356	0	0	1
357	1	15799018	15799389	371	1	3.909	7.364	12.636	5	10	16	0	1	2	CELA2A, CELA2B	15980, -3393	downstream, upstream	ActReg chr1 #357	0	0	1
358	1	15852809	15853633	824	2	17.5	14.115	5.462	35	28	10	1	2	2	CASP9, DNAJC16	-2431, -131	upstream, upstream	ActReg chr1 #358	1	1	0
359	1	16058727	16059218	491	1	3.267	4.533	11.533	5	7	17	0	1	3	PLEKHM2, SLC25A34, TMEM82	48145, -3837, -9945	in gene, upstream, upstream	ActReg chr1 #359	0	0	1
360	1	16062903	16063490	587	1	6.842	5.158	14.895	13	7	23	0	2	3	PLEKHM2, SLC25A34, TMEM82	52369, 387, -5721	downstream, in gene, upstream	ActReg chr1 #360	0	0	1
361	1	16161859	16162793	934	1	8.655	7.259	12.655	13	13	23	1	0	1	hCG_2008140	12316	in gene	ActReg chr1 #361	0	0	1
362	1	16270824	16271550	726	1	2.19	5.727	14.682	6	11	19	1	0	2	SPEN, ZBTB17	96828, 31440	downstream, in gene	ActReg chr1 #362	0	0	1
363	1	16320524	16321003	479	1	4.133	5.733	11.8	6	11	19	0	0	1	C1orf64	-9968	upstream	ActReg chr1 #363	0	0	1
364	1	16351461	16351791	330	1	3.1	4.8	12	4	6	17	0	1	2	HSPB7, CLCNKA	-6341, 3140	upstream, in gene	ActReg chr1 #364	0	0	1
365	1	16355735	16356225	490	1	5.438	5.812	12	10	9	15	0	0	1	CLCNKA	7494	in gene	ActReg chr1 #365	0	0	1
366	1	16402268	16403887	1619	2	11.098	11.843	6.765	19	22	10	0	1	1	FAM131C	-2950	upstream	ActReg chr1 #366	1	1	0
367	1	16448925	16449863	938	1	12.4	9.4	6.767	26	17	11	0	0	1	EPHA2	33188	downstream	ActReg chr1 #367	1	0	0
368	1	16459450	16459958	508	1	3.312	6.625	13.75	6	10	21	0	0	1	EPHA2	22878	in gene	ActReg chr1 #368	0	0	1
369	1	16464429	16465022	593	1	6.389	5.5	10.833	10	9	14	1	0	1	EPHA2	17857	in gene	ActReg chr1 #369	0	0	1
370	1	16466679	16467137	458	1	8.2	4.733	12	11	7	18	0	0	1	EPHA2	15674	in gene	ActReg chr1 #370	0	0	1
371	1	16470643	16471275	632	1	6	4.75	12.3	8	7	15	0	0	1	EPHA2	11623	in gene	ActReg chr1 #371	0	0	1
372	1	16481326	16481846	520	1	5.562	10.875	10.75	9	15	18	1	2	2	EPHA2, LOC100506484	996, -144	in gene, upstream	ActReg chr1 #372	0	0	1
373	1	16481916	16482788	872	2	10.107	9.429	8.893	16	16	20	1	2	2	EPHA2, LOC100506484	230, 622	in gene, in gene	ActReg chr1 #373	1	0	1
374	1	16483458	16484041	583	1	3.778	3.056	10.111	8	5	15	0	2	2	EPHA2, LOC100506484	-1167, 2019	upstream, in gene	ActReg chr1 #374	0	0	1
375	1	16499431	16500472	1041	1	7.062	11.312	6.75	13	18	12	0	0	0				ActReg chr1 #375	0	1	0
376	1	16535009	16535702	693	1	4.095	7.381	11.286	6	10	15	0	0	1	ARHGEF19	3749	in gene	ActReg chr1 #376	0	0	1
377	1	16536616	16537122	506	1	4.875	3.375	11.188	9	7	19	0	1	1	ARHGEF19	2235	in gene	ActReg chr1 #377	0	0	1
378	1	16557837	16558506	669	1	3.048	3.905	10.905	5	7	15	0	0	1	C1orf89	5488	downstream	ActReg chr1 #378	0	0	1
379	1	16678343	16679533	1190	3	13.703	10.46	9.27	24	15	17	1	1	1	FBXO42	10	in gene	ActReg chr1 #379	1	1	1
380	1	16693244	16694428	1184	2	15.46	15.919	5.973	36	37	13	1	1	1	C1orf144	253	in gene	ActReg chr1 #380	1	1	0
381	1	16766615	16767825	1210	2	12.5	16.421	8.658	36	39	16	1	2	2	SPATA21, NECAP2	-3301, 53	upstream, in gene	ActReg chr1 #381	1	1	0
382	1	16938892	16940781	1889	2	20.339	23.881	17.271	53	59	43	1	1	1	NBPF1	146	in gene	ActReg chr1 #382	0	1	1
383	1	16951975	16952892	917	1	14.179	9.893	18.786	21	14	33	0	0	0				ActReg chr1 #383	0	0	1
384	1	16955713	16957033	1320	1	7.268	8.512	12.878	17	13	21	0	0	0				ActReg chr1 #384	0	0	1
385	1	16957209	16958871	1662	1	9.154	7.673	16.404	16	16	27	0	0	0				ActReg chr1 #385	0	0	1
386	1	16970452	16971624	1172	3	19	18.541	15.595	47	42	37	1	0	0				ActReg chr1 #386	1	1	1
387	1	17022892	17023990	1098	1	4.677	5.941	13.323	8	10	19	1	0	0				ActReg chr1 #387	0	0	1
388	1	17026422	17028818	2396	3	14.427	15.48	12.32	48	51	22	1	0	0				ActReg chr1 #388	1	1	1
389	1	17030798	17031683	885	1	9.071	7.607	13.25	15	10	16	0	0	0				ActReg chr1 #389	0	0	1
390	1	17035784	17036619	835	1	8.231	8.038	13.885	13	14	22	0	0	0				ActReg chr1 #390	0	0	1
391	1	17045008	17045868	860	1	5.815	7.481	13.111	9	11	19	0	0	0				ActReg chr1 #391	0	0	1
392	1	17222558	17222887	329	2	8.364	14.727	11.546	12	23	17	1	2	2	LOC100506687, RNU1-2	-6561, 247	upstream, downstream	ActReg chr1 #392	0	1	1
393	1	17222970	17223254	284	1	6.111	11	12.222	8	14	16	0	2	2	LOC100506687, RNU1-2	-6951, 637	upstream, downstream	ActReg chr1 #393	0	0	1
394	1	17230781	17232286	1505	3	24.957	27.575	10.489	94	112	24	1	0	1	RNU1-2	9058	downstream	ActReg chr1 #394	1	1	1
395	1	17239581	17241312	1731	3	10.964	11.146	11.846	21	25	24	1	1	1	CROCC	-7999	upstream	ActReg chr1 #395	1	1	1
396	1	17250742	17253334	2592	1	5.84	6.383	13.889	10	15	24	0	1	1	CROCC	3593	in gene	ActReg chr1 #396	0	0	1
397	1	17264632	17265344	712	1	5.1	7.043	13.739	10	10	20	0	0	1	CROCC	16543	in gene	ActReg chr1 #397	0	0	1
398	1	17273036	17273768	732	1	4.435	6.478	15.13	10	11	23	0	0	1	CROCC	24957	in gene	ActReg chr1 #398	0	0	1
399	1	17274810	17275507	697	1	4.273	5.227	12.364	8	8	19	0	0	1	CROCC	26713	in gene	ActReg chr1 #399	0	0	1
400	1	17331587	17332096	509	1	7.375	4.375	11.062	10	6	17	1	0	1	ATP13A2	6582	in gene	ActReg chr1 #400	0	0	1
401	1	17445264	17445939	675	1	5.619	4.429	11.667	7	7	17	1	1	1	PADI2	347	in gene	ActReg chr1 #401	0	0	1
402	1	17475652	17476082	430	1	2.615	4.538	13.077	4	7	21	1	0	0				ActReg chr1 #402	0	0	1
403	1	17511345	17512018	673	1	2.529	5.857	11.667	5	10	14	0	0	1	LOC400743	-9140	upstream	ActReg chr1 #403	0	0	1
404	1	17620161	17621008	847	1	7.654	10.577	3.083	12	16	7	0	0	1	PADI3	44991	downstream	ActReg chr1 #404	0	1	0
405	1	17668412	17668969	557	1	6.389	4.111	11.444	10	8	16	0	0	1	PADI4	34000	in gene	ActReg chr1 #405	0	0	1
406	1	17743650	17744031	381	1	2.182	5.636	10.818	3	9	16	0	0	1	RCC2	22380	in gene	ActReg chr1 #406	0	0	1
407	1	17765396	17766271	875	1	8.407	11.074	5.375	15	18	14	1	1	1	RCC2	387	in gene	ActReg chr1 #407	0	1	0
408	1	17802815	17803231	416	1	4.1	4.308	10.308	6	6	17	0	0	0				ActReg chr1 #408	0	0	1
409	1	17871844	17872519	675	1	11.191	6.524	3.619	20	11	6	0	0	1	ARHGEF10L	5851	in gene	ActReg chr1 #409	1	0	0
410	1	17964938	17965423	485	1	3.267	1.8	12.067	6	3	15	0	0	1	ARHGEF10L	98850	in gene	ActReg chr1 #410	0	0	1
411	1	18003328	18003746	418	1	2.273	3.786	10.143	4	6	15	0	0	1	ARHGEF10L	137207	in gene	ActReg chr1 #411	0	0	1
412	1	18157817	18158756	939	2	12.6	15.833	1.684	28	32	2	0	0	1	ACTL8	8809	downstream	ActReg chr1 #412	1	1	0
413	1	18245705	18246881	1176	2	12.811	15.73	4.917	30	32	9	0	0	0				ActReg chr1 #413	1	1	0
414	1	18437057	18437737	680	1	2.429	3.048	11.333	5	6	15	1	0	1	IGSF21	3157	in gene	ActReg chr1 #414	0	0	1
415	1	19031431	19031831	400	1	3.182	3.417	11.083	5	6	15	0	0	1	PAX7	74131	in gene	ActReg chr1 #415	0	0	1
416	1	19228989	19229471	482	1	12.133	11.4	4.333	21	14	8	1	2	3	ALDH4A1, MIR1290, IFFO2	63, -5588, 53596	in gene, upstream, downstream	ActReg chr1 #416	1	0	0
417	1	19252550	19253311	761	1	10.087	15.478	4.261	14	22	7	0	0	1	IFFO2	29896	in gene	ActReg chr1 #417	0	1	0
418	1	19258669	19259660	991	2	10.065	9.677	4.387	19	16	11	0	0	1	IFFO2	23662	in gene	ActReg chr1 #418	1	1	0
419	1	19281444	19282430	986	1	6.033	11.767	6.067	10	17	19	1	1	1	IFFO2	889	in gene	ActReg chr1 #419	0	1	0
420	1	19536388	19537307	919	2	13.714	11.929	5.036	28	19	8	1	1	2	UBR4, KIAA0090	-101, 41199	upstream, downstream	ActReg chr1 #420	1	1	0
421	1	19577657	19578671	1014	3	14.281	17.094	10.742	36	36	17	1	2	2	KIAA0090, MRTO4	-118, 89	upstream, in gene	ActReg chr1 #421	1	1	1
422	1	19653417	19654019	602	1	4.105	2.882	10.263	6	5	15	0	0	1	PQLC2	14978	in gene	ActReg chr1 #422	0	0	1
423	1	20002155	20003587	1432	2	15.556	18.022	5	39	50	10	0	0	2	HTR6, TMCO4	11091, 123539	in gene, downstream	ActReg chr1 #423	1	1	0
424	1	20685169	20686039	870	2	9.926	9.926	4	24	13	5	0	0	2	VWA5B1, LOC339505	68192, 69683	downstream, downstream	ActReg chr1 #424	1	1	0
425	1	20697690	20698942	1252	2	12.128	18.692	2.258	32	42	5	0	0	1	LOC339505	56971	in gene	ActReg chr1 #425	1	1	0
426	1	20737631	20738364	733	1	8.261	11.957	4.091	16	18	9	0	0	1	LOC339505	17290	in gene	ActReg chr1 #426	0	1	0
427	1	20812919	20813501	582	1	6.389	9.167	11.222	11	12	14	1	1	1	CAMK2N1	-482	upstream	ActReg chr1 #427	0	0	1
428	1	20820850	20821860	1010	1	8	11.844	3.719	16	18	9	0	0	2	CAMK2N1, MUL1	-8627, 13319	upstream, downstream	ActReg chr1 #428	0	1	0
429	1	20834206	20835152	946	3	12.2	11.767	8.9	22	19	13	1	1	1	MUL1	-5	upstream	ActReg chr1 #429	1	1	1
430	1	20920265	20920629	364	1	1.727	3.727	11.364	3	5	16	0	0	1	CDA	5003	in gene	ActReg chr1 #430	0	0	1
431	1	20987434	20988064	630	1	9.4	11	8.1	14	15	13	1	1	3	PINK1, DDOST, KIF17	27801, 288, 56568	downstream, in gene, downstream	ActReg chr1 #431	0	1	0
432	1	21112583	21113374	791	1	11.875	9.167	5.5	21	17	9	1	1	1	HP1BP3	203	in gene	ActReg chr1 #432	1	0	0
433	1	21362169	21362528	359	1	4.083	7.75	11.5	5	12	16	0	0	1	EIF4G3	140992	in gene	ActReg chr1 #433	0	0	1
434	1	21588054	21588746	692	1	8.045	12.364	6.545	12	19	11	0	1	2	ECE1, LOC100506824	83634, -4175	in gene, upstream	ActReg chr1 #434	0	1	0
435	1	21780369	21780858	489	2	10.533	9.6	2.133	16	14	3	0	0	1	NBPF3	13982	in gene	ActReg chr1 #435	1	1	0
436	1	21836002	21836358	356	1	3.273	4	10.454	5	5	14	1	1	1	ALPL	322	in gene	ActReg chr1 #436	0	0	1
437	1	21934601	21935157	556	1	2.471	1.533	13.706	4	2	23	0	0	1	RAP1GAP	60977	in gene	ActReg chr1 #437	0	0	1
438	1	21974111	21975008	897	2	16.517	14.621	2.88	34	30	6	0	0	1	RAP1GAP	21297	in gene	ActReg chr1 #438	1	1	0
439	1	21985377	21986331	954	2	13.586	14.448	6.103	19	30	13	1	0	1	RAP1GAP	10002	in gene	ActReg chr1 #439	1	1	0
440	1	21994852	21995371	519	1	4.062	7.25	12.062	7	11	16	1	1	2	RAP1GAP, USP48	745, 114577	in gene, downstream	ActReg chr1 #440	0	0	1
441	1	22032920	22033464	544	1	11.588	6.333	1.357	23	10	2	0	0	1	USP48	76496	in gene	ActReg chr1 #441	1	0	0
442	1	22108760	22110465	1705	2	12.907	14.407	5.698	19	25	14	1	1	1	USP48	76	in gene	ActReg chr1 #442	1	1	0
443	1	22177962	22178372	410	1	3.846	2.308	12.231	7	4	17	0	0	1	HSPG2	44637	in gene	ActReg chr1 #443	0	0	1
444	1	22186634	22187123	489	1	3.667	2.867	11.667	5	6	16	0	0	1	HSPG2	35926	in gene	ActReg chr1 #444	0	0	1
445	1	22263895	22264502	607	1	11.368	11.947	6.929	18	19	11	0	0	0				ActReg chr1 #445	1	0	0
446	1	22266149	22266924	775	2	13.333	14.125	3.789	26	23	7	0	0	0				ActReg chr1 #446	1	1	0
447	1	22351100	22352190	1090	1	10.294	11.647	5.588	18	17	9	1	1	1	HSPC157	-62	upstream	ActReg chr1 #447	0	1	0
448	1	22459953	22460499	546	1	2.118	2.294	11	4	4	13	0	0	1	WNT4	9293	in gene	ActReg chr1 #448	0	0	1
449	1	22538756	22539210	454	1	1.857	2.357	11.643	5	4	19	0	0	0				ActReg chr1 #449	0	0	1
450	1	22778096	22779149	1053	2	7.697	10.848	7.455	12	16	15	1	1	1	ZBTB40	278	in gene	ActReg chr1 #450	0	1	1
451	1	22937354	22938821	1467	2	24.304	26.413	3.854	72	79	7	0	0	1	EPHA8	48083	downstream	ActReg chr1 #451	1	1	0
452	1	23039860	23040312	452	1	6.357	4.643	11.857	8	6	17	0	0	1	EPHB2	2755	in gene	ActReg chr1 #452	0	0	1
453	1	23345447	23346231	784	2	11.75	12.5	4.5	22	23	9	1	2	2	LOC729059, KDM1A	-3496, -102	upstream, upstream	ActReg chr1 #453	1	1	0
454	1	23557849	23558241	392	1	1.615	5.308	10.538	3	7	15	0	0	0				ActReg chr1 #454	0	0	1
455	1	23670911	23671604	693	1	8.045	10.409	1.882	14	19	3	1	1	1	HNRNPR	-404	upstream	ActReg chr1 #455	0	1	0
456	1	23694556	23695867	1311	2	12.22	10.683	9.317	20	18	16	1	2	2	ZNF436, C1orf213	1146, -253	in gene, upstream	ActReg chr1 #456	1	0	1
457	1	23703416	23704177	761	1	9.042	11.75	5.583	17	20	9	0	1	3	ZNF436, C1orf213, TCEA3	-7439, 8332, 47465	upstream, downstream, downstream	ActReg chr1 #457	0	1	0
458	1	23857005	23858292	1287	2	7.775	10.35	6.744	15	20	15	1	1	1	E2F2	65	in gene	ActReg chr1 #458	0	1	1
459	1	23865980	23866645	665	1	7.714	11.143	3.619	11	16	6	0	0	1	E2F2	-8599	upstream	ActReg chr1 #459	0	1	0
460	1	23999481	24000565	1084	2	16.412	17.529	1.906	32	36	4	0	1	1	LOC729856	2755	downstream	ActReg chr1 #460	1	1	0
461	1	24017962	24018697	735	2	10	13.696	10.706	19	25	20	1	1	1	RPL11	35	in gene	ActReg chr1 #461	0	1	1
462	1	24069356	24070367	1011	1	8.742	12.839	5.267	16	23	12	1	1	1	TCEB3	5	in gene	ActReg chr1 #462	0	1	0
463	1	24125765	24127698	1933	2	11.083	13.483	8.069	20	32	17	1	1	3	LYPLA2, GALE, HMGCL	9085, 563, 25218	downstream, in gene, downstream	ActReg chr1 #463	1	1	0
464	1	24151567	24152128	561	1	9.222	10.111	11.389	18	19	17	0	1	1	HMGCL	102	in gene	ActReg chr1 #464	0	0	1
465	1	24285937	24286373	436	1	9.214	9.857	11.857	14	13	18	1	1	2	PNRC2, SFRS13A	-146, 20798	upstream, downstream	ActReg chr1 #465	0	0	1
466	1	24306432	24307204	772	3	12.04	13.36	11.421	23	28	21	1	1	1	SFRS13A	135	in gene	ActReg chr1 #466	1	1	1
467	1	24377967	24378391	424	1	12.308	9.846	1	16	15	1	0	0	1	MYOM3	60486	downstream	ActReg chr1 #467	0	1	0
468	1	24483421	24483851	430	1	3.143	2.769	11	5	5	17	0	0	1	IL28RA	30115	in gene	ActReg chr1 #468	0	0	1
469	1	24620330	24621345	1015	2	12.935	13.344	3.419	33	18	7	0	0	0				ActReg chr1 #469	1	1	0
470	1	24691639	24692517	878	2	9.679	12.571	4.125	22	19	7	0	0	2	GRHL3, C1orf201	46266, 35871	downstream, in gene	ActReg chr1 #470	1	1	0
471	1	24739756	24740226	470	1	7.267	9.333	13.8	9	12	19	1	1	1	NIPAL3	-2254	upstream	ActReg chr1 #471	0	0	1
472	1	24741750	24742874	1124	2	11.229	10.943	4.5	20	28	7	1	1	1	NIPAL3	67	in gene	ActReg chr1 #472	1	1	0
473	1	24782483	24782982	499	1	4	4.643	11.875	7	7	17	0	0	1	NIPAL3	40487	in gene	ActReg chr1 #473	0	0	1
474	1	25071759	25072189	430	1	9.769	11.615	12.538	13	14	20	1	1	1	CLIC4	214	in gene	ActReg chr1 #474	0	0	1
475	1	25174233	25174992	759	1	6.833	9.5	12.292	10	16	18	1	0	1	CLIC4	102852	downstream	ActReg chr1 #475	0	0	1
476	1	25255670	25256052	382	1	4.25	7.583	12.667	10	15	16	1	0	1	RUNX3	35640	in gene	ActReg chr1 #476	0	0	1
477	1	25275780	25276340	560	1	12.647	9.941	6.312	20	15	11	0	0	1	RUNX3	15441	in gene	ActReg chr1 #477	1	0	0
478	1	25285613	25286616	1003	1	9.129	11.548	4.258	13	20	11	0	0	1	RUNX3	5387	in gene	ActReg chr1 #478	0	1	0
479	1	25343890	25344728	838	1	8.269	10.385	7.962	13	16	14	0	0	0				ActReg chr1 #479	0	1	0
480	1	25348919	25350000	1081	1	11.471	8.912	6.294	17	15	13	0	0	0				ActReg chr1 #480	1	0	0
481	1	25429703	25430216	513	1	4.125	5.312	12.375	6	7	23	0	0	0				ActReg chr1 #481	0	0	1
482	1	25451533	25451931	398	1	4.75	4.667	10.667	6	6	17	0	0	0				ActReg chr1 #482	0	0	1
483	1	25493889	25494566	677	1	9.429	12.333	5.5	14	21	11	0	0	0				ActReg chr1 #483	0	1	0
484	1	25572878	25573470	592	1	7.444	10.722	4.778	11	21	9	1	1	1	C1orf63	811	in gene	ActReg chr1 #484	0	1	0
485	1	25573519	25574747	1228	3	7.816	10.132	11.816	16	16	21	1	1	1	C1orf63	-148	upstream	ActReg chr1 #485	0	1	1
486	1	25664731	25665141	410	1	8.846	5.769	9.846	13	9	13	1	1	2	RHD, TMEM50A	65955, 125	downstream, in gene	ActReg chr1 #486	0	0	1
487	1	25894800	25896991	2191	2	9.559	10.882	6.355	15	20	14	0	0	1	LDLRAP1	25819	downstream	ActReg chr1 #487	1	1	0
488	1	25942583	25942976	393	1	5	7.769	10.462	8	11	16	1	1	1	MAN1C1	-1180	upstream	ActReg chr1 #488	0	0	1
489	1	26146168	26147276	1108	2	11.571	9.314	8.343	17	18	17	1	1	3	SEPN1, FAM54B, LOC646471	20055, 325, 3375	downstream, in gene, in gene	ActReg chr1 #489	1	0	1
490	1	26219987	26220337	350	1	4.545	5.364	11.182	7	7	16	0	0	1	STMN1	13206	in gene	ActReg chr1 #490	0	0	1
491	1	26232234	26232549	315	1	5.4	4.5	10.2	7	8	12	1	1	1	STMN1	977	in gene	ActReg chr1 #491	0	0	1
492	1	26324298	26325197	899	2	14.179	12.429	5.179	26	30	8	1	1	1	PAFAH2	-99	upstream	ActReg chr1 #492	1	1	0
493	1	26354660	26355779	1119	2	10.686	13.086	5.771	18	26	11	0	0	2	EXTL1, SLC30A2	6948, 17385	in gene, downstream	ActReg chr1 #493	1	1	0
494	1	26361499	26362424	925	2	16.345	13.966	8.793	33	22	12	1	0	2	EXTL1, SLC30A2	13690, 10643	in gene, downstream	ActReg chr1 #494	1	1	0
495	1	26437186	26438913	1727	2	12.796	13.87	7.467	25	26	17	1	1	1	PDIK1L	393	in gene	ActReg chr1 #495	1	1	0
496	1	26495996	26496758	762	2	11.542	12.583	8.25	25	26	14	1	3	4	GRRP1, LOC100128346, ZNF593, CNKSR1	10866, 1935, -11, -7604	downstream, in gene, upstream, upstream	ActReg chr1 #496	1	1	0
497	1	26509514	26509921	407	1	2.1	5.154	12.077	4	6	16	0	1	2	CNKSR1, CATSPER4	5736, -7402	in gene, upstream	ActReg chr1 #497	0	0	1
498	1	26560014	26560969	955	1	10.533	9.233	8.5	15	15	16	1	1	1	CCDC21	-202	upstream	ActReg chr1 #498	1	0	0
499	1	26601948	26603204	1256	1	11.975	8.5	5.5	19	16	10	0	1	3	CCDC21, SH3BGRL3, UBXN11	41883, -3637, 42180	in gene, upstream, downstream	ActReg chr1 #499	1	0	0
500	1	26606101	26607029	928	2	7.69	12.931	11.724	14	19	23	1	1	3	CCDC21, SH3BGRL3, UBXN11	45872, 352, 38191	downstream, in gene, downstream	ActReg chr1 #500	0	1	1
501	1	26663185	26663796	611	1	7.105	2.611	13.579	8	6	22	1	0	1	AIM1L	17131	in gene	ActReg chr1 #501	0	0	1
502	1	26734602	26735795	1193	2	18.135	26.405	3.472	50	71	6	0	1	1	LIN28	-2071	upstream	ActReg chr1 #502	1	1	0
503	1	26737722	26738304	582	1	5.526	2.833	14.105	11	5	19	1	1	1	LIN28	744	in gene	ActReg chr1 #503	0	0	1
504	1	26758334	26759193	859	3	14.185	15.556	9.407	30	29	20	1	1	2	LIN28, DHDDS	21494, -39	downstream, upstream	ActReg chr1 #504	1	1	1
505	1	26797578	26798751	1173	2	9.833	12.917	8.194	17	20	14	1	1	2	DHDDS, HMGN2	39362, -738	downstream, upstream	ActReg chr1 #505	1	1	0
506	1	26826581	26827601	1020	2	10.469	11.844	8.094	19	18	15	1	0	0				ActReg chr1 #506	1	1	0
507	1	26881882	26882606	724	1	8.652	11.304	4	14	17	7	0	1	2	RPS6KA1, MIR1976	25995, 1211	in gene, downstream	ActReg chr1 #507	0	1	0
508	1	26946780	26948294	1514	3	13.167	16.896	8.292	29	30	14	1	0	0				ActReg chr1 #508	1	1	1
509	1	27018495	27020112	1617	2	17.235	20.706	4.961	39	58	10	0	1	1	ARID1A	-3219	upstream	ActReg chr1 #509	1	1	0
510	1	27021675	27022445	770	3	15	20.167	10.571	31	45	17	1	1	1	ARID1A	-462	upstream	ActReg chr1 #510	1	1	1
511	1	27114493	27115081	588	1	7.684	7.474	13.947	12	14	20	1	1	2	ARID1A, PIGV	92265, 301	downstream, in gene	ActReg chr1 #511	0	0	1
512	1	27183055	27183796	741	1	3.217	2.714	12.13	6	6	18	0	1	2	ZDHHC18, SFN	30224, -6208	downstream, upstream	ActReg chr1 #512	0	0	1
513	1	27189490	27190216	726	1	6.565	4.913	12	9	7	19	1	1	2	ZDHHC18, SFN	36652, 220	downstream, in gene	ActReg chr1 #513	0	0	1
514	1	27191092	27192084	992	1	10.032	13.097	9.484	16	18	14	1	1	2	ZDHHC18, SFN	38387, 1955	downstream, downstream	ActReg chr1 #514	0	1	0
515	1	27215955	27216924	969	3	11.8	12.667	15.933	23	19	29	1	1	2	GPN2, GPATCH3	430, 10523	in gene, downstream	ActReg chr1 #515	1	1	1
516	1	27248018	27248754	736	1	10.522	12.913	7.727	16	23	14	1	2	2	NR0B2, NUDC	-7819, 162	upstream, in gene	ActReg chr1 #516	0	1	0
517	1	27278028	27278907	879	1	2.444	3.741	12.815	5	6	20	0	0	2	NUDC, C1orf172	30243, 8434	downstream, in gene	ActReg chr1 #517	0	0	1
518	1	27328178	27328963	785	1	10.36	12.96	4.167	18	26	8	0	0	2	TRNP1, FAM46B	8375, 10763	downstream, downstream	ActReg chr1 #518	0	1	0
519	1	27335609	27336446	837	1	6.692	10.462	4.12	13	14	7	0	0	2	TRNP1, FAM46B	15832, 3306	downstream, in gene	ActReg chr1 #519	0	1	0
520	1	27396635	27397109	474	1	3.067	2.615	10.933	4	4	18	0	0	0				ActReg chr1 #520	0	0	1
521	1	27426957	27427541	584	1	4.056	8.167	10.5	7	13	13	0	0	1	SLC9A1	54202	in gene	ActReg chr1 #521	0	0	1
522	1	27560743	27561388	645	1	12.1	7.5	5	21	12	11	1	1	1	WDTC1	58	in gene	ActReg chr1 #522	1	0	0
523	1	27648266	27649088	822	3	13.962	14.231	11.077	27	30	19	1	2	2	TMEM222, LOC644961	41, -1688	in gene, upstream	ActReg chr1 #523	1	1	1
524	1	27671897	27672309	412	1	4.154	4.923	11.154	5	8	17	0	0	3	TMEM222, SYTL1, MAP3K6	23467, 3620, 21234	downstream, in gene, downstream	ActReg chr1 #524	0	0	1
525	1	27675520	27676643	1123	2	8.278	12.139	8.944	15	17	20	1	0	2	SYTL1, MAP3K6	7598, 17256	in gene, downstream	ActReg chr1 #525	0	1	1
526	1	27679600	27680043	443	1	5.429	3.5	10.571	8	6	15	0	0	2	SYTL1, MAP3K6	11338, 13516	in gene, downstream	ActReg chr1 #526	0	0	1
527	1	27718657	27719368	711	1	8.773	12.636	5.6	14	20	12	1	1	2	CD164L2, GPR3	-9207, -140	upstream, upstream	ActReg chr1 #527	0	1	0
528	1	27816247	27817374	1127	2	11.629	12.171	4.758	15	23	12	1	1	1	WASF2	-141	upstream	ActReg chr1 #528	1	1	0
529	1	27875299	27876094	795	1	4	4.217	12.417	6	7	21	0	0	1	AHDC1	54447	in gene	ActReg chr1 #529	0	0	1
530	1	27877258	27877908	650	1	4.15	2.9	11.3	5	5	17	0	0	1	AHDC1	52560	in gene	ActReg chr1 #530	0	0	1
531	1	27974712	27975284	572	1	3.611	3.389	11.278	7	6	18	0	1	1	LOC729973	-913	upstream	ActReg chr1 #531	0	0	1
532	1	27998329	27999374	1045	1	8.061	12.333	3.333	14	19	8	0	1	1	IFI6	-127	upstream	ActReg chr1 #532	0	1	0
533	1	28208921	28209321	400	1	6.923	5.846	12.154	13	9	19	0	0	2	C1orf38, RPA2	10066, 32115	in gene, downstream	ActReg chr1 #533	0	0	1
534	1	28470910	28471645	735	2	11.304	15.522	1.5	20	35	2	0	0	1	PTAFR	49170	downstream	ActReg chr1 #534	1	1	0
535	1	28520072	28520736	664	1	4.667	4.143	11.333	10	7	16	0	1	2	PTAFR, DNAJC8	43, 39138	in gene, downstream	ActReg chr1 #535	0	0	1
536	1	28585911	28586567	656	1	6.81	10.143	10.905	11	16	14	1	1	1	SESN2	233	in gene	ActReg chr1 #536	0	0	1
537	1	28640296	28640773	477	1	8.867	10.333	6.933	11	15	11	0	0	0				ActReg chr1 #537	0	1	0
538	1	28672525	28673196	671	1	9.952	2.286	2.667	17	3	5	0	0	0				ActReg chr1 #538	1	0	0
539	1	28845169	28845674	505	1	7	8.062	11.5	11	12	18	1	0	3	RCC1, SNHG3, RNU105A	12966, 12966, 10351	in gene, downstream, downstream	ActReg chr1 #539	0	0	1
540	1	28879083	28880127	1044	1	9.75	13.156	4.719	18	26	10	1	0	0				ActReg chr1 #540	0	1	0
541	1	28908002	28908787	785	2	12.917	12.417	14.083	20	22	26	1	5	6	SNHG12, SNORD99, SNORA61, SNORA44, SNORA16A, RAB42	-28, -3060, -1989, -1370, -829, -10318	upstream, upstream, upstream, upstream, upstream, upstream	ActReg chr1 #541	0	1	1
542	1	28974483	28975784	1301	2	13.317	13.268	8.61	28	23	13	0	2	2	TAF12, RNU11	-5529, 21	upstream, in gene	ActReg chr1 #542	1	1	0
543	1	28994805	28995345	540	1	12.765	10.353	5.294	21	18	11	0	1	1	GMEB1	-169	upstream	ActReg chr1 #543	1	0	0
544	1	29062788	29063946	1158	2	20.861	17.306	3.889	54	35	10	1	1	1	YTHDF2	234	in gene	ActReg chr1 #544	1	1	0
545	1	29213261	29213933	672	1	9.571	12.571	6.15	13	20	13	1	1	1	EPB41	-6	upstream	ActReg chr1 #545	0	1	0
546	1	29448474	29449036	562	1	6.167	6.889	9.944	11	10	13	1	1	2	EPB41, TMEM200B	235152, 1666	downstream, in gene	ActReg chr1 #546	0	0	1
547	1	29507780	29508792	1012	1	8.065	15.258	6.433	14	24	13	1	1	1	SFRS4	351	in gene	ActReg chr1 #547	0	1	0
548	1	29520578	29521041	463	1	2.929	2.3	11.857	4	3	16	0	0	1	MECR	36645	in gene	ActReg chr1 #548	0	0	1
549	1	29557143	29557756	613	1	8.947	11.79	7.947	12	18	12	1	2	2	MECR, PTPRU	5, -5579	in gene, upstream	ActReg chr1 #549	0	1	0
550	1	30042486	30043436	950	2	15.1	13.5	1.917	30	28	4	0	0	0				ActReg chr1 #550	1	1	0
551	1	30112255	30113136	881	1	6.643	10.393	4.731	13	15	9	0	0	0				ActReg chr1 #551	0	1	0
552	1	30171552	30171903	351	1	3.455	2.818	11.091	4	4	16	0	0	0				ActReg chr1 #552	0	0	1
553	1	30181710	30183141	1431	1	8.111	11.6	4.409	16	22	7	0	0	0				ActReg chr1 #553	0	1	0
554	1	30208823	30210063	1240	2	12.769	12.615	3	26	32	7	0	0	0				ActReg chr1 #554	1	1	0
555	1	30273185	30273652	467	1	1.857	2.308	10.5	4	4	16	0	0	0				ActReg chr1 #555	0	0	1
556	1	30447282	30448484	1202	2	12.105	14.21	3.613	36	34	6	0	0	0				ActReg chr1 #556	1	1	0
557	1	31084565	31085264	699	1	8.591	11.954	2.05	14	19	3	0	0	0				ActReg chr1 #557	0	1	0
558	1	31191532	31192230	698	1	13.364	11.773	9.909	20	17	16	1	1	2	MATN1, LOC100129196	4551, 262	in gene, in gene	ActReg chr1 #558	1	0	0
559	1	31205244	31206090	846	1	8.556	12.704	3.074	13	20	4	0	0	3	MATN1, LOC100129196, LAPTM5	-9235, 14048, 25016	upstream, downstream, in gene	ActReg chr1 #559	0	1	0
560	1	31229317	31230145	828	2	14.885	14.615	4.731	32	27	7	0	1	1	LAPTM5	952	in gene	ActReg chr1 #560	1	1	0
561	1	31249728	31250298	570	1	4.778	3.533	13.389	7	5	20	0	0	0				ActReg chr1 #561	0	0	1
562	1	31270675	31271320	645	1	7.75	10.85	5.35	11	14	12	0	0	0				ActReg chr1 #562	0	1	0
563	1	31288903	31290274	1371	1	9.512	11.954	6.186	19	20	13	0	0	0				ActReg chr1 #563	0	1	0
564	1	31296592	31297486	894	2	11.429	13.143	8.321	22	19	16	0	0	0				ActReg chr1 #564	1	1	0
565	1	31380352	31381116	764	1	5.875	7.708	10.958	8	12	16	1	1	1	SDC3	746	in gene	ActReg chr1 #565	0	0	1
566	1	31381875	31382253	378	1	6.417	6.75	13	8	9	19	1	1	1	SDC3	-584	upstream	ActReg chr1 #566	0	0	1
567	1	31635365	31636013	648	2	10.45	10.65	2.947	16	21	5	0	0	0				ActReg chr1 #567	1	1	0
568	1	31654365	31655839	1474	3	14.152	12.87	8.261	27	26	16	1	0	1	NKAIN1	57632	in gene	ActReg chr1 #568	1	1	1
569	1	31769128	31769776	648	1	6.75	13.8	7.4	9	25	15	1	2	2	SNRNP40, ZCCHC17	192, -390	in gene, upstream	ActReg chr1 #569	0	1	0
570	1	31769781	31770263	482	1	8.667	9.933	11.733	13	13	18	1	2	2	SNRNP40, ZCCHC17	-378, 180	upstream, in gene	ActReg chr1 #570	0	0	1
571	1	31867344	31868085	741	1	11.913	7.957	4.565	18	17	7	0	0	0				ActReg chr1 #571	1	0	0
572	1	31906771	31908254	1483	2	11.152	10.826	5.978	21	25	10	0	0	1	SERINC2	21549	in gene	ActReg chr1 #572	1	1	0
573	1	31913673	31913981	308	1	4.889	3.889	11.444	6	5	15	0	0	1	SERINC2	27864	downstream	ActReg chr1 #573	0	0	1
574	1	32042409	32042896	487	1	7.533	7.333	14.2	9	11	19	0	1	1	TINAGL1	566	in gene	ActReg chr1 #574	0	0	1
575	1	32054224	32054624	400	1	1.917	4.462	10.846	3	9	18	1	0	1	TINAGL1	12338	downstream	ActReg chr1 #575	0	0	1
576	1	32109903	32111036	1133	3	12.686	18.143	10.086	21	33	27	1	1	2	PEF1, COL16A1	369, 59299	in gene, downstream	ActReg chr1 #576	1	1	1
577	1	32155296	32156022	726	1	7.391	12.783	3.826	13	24	6	0	0	1	COL16A1	14109	in gene	ActReg chr1 #577	0	1	0
578	1	32180814	32181670	856	2	9.667	9.741	8.963	15	15	18	0	0	0				ActReg chr1 #578	1	0	1
579	1	32182623	32183379	756	1	9.917	12.25	3.667	20	21	5	0	0	1	BAI2	46647	downstream	ActReg chr1 #579	0	1	0
580	1	32189148	32190350	1202	2	17.368	17.432	3.737	36	42	8	0	0	1	BAI2	39899	downstream	ActReg chr1 #580	1	1	0
581	1	32230013	32230457	444	1	8.929	6.643	12.286	12	14	18	1	2	2	BAI2, MIR4254	-587, -5899	upstream, upstream	ActReg chr1 #581	0	0	1
582	1	32253465	32254496	1031	2	19.454	13.333	5.152	39	26	10	1	0	1	SPOCD1	27600	downstream	ActReg chr1 #582	1	1	0
583	1	32404051	32404514	463	1	11.667	8.267	7.867	16	13	15	1	1	1	PTP4A2	-294	upstream	ActReg chr1 #583	1	0	0
584	1	32537923	32538928	1005	2	13.387	14.097	8.903	22	21	16	1	1	1	TMEM39B	-78	upstream	ActReg chr1 #584	1	1	0
585	1	32573327	32574509	1182	1	8.25	11.622	3.824	13	20	6	1	1	2	TMEM39B, KPNA6	35415, 274	downstream, in gene	ActReg chr1 #585	0	1	0
586	1	32644742	32645683	941	1	13.172	9.724	7.517	18	17	18	1	1	2	KPNA6, TXLNA	71568, -133	downstream, upstream	ActReg chr1 #586	1	0	0
587	1	32670811	32671829	1018	2	10.375	10.625	12.469	15	15	31	1	2	6	TXLNA, CCDC28B, IQCC, DCDC2B, LOC100507457, C1orf91	25975, 5118, 84, -3375, 9738, 16606	downstream, downstream, in gene, upstream, downstream, downstream	ActReg chr1 #587	1	0	1
588	1	32701619	32702318	699	2	11.136	10.454	3.421	20	18	6	0	0	1	EIF3I	13997	downstream	ActReg chr1 #588	1	1	0
589	1	32716476	32717307	831	1	4.615	5.538	13.231	7	11	22	0	1	2	FAM167B, LCK	4073, 51	downstream, in gene	ActReg chr1 #589	0	0	1
590	1	32757629	32758621	992	2	7.935	11.645	7.414	17	20	20	1	1	2	LCK, HDAC1	41285, 417	downstream, in gene	ActReg chr1 #590	0	1	1
591	1	32803527	32804009	482	1	8.667	6.067	10.6	11	9	17	0	1	2	HDAC1, MARCKSL1	46060, -1934	downstream, upstream	ActReg chr1 #591	0	0	1
592	1	32817097	32817819	722	1	8.318	11.227	7	13	20	15	1	0	1	LOC100128071	10386	downstream	ActReg chr1 #592	0	1	0
593	1	32859429	32860659	1230	1	9.395	13.658	5.974	15	20	11	1	1	1	BSDC1	18	in gene	ActReg chr1 #593	0	1	0
594	1	33235365	33235937	572	1	4.444	6.111	14.389	6	9	24	1	0	2	KIAA1522, YARS	28139, 47982	in gene, downstream	ActReg chr1 #594	0	0	1
595	1	33282504	33283792	1288	3	18.95	24.45	8	68	86	17	1	2	2	YARS, S100PBP	485, -28	in gene, upstream	ActReg chr1 #595	1	1	1
596	1	33351540	33352014	474	1	5.067	4.067	10.8	9	6	19	1	1	2	HPCA, TMEM54	-321, 15176	upstream, downstream	ActReg chr1 #596	0	0	1
597	1	33438279	33438889	610	1	5.579	9.211	4.316	9	17	6	1	0	1	RNF19B	-8298	upstream	ActReg chr1 #597	0	1	0
598	1	33546652	33547534	882	1	5.607	9.964	12.929	8	14	19	1	1	1	ADC	379	in gene	ActReg chr1 #598	0	0	1
599	1	33564979	33565686	707	1	6.136	11.682	4.455	12	17	9	0	0	1	ADC	18618	in gene	ActReg chr1 #599	0	1	0
600	1	33592434	33593544	1110	2	26.714	34.857	3.714	93	114	7	1	0	1	ADC	46275	downstream	ActReg chr1 #600	1	1	0
601	1	33626629	33627555	926	1	9.069	10.448	5.517	14	15	9	0	0	1	TRIM62	20579	in gene	ActReg chr1 #601	0	1	0
602	1	33709735	33710528	793	1	12.12	8.52	3.56	16	13	7	0	0	0				ActReg chr1 #602	1	0	0
603	1	33713696	33714219	523	1	12.588	10.294	3.588	25	19	6	0	0	1	ZNF362	-8217	upstream	ActReg chr1 #603	1	0	0
604	1	33896448	33897059	611	1	10.05	7	3.111	22	15	5	1	0	0				ActReg chr1 #604	1	0	0
605	1	33899116	33899880	764	1	13.833	9.458	2.381	28	17	5	0	0	0				ActReg chr1 #605	1	0	0
606	1	33908777	33909765	988	1	10.677	7.161	4.968	16	11	10	0	0	0				ActReg chr1 #606	1	0	0
607	1	34089958	34090514	556	1	3	3.176	13.647	5	6	20	1	0	1	CSMD2	541207	in gene	ActReg chr1 #607	0	0	1
608	1	35174993	35175738	745	2	9.174	13.217	3	17	28	6	0	0	0				ActReg chr1 #608	1	1	0
609	1	35246801	35247479	678	1	5.952	12.429	8.19	10	22	14	1	1	1	GJB3	350	in gene	ActReg chr1 #609	0	1	0
610	1	35324571	35325999	1428	2	34.178	31.6	2.73	133	136	5	1	1	2	C1orf212, DLGAP3	132, 45699	in gene, downstream	ActReg chr1 #610	1	1	0
611	1	35331639	35332441	802	1	9.72	10.56	12.92	15	16	18	1	1	2	C1orf212, DLGAP3	-6623, 38944	upstream, in gene	ActReg chr1 #611	0	0	1
612	1	35369949	35370313	364	1	2.833	4.75	10.5	5	6	14	0	1	1	DLGAP3	853	in gene	ActReg chr1 #612	0	0	1
613	1	35389867	35391142	1275	2	13.5	16.125	5	31	43	10	0	0	0				ActReg chr1 #613	1	1	0
614	1	35395491	35395924	433	1	4.615	6.308	12.538	11	12	18	1	0	0				ActReg chr1 #614	0	0	1
615	1	35450473	35451244	771	3	9.167	10.042	8.174	14	18	16	1	1	2	LOC100506144, ZMYM6	90, 46711	in gene, downstream	ActReg chr1 #615	1	1	1
616	1	35497027	35497833	806	2	11.4	11.68	4.7	17	20	7	1	1	1	ZMYM6	139	in gene	ActReg chr1 #616	1	1	0
617	1	35658098	35659045	947	3	10.133	11.667	7.652	15	19	19	1	1	1	SFPQ	172	in gene	ActReg chr1 #617	1	1	1
618	1	36022692	36023640	948	2	9.655	12.345	15.172	15	25	25	1	2	2	KIAA0319L, NCDN	-129, -227	upstream, upstream	ActReg chr1 #618	0	1	1
619	1	36042740	36043358	618	1	4.211	3.105	12.79	7	5	19	1	0	1	TFAP2E	4078	in gene	ActReg chr1 #619	0	0	1
620	1	36106793	36107502	709	2	10.636	9.955	4.682	22	19	7	1	1	1	PSMB2	-4	upstream	ActReg chr1 #620	1	1	0
621	1	36116207	36116946	739	1	6.478	10.435	2.667	14	14	4	0	0	1	PSMB2	-9433	upstream	ActReg chr1 #621	0	1	0
622	1	36125913	36127333	1420	2	11.911	15.111	4.841	36	43	12	0	0	0				ActReg chr1 #622	1	1	0
623	1	36184078	36184958	880	2	8.852	11.63	8.63	14	14	18	1	1	1	C1orf216	272	in gene	ActReg chr1 #623	0	1	1
624	1	36234795	36235198	403	1	8	7.333	12	12	10	19	1	1	1	CLSPN	555	in gene	ActReg chr1 #624	0	0	1
625	1	36342215	36343071	856	2	9.462	11.462	3	19	16	4	0	1	1	EIF2C1	-6167	upstream	ActReg chr1 #625	1	1	0
626	1	36396508	36397233	725	1	6.217	12.913	7.7	9	22	16	1	1	2	EIF2C1, EIF2C3	48060, 98	downstream, in gene	ActReg chr1 #626	0	1	0
627	1	36553938	36555134	1196	2	20.108	22.351	7.405	51	54	12	1	1	3	TEKT2, ADPRHL2, COL8A2	4860, 83, 11314	downstream, in gene, downstream	ActReg chr1 #627	1	1	0
628	1	36565507	36565931	424	1	6.077	4.923	11.385	8	6	16	0	1	2	ADPRHL2, COL8A2	11266, 131	downstream, in gene	ActReg chr1 #628	0	0	1
629	1	36591210	36591779	569	1	5.529	7.111	11.778	9	10	17	1	0	0				ActReg chr1 #629	0	0	1
630	1	36616117	36616839	722	1	7.565	11.652	5.652	12	16	10	0	2	2	TRAPPC3, MAP7D1	-1411, -5325	upstream, upstream	ActReg chr1 #630	0	1	0
631	1	36689402	36690576	1174	3	11.27	13.892	11.676	25	24	24	1	1	1	THRAP3	-28	upstream	ActReg chr1 #631	1	1	1
632	1	36765530	36766116	586	1	10.79	7.579	3.615	15	11	5	0	1	2	THRAP3, C1orf113	75806, -6171	in gene, upstream	ActReg chr1 #632	1	0	0
633	1	36786351	36786967	616	1	3.789	4.368	13.421	7	6	19	1	0	2	C1orf113, FAM176B	14665, 3096	in gene, downstream	ActReg chr1 #633	0	0	1
634	1	36817501	36818797	1296	1	8.878	11.78	4.951	15	18	8	0	0	1	STK40	33336	in gene	ActReg chr1 #634	0	1	0
635	1	36839805	36840914	1109	2	12.086	12.114	4.971	20	21	13	0	0	2	STK40, LOC100506594	11126, 7739	in gene, in gene	ActReg chr1 #635	1	1	0
636	1	36851857	36852735	878	2	11.778	13.963	5.074	19	25	8	1	1	3	STK40, LOC100506594, LSM10	-811, 19676, 11197	upstream, downstream, downstream	ActReg chr1 #636	1	1	0
637	1	36863023	36863775	752	2	12.652	11.609	7.696	23	19	12	1	1	1	LSM10	94	in gene	ActReg chr1 #637	1	1	0
638	1	36866291	36866722	431	1	6.5	6.143	10.857	9	10	16	0	1	1	LSM10	-3013	upstream	ActReg chr1 #638	0	0	1
639	1	36929460	36930414	954	2	17.667	21.267	7.167	47	55	12	1	1	2	MRPS15, CSF3R	103, 18978	in gene, downstream	ActReg chr1 #639	1	1	0
640	1	37068900	37069574	674	1	9.429	15	1.643	19	32	3	0	0	0				ActReg chr1 #640	0	1	0
641	1	37389541	37390389	848	1	9.731	15.269	2.423	17	31	4	0	0	1	GRIK3	109879	in gene	ActReg chr1 #641	0	1	0
642	1	37431524	37432480	956	2	13.9	21.767	4.667	28	47	9	0	0	1	GRIK3	67842	in gene	ActReg chr1 #642	1	1	0
643	1	37486139	37486719	580	2	9.778	9.125	1.846	18	17	4	0	0	1	GRIK3	13415	in gene	ActReg chr1 #643	1	1	0
644	1	37498111	37498509	398	1	2.077	1.769	11.462	3	3	16	1	1	1	GRIK3	1534	in gene	ActReg chr1 #644	0	0	1
645	1	37720951	37721518	567	1	9.889	10.333	2.706	16	16	5	0	0	0				ActReg chr1 #645	0	1	0
646	1	37875753	37876845	1092	1	7.5	12.706	3.724	12	29	8	0	0	0				ActReg chr1 #646	0	1	0
647	1	37913029	37913612	583	1	3.944	6.056	10.722	6	10	17	0	0	1	LOC728431	26727	downstream	ActReg chr1 #647	0	0	1
648	1	37945059	37946031	972	1	8.7	9.933	7.933	18	15	15	0	1	2	LOC728431, ZC3H12A	-5498, 5426	upstream, in gene	ActReg chr1 #648	0	1	0
649	1	38022426	38022780	354	1	3.182	2.818	11.091	5	5	14	1	2	3	SNIP1, DNALI1, GNL2	-2700, 83, 38983	upstream, in gene, downstream	ActReg chr1 #649	0	0	1
650	1	38027287	38027698	411	1	7.154	7.385	12.154	9	9	16	0	1	3	SNIP1, DNALI1, GNL2	-7589, 4972, 34094	upstream, in gene, downstream	ActReg chr1 #650	0	0	1
651	1	38096219	38096640	421	1	4.357	4.5	13.214	6	6	21	0	0	1	RSPO1	4062	in gene	ActReg chr1 #651	0	0	1
652	1	38157047	38158512	1465	2	10.674	11.587	7.109	18	21	14	1	2	2	C1orf109, CDCA8	-1587, -380	upstream, upstream	ActReg chr1 #652	1	1	0
653	1	38227032	38227386	354	1	2	3.818	12.454	3	6	18	1	0	1	EPHA10	3615	in gene	ActReg chr1 #653	0	0	1
654	1	38229522	38231062	1540	2	11.75	14.167	7.625	25	36	18	1	1	1	EPHA10	532	in gene	ActReg chr1 #654	1	1	0
655	1	38273679	38274273	594	2	12.526	16.053	4.529	22	30	9	1	2	4	MANEAL, YRDC, C1orf122, MTF1	14202, -111, 503, 51316	downstream, upstream, in gene, downstream	ActReg chr1 #655	1	1	0
656	1	38324807	38326182	1375	3	11.837	11.767	10.349	19	22	21	1	1	2	MTF1, INPP5B	-202, 87235	upstream, downstream	ActReg chr1 #656	1	1	1
657	1	38455077	38456298	1221	3	43.763	48.947	7.816	172	183	19	1	1	2	SF3A3, FHL3	74, 15547	in gene, downstream	ActReg chr1 #657	1	1	1
658	1	38477875	38478979	1104	2	10.2	13.2	7.429	17	23	13	1	2	2	FHL3, UTP11L	-7193, 43	upstream, in gene	ActReg chr1 #658	1	1	0
659	1	38496409	38497047	638	1	4.3	7.65	13.2	10	16	22	0	0	1	UTP11L	18344	downstream	ActReg chr1 #659	0	0	1
660	1	38512771	38513055	284	1	9	8	12.875	12	11	16	1	1	1	POU3F1	-463	upstream	ActReg chr1 #660	0	0	1
661	1	38529748	38530664	916	1	10.586	13.793	4.241	21	22	9	0	0	0				ActReg chr1 #661	0	1	0
662	1	38541485	38542355	870	2	12.63	13.333	4.667	28	28	8	0	0	0				ActReg chr1 #662	1	1	0
663	1	38550370	38550703	333	1	5.9	3.4	12.4	7	4	15	0	0	0				ActReg chr1 #663	0	0	1
664	1	38672715	38673295	580	1	4.278	3	11.889	7	5	18	0	0	0				ActReg chr1 #664	0	0	1
665	1	39266636	39267109	473	1	2.917	6.2	12.267	4	10	19	0	0	0				ActReg chr1 #665	0	0	1
666	1	39456612	39457224	612	1	7.684	11.526	3.769	15	21	6	1	1	1	AKIRIN1	2	in gene	ActReg chr1 #666	0	1	0
667	1	39874128	39874592	464	1	3.2	4.733	10.6	7	7	17	1	1	2	MACF1, KIAA0754	327242, -816	in gene, upstream	ActReg chr1 #667	0	0	1
668	1	39899554	39899821	267	1	1	2.429	9.625	1	3	13	0	0	1	MACF1	352569	in gene	ActReg chr1 #668	0	0	1
669	1	40042471	40043250	779	2	11.208	11.917	1.933	18	20	4	1	1	3	PABPC4, LOC100506950, SNORA55	-339, 12091, -9678	upstream, downstream, upstream	ActReg chr1 #669	1	1	0
670	1	40264744	40265245	501	1	10	7.8	5.133	16	12	7	0	0	1	LOC100287437	10340	downstream	ActReg chr1 #670	1	0	0
671	1	40348697	40349483	786	2	8.36	9.92	9.955	14	21	16	1	1	1	TRIT1	87	in gene	ActReg chr1 #671	0	1	1
672	1	40420615	40421445	830	2	7.692	10	11.808	13	14	17	1	1	1	MFSD2A	246	in gene	ActReg chr1 #672	0	1	1
673	1	40421699	40422178	479	1	4.6	5.2	12.867	7	10	18	0	1	1	MFSD2A	1154	in gene	ActReg chr1 #673	0	0	1
674	1	40626658	40627856	1198	3	11.46	11.514	10.667	22	26	19	1	1	1	RLF	216	in gene	ActReg chr1 #674	1	1	1
675	1	40723333	40724423	1090	3	15.706	11.794	9.029	28	26	17	2	1	2	TMCO2, ZMPSTE24	10305, 145	downstream, in gene	ActReg chr1 #675	1	1	1
676	1	40839765	40840854	1089	2	9.147	10.706	5.529	18	15	11	1	1	2	LOC100286988, SMAP2	32234, 581	in gene, in gene	ActReg chr1 #676	1	1	0
677	1	40853497	40853996	499	1	4.312	4.5	9.688	8	7	12	0	0	2	LOC100286988, SMAP2	18797, 14018	in gene, in gene	ActReg chr1 #677	0	0	1
678	1	40915396	40916258	862	1	7.63	13.889	4.407	14	23	9	1	1	1	ZNF643	-510	upstream	ActReg chr1 #678	0	1	0
679	1	40942796	40943339	543	1	8.882	9.294	3.333	17	13	6	1	1	1	ZNF642	-235	upstream	ActReg chr1 #679	1	0	0
680	1	40973994	40974884	890	2	13.071	11.536	10.179	21	16	17	1	1	1	DEM1	6	in gene	ActReg chr1 #680	1	1	0
681	1	40996958	40997706	748	1	4.792	13.375	4.522	9	21	9	1	1	1	ZNF684	99	in gene	ActReg chr1 #681	0	1	0
682	1	41091415	41092244	829	1	7.385	12.269	5.455	17	19	11	0	0	1	RIMS3	39495	in gene	ActReg chr1 #682	0	1	0
683	1	41157024	41157920	896	1	8.103	12.552	8.552	12	21	18	1	2	2	LOC100130557, NFYC	461, 230	in gene, in gene	ActReg chr1 #683	0	1	0
684	1	41284094	41284591	497	1	3.375	6.562	14.25	5	9	22	1	0	1	KCNQ4	34658	in gene	ActReg chr1 #684	0	0	1
685	1	41292837	41293371	534	1	3.75	4.625	13.938	6	8	23	0	0	1	KCNQ4	43420	in gene	ActReg chr1 #685	0	0	1
686	1	41303718	41304536	818	1	3.52	9.68	13.68	6	14	20	1	0	1	KCNQ4	54443	in gene	ActReg chr1 #686	0	0	1
687	1	41384967	41385682	715	1	13.046	8.045	2.6	19	13	4	0	0	0				ActReg chr1 #687	1	0	0
688	1	41444553	41445649	1096	2	8.206	10.206	9.118	16	16	15	1	1	1	CTPS	94	in gene	ActReg chr1 #688	0	1	1
689	1	41979802	41980486	684	1	9.091	12.591	2.111	14	25	4	0	0	1	HIVEP3	404352	in gene	ActReg chr1 #689	0	1	0
690	1	42248744	42249560	816	1	12.32	9.88	4.8	18	16	7	0	0	1	HIVEP3	135344	in gene	ActReg chr1 #690	1	0	0
691	1	42275924	42277290	1366	3	12.535	12.512	2.216	32	26	5	0	0	1	HIVEP3	107889	in gene	ActReg chr1 #691	1	1	0
692	1	42312175	42312858	683	1	12.714	8.857	1.118	20	13	3	0	0	2	HIVEP3, LOC100507198	71980, 25374	in gene, downstream	ActReg chr1 #692	1	0	0
693	1	42316989	42317597	608	1	7.944	10.21	1.286	13	14	2	0	0	2	HIVEP3, LOC100507198	67203, 20597	in gene, in gene	ActReg chr1 #693	0	1	0
694	1	42335615	42336333	718	1	11.348	10.348	3.294	21	14	5	0	1	2	HIVEP3, LOC100507198	48522, 1916	in gene, in gene	ActReg chr1 #694	1	0	0
695	1	42383621	42384437	816	1	6.72	9.6	4.32	12	13	9	1	1	1	HIVEP3	467	in gene	ActReg chr1 #695	0	1	0
696	1	42386223	42386765	542	1	10.941	4.294	4.154	21	8	7	0	1	1	HIVEP3	-1998	upstream	ActReg chr1 #696	1	0	0
697	1	42401577	42402356	779	2	12.773	10.667	2.5	29	18	5	0	0	0				ActReg chr1 #697	1	1	0
698	1	42800672	42801484	812	1	8.923	12.346	6.56	14	23	17	1	1	1	FOXJ3	-175	upstream	ActReg chr1 #698	0	1	0
699	1	42845405	42846088	683	2	12	12	3.368	18	19	5	1	1	1	RIMKLA	-722	upstream	ActReg chr1 #699	1	1	0
700	1	42921810	42922871	1061	2	9.303	14.364	10.364	14	22	22	1	3	3	ZMYND12, PPCS, LOC100507214	-402, 167, -6617	upstream, in gene, upstream	ActReg chr1 #700	0	1	1
701	1	42995569	42996146	577	1	14.5	9.611	1.778	29	23	2	0	1	1	CCDC30	-4703	upstream	ActReg chr1 #701	1	0	0
702	1	43123533	43124621	1088	3	10.941	13.059	9.794	20	22	20	1	1	2	CCDC30, PPIH	123517, 29	downstream, in gene	ActReg chr1 #702	1	1	1
703	1	43205647	43206368	721	1	1.55	3.87	10.696	2	7	16	0	1	2	CLDN19, LEPRE1	-82, 26748	upstream, downstream	ActReg chr1 #703	0	0	1
704	1	43232437	43233403	966	1	9.733	10.4	16.167	18	18	30	1	2	2	LEPRE1, C1orf50	-165, 4	upstream, in gene	ActReg chr1 #704	0	0	1
705	1	43311760	43313061	1301	1	7.561	11.024	6.95	14	17	15	1	1	2	ERMAP, ZNF691	29634, 130	downstream, in gene	ActReg chr1 #705	0	1	0
706	1	43365418	43366100	682	1	4.524	11.905	3.947	7	17	8	0	0	0				ActReg chr1 #706	0	1	0
707	1	43389904	43390500	596	1	10.263	11.316	12.79	18	17	20	1	0	1	SLC2A1	34645	downstream	ActReg chr1 #707	0	0	1
708	1	43424202	43425079	877	2	10.37	12.37	6.037	14	20	11	1	2	2	SLC2A1, FLJ32224	207, -80	in gene, upstream	ActReg chr1 #708	1	1	0
709	1	43814713	43815363	650	1	6	11.476	7.095	11	20	12	1	0	2	MPL, CDC20	11563, -9588	in gene, upstream	ActReg chr1 #709	0	1	0
710	1	43832651	43833161	510	1	11.688	13.125	12.5	16	19	19	1	1	2	CDC20, ELOVL1	8280, 793	downstream, in gene	ActReg chr1 #710	0	0	1
711	1	43855060	43855982	922	3	11.552	11.724	9.207	17	24	20	1	2	2	MED8, C1orf84	-38, -35	upstream, upstream	ActReg chr1 #711	1	1	1
712	1	43917064	43917521	457	1	3.643	6.214	12.857	5	9	15	0	1	2	KIAA0467, HYI	28495, 2368	in gene, in gene	ActReg chr1 #712	0	0	1
713	1	43988680	43989445	765	2	13.667	14.417	2.235	30	30	3	0	1	1	PTPRF	-7485	upstream	ActReg chr1 #713	1	1	0
714	1	44084996	44085931	935	1	2.483	5.552	11.552	4	10	16	0	0	1	PTPRF	88916	in gene	ActReg chr1 #714	0	0	1
715	1	44299907	44301783	1876	3	8.655	10.828	2.608	21	18	5	0	0	1	ST3GAL3	127627	in gene	ActReg chr1 #715	1	1	0
716	1	44395080	44395774	694	1	11.762	11.619	3.333	24	22	6	0	1	2	ST3GAL3, ARTN	222209, -3565	in gene, upstream	ActReg chr1 #716	1	0	0
717	1	44411761	44412886	1125	3	13.057	14.314	9.857	25	25	17	1	1	2	ARTN, IPO13	13331, -155	downstream, upstream	ActReg chr1 #717	1	1	1
718	1	44433895	44434603	708	1	12.954	10.954	2.6	24	17	5	0	2	3	IPO13, DPH2, ATP6V0B	21771, -1404, -6353	downstream, upstream, upstream	ActReg chr1 #718	1	0	0
719	1	44446658	44447207	549	1	5.706	3.765	13.353	8	6	20	0	1	3	DPH2, ATP6V0B, B4GALT2	11279, 6330, 2066	downstream, downstream, in gene	ActReg chr1 #719	0	0	1
720	1	44489715	44490370	655	1	3.667	5.905	11.095	6	10	19	0	0	1	SLC6A9	7092	in gene	ActReg chr1 #720	0	0	1
721	1	44496049	44496676	627	1	7.8	11.45	7.75	12	18	14	1	1	1	SLC6A9	772	in gene	ActReg chr1 #721	0	1	0
722	1	44678818	44679363	545	1	15.059	12.235	7.647	30	25	14	1	1	2	DMAP1, ERI3	-35, 141849	upstream, downstream	ActReg chr1 #722	1	0	0
723	1	44705251	44705672	421	1	3.077	5.385	12.154	8	8	16	0	0	1	ERI3	115478	in gene	ActReg chr1 #723	0	0	1
724	1	44793222	44793935	713	1	11.682	8.091	3.273	17	12	6	0	0	1	ERI3	27361	in gene	ActReg chr1 #724	1	0	0
725	1	44997531	44998316	785	2	12.52	13.96	2.167	26	29	4	0	0	1	RNF220	126963	in gene	ActReg chr1 #725	1	1	0
726	1	45097206	45097705	499	1	10.625	11.062	11.625	18	16	21	1	0	1	RNF220	226495	in gene	ActReg chr1 #726	0	0	1
727	1	45187135	45188195	1060	3	13.529	13.588	7.935	27	27	18	0	0	2	C1orf228, RNU5D	47271, 9175	in gene, downstream	ActReg chr1 #727	1	1	1
728	1	45196534	45197312	778	2	11.72	14.36	4.68	21	34	11	0	1	3	C1orf228, RNU5D, KIF2C	56529, -83, -8567	downstream, upstream, upstream	ActReg chr1 #728	1	1	0
729	1	45204070	45204545	475	1	3.8	6.733	10.6	5	11	17	0	2	2	RNU5D, KIF2C	-7467, -1183	upstream, upstream	ActReg chr1 #729	0	0	1
730	1	45240634	45241778	1144	3	9.972	9.972	11.722	23	24	24	1	5	7	KIF2C, RPS8, SNORD55, SNORD46, SNORD38A, SNORD38B, BEST4	35716, -40, -331, -958, -2308, -2856, 12220	downstream, upstream, upstream, upstream, upstream, upstream, downstream	ActReg chr1 #730	1	1	1
731	1	45266207	45266658	451	1	5.867	6.467	9.8	10	9	16	1	2	3	PLK3, TCTEX1D4, BTBD19	396, 6525, -7722	in gene, downstream, upstream	ActReg chr1 #731	0	0	1
732	1	45285114	45286589	1475	2	11.717	13.761	7.804	31	35	11	0	0	2	BTBD19, PTCH2	11697, 22765	downstream, in gene	ActReg chr1 #732	1	1	0
733	1	45288163	45288974	811	1	3.68	3.04	11.52	8	8	15	0	0	2	BTBD19, PTCH2	14414, 20048	downstream, in gene	ActReg chr1 #733	0	0	1
734	1	45451807	45452717	910	2	17.379	22.69	5.379	47	57	10	1	1	1	EIF2B3	99	in gene	ActReg chr1 #734	1	1	0
735	1	45476288	45478190	1902	2	13.233	17.45	3.912	46	43	10	1	2	3	HECTD3, UROD, ZSWIM5	-212, -566, 195011	upstream, upstream, downstream	ActReg chr1 #735	1	1	0
736	1	45769481	45769901	420	1	9.846	16.083	14.538	16	22	21	1	1	1	hCG_1820661	109	in gene	ActReg chr1 #736	0	0	1
737	1	45792434	45793421	987	1	4.774	12.032	9.742	8	22	15	1	1	2	HPDL, MUTYH	382, 13215	in gene, downstream	ActReg chr1 #737	0	1	0
738	1	45956350	45957020	670	1	6	7.714	12.238	11	14	19	1	1	3	TESK2, CCDC163P, MMACHC	155, 9066, -9171	in gene, downstream, upstream	ActReg chr1 #738	0	0	1
739	1	45965393	45966259	866	2	14.963	15.333	4.37	32	32	8	1	2	3	TESK2, CCDC163P, MMACHC	-8986, -75, -30	upstream, upstream, upstream	ActReg chr1 #739	1	1	0
740	1	45986853	45988003	1150	2	8.694	13.111	10.235	17	25	22	1	1	1	PRDX1	181	in gene	ActReg chr1 #740	0	1	1
741	1	46049198	46050139	941	3	15.207	12.31	7.897	28	18	17	1	1	1	NASP	-49	upstream	ActReg chr1 #741	1	1	1
742	1	46151763	46153365	1602	3	10.72	11.16	9.143	18	21	14	1	2	3	GPBP1L1, TMEM69, IPP	-262, -1283, 63921	upstream, upstream, downstream	ActReg chr1 #742	1	1	1
743	1	46153474	46154145	671	1	7.238	11.191	7.278	12	17	10	0	2	3	GPBP1L1, TMEM69, IPP	-1507, -38, 62676	upstream, upstream, downstream	ActReg chr1 #743	0	1	0
744	1	46215754	46216800	1046	2	9.758	13.242	8.697	16	19	22	1	1	1	IPP	208	in gene	ActReg chr1 #744	0	1	1
745	1	46597966	46598875	909	3	14.821	19.536	9.643	36	42	15	1	1	1	PIK3R3	288	in gene	ActReg chr1 #745	1	1	1
746	1	46600351	46600935	584	1	8.789	10.316	2.571	14	16	3	0	1	1	PIK3R3	-1935	upstream	ActReg chr1 #746	0	1	0
747	1	46663724	46664095	371	1	5.818	7.636	11	10	10	16	0	1	2	POMGNT1, C1orf190	22068, -5097	in gene, upstream	ActReg chr1 #747	0	0	1
748	1	46668663	46669305	642	1	11	9.65	12.8	15	16	20	1	1	2	POMGNT1, C1orf190	16993, -22	in gene, upstream	ActReg chr1 #748	0	0	1
749	1	46713176	46713769	593	2	15.421	15.158	5.316	29	36	10	0	1	1	RAD54L	105	in gene	ActReg chr1 #749	1	1	0
750	1	46767286	46768893	1607	2	11.12	13.74	6.25	19	21	11	1	2	2	LRRC41, UQCRH	949, -1291	in gene, upstream	ActReg chr1 #750	1	1	0
751	1	46768912	46769714	802	1	12.84	8.84	5	20	18	8	1	2	2	LRRC41, UQCRH	-275, -67	upstream, upstream	ActReg chr1 #751	1	0	0
752	1	46954743	46955306	563	1	5.833	5.444	10.833	9	10	17	1	0	0				ActReg chr1 #752	0	0	1
753	1	46956897	46957448	551	1	1.688	2.765	9.706	3	5	12	1	0	0				ActReg chr1 #753	0	0	1
754	1	47184250	47185300	1050	2	19.394	17.424	4.5	45	41	9	1	1	1	KIAA0494	-39	upstream	ActReg chr1 #754	1	1	0
755	1	47201113	47201999	886	2	13.821	12.107	2.231	23	20	4	0	0	0				ActReg chr1 #755	1	1	0
756	1	47644778	47645375	597	1	4.5	12.944	5.889	7	20	8	0	0	1	PDZK1IP1	10695	downstream	ActReg chr1 #756	0	1	0
757	1	47696484	47696967	483	1	4.467	4.733	12.667	7	8	18	1	1	1	TAL1	-1282	upstream	ActReg chr1 #757	0	0	1
758	1	47779422	47780018	596	2	11.632	10.421	6.737	20	18	14	1	1	1	STIL	99	in gene	ActReg chr1 #758	1	1	0
759	1	47902717	47904079	1362	1	8.023	13.046	3.865	15	22	10	1	2	2	MGC12982, FOXD2	-3085, 1709	upstream, in gene	ActReg chr1 #759	0	1	0
760	1	48043088	48044397	1309	2	9.756	10.78	6.244	17	16	12	0	0	0				ActReg chr1 #760	1	1	0
761	1	48681220	48682153	933	1	6.552	11.69	2.167	10	17	4	0	1	1	SLC5A9	-6671	upstream	ActReg chr1 #761	0	1	0
762	1	48937241	48937839	598	2	10.21	7.789	7.526	16	11	13	1	1	1	SPATA6	336	in gene	ActReg chr1 #762	1	0	1
763	1	48959626	48960762	1136	2	11	11.829	3.556	18	18	7	0	0	0				ActReg chr1 #763	1	1	0
764	1	48996252	48997388	1136	2	15.833	15.028	3.611	36	37	6	0	0	1	AGBL4	1492806	downstream	ActReg chr1 #764	1	1	0
765	1	49084792	49085583	791	1	7.52	11.44	4.267	13	18	8	0	0	1	AGBL4	1404439	in gene	ActReg chr1 #765	0	1	0
766	1	49318448	49319254	806	2	12.36	12.84	2.048	23	22	3	0	0	1	AGBL4	1170775	in gene	ActReg chr1 #766	1	1	0
767	1	49817396	49817913	517	1	10.375	6.5	2.714	15	11	6	0	0	1	AGBL4	671972	in gene	ActReg chr1 #767	1	0	0
768	1	50733590	50734269	679	2	12	10.524	1.538	26	19	3	0	0	0				ActReg chr1 #768	1	1	0
769	1	50745509	50746172	663	2	8.7	10.4	3.1	16	21	5	0	0	0				ActReg chr1 #769	1	1	0
770	1	50774327	50775043	716	2	12.13	14	4.348	24	29	7	0	0	0				ActReg chr1 #770	1	1	0
771	1	50881093	50881639	546	1	2.625	3.462	12.059	3	6	19	1	0	1	DMRTA2	7775	downstream	ActReg chr1 #771	0	0	1
772	1	51425610	51426363	753	2	10.13	13.174	5.087	19	21	10	1	1	2	FAF1, CDKN2C	-50, -8381	upstream, upstream	ActReg chr1 #772	1	1	0
773	1	51433803	51435092	1289	1	7.675	13.325	5.657	12	23	11	1	1	2	FAF1, CDKN2C	-8511, 80	upstream, in gene	ActReg chr1 #773	0	1	0
774	1	51701624	51702836	1212	2	11.526	7.316	9.389	19	15	20	1	1	1	RNF11	285	in gene	ActReg chr1 #774	1	0	1
775	1	51810819	51811341	522	1	4.812	4	11.375	8	6	17	1	1	2	TTC39A, EPS15	-295, 173915	upstream, downstream	ActReg chr1 #775	0	0	1
776	1	52006810	52007526	716	1	11.696	10.348	1.85	17	15	5	0	0	0				ActReg chr1 #776	1	0	0
777	1	52035069	52036118	1049	1	11.546	10.061	2.034	16	16	5	0	0	0				ActReg chr1 #777	1	0	0
778	1	52082700	52083741	1041	1	13.562	11.125	6.5	22	17	13	0	1	1	OSBPL9	673	in gene	ActReg chr1 #778	1	0	0
779	1	52194903	52195492	589	1	8.789	9.526	8.263	11	17	14	1	0	1	OSBPL9	112650	in gene	ActReg chr1 #779	0	1	0
780	1	52498747	52499604	857	3	11.963	11.556	10.63	17	21	17	1	1	2	TXNDC12, KTI12	21872, 297	in gene, in gene	ActReg chr1 #780	1	1	1
781	1	52520590	52521397	807	1	9.64	13.28	5.12	14	21	13	1	2	2	TXNDC12, BTF3L4	54, -864	in gene, upstream	ActReg chr1 #781	0	1	0
782	1	52521644	52522610	966	2	12.233	11.533	4.7	17	20	9	1	2	2	TXNDC12, BTF3L4	-1080, 270	upstream, in gene	ActReg chr1 #782	1	1	0
783	1	52825679	52826272	593	1	3.211	4.947	11.79	6	7	15	0	0	1	CC2D1B	5889	in gene	ActReg chr1 #783	0	0	1
784	1	52869271	52870569	1298	2	10.439	12.439	4.576	18	17	12	1	2	2	ORC1L, PRPF38A	223, -299	in gene, upstream	ActReg chr1 #784	1	1	0
785	1	53163948	53164298	350	1	5.636	10.091	9.818	11	13	14	1	1	1	C1orf163	-85	upstream	ActReg chr1 #785	0	0	1
786	1	53386925	53387469	544	1	7.118	8.529	15.588	9	14	24	1	2	2	ECHDC2, SCP2	249, -5704	in gene, upstream	ActReg chr1 #786	0	0	1
787	1	53480240	53480932	692	2	9.636	11.046	1.611	19	22	3	0	0	1	SCP2	87685	in gene	ActReg chr1 #787	1	1	0
788	1	53541204	53541797	593	1	2.278	2.368	12.579	4	6	20	0	0	1	PODN	13615	in gene	ActReg chr1 #788	0	0	1
789	1	53556351	53556908	557	1	5.056	4.833	12.722	8	10	19	0	0	2	PODN, SLC1A7	28744, 51660	downstream, in gene	ActReg chr1 #789	0	0	1
790	1	53662433	53663161	728	1	6.364	12.273	5.636	8	16	10	1	1	1	CPT2	696	in gene	ActReg chr1 #790	0	1	0
791	1	53685770	53686535	765	3	12.958	13.458	11.5	19	22	21	1	1	3	CPT2, C1orf123, MAGOH	24051, 137, 18055	downstream, in gene, downstream	ActReg chr1 #791	1	1	1
792	1	53703849	53704585	736	3	9.739	14.217	8.826	15	27	16	1	2	3	MAGOH, LOC100507564, LRP8	-10, -65, 89604	upstream, upstream, downstream	ActReg chr1 #792	1	1	1
793	1	53791032	53793088	2056	1	8.344	12.846	6.723	18	21	13	1	1	1	LRP8	1761	in gene	ActReg chr1 #793	0	1	0
794	1	53793124	53793596	472	1	5.429	3.929	11.286	7	6	18	1	1	1	LRP8	461	in gene	ActReg chr1 #794	0	0	1
795	1	54059404	54060005	601	1	2.368	4.632	12.895	4	7	20	0	0	1	GLIS1	140173	in gene	ActReg chr1 #795	0	0	1
796	1	54203969	54204479	510	1	6.364	4.467	11.933	9	8	17	1	1	1	GLIS1	-4347	upstream	ActReg chr1 #796	0	0	1
797	1	54303337	54304612	1275	2	19.975	27.025	7.618	50	78	16	1	1	1	TMEM48	251	in gene	ActReg chr1 #797	1	1	0
798	1	54354933	54356014	1081	2	17.353	21.647	4.471	48	56	7	1	2	2	YIPF1, DIO1	-20, -4388	upstream, upstream	ActReg chr1 #798	1	1	0
799	1	54518504	54519866	1362	2	9.143	12.643	5.595	22	20	11	1	2	2	TMEM59, C1orf83	-74, -89	upstream, upstream	ActReg chr1 #799	1	1	0
800	1	54655108	54655533	425	1	2.692	4.538	12.077	6	6	16	0	0	1	CYB5RL	10426	in gene	ActReg chr1 #800	0	0	1
801	1	54665821	54666450	629	1	7.35	11.95	9.15	12	20	13	1	2	2	CYB5RL, MRPL37	-389, 295	upstream, in gene	ActReg chr1 #801	0	1	0
802	1	54830722	54831449	727	1	6.591	9.773	3.263	13	13	6	0	0	1	SSBP3	41007	in gene	ActReg chr1 #802	0	1	0
803	1	55181064	55181844	780	1	9.083	13.625	8.208	14	25	14	1	1	2	C1orf175, TTC4	74027, -41	downstream, upstream	ActReg chr1 #803	0	1	0
804	1	55211078	55211601	523	1	4.125	3.562	11.5	7	5	18	0	0	1	TTC4	29844	downstream	ActReg chr1 #804	0	0	1
805	1	55229823	55230417	594	1	12.684	8.474	12.263	19	15	17	1	1	1	PARS2	106	in gene	ActReg chr1 #805	0	0	1
806	1	55269354	55269986	632	1	7.7	10.9	1.812	15	15	3	0	2	2	TTC22, C1orf177	-2729, -2066	upstream, upstream	ActReg chr1 #806	0	1	0
807	1	55319074	55319453	379	1	5.909	6.818	12	8	10	16	0	0	1	DHCR24	33658	in gene	ActReg chr1 #807	0	0	1
808	1	55680861	55681596	735	1	9.174	12.826	7.889	14	21	15	1	2	2	USP24, LOC100507634	-189, 148	upstream, in gene	ActReg chr1 #808	0	1	0
809	1	55894612	55895530	918	2	10.828	11.966	1.571	16	20	3	0	0	0				ActReg chr1 #809	1	1	0
810	1	56129038	56129449	411	1	8	9.462	0	11	14	0	0	0	0				ActReg chr1 #810	0	1	0
811	1	57142245	57142838	593	1	9.667	11.389	1.647	15	22	3	0	0	1	PRKAA2	31551	in gene	ActReg chr1 #811	0	1	0
812	1	57833762	57834155	393	1	4.583	2	11.167	7	3	15	0	0	1	DAB1	882253	in gene	ActReg chr1 #812	0	0	1
813	1	58898371	58898731	360	1	3.818	2.1	11.909	6	3	19	0	0	0				ActReg chr1 #813	0	0	1
814	1	59012174	59012830	656	1	10.15	13.95	5.55	19	23	11	1	1	1	OMA1	-56	upstream	ActReg chr1 #814	0	1	0
815	1	59165508	59165959	451	1	8.214	7	12.286	15	9	18	0	1	1	MYSM1	14	in gene	ActReg chr1 #815	0	0	1
816	1	59192794	59193603	809	2	9.769	11.5	2.808	18	17	5	0	0	0				ActReg chr1 #816	1	1	0
817	1	59197522	59198074	552	2	9.706	10.059	3.429	15	17	6	0	0	0				ActReg chr1 #817	1	1	0
818	1	59220722	59221611	889	1	9.571	13.786	3.214	14	21	5	0	0	0				ActReg chr1 #818	0	1	0
819	1	59247401	59248223	822	1	11.24	9.12	4.2	16	15	6	1	2	2	JUN, LOC100131060	1973, -3011	in gene, upstream	ActReg chr1 #819	1	0	0
820	1	59248615	59248969	354	1	6.818	6.909	12.636	9	10	17	1	2	2	JUN, LOC100131060	993, -2031	in gene, upstream	ActReg chr1 #820	0	0	1
821	1	59249054	59251191	2137	3	11.269	10.851	9.119	20	20	18	1	2	2	JUN, LOC100131060	-337, -701	upstream, upstream	ActReg chr1 #821	1	1	1
822	1	59314106	59315049	943	2	10.5	12.2	3.043	15	25	7	0	0	1	LOC100131060	63754	in gene	ActReg chr1 #822	1	1	0
823	1	59616445	59617421	976	1	9.194	10.806	1.706	16	16	3	0	1	1	LOC729467	-4454	upstream	ActReg chr1 #823	0	1	0
824	1	59920452	59921173	721	1	11.909	7.136	3.238	18	14	6	0	0	1	FGGY	158187	in gene	ActReg chr1 #824	1	0	0
825	1	59942790	59943388	598	1	7.056	13.5	1.462	10	23	2	0	0	1	FGGY	180464	in gene	ActReg chr1 #825	0	1	0
826	1	60135449	60136073	624	1	5.5	12.55	2.235	8	22	5	0	0	1	FGGY	373136	in gene	ActReg chr1 #826	0	1	0
827	1	60144440	60144981	541	1	9.412	8.471	1.75	18	13	2	0	0	1	FGGY	382085	in gene	ActReg chr1 #827	1	0	0
828	1	60196301	60197374	1073	2	10.667	10.454	5.424	25	17	10	0	0	1	FGGY	434212	in gene	ActReg chr1 #828	1	1	0
829	1	61508567	61508944	377	1	4.667	6.833	10.417	7	11	13	1	0	0				ActReg chr1 #829	0	0	1
830	1	62190366	62191299	933	2	13.633	14.433	6.633	32	30	16	1	1	1	TM2D1	263	in gene	ActReg chr1 #830	1	1	0
831	1	62458852	62459515	663	1	4.1	13.35	1.15	8	23	2	0	0	1	INADL	251034	in gene	ActReg chr1 #831	0	1	0
832	1	62784169	62784809	640	1	3.882	8	12.25	6	15	16	1	1	1	KANK4	594	in gene	ActReg chr1 #832	0	0	1
833	1	62901687	62903033	1346	3	10.452	10.667	11.833	19	19	23	1	1	1	USP1	385	in gene	ActReg chr1 #833	0	1	1
834	1	63154123	63154659	536	1	5.176	9.882	4.412	9	16	7	1	1	1	DOCK7	-422	upstream	ActReg chr1 #834	0	1	0
835	1	63787940	63788275	335	1	8.1	8.5	10.7	10	13	16	1	1	1	FOXD3	-623	upstream	ActReg chr1 #835	0	0	1
836	1	63833135	63833772	637	1	6.8	13.15	4.3	11	22	6	1	1	1	ALG6	192	in gene	ActReg chr1 #836	0	1	0
837	1	63988602	63989646	1044	2	15.424	14.727	5.333	39	42	13	0	2	2	ITGB3BP, EFCAB7	-289, 111	upstream, in gene	ActReg chr1 #837	1	1	0
838	1	64058705	64059772	1067	3	10.121	13.788	7.167	16	22	16	1	1	1	PGM1	291	in gene	ActReg chr1 #838	1	1	1
839	1	64127668	64129099	1431	1	12.222	7.889	3.902	19	14	9	0	0	1	PGM1	69436	downstream	ActReg chr1 #839	1	0	0
840	1	64434846	64435526	680	2	10.182	12	2.222	17	21	4	0	0	1	ROR1	195496	in gene	ActReg chr1 #840	1	1	0
841	1	64509494	64510134	640	1	10.2	6.3	1.722	17	13	3	0	0	1	ROR1	270124	in gene	ActReg chr1 #841	1	0	0
842	1	64542884	64543579	695	1	8.842	12.286	3.4	16	17	7	0	0	1	ROR1	303541	in gene	ActReg chr1 #842	0	1	0
843	1	64598672	64599608	936	1	8	12.414	3.923	16	19	9	0	0	1	ROR1	359450	in gene	ActReg chr1 #843	0	1	0
844	1	64935465	64936028	563	1	9.059	11.059	6.917	12	14	11	1	1	1	CACHD1	-730	upstream	ActReg chr1 #844	0	1	0
845	1	65210917	65211340	423	1	10	5.385	8.077	15	9	14	1	1	1	RAVER2	350	in gene	ActReg chr1 #845	1	0	0
846	1	65533376	65534072	696	2	6.591	9.773	9	11	17	18	2	0	1	MIR101-1	-9533	upstream	ActReg chr1 #846	0	1	1
847	1	65640031	65640633	602	1	7.158	10	1.75	9	20	2	0	0	1	AK3L1	27100	in gene	ActReg chr1 #847	0	1	0
848	1	65720174	65720746	572	1	10.333	7.667	10.111	16	12	17	1	0	1	DNAJC6	-9970	upstream	ActReg chr1 #848	0	0	1
849	1	65729867	65730707	840	2	10.5	9.769	2.857	18	19	6	0	1	1	DNAJC6	-143	upstream	ActReg chr1 #849	1	1	0
850	1	65775319	65775895	576	2	16.667	13.444	4.056	30	24	7	1	0	2	DNAJC6, LOC100505510	45177, 11321	in gene, downstream	ActReg chr1 #850	1	1	0
851	1	65924590	65925440	850	2	7.37	10.63	2.45	17	17	3	0	0	1	LEPR	38767	in gene	ActReg chr1 #851	1	1	0
852	1	66488495	66489183	688	2	11.286	11.381	1.75	23	22	2	0	0	1	PDE4B	230646	in gene	ActReg chr1 #852	1	1	0
853	1	66727776	66728498	722	2	12.348	10.261	2.158	23	16	5	0	0	1	PDE4B	469944	in gene	ActReg chr1 #853	1	1	0
854	1	66736715	66737265	550	1	11	7.412	1.111	16	12	2	0	0	1	PDE4B	478797	in gene	ActReg chr1 #854	1	0	0
855	1	66802859	66803215	356	1	4.091	4.727	9.545	6	7	13	0	0	1	PDE4B	544844	in gene	ActReg chr1 #855	0	0	1
856	1	66987415	66987917	502	1	8.188	12.562	1	11	18	1	0	0	0				ActReg chr1 #856	0	1	0
857	1	67390206	67391599	1393	2	8.341	13.5	9.333	15	22	18	1	2	2	WDR78, MIER1	-332, 324	upstream, in gene	ActReg chr1 #857	0	1	1
858	1	67519458	67520227	769	2	11.667	9.167	9.458	17	13	14	1	1	1	SLC35D1	238	in gene	ActReg chr1 #858	1	0	1
859	1	67865406	67866037	631	1	12.75	8.3	2.579	22	16	8	0	0	2	IL12RB2, SERBP1	92674, 30402	downstream, downstream	ActReg chr1 #859	1	0	0
860	1	67895759	67896734	975	3	14.533	9.233	8.8	27	15	19	1	1	1	SERBP1	-123	upstream	ActReg chr1 #860	1	1	1
861	1	68298318	68299211	893	1	6.929	10.857	6.214	12	16	14	1	2	2	GNG12, LOC100289178	391, 778	in gene, in gene	ActReg chr1 #861	0	1	0
862	1	68299214	68299698	484	1	5.8	10.133	6.133	12	16	10	1	2	2	GNG12, LOC100289178	-301, 1470	upstream, in gene	ActReg chr1 #862	0	1	0
863	1	68353832	68354603	771	2	14.375	12.375	3.421	32	26	10	0	0	1	LOC100289178	56231	in gene	ActReg chr1 #863	1	1	0
864	1	68578005	68579165	1160	1	10.806	7.417	3.472	20	19	8	0	0	2	LOC100289178, GPR177	280599, 119699	in gene, in gene	ActReg chr1 #864	1	0	0
865	1	68796270	68797163	893	2	12.821	11.25	1.545	23	21	3	0	0	0				ActReg chr1 #865	1	1	0
866	1	68849577	68850314	737	1	9.391	12.217	1	13	15	1	0	0	0				ActReg chr1 #866	0	1	0
867	1	68962277	68963127	850	1	8.769	12.808	4.808	14	23	9	1	1	1	DEPDC1	97	in gene	ActReg chr1 #867	0	1	0
868	1	69777744	69778174	430	1	1.462	2.692	12.462	2	5	19	0	0	0				ActReg chr1 #868	0	0	1
869	1	70137212	70137707	495	1	9.188	9.562	4	13	16	9	0	0	0				ActReg chr1 #869	0	1	0
870	1	70503605	70504218	613	1	13.79	10.21	2.6	24	20	3	0	0	1	LRRC7	278053	in gene	ActReg chr1 #870	1	0	0
871	1	70670949	70671823	874	1	11.185	12.963	3.593	20	22	8	1	2	2	LRRC40, SFRS11	-25, 21	upstream, in gene	ActReg chr1 #871	0	1	0
872	1	70686922	70687437	515	1	8.75	13.125	8.688	12	18	14	1	0	1	SFRS11	15814	in gene	ActReg chr1 #872	0	1	0
873	1	70819593	70821024	1431	3	8.733	10.533	9.372	19	17	15	1	2	2	ANKRD13C, HHLA3	109, -185	in gene, upstream	ActReg chr1 #873	1	1	1
874	1	70876299	70877260	961	1	10.7	13	9.036	14	20	16	1	1	1	CTH	-122	upstream	ActReg chr1 #874	0	1	0
875	1	71546483	71547356	873	2	14.518	14.482	3.565	32	30	8	1	1	1	ZRANB2	53	in gene	ActReg chr1 #875	1	1	0
876	1	72749173	72749875	702	1	11.909	9.318	6.364	16	15	13	1	1	1	NEGR1	-1247	upstream	ActReg chr1 #876	1	0	0
877	1	74967876	74968778	902	2	17.5	25.679	1.462	43	62	2	0	0	1	TNNI3K	304380	in gene	ActReg chr1 #877	1	1	0
878	1	76138395	76139069	674	1	5.476	12.952	3.619	9	21	8	0	0	0				ActReg chr1 #878	0	1	0
879	1	76190093	76190649	556	2	8.941	11.941	11.823	15	17	17	1	1	1	ACADM	328	in gene	ActReg chr1 #879	0	1	1
880	1	76251543	76252233	690	1	4.476	11.182	6.3	9	16	16	0	4	4	RABGGTB, SNORD45C, SNORD45A, SNORD45B	2, -869, -1686, -3274	in gene, upstream, upstream, upstream	ActReg chr1 #880	0	1	0
881	1	76262597	76263004	407	1	3	8.833	11.667	4	10	18	1	1	5	RABGGTB, SNORD45C, SNORD45A, SNORD45B, MSH4	10914, 10043, 9226, 7638, 170	downstream, downstream, downstream, downstream, in gene	ActReg chr1 #881	0	0	1
882	1	77333881	77334537	656	1	8.238	10.619	5.619	14	15	10	1	1	1	ST6GALNAC5	1023	in gene	ActReg chr1 #882	0	1	0
883	1	77502059	77502801	742	1	7.783	12.957	2.471	13	24	4	0	0	1	ST6GALNAC5	169244	in gene	ActReg chr1 #883	0	1	0
884	1	77505296	77506034	738	1	12.522	9.957	3.522	29	15	7	0	0	1	ST6GALNAC5	172479	in gene	ActReg chr1 #884	1	0	0
885	1	77684674	77685293	619	1	7.053	11.421	6.211	12	21	12	1	1	1	PIGK	149	in gene	ActReg chr1 #885	0	1	0
886	1	78147881	78148782	901	1	7.5	10.571	2.889	11	15	7	1	1	1	ZZZ3	12	in gene	ActReg chr1 #886	0	1	0
887	1	78148892	78149599	707	1	10.546	12.5	7.238	15	18	16	1	1	1	ZZZ3	-902	upstream	ActReg chr1 #887	0	1	0
888	1	78262223	78262712	489	1	11.333	6.8	2.455	13	9	3	0	0	1	FAM73A	17158	in gene	ActReg chr1 #888	1	0	0
889	1	78470024	78470678	654	1	9.2	10.2	2.3	13	16	6	0	1	1	DNAJB4	-285	upstream	ActReg chr1 #889	0	1	0
890	1	78677799	78678169	370	1	2.833	3.273	10.091	6	5	15	0	0	0				ActReg chr1 #890	0	0	1
891	1	80519217	80519607	390	1	5	2.583	10.833	9	7	15	0	0	0				ActReg chr1 #891	0	0	1
892	1	81640525	81641066	541	1	5.118	10	2.882	7	15	7	0	0	0				ActReg chr1 #892	0	1	0
893	1	81702960	81703579	619	1	11.947	6.842	1	18	9	1	0	0	0				ActReg chr1 #893	1	0	0
894	1	81879972	81880537	565	1	4.812	8.353	1.909	8	16	3	0	0	0				ActReg chr1 #894	0	1	0
895	1	82266810	82267358	548	1	7.941	11.647	4.706	12	20	9	1	1	1	LPHN2	1002	in gene	ActReg chr1 #895	0	1	0
896	1	82385964	82386390	426	1	7.769	10.462	1	11	14	1	0	0	1	LPHN2	120095	in gene	ActReg chr1 #896	0	1	0
897	1	84464533	84465265	732	2	9	11.739	4.304	16	20	8	1	1	1	TTLL7	-66	upstream	ActReg chr1 #897	1	1	0
898	1	84944493	84945037	544	1	7.706	8.706	3.765	13	16	8	1	1	1	RPF1	-155	upstream	ActReg chr1 #898	0	1	0
899	1	85724946	85725309	363	1	6.545	5.909	12	10	8	15	1	1	2	C1orf52, BCL10	228, 17460	in gene, downstream	ActReg chr1 #899	0	0	1
900	1	85749501	85749890	389	1	3.385	2.333	10.385	5	3	14	0	1	2	BCL10, LOC646626	-7108, 7572	upstream, downstream	ActReg chr1 #900	0	0	1
901	1	85985946	85987770	1824	2	12.123	13.018	4.86	22	28	10	0	0	1	DDAH1	57188	in gene	ActReg chr1 #901	1	1	0
902	1	86042207	86042531	324	1	6.364	6.909	9.727	8	10	14	1	2	2	DDAH1, CYR61	1677, -4075	in gene, upstream	ActReg chr1 #902	0	0	1
903	1	86861471	86861813	342	1	4.364	7.727	9.818	9	13	14	1	1	1	ODF2L	383	in gene	ActReg chr1 #903	0	0	1
904	1	86952418	86953352	934	2	8	11.034	2.043	16	16	3	0	0	1	CLCA1	18359	in gene	ActReg chr1 #904	1	1	0
905	1	87379546	87380022	476	1	6.429	9.133	2.429	9	13	4	1	2	2	SEP15, HS2ST1	323, -551	in gene, upstream	ActReg chr1 #905	0	1	0
906	1	87900932	87901570	638	1	5.4	9.7	2.471	11	18	4	0	0	0				ActReg chr1 #906	0	1	0
907	1	89149599	89150182	583	1	4.579	8.632	5.211	8	14	8	1	1	1	PKN2	-32	upstream	ActReg chr1 #907	0	1	0
908	1	89356947	89357624	677	2	8.312	10.905	8.3	16	22	17	1	1	1	GTF2B	16	in gene	ActReg chr1 #908	0	1	1
909	1	89457903	89458469	566	1	5.056	9.944	6.611	8	16	11	1	2	2	CCBL2, RBMXL1	457, 457	in gene, in gene	ActReg chr1 #909	0	1	0
910	1	90460375	90461096	721	2	10.348	10.87	2.6	18	15	5	1	1	1	ZNF326	57	in gene	ActReg chr1 #910	1	1	0
911	1	91487325	91487682	357	1	6.583	9	11.75	10	13	17	1	2	2	ZNF644, LOC100505857	168, -221	in gene, upstream	ActReg chr1 #911	0	0	1
912	1	91870015	91870599	584	2	11	11.158	3.667	21	22	8	1	1	1	HFM1	119	in gene	ActReg chr1 #912	1	1	0
913	1	92292649	92293679	1030	1	6.438	12.719	1.667	13	22	3	0	0	1	TGFBR3	58623	in gene	ActReg chr1 #913	0	1	0
914	1	92350895	92351470	575	1	7.889	10.389	4.667	10	14	8	1	1	1	TGFBR3	605	in gene	ActReg chr1 #914	0	1	0
915	1	92545988	92546420	432	1	6.769	10.077	5.364	10	14	9	1	2	2	LOC646817, BTBD8	-5236, 342	upstream, in gene	ActReg chr1 #915	0	1	0
916	1	92764098	92764633	535	3	9.875	8	8	15	17	14	1	2	2	GLMN, RPAP2	201, -157	in gene, upstream	ActReg chr1 #916	1	1	1
917	1	93297097	93298189	1092	2	44.765	44.941	5.818	156	158	13	1	2	4	RPL5, SNORD21, SNORA66, FAM69A	49, -5203, -8633, 129436	in gene, upstream, upstream, downstream	ActReg chr1 #917	1	1	0
918	1	93544388	93545115	727	1	9.136	12.818	5.955	13	23	8	1	1	1	MTF2	-41	upstream	ActReg chr1 #918	0	1	0
919	1	93645694	93646499	805	2	10.962	11.462	4.654	21	21	9	1	2	2	TMED5, CCDC18	150, 176	in gene, in gene	ActReg chr1 #919	1	1	0
920	1	94071306	94071857	551	1	10.882	7.706	2.8	18	14	5	0	0	2	BCAR3, LOC100129046	75804, 14056	in gene, downstream	ActReg chr1 #920	1	0	0
921	1	94146084	94146545	461	1	12	8.143	3.385	15	12	8	1	1	1	BCAR3	1071	in gene	ActReg chr1 #921	1	0	0
922	1	94312694	94313456	762	1	9.458	6.417	14	14	13	23	2	1	1	MIR760	687	downstream	ActReg chr1 #922	0	0	1
923	1	94790840	94791591	751	2	8.625	10.5	1	17	14	1	0	0	1	LOC100505940	77801	in gene	ActReg chr1 #923	1	1	0
924	1	95045155	95045722	567	1	7.882	9.941	5	15	15	7	0	0	0				ActReg chr1 #924	0	1	0
925	1	95071302	95071823	521	1	11.688	7.188	2.833	19	12	5	0	0	0				ActReg chr1 #925	1	0	0
926	1	95538128	95538933	805	1	10.68	14.16	6.44	20	21	12	1	1	1	ALG14	-23	upstream	ActReg chr1 #926	0	1	0
927	1	95849954	95850628	674	2	10.667	11.286	4.812	16	21	8	0	0	0				ActReg chr1 #927	1	1	0
928	1	96541965	96542518	553	1	10.412	6.706	1.8	19	11	3	0	0	0				ActReg chr1 #928	1	0	0
929	1	97452334	97453506	1172	2	13.784	13.622	2.545	29	21	4	0	0	0				ActReg chr1 #929	1	1	0
930	1	98385910	98387079	1169	3	12.46	12.595	13.162	22	20	30	1	1	1	DPYD	121	in gene	ActReg chr1 #930	1	1	1
931	1	98510730	98511298	568	1	8.333	10.778	4.533	11	14	11	1	2	2	FLJ35409, MIR137	0, 713	in gene, downstream	ActReg chr1 #931	0	1	0
932	1	98511461	98512255	794	1	6.417	11.667	5.417	12	20	11	1	2	2	FLJ35409, MIR137	-844, -131	upstream, upstream	ActReg chr1 #932	0	1	0
933	1	98513488	98514370	882	2	14	23.036	2.438	36	60	3	0	2	2	FLJ35409, MIR137	-2915, -2202	upstream, upstream	ActReg chr1 #933	1	1	0
934	1	98789131	98789906	775	1	9.333	10.667	3.938	14	14	6	0	0	0				ActReg chr1 #934	0	1	0
935	1	98853813	98854513	700	1	5.773	10.5	3.2	10	18	8	0	0	0				ActReg chr1 #935	0	1	0
936	1	100147924	100148428	504	1	6.5	10.188	1.167	11	14	2	0	0	1	PALMD	36745	in gene	ActReg chr1 #936	0	1	0
937	1	100315143	100316025	882	3	11.407	14.037	10.28	15	22	23	1	1	1	AGL	-56	upstream	ActReg chr1 #937	1	1	1
938	1	100435189	100435990	801	1	13.56	17.12	6.52	23	33	15	1	2	2	LOC730081, SLC35A3	249, 49	in gene, in gene	ActReg chr1 #938	0	1	0
939	1	100503181	100504108	927	3	12.138	14.241	7.793	19	28	18	1	1	1	HIAT1	-145	upstream	ActReg chr1 #939	1	1	1
940	1	100598093	100599088	995	2	12.065	11	3.806	17	26	6	1	2	2	SASS6, CCDC76	-79, -116	upstream, upstream	ActReg chr1 #940	1	1	0
941	1	100817802	100818678	876	2	10.37	12.407	6.926	19	17	13	1	1	1	CDC14A	217	in gene	ActReg chr1 #941	1	1	0
942	1	101250880	101251685	805	2	15.769	12.538	3.591	37	30	8	0	0	0				ActReg chr1 #942	1	1	0
943	1	101361346	101361647	301	1	8.111	6.667	9.444	9	10	14	1	2	2	EXTL2, SLC30A7	-1078, -136	upstream, upstream	ActReg chr1 #943	0	0	1
944	1	101491168	101491887	719	1	8.391	11.391	7.522	16	18	16	1	2	2	DPH5, LOC100506051	-165, 93	upstream, in gene	ActReg chr1 #944	0	1	0
945	1	101972907	101973572	665	1	9.857	6.571	3.562	15	11	8	0	0	0				ActReg chr1 #945	1	0	0
946	1	102370724	102371170	446	1	6.5	9.429	2	10	18	2	0	0	1	OLFM3	91843	in gene	ActReg chr1 #946	0	1	0
947	1	102462106	102462984	878	2	17.357	19.5	3.429	37	52	7	0	1	1	OLFM3	245	in gene	ActReg chr1 #947	1	1	0
948	1	104843499	104843809	310	1	2.7	1.4	9.5	4	2	13	0	0	0				ActReg chr1 #948	0	0	1
949	1	106206629	106207426	797	1	6.28	10.52	3.292	11	15	7	0	0	0				ActReg chr1 #949	0	1	0
950	1	106220999	106221444	445	1	10.286	7.357	1.8	15	10	2	0	0	0				ActReg chr1 #950	1	0	0
951	1	107479739	107480207	468	1	9.467	9.133	1	16	13	1	0	0	0				ActReg chr1 #951	1	0	0
952	1	107598924	107600385	1461	3	10.957	13.022	10.304	16	25	16	1	1	1	PRMT6	387	in gene	ActReg chr1 #952	1	1	1
953	1	107677919	107678695	776	2	12	12.68	1.833	22	26	3	0	1	1	NTNG1	-4322	upstream	ActReg chr1 #953	1	1	0
954	1	108533173	108533792	619	1	7.05	10.1	1.636	14	19	2	0	0	0				ActReg chr1 #954	0	1	0
955	1	108591940	108592477	537	1	9.875	11.875	1.3	14	21	2	0	0	0				ActReg chr1 #955	0	1	0
956	1	108742924	108743829	905	1	7.63	11.107	4.607	14	19	13	1	1	1	SLC25A24	-402	upstream	ActReg chr1 #956	0	1	0
957	1	109289114	109289626	512	1	12	11.5	12.625	15	15	19	1	1	2	FNDC7, STXBP3	33814, 85	downstream, in gene	ActReg chr1 #957	0	0	1
958	1	109419200	109420027	827	2	9.846	10.192	4	18	15	10	1	1	1	GPSM2	10	in gene	ActReg chr1 #958	1	1	0
959	1	109583850	109584865	1015	2	10.438	8.645	11.233	17	18	23	1	1	1	WDR47	493	in gene	ActReg chr1 #959	1	0	1
960	1	109618286	109619022	736	2	9.609	10.13	6.87	17	21	8	1	1	1	TAF13	-30	upstream	ActReg chr1 #960	1	1	0
961	1	109632887	109633829	942	2	22.833	23.933	5.433	66	64	12	1	1	2	TMEM167B, SCARNA2	-45, -9457	upstream, upstream	ActReg chr1 #961	1	1	0
962	1	109642298	109643520	1222	2	14.256	17.769	8.077	39	45	15	1	1	3	TMEM167B, SCARNA2, C1orf194	9506, 94, 13570	downstream, in gene, downstream	ActReg chr1 #962	1	1	0
963	1	109783272	109783702	430	1	13.077	11.385	11.462	17	16	17	0	0	2	SARS, CELSR2	26972, -9154	downstream, upstream	ActReg chr1 #963	0	0	1
964	1	109792821	109793535	714	1	4.045	6.909	13.046	7	10	21	1	1	1	CELSR2	537	in gene	ActReg chr1 #964	0	0	1
965	1	109798053	109798718	665	1	3.2	2.938	11.8	5	5	16	0	0	1	CELSR2	5744	in gene	ActReg chr1 #965	0	0	1
966	1	109842078	109843219	1141	1	7.4	11.417	7.556	17	21	15	0	0	2	MYBPHL, SORT1	7015, 97915	in gene, downstream	ActReg chr1 #966	0	1	0
967	1	110008730	110009493	763	1	10.833	7.833	5	16	14	9	1	1	1	SYPL2	11	in gene	ActReg chr1 #967	1	0	0
968	1	110025720	110027514	1794	3	20.286	22.071	8.9	69	84	15	1	1	3	SYPL2, ATXN7L2, CYB561D1	17517, 56, -10041	downstream, in gene, upstream	ActReg chr1 #968	1	1	0
969	1	110035971	110037264	1293	3	22	22.15	8.95	68	75	17	1	1	2	ATXN7L2, CYB561D1	10056, -41	downstream, upstream	ActReg chr1 #969	1	1	1
970	1	110162533	110163028	495	1	9.733	8.667	11.8	12	17	16	1	2	2	GNAT2, AMPD2	-7075, 321	upstream, in gene	ActReg chr1 #970	0	0	1
971	1	110254719	110255410	691	1	2.667	2.667	12	6	5	17	0	1	2	LOC100506210, GSTM5	4350, 200	downstream, in gene	ActReg chr1 #971	0	0	1
972	1	110394864	110395548	684	2	11.762	11.762	4.857	24	22	7	0	0	0				ActReg chr1 #972	1	1	0
973	1	110526907	110528089	1182	2	11.135	9.973	8.541	15	21	13	1	1	1	AHCYL1	190	in gene	ActReg chr1 #973	1	1	0
974	1	110698347	110699207	860	2	13.111	13.778	2.269	21	24	4	0	0	1	SLC6A17	5645	in gene	ActReg chr1 #974	1	1	0
975	1	110880557	110882252	1695	2	11.34	13.075	7.396	28	19	15	2	1	1	RBM15	-541	upstream	ActReg chr1 #975	1	1	0
976	1	110883553	110884217	664	1	7.35	11	3.25	11	15	5	0	1	1	RBM15	1940	in gene	ActReg chr1 #976	0	1	0
977	1	110949698	110950675	977	1	8.467	17.267	7.267	14	28	13	1	1	1	HBXIP	360	in gene	ActReg chr1 #977	0	1	0
978	1	111019544	111020175	631	1	11.5	9.55	2.389	19	17	7	0	0	0				ActReg chr1 #978	1	0	0
979	1	111080707	111081148	441	1	2.077	4.077	12.538	3	6	19	0	0	0				ActReg chr1 #979	0	0	1
980	1	111085203	111086125	922	2	15.103	16.035	2.296	33	39	4	0	0	0				ActReg chr1 #980	1	1	0
981	1	111097804	111098488	684	1	7.333	13.714	8.905	13	30	14	1	0	0				ActReg chr1 #981	0	1	0
982	1	111216519	111217091	572	1	1.6	3.333	11.611	3	5	17	1	1	1	KCNA3	850	in gene	ActReg chr1 #982	0	0	1
983	1	111289020	111289986	966	2	15.387	20.71	2.133	37	52	4	0	0	0				ActReg chr1 #983	1	1	0
984	1	111506497	111507335	838	1	8.462	10.962	5	13	15	10	1	1	1	C1orf103	-350	upstream	ActReg chr1 #984	0	1	0
985	1	111682817	111683504	687	1	7.952	11.667	9.143	13	19	14	1	2	2	DRAM2, CEPT1	-322, 911	upstream, in gene	ActReg chr1 #985	0	1	0
986	1	112281698	112282114	416	1	6.231	7.462	11.615	8	13	17	1	1	2	C1orf183, LOC100506343	16513, -557	in gene, upstream	ActReg chr1 #986	0	0	1
987	1	112297753	112298721	968	2	13.419	13.613	7.258	25	23	13	1	2	3	C1orf183, LOC100506343, DDX20	182, 15774, 47	in gene, downstream, in gene	ActReg chr1 #987	1	1	0
988	1	112375780	112376594	814	2	15.2	14.84	1.3	28	32	4	0	0	1	KCND3	155590	in gene	ActReg chr1 #988	1	1	0
989	1	112407102	112407956	854	1	7.185	12.741	3.28	18	23	6	0	0	1	KCND3	124248	in gene	ActReg chr1 #989	0	1	0
990	1	112714676	112715450	774	2	13	17.25	2.762	30	36	5	0	0	0				ActReg chr1 #990	1	1	0
991	1	112794220	112794866	646	2	12.65	10.55	2.947	24	16	6	0	0	0				ActReg chr1 #991	1	1	0
992	1	112928696	112929185	489	1	3.929	4.25	11.938	7	8	17	0	0	1	CTTNBP2NL	-9860	upstream	ActReg chr1 #992	0	0	1
993	1	113161463	113162867	1404	2	11.386	10.75	6.273	20	18	13	1	2	2	ST7L, CAPZA1	-125, 90	upstream, in gene	ActReg chr1 #993	1	1	0
994	1	113216705	113217795	1090	2	7.529	13.971	7.765	13	23	16	1	1	2	CAPZA1, MOV10	55175, 202	downstream, in gene	ActReg chr1 #994	0	1	1
995	1	113247110	113248223	1113	2	9.324	11.529	5.441	19	18	10	0	1	3	MOV10, RHOC, PPM1J	30618, 2359, 10284	downstream, in gene, downstream	ActReg chr1 #995	1	1	0
996	1	113249254	113249679	425	1	6.769	5.923	11.692	9	8	19	1	1	3	MOV10, RHOC, PPM1J	32418, 559, 8484	downstream, in gene, downstream	ActReg chr1 #996	0	0	1
997	1	113286197	113286807	610	1	2.167	1.895	10.368	4	4	15	1	1	1	LOC128322	-4215	upstream	ActReg chr1 #997	0	0	1
998	1	113497873	113499223	1350	2	11.167	14.976	8.619	21	30	25	2	2	2	SLC16A1, LOC100506392	427, -472	in gene, upstream	ActReg chr1 #998	1	1	0
999	1	113615114	113616415	1301	2	13.55	19.7	6.211	25	40	15	1	1	1	LRIG2	-67	upstream	ActReg chr1 #999	1	1	0
1000	1	113999421	113999929	508	1	7.062	9.875	1.273	12	14	3	0	0	1	MAGI3	66200	in gene	ActReg chr1 #1000	0	1	0
1001	1	114301669	114302456	787	2	8.381	10.667	11.375	14	14	15	1	1	2	PHTF1, RSBN1	-285, 53008	upstream, downstream	ActReg chr1 #1001	0	1	1
1002	1	114446999	114448380	1381	2	15.512	14.302	4.605	33	29	8	1	2	3	LOC100287722, AP4B1, DCLRE1B	48432, 52, -226	downstream, in gene, upstream	ActReg chr1 #1002	1	1	0
1003	1	114471606	114472527	921	2	15.483	12	4.8	30	21	13	1	1	1	HIPK1	70	in gene	ActReg chr1 #1003	1	1	0
1004	1	114656159	114657192	1033	1	11.667	11.061	5.152	15	15	10	0	0	1	SYT6	39797	in gene	ActReg chr1 #1004	1	0	0
1005	1	114672945	114673805	860	1	8.333	10.556	3.652	12	14	8	0	0	1	SYT6	23097	in gene	ActReg chr1 #1005	0	1	0
1006	1	114888996	114889610	614	1	8.684	12.737	7.062	11	22	10	0	0	0				ActReg chr1 #1006	0	1	0
1007	1	115052876	115053375	499	1	8.867	8.333	12.6	11	10	24	1	1	1	TRIM33	656	in gene	ActReg chr1 #1007	0	0	1
1008	1	115299957	115300832	875	1	10.786	12.571	8.821	14	19	18	0	1	1	CSDE1	277	in gene	ActReg chr1 #1008	0	1	0
1009	1	115322845	115323606	761	1	12.917	9.25	11.167	24	14	15	1	1	1	SIKE1	83	in gene	ActReg chr1 #1009	1	0	0
1010	1	115721708	115722570	862	2	12.482	10.482	2.63	23	22	6	0	0	0				ActReg chr1 #1010	1	1	0
1011	1	115842757	115843449	692	1	11.333	7.714	2.056	17	12	3	0	0	1	NGF	37754	in gene	ActReg chr1 #1011	1	0	0
1012	1	115880096	115880623	527	1	6.176	7.235	13.765	12	10	18	1	2	2	NGF, LOC100506434	498, -1444	in gene, upstream	ActReg chr1 #1012	0	0	1
1013	1	115902791	115903184	393	1	2.75	3.083	12.417	6	4	15	0	0	0				ActReg chr1 #1013	0	0	1
1014	1	115973257	115973887	630	1	10.526	12.737	1.667	18	23	2	0	0	0				ActReg chr1 #1014	0	1	0
1015	1	116214318	116214609	291	1	7	6.889	12.556	10	8	17	0	0	1	VANGL1	29889	in gene	ActReg chr1 #1015	0	0	1
1016	1	116270055	116270696	641	1	11.55	8.25	2.9	17	12	5	0	0	1	CASQ2	41051	in gene	ActReg chr1 #1016	1	0	0
1017	1	116270704	116271097	393	1	12	5.417	1	19	11	1	0	0	1	CASQ2	40526	in gene	ActReg chr1 #1017	1	0	0
1018	1	116665476	116666089	613	1	4	11.684	1.389	7	18	2	0	0	1	C1orf161	11406	in gene	ActReg chr1 #1018	0	1	0
1019	1	116694581	116695164	583	2	9.667	11.778	11.125	13	21	23	1	0	0				ActReg chr1 #1019	0	1	1
1020	1	116915328	116915964	636	1	9.4	8.1	14.3	18	12	23	1	1	1	ATP1A1	-149	upstream	ActReg chr1 #1020	0	0	1
1021	1	116916416	116916772	356	1	6.583	6.5	10.667	9	10	16	1	1	1	ATP1A1	799	in gene	ActReg chr1 #1021	0	0	1
1022	1	116975621	116976647	1026	1	11.719	12.031	4.276	17	20	7	0	0	0				ActReg chr1 #1022	0	1	0
1023	1	117046919	117047603	684	1	10.571	8.905	2.9	16	17	5	0	1	2	LOC100506459, CD58	-5427, 66454	upstream, downstream	ActReg chr1 #1023	1	0	0
1024	1	117051331	117052117	786	1	7.75	10.708	2.833	14	14	5	0	0	2	LOC100506459, CD58	-9890, 61991	upstream, downstream	ActReg chr1 #1024	0	1	0
1025	1	117113179	117113856	677	1	9.773	11.5	7.273	13	20	10	1	1	2	CD58, IGSF3	198, 96797	in gene, downstream	ActReg chr1 #1025	0	1	0
1026	1	117320281	117320940	659	1	4.762	10.619	1.235	6	18	2	0	0	1	CD2	23524	downstream	ActReg chr1 #1026	0	1	0
1027	1	117416488	117417117	629	1	10.474	7.737	1	17	11	1	0	0	0				ActReg chr1 #1027	1	0	0
1028	1	117664190	117664815	625	1	8.05	7.65	12.7	10	13	18	1	2	2	TRIM45, LOC100506478	-91, -6964	upstream, upstream	ActReg chr1 #1028	0	0	1
1029	1	117714321	117714960	639	1	5.5	11.2	3.95	9	19	8	0	0	1	VTCN1	38909	in gene	ActReg chr1 #1029	0	1	0
1030	1	117833404	117834009	605	1	9.895	6.789	1.333	16	13	2	0	0	0				ActReg chr1 #1030	1	0	0
1031	1	117910032	117910362	330	1	7.1	9.3	10.1	9	13	13	1	1	1	MAN1A2	112	in gene	ActReg chr1 #1031	0	0	1
1032	1	119471334	119472147	813	2	11.16	10.52	1.75	18	20	2	0	0	1	TBX15	60439	in gene	ActReg chr1 #1032	1	1	0
1033	1	119721630	119722098	468	1	3.643	2.867	12.467	6	4	16	0	0	0				ActReg chr1 #1033	0	0	1
1034	1	120085023	120085977	954	2	15.567	14.5	3.476	34	40	9	0	0	0				ActReg chr1 #1034	1	1	0
1035	1	120146012	120146654	642	1	5.25	9.95	3.312	8	15	5	0	1	1	LOC644242	-4419	upstream	ActReg chr1 #1035	0	1	0
1036	1	120190412	120191303	891	1	6.643	10.786	7.75	12	16	17	1	1	1	ZNF697	-467	upstream	ActReg chr1 #1036	0	1	0
1037	1	120254392	120254733	341	1	6.545	10.364	10.909	11	15	16	1	1	1	PHGDH	143	in gene	ActReg chr1 #1037	0	0	1
1038	1	120611907	120612288	381	1	8.75	11.667	6.75	15	18	11	1	1	1	NOTCH2	179	in gene	ActReg chr1 #1038	0	1	0
1039	1	121138050	121138419	369	1	5	5.455	8.818	7	9	12	1	0	0				ActReg chr1 #1039	0	0	1
1040	1	142618430	142619257	827	2	14.577	12.577	11.808	29	28	26	1	0	0				ActReg chr1 #1040	1	1	0
1041	1	143467448	143467947	499	2	7.938	10.062	4.062	16	14	7	1	0	0				ActReg chr1 #1041	1	1	0
1042	1	144532889	144534647	1758	2	30.454	30.8	19.382	82	84	50	1	0	0				ActReg chr1 #1042	1	0	1
1043	1	144594050	144594499	449	1	9.786	9.643	6.231	14	13	12	1	0	0				ActReg chr1 #1043	1	0	0
1044	1	144890733	144892793	2060	1	13.594	15.141	3.492	27	31	13	0	0	1	PDE4DIP	184316	in gene	ActReg chr1 #1044	0	1	0
1045	1	144930241	144933460	3219	3	15.15	19.94	14.14	31	41	37	1	0	1	PDE4DIP	144229	in gene	ActReg chr1 #1045	1	1	1
1046	1	145007670	145012854	5184	1	15.037	13.086	7.299	32	28	20	0	1	2	PDE4DIP, LOC100505971	65817, -6211	in gene, upstream	ActReg chr1 #1046	1	0	0
1047	1	145038899	145040877	1978	1	22.839	28.726	22.758	39	46	45	1	0	1	PDE4DIP	36191	in gene	ActReg chr1 #1047	0	0	1
1048	1	145041812	145043841	2029	1	19.141	16.406	7.203	42	35	15	0	0	1	PDE4DIP	33253	in gene	ActReg chr1 #1048	1	0	0
1049	1	145091349	145092989	1640	1	12.902	16.628	9.784	29	38	16	0	1	1	SEC22B	-4238	upstream	ActReg chr1 #1049	0	1	0
1050	1	145382170	145383344	1174	3	13.649	15.973	10.46	30	35	30	1	1	1	LOC100505987	-359	upstream	ActReg chr1 #1050	1	1	1
1051	1	145395175	145396464	1289	3	11.775	14.25	13.59	29	27	40	0	0	0				ActReg chr1 #1051	1	1	1
1052	1	145396619	145398264	1645	4	13.745	10.804	11.902	24	17	27	0	0	0				ActReg chr1 #1052	1	1	1
1053	1	145398888	145399711	823	3	12.16	11.52	11.36	21	20	27	0	0	0				ActReg chr1 #1053	1	1	1
1054	1	145470192	145471049	857	1	9.593	12.593	6	19	23	10	1	3	3	POLR3GL, ANKRD34A, LIX1L	-233, 112, -6465	upstream, in gene, upstream	ActReg chr1 #1054	0	1	0
1055	1	145473009	145474505	1496	1	10.83	12.617	12.787	19	19	19	1	2	3	POLR3GL, ANKRD34A, LIX1L	-3370, 3249, -3328	upstream, in gene, upstream	ActReg chr1 #1055	0	0	1
1056	1	145476776	145477268	492	1	7.533	11.6	11.467	12	18	21	1	2	3	POLR3GL, ANKRD34A, LIX1L	-6635, 6514, -63	upstream, downstream, upstream	ActReg chr1 #1056	0	0	1
1057	1	145507235	145508221	986	2	11.667	11.733	5.767	22	17	10	1	1	3	LIX1L, RBM8A, PEX11B	30643, 90, -8437	downstream, in gene, upstream	ActReg chr1 #1057	1	1	0
1058	1	145515012	145517505	2493	2	11.244	11.526	9.038	24	19	20	1	2	3	RBM8A, PEX11B, ITGA10	8620, 93, -8732	downstream, in gene, upstream	ActReg chr1 #1058	1	1	0
1059	1	145533047	145533597	550	1	2.647	6.588	12.353	4	11	18	0	0	2	PEX11B, ITGA10	17157, 8332	downstream, in gene	ActReg chr1 #1059	0	0	1
1060	1	145548796	145549280	484	1	3.688	6.867	12.375	6	12	19	0	1	2	ITGA10, ANKRD35	24048, -171	downstream, upstream	ActReg chr1 #1060	0	0	1
1061	1	145575356	145576284	928	1	10.207	14.207	6	18	23	9	1	1	2	ANKRD35, PIAS3	26611, -168	downstream, upstream	ActReg chr1 #1061	0	1	0
1062	1	145588509	145589759	1250	2	12.026	9.897	11.921	18	19	22	1	1	3	PIAS3, NUDT17, POLR3C	13146, 301, 21750	downstream, in gene, downstream	ActReg chr1 #1062	1	0	1
1063	1	145610534	145611380	846	2	11.692	16	7.615	21	28	14	2	2	2	POLR3C, RNF115	-73, -79	upstream, upstream	ActReg chr1 #1063	1	1	0
1064	1	146373488	146373870	382	1	4.182	9.917	5.5	7	16	8	1	2	2	LOC100505723, LOC100505752	714, 124	in gene, in gene	ActReg chr1 #1064	0	1	0
1065	1	146555861	146556968	1107	2	21.6	22.143	10.257	54	67	21	1	0	0				ActReg chr1 #1065	1	1	0
1066	1	146642971	146644828	1857	2	12.19	14.448	8.294	27	29	14	1	2	2	PRKAB2, LOC100505794	230, -427	in gene, upstream	ActReg chr1 #1066	1	1	0
1067	1	146696706	146697475	769	1	5.625	10.75	6.5	10	14	12	0	1	1	FMO5	140	in gene	ActReg chr1 #1067	0	1	0
1068	1	146713837	146715089	1252	2	10.282	13.59	8.128	21	24	18	1	1	1	CHD1L	172	in gene	ActReg chr1 #1068	1	1	0
1069	1	146976165	146976959	794	1	11.958	6.417	3.917	16	11	7	0	0	0				ActReg chr1 #1069	1	0	0
1070	1	147006071	147006709	638	1	8.95	12.8	3.15	14	23	6	0	1	1	BCL9	-6792	upstream	ActReg chr1 #1070	0	1	0
1071	1	147070652	147071849	1197	2	12.316	16.053	7.375	22	27	15	1	0	1	BCL9	58068	in gene	ActReg chr1 #1071	1	1	0
1072	1	147141680	147143071	1391	2	13.349	15.07	10.256	25	25	18	1	1	1	ACP6	259	in gene	ActReg chr1 #1072	1	1	0
1073	1	147148697	147149274	577	1	7.944	11	1.083	14	16	2	0	1	1	ACP6	-6351	upstream	ActReg chr1 #1073	0	1	0
1074	1	147152684	147153154	470	1	3.467	3.267	11.267	6	6	16	0	0	0				ActReg chr1 #1074	0	0	1
1075	1	147222216	147223414	1198	2	16.216	16.486	4.306	39	41	9	0	0	1	GJA5	22669	downstream	ActReg chr1 #1075	1	1	0
1076	1	147715686	147716506	820	1	7.12	6.2	14.16	12	9	19	0	0	0				ActReg chr1 #1076	0	0	1
1077	1	147718293	147719372	1079	1	6.412	6.647	14.529	10	11	22	1	0	0				ActReg chr1 #1077	0	0	1
1078	1	147735294	147736374	1080	3	14.588	13.618	8.941	40	32	17	1	0	0				ActReg chr1 #1078	1	1	1
1079	1	147806103	147807500	1397	2	16.5	23.932	6.795	40	62	15	1	0	0				ActReg chr1 #1079	1	1	0
1080	1	148000426	148001027	601	3	10.353	11.421	15.79	20	24	33	1	0	1	NBPF14	25122	downstream	ActReg chr1 #1080	1	1	1
1081	1	148241227	148241748	521	2	9.938	7.455	13.5	19	12	26	1	0	1	LOC100288142	119694	downstream	ActReg chr1 #1081	1	0	1
1082	1	148556171	148556514	343	1	10.454	9.364	14.182	16	15	21	1	1	1	NBPF15	-1846	upstream	ActReg chr1 #1082	0	0	1
1083	1	148556525	148557158	633	1	12.7	17.6	6.471	27	36	14	1	1	1	NBPF15	-1347	upstream	ActReg chr1 #1083	0	1	0
1084	1	148847950	148848429	479	1	6.933	10.733	2.2	10	16	4	0	0	0				ActReg chr1 #1084	0	1	0
1085	1	148849989	148850383	394	1	6.25	10.25	1	10	15	1	0	0	0				ActReg chr1 #1085	0	1	0
1086	1	148853753	148853987	234	1	1.571	3	12.25	2	5	17	1	0	0				ActReg chr1 #1086	0	0	1
1087	1	148854049	148854502	453	1	6.5	5.857	16.143	9	9	27	1	0	1	FLJ37786	-10181	upstream	ActReg chr1 #1087	0	0	1
1088	1	148854638	148854981	343	1	3.727	2.545	9.455	5	3	13	1	0	1	FLJ37786	-9647	upstream	ActReg chr1 #1088	0	0	1
1089	1	148927737	148928452	715	2	13.478	19.478	20.261	23	42	44	0	0	0				ActReg chr1 #1089	0	1	1
1090	1	148928675	148928906	231	1	4.857	4.714	12.857	6	6	17	0	0	0				ActReg chr1 #1090	0	0	1
1091	1	148929537	148929967	430	1	9.077	7.077	16.615	13	12	26	0	0	0				ActReg chr1 #1091	0	0	1
1092	1	149222280	149225467	3187	3	21.798	19.818	15.808	49	42	52	1	1	1	RNU1-5	348	downstream	ActReg chr1 #1092	1	1	1
1093	1	149294575	149294838	263	1	8.875	5	11.75	12	7	15	0	0	1	LOC388692	15230	downstream	ActReg chr1 #1093	0	0	1
1094	1	149298498	149298892	394	1	11.417	14.667	14.833	18	19	20	0	0	2	LOC388692, RP11-403I13.9	19219, 14459	downstream, downstream	ActReg chr1 #1094	0	0	1
1095	1	149684120	149684435	315	1	10.4	8.4	14.4	14	11	20	0	0	1	LOC644634	8417	downstream	ActReg chr1 #1095	0	0	1
1096	1	149857350	149857870	520	1	5.812	7.25	11.688	9	12	16	1	3	3	HIST2H2BE, HIST2H2AC, HIST2H2AB	622, -915, 1856	in gene, upstream, downstream	ActReg chr1 #1096	0	0	1
1097	1	149857940	149860136	2196	4	14.536	13.246	11.667	24	28	36	1	3	3	HIST2H2BE, HIST2H2AC, HIST2H2AB	-806, 513, 428	upstream, downstream, in gene	ActReg chr1 #1097	1	1	1
1098	1	149899270	149900041	771	3	13.333	11.417	10.875	23	18	22	1	1	4	LOC100507640, SV2A, SF3B4, MTMR11	26119, -10221, 47, 9136	downstream, upstream, in gene, downstream	ActReg chr1 #1098	1	1	1
1099	1	149910857	149911620	763	1	9.875	12.375	5.6	15	18	10	0	1	2	MTMR11, OTUD7B	-2447, 71448	upstream, downstream	ActReg chr1 #1099	0	1	0
1100	1	149978609	149979443	834	1	15.115	11.923	4.556	28	25	7	0	0	1	OTUD7B	3660	in gene	ActReg chr1 #1100	1	0	0
1101	1	149982021	149983054	1033	1	11.906	10.75	8.062	23	16	14	1	1	1	OTUD7B	149	in gene	ActReg chr1 #1101	1	0	0
1102	1	150039079	150040191	1112	1	11.441	15.529	6.206	17	27	12	1	1	1	VPS45	293	in gene	ActReg chr1 #1102	0	1	0
1103	1	150206583	150207824	1241	1	8.692	12.718	6.974	19	19	12	1	1	1	ANP32E	1301	in gene	ActReg chr1 #1103	0	1	0
1104	1	150207849	150208979	1130	1	13.657	9.857	5.4	21	15	11	1	1	1	ANP32E	90	in gene	ActReg chr1 #1104	1	0	0
1105	1	150240464	150241843	1379	1	9.465	12.046	8	17	19	15	1	2	3	CA14, APH1A, C1orf54	10935, 379, -4030	downstream, in gene, upstream	ActReg chr1 #1105	0	1	0
1106	1	150335001	150336751	1750	2	9.345	10.927	6.927	19	17	13	1	1	2	PRPF3, RPRD2	41948, -1114	downstream, upstream	ActReg chr1 #1106	1	1	0
1107	1	150459448	150460280	832	2	10.615	15.538	5.231	20	29	8	0	1	1	TARS2	-56	upstream	ActReg chr1 #1107	1	1	0
1108	1	150522167	150522730	563	1	4.833	6.556	11.667	7	10	17	1	2	2	ADAMTSL4, MIR4257	550, -1957	in gene, upstream	ActReg chr1 #1108	0	0	1
1109	1	150530680	150531743	1063	1	4.727	6.606	13.879	7	11	19	0	0	2	ADAMTSL4, MIR4257	9313, 6806	in gene, downstream	ActReg chr1 #1109	0	0	1
1110	1	150533680	150534455	775	1	8.417	11.125	12.958	12	19	19	1	0	2	ADAMTSL4, MIR4257	12169, 9662	downstream, downstream	ActReg chr1 #1110	0	0	1
1111	1	150550906	150552240	1334	1	9.976	12.191	7	14	16	14	1	1	1	MCL1	563	in gene	ActReg chr1 #1111	0	1	0
1112	1	150583900	150584593	693	2	14.091	13.5	4.864	28	24	10	0	0	0				ActReg chr1 #1112	1	1	0
1113	1	150849226	150849834	608	1	10.737	9.789	5.158	17	16	8	1	1	1	ARNT	-344	upstream	ActReg chr1 #1113	1	0	0
1114	1	150867969	150868624	655	1	13	13.95	1.737	22	29	3	0	0	0				ActReg chr1 #1114	0	1	0
1115	1	150898363	150899114	751	2	11.75	11.5	5.792	18	21	10	1	1	1	SETDB1	-77	upstream	ActReg chr1 #1115	1	1	0
1116	1	150949593	150950311	718	1	14.087	16.217	6.696	29	35	13	0	2	2	LASS2, ANXA9	-2512, -4547	upstream, upstream	ActReg chr1 #1116	0	1	0
1117	1	150980558	150981396	838	1	13.192	8.923	8.115	19	15	13	1	2	2	FAM63A, PRUNE	-123, 4	upstream, in gene	ActReg chr1 #1117	1	0	0
1118	1	151019784	151021408	1624	2	11.804	10.098	8.56	20	19	16	1	1	3	BNIPL, C1orf56, CDC42SE1	11567, 337, 11529	downstream, in gene, downstream	ActReg chr1 #1118	1	0	1
1119	1	151042659	151043800	1141	3	12.886	13.829	7.371	29	25	14	1	1	2	MLLT11, GABPB2	11078, 149	downstream, in gene	ActReg chr1 #1119	1	1	1
1120	1	151104342	151105217	875	1	2.893	5.25	11.071	7	11	22	1	0	1	SEMA6C	14361	in gene	ActReg chr1 #1120	0	0	1
1121	1	151105663	151106277	614	1	4.75	3.2	12.45	8	5	22	1	0	1	SEMA6C	13170	in gene	ActReg chr1 #1121	0	0	1
1122	1	151114903	151115441	538	1	3	3.412	14.588	5	5	23	0	0	1	SEMA6C	3968	in gene	ActReg chr1 #1122	0	0	1
1123	1	151117886	151119072	1186	1	6	7.605	12.421	9	12	16	1	1	1	SEMA6C	661	in gene	ActReg chr1 #1123	0	0	1
1124	1	151137988	151138984	996	2	16.936	15	4.645	37	27	13	0	2	5	TNFAIP8L2, LYSMD1, SCNM1, TMOD4, VPS72	9381, -62, -31, 10061, 24154	downstream, upstream, upstream, downstream, downstream	ActReg chr1 #1124	1	1	0
1125	1	151162081	151163111	1030	2	19.5	17.125	4.968	56	50	8	0	1	2	VPS72, PIP5K1A	44, -8425	in gene, upstream	ActReg chr1 #1125	1	1	0
1126	1	151170472	151171775	1303	2	15.95	14.05	6.541	31	31	12	1	1	2	VPS72, PIP5K1A	-8483, 102	upstream, in gene	ActReg chr1 #1126	1	1	0
1127	1	151226731	151227523	792	1	11.52	14.4	10	18	27	13	0	1	2	PIP5K1A, PSMD4	56106, -70	downstream, upstream	ActReg chr1 #1127	0	1	0
1128	1	151253408	151255463	2055	3	27.54	27.723	10.292	96	107	18	1	2	3	LOC100507670, ZNF687, PI4KB	330, -356, 44289	in gene, upstream, downstream	ActReg chr1 #1128	1	1	1
1129	1	151259837	151260787	950	1	6.467	8	11.867	11	15	18	0	1	3	LOC100507670, ZNF687, PI4KB	-5547, 5521, 38412	upstream, in gene, downstream	ActReg chr1 #1129	0	0	1
1130	1	151262092	151263105	1013	1	6.719	6.406	13.031	13	10	21	0	1	3	LOC100507670, ZNF687, PI4KB	-7833, 7807, 36126	upstream, in gene, downstream	ActReg chr1 #1130	0	0	1
1131	1	151371631	151372702	1071	3	15.242	13.636	8.455	30	21	20	1	2	3	PSMB4, LOC100505497, POGZ	125, 714, 59775	in gene, in gene, downstream	ActReg chr1 #1131	1	1	1
1132	1	151373196	151374189	993	1	8.161	11.065	4.097	14	15	8	0	2	3	PSMB4, LOC100505497, POGZ	1651, -812, 58249	in gene, upstream, downstream	ActReg chr1 #1132	0	1	0
1133	1	151512501	151513571	1070	1	10.471	13.147	11.265	16	25	16	1	2	3	CGN, TUFT1, MIR554	29174, 255, -5236	downstream, in gene, upstream	ActReg chr1 #1133	0	1	0
1134	1	151546984	151548013	1029	1	9.312	14.781	4.464	17	28	10	0	0	1	TUFT1	34717	in gene	ActReg chr1 #1134	0	1	0
1135	1	151551027	151552573	1546	1	9.792	11.458	2.714	20	17	5	0	0	1	TUFT1	39019	in gene	ActReg chr1 #1135	0	1	0
1136	1	151584244	151585316	1072	2	11	12.588	6.647	19	17	16	1	1	1	SNX27	118	in gene	ActReg chr1 #1136	1	1	0
1137	1	151735709	151736266	557	1	15.889	15.111	14.111	26	26	24	1	2	3	MRPL9, OAZ3, TDRKH	53, 542, 27023	in gene, in gene, downstream	ActReg chr1 #1137	0	0	1
1138	1	151762650	151763248	598	1	12.368	14.21	15.895	20	19	25	1	1	2	TDRKH, LINGO4	61, 14933	in gene, downstream	ActReg chr1 #1138	0	0	1
1139	1	151773734	151775067	1333	1	3.225	4.135	12.512	7	9	20	0	0	2	LINGO4, RORC	3482, 29948	in gene, downstream	ActReg chr1 #1139	0	0	1
1140	1	151798079	151798906	827	1	3.308	6.077	13.615	7	12	19	0	0	1	RORC	5856	in gene	ActReg chr1 #1140	0	0	1
1141	1	151811798	151812921	1123	2	9.714	15.314	11.314	19	31	22	2	3	4	RORC, C2CD4D, LOC100132111, THEM5	-8011, 674, 1414, 13814	upstream, in gene, in gene, downstream	ActReg chr1 #1141	0	1	1
1142	1	151813486	151814155	669	1	11.191	9.619	2.154	16	16	4	0	1	4	RORC, C2CD4D, LOC100132111, THEM5	-9472, -787, 2875, 12353	upstream, upstream, in gene, downstream	ActReg chr1 #1142	1	0	0
1143	1	151881599	151882697	1098	2	16.514	14.857	8.829	34	25	15	1	1	1	THEM4	-35	upstream	ActReg chr1 #1143	1	1	0
1144	1	151918105	151919735	1630	2	10.294	12.392	1.804	21	26	4	0	0	0				ActReg chr1 #1144	1	1	0
1145	1	151952507	151953346	839	1	7.333	11.704	2.423	13	18	5	0	0	1	S100A10	13788	downstream	ActReg chr1 #1145	0	1	0
1146	1	151964495	151967103	2608	2	10.222	13.123	7.42	16	32	15	2	1	1	S100A10	915	in gene	ActReg chr1 #1146	0	1	1
1147	1	152001371	152002143	772	1	5.5	12.5	3.364	10	22	6	0	0	1	S100A11	7754	downstream	ActReg chr1 #1147	0	1	0
1148	1	152006787	152007579	792	1	6.375	11.875	5.5	11	15	9	0	1	1	S100A11	2328	in gene	ActReg chr1 #1148	0	1	0
1149	1	152009209	152009659	450	1	8.786	12.357	12.214	13	18	21	1	1	1	S100A11	77	in gene	ActReg chr1 #1149	0	0	1
1150	1	152009789	152010293	504	1	3.188	6.938	12.5	5	11	17	0	1	1	S100A11	-530	upstream	ActReg chr1 #1150	0	0	1
1151	1	152020196	152021349	1153	2	14.917	12.889	6.636	25	26	16	0	0	0				ActReg chr1 #1151	1	1	0
1152	1	152083068	152083829	761	1	10	14.5	15.583	14	21	27	1	0	1	TCHH	3108	in gene	ActReg chr1 #1152	0	0	1
1153	1	152160993	152162118	1125	2	10	14.057	9.914	16	22	18	1	0	0				ActReg chr1 #1153	0	1	1
1154	1	152191511	152191990	479	1	3.533	5.867	12.067	5	8	15	0	0	1	HRNR	4919	in gene	ActReg chr1 #1154	0	0	1
1155	1	152216878	152217953	1075	2	10.882	11.735	2	19	18	2	0	0	0				ActReg chr1 #1155	1	1	0
1156	1	152277178	152277465	287	1	1.556	2.222	11.667	2	5	15	0	0	2	FLG, LOC339400	20358, -8614	in gene, upstream	ActReg chr1 #1156	0	0	1
1157	1	153072689	153073096	407	1	11.231	8	1	19	13	1	0	1	1	SPRR2E	-5891	upstream	ActReg chr1 #1157	1	0	0
1158	1	153394682	153395609	927	2	13.931	18.586	2	30	45	4	0	0	1	S100A7A	6145	in gene	ActReg chr1 #1158	1	1	0
1159	1	153416325	153416776	451	1	3.929	1.5	10.571	6	2	16	0	1	1	S100A7L2	-4047	upstream	ActReg chr1 #1159	0	0	1
1160	1	153424691	153425444	753	2	13.708	13.667	2.619	30	27	4	0	0	1	S100A7	8070	downstream	ActReg chr1 #1160	1	1	0
1161	1	153462462	153463542	1080	1	10.353	11.647	7.5	16	16	11	0	0	0				ActReg chr1 #1161	0	1	0
1162	1	153505692	153506898	1206	2	11.079	12.184	8.711	24	19	17	0	2	4	LOC100505623, S100A6, S100A5, S100A4	233, 2422, 7946, 11987	in gene, downstream, downstream, downstream	ActReg chr1 #1162	1	1	0
1163	1	153507469	153509633	2164	3	13.853	13.323	10.162	25	29	21	1	2	4	LOC100505623, S100A6, S100A5, S100A4	2489, 166, 5690, 9731	downstream, in gene, downstream, downstream	ActReg chr1 #1163	1	1	1
1164	1	153517190	153518175	985	1	10.3	14.033	7.667	17	23	17	0	2	5	LOC100505623, S100A6, S100A5, S100A4, S100A3	11620, -8965, -3441, 600, 4052	downstream, upstream, upstream, in gene, downstream	ActReg chr1 #1164	0	1	0
1165	1	153538004	153539888	1884	2	11.288	13.034	7.121	22	23	17	0	1	1	S100A2	-640	upstream	ActReg chr1 #1165	1	1	0
1166	1	153540021	153541549	1528	2	11.167	12.625	7.917	23	18	15	0	1	1	S100A2	-2479	upstream	ActReg chr1 #1166	1	1	0
1167	1	153580794	153583415	2621	2	11.976	15.11	7.284	21	27	19	0	1	3	S100A16, S100A14, S100A13	3410, 6686, 24464	in gene, downstream, downstream	ActReg chr1 #1167	1	1	0
1168	1	153585164	153585736	572	1	8.611	7.778	13.944	13	11	21	0	1	3	S100A16, S100A14, S100A13	64, 3340, 21118	in gene, downstream, downstream	ActReg chr1 #1168	0	0	1
1169	1	153599308	153600221	913	2	12.786	10.714	12.5	17	16	19	0	2	3	S100A13, S100A1, C1orf77	6804, -1109, -6761	in gene, upstream, upstream	ActReg chr1 #1169	1	0	1
1170	1	153605958	153607020	1062	2	7.485	12.697	9.364	14	21	17	1	2	3	S100A13, S100A1, C1orf77	79, 5616, -36	in gene, downstream, upstream	ActReg chr1 #1170	0	1	1
1171	1	153630964	153631537	573	1	8.944	12	13.056	12	20	18	1	1	2	SNAPIN, ILF2	105, 12229	in gene, downstream	ActReg chr1 #1171	0	0	1
1172	1	153643500	153644035	535	1	17	11	14.412	27	17	27	1	2	3	SNAPIN, ILF2, NPR1	12622, -288, -7397	downstream, upstream, upstream	ActReg chr1 #1172	0	0	1
1173	1	153699795	153700535	740	2	10.478	9.909	6.174	19	21	11	1	1	1	INTS3	-402	upstream	ActReg chr1 #1173	1	1	0
1174	1	153772815	153773496	681	1	4.333	3.056	14.286	8	5	22	0	0	2	LOC343052, GATAD2B	6732, 122296	in gene, downstream	ActReg chr1 #1174	0	0	1
1175	1	153774640	153775266	626	1	4.15	5.5	13	7	9	22	0	0	2	LOC343052, GATAD2B	8530, 120498	in gene, downstream	ActReg chr1 #1175	0	0	1
1176	1	153914210	153914779	569	1	5.471	5.647	13.177	7	10	19	1	0	2	DENND4B, CRTC2	4660, 16549	in gene, downstream	ActReg chr1 #1176	0	0	1
1177	1	153918000	153919638	1638	2	17.726	18.608	6.979	55	58	17	1	1	2	DENND4B, CRTC2	335, 12224	in gene, downstream	ActReg chr1 #1177	1	1	0
1178	1	153930070	153931529	1459	3	14.391	11.609	8.591	27	20	16	1	1	3	CRTC2, SLC39A1, CREB3L4	244, 9389, -9598	in gene, downstream, upstream	ActReg chr1 #1178	1	1	1
1179	1	153935581	153936689	1108	1	12.571	11.086	6.514	18	15	11	1	2	3	CRTC2, SLC39A1, CREB3L4	-5092, 4053, -4262	upstream, in gene, upstream	ActReg chr1 #1179	0	1	0
1180	1	153939516	153940035	519	1	10	11.294	12.588	16	16	16	1	2	4	CRTC2, SLC39A1, CREB3L4, JTB	-8732, 413, -622, 10676	upstream, in gene, upstream, downstream	ActReg chr1 #1180	0	0	1
1181	1	153949338	153950678	1340	3	13.309	12.214	10.643	22	19	19	1	1	4	SLC39A1, CREB3L4, JTB, RAB13	-9820, 9611, 443, 8798	upstream, downstream, in gene, downstream	ActReg chr1 #1181	1	1	1
1182	1	153962812	153963653	841	1	9.222	14	8.556	14	21	17	1	2	3	RAB13, RPS27, NUP210L	-4426, -7, 164360	upstream, upstream, downstream	ActReg chr1 #1182	0	1	0
1183	1	154070437	154070819	382	1	2.333	3.833	11.25	3	5	15	0	0	1	NUP210L	56964	in gene	ActReg chr1 #1183	0	0	1
1184	1	154154775	154156189	1414	3	13.068	11.182	9.818	23	20	20	1	0	2	TPM3, MIR190B	9127, 10737	in gene, downstream	ActReg chr1 #1184	1	1	1
1185	1	154167622	154168164	542	1	4	4.235	10.412	5	7	14	0	2	3	TPM3, MIR190B, C1orf189	-3284, -1674, 10916	upstream, upstream, downstream	ActReg chr1 #1185	0	0	1
1186	1	154192495	154193605	1110	1	9.8	12.771	8.343	19	20	16	1	2	2	C1orf43, UBAP2L	223, 395	in gene, in gene	ActReg chr1 #1186	0	1	0
1187	1	154298256	154299386	1130	1	9.514	11.286	5.771	16	16	12	1	1	2	AQP10, ATP8B2	5229, 785	downstream, in gene	ActReg chr1 #1187	0	1	0
1188	1	154377401	154378005	604	1	10.316	8.737	10.263	19	11	16	1	1	1	IL6R	34	in gene	ActReg chr1 #1188	0	0	1
1189	1	154378048	154379038	990	1	9.194	11.645	9.935	14	17	16	1	1	1	IL6R	874	in gene	ActReg chr1 #1189	0	1	0
1190	1	154406927	154407433	506	1	4.25	3.875	10.75	6	7	18	0	0	1	IL6R	29511	in gene	ActReg chr1 #1190	0	0	1
1191	1	154531130	154532421	1291	2	13.244	12.293	7.075	21	22	18	1	1	2	UBE2Q1, CHRNB2	-655, -8482	upstream, upstream	ActReg chr1 #1191	1	1	0
1192	1	154539445	154541107	1662	2	12.442	16.173	5.66	33	40	11	1	1	2	UBE2Q1, CHRNB2	-9156, 19	upstream, in gene	ActReg chr1 #1192	1	1	0
1193	1	154580019	154580975	956	1	9.967	12.933	4.367	15	19	10	1	0	1	ADAR	19959	in gene	ActReg chr1 #1193	0	1	0
1194	1	154599730	154600712	982	2	9.387	12.29	11.645	18	18	17	1	1	1	ADAR	235	in gene	ActReg chr1 #1194	0	1	1
1195	1	154714276	154714830	554	1	5.529	4	11.059	9	7	16	0	0	1	KCNN3	128201	in gene	ActReg chr1 #1195	0	0	1
1196	1	154786909	154787605	696	1	2.684	3	10.454	5	5	17	0	0	1	KCNN3	55497	in gene	ActReg chr1 #1196	0	0	1
1197	1	154819313	154819861	548	1	5.588	4.529	10.471	9	6	14	0	0	1	KCNN3	23167	in gene	ActReg chr1 #1197	0	0	1
1198	1	154908704	154910382	1678	2	17.868	19.038	6.472	40	41	16	1	1	2	PMVK, PBXIP1	-59, 19024	upstream, downstream	ActReg chr1 #1198	1	1	0
1199	1	154933753	154935125	1372	3	13.814	15.395	8.14	27	38	25	1	2	3	PBXIP1, PYGO2, SHC1	-5872, -181, 12520	upstream, upstream, downstream	ActReg chr1 #1199	1	1	1
1200	1	154941005	154941638	633	1	3.4	6.4	13.75	7	12	25	0	3	4	PYGO2, SHC1, CKS1B, MIR4258	-7063, 5638, -5797, -6848	upstream, in gene, upstream, upstream	ActReg chr1 #1200	0	0	1
1201	1	154942921	154944121	1200	1	11.703	13.919	7.595	20	24	14	0	2	4	PYGO2, SHC1, CKS1B, MIR4258	-9263, 3438, -3597, -4648	upstream, in gene, upstream, upstream	ActReg chr1 #1201	0	1	0
1202	1	154955308	154956043	735	1	12.043	17.826	5.696	20	36	9	0	1	4	SHC1, CKS1B, MIR4258, FLAD1	-8716, 8557, 7506, -95	upstream, downstream, downstream, upstream	ActReg chr1 #1202	0	1	0
1203	1	154973157	154975020	1863	4	14.603	17.069	10.125	36	31	24	2	1	3	FLAD1, LENEP, ZBTB7B	18318, 8026, -1024	downstream, downstream, upstream	ActReg chr1 #1203	1	1	1
1204	1	154975676	154976955	1279	2	12.325	10.975	10.225	20	19	21	1	1	2	LENEP, ZBTB7B	10253, 1203	downstream, in gene	ActReg chr1 #1204	1	0	1
1205	1	154983972	154984732	760	1	3.955	6.435	12.565	8	11	20	0	0	2	ZBTB7B, DCST2	9240, 21905	in gene, downstream	ActReg chr1 #1205	0	0	1
1206	1	154989570	154990517	947	1	13.379	13.897	15.414	20	21	22	1	0	2	ZBTB7B, DCST2	14931, 16214	in gene, downstream	ActReg chr1 #1206	0	0	1
1207	1	155021058	155021728	670	1	3.571	4.667	11.286	5	8	15	0	1	3	DCST1, LOC100505666, ADAM15	15093, 15026, -2369	in gene, in gene, upstream	ActReg chr1 #1207	0	0	1
1208	1	155022251	155023734	1483	2	16.956	11.826	9.067	32	24	19	1	1	3	DCST1, LOC100505666, ADAM15	16692, 13427, -770	in gene, in gene, upstream	ActReg chr1 #1208	1	0	1
1209	1	155024014	155024616	602	1	10.842	8.579	13.526	19	16	17	1	1	3	DCST1, LOC100505666, ADAM15	18015, 12104, 553	downstream, in gene, in gene	ActReg chr1 #1209	0	0	1
1210	1	155029954	155030706	752	1	5.478	7.565	14.478	8	10	23	0	1	4	DCST1, LOC100505666, ADAM15, EFNA4	24030, 6089, 6568, -5883	downstream, in gene, in gene, upstream	ActReg chr1 #1210	0	0	1
1211	1	155032497	155033011	514	1	5.938	5.188	12.312	11	8	19	0	1	4	DCST1, LOC100505666, ADAM15, EFNA4	26454, 3665, 8992, -3459	downstream, in gene, in gene, upstream	ActReg chr1 #1211	0	0	1
1212	1	155034561	155035012	451	1	3.143	4.857	14.643	5	8	20	1	2	3	LOC100505666, ADAM15, EFNA4	1633, 11024, -1427	in gene, in gene, upstream	ActReg chr1 #1212	0	0	1
1213	1	155035292	155036667	1375	1	9.907	13.698	9.186	16	26	15	1	2	3	LOC100505666, ADAM15, EFNA4	440, 12217, -234	in gene, downstream, upstream	ActReg chr1 #1213	0	1	0
1214	1	155052367	155053269	902	1	3.714	8.071	13.571	7	16	19	1	1	1	EFNA3	1470	in gene	ActReg chr1 #1214	0	0	1
1215	1	155056644	155057266	622	1	9.211	9.737	12.053	14	13	15	1	0	1	EFNA3	5607	in gene	ActReg chr1 #1215	0	0	1
1216	1	155058147	155058520	373	1	6.545	8.364	14.909	8	12	21	1	0	1	EFNA3	6985	in gene	ActReg chr1 #1216	0	0	1
1217	1	155063896	155064476	580	1	5.944	9.333	12.556	11	15	20	0	0	1	EFNA3	12838	downstream	ActReg chr1 #1217	0	0	1
1218	1	155065994	155067008	1014	1	5.031	7.031	10.875	10	12	15	0	0	1	EFNA3	15153	downstream	ActReg chr1 #1218	0	0	1
1219	1	155098746	155100313	1567	2	9.163	13.51	10.531	16	23	21	1	1	2	EFNA1, RAG1AP1	-820, -8759	upstream, upstream	ActReg chr1 #1219	0	1	1
1220	1	155100797	155102892	2095	2	9.576	8.909	8.561	18	16	15	0	2	3	EFNA1, RAG1AP1, DPM3	1495, -6444, 11152	in gene, upstream, downstream	ActReg chr1 #1220	1	0	1
1221	1	155107504	155108984	1480	3	7.761	11.913	11.913	13	17	24	1	1	3	EFNA1, RAG1AP1, DPM3	7895, -44, 4752	downstream, upstream, downstream	ActReg chr1 #1221	0	1	1
1222	1	155112098	155113366	1268	1	11.872	13.513	8.667	22	22	13	1	1	3	EFNA1, RAG1AP1, DPM3	12383, 4444, 264	downstream, downstream, in gene	ActReg chr1 #1222	0	1	0
1223	1	155145013	155146985	1972	2	30.21	29.823	8.355	156	142	18	1	2	2	KRTCAP2, TRIM46	-195, -361	upstream, upstream	ActReg chr1 #1223	1	1	0
1224	1	155156265	155156739	474	1	4.267	6.067	13.467	6	9	20	0	0	4	TRIM46, MUC1, MIR92B, THBS3	10142, 6198, -8466, 21188	in gene, downstream, upstream, downstream	ActReg chr1 #1224	0	0	1
1225	1	155163121	155165003	1882	2	10.983	13.136	9.237	20	21	15	2	3	5	TRIM46, MUC1, MIR92B, THBS3, LOC100129268	17702, -1362, -906, 13628, -6531	downstream, upstream, upstream, downstream, upstream	ActReg chr1 #1225	1	1	0
1226	1	155178565	155179094	529	1	10.688	9.625	11.875	15	12	17	1	2	3	THBS3, LOC100129268, MTX1	-1139, 8236, 339	upstream, downstream, in gene	ActReg chr1 #1226	0	0	1
1227	1	155196396	155198112	1716	1	10.111	13.185	7.537	16	21	20	1	0	1	GBA	17399	downstream	ActReg chr1 #1227	0	1	0
1228	1	155214176	155215155	979	3	12.258	14.387	13.613	23	28	26	0	1	2	GBA, FAM189B	-12, 10609	upstream, downstream	ActReg chr1 #1228	1	1	1
1229	1	155220216	155220994	778	2	6.48	11.88	9.4	14	22	21	1	1	3	GBA, FAM189B, SCAMP3	-5952, 4669, 11590	upstream, in gene, downstream	ActReg chr1 #1229	0	1	1
1230	1	155225036	155225840	804	1	10.64	11.88	14.6	18	20	24	1	1	3	FAM189B, SCAMP3, CLK2	-164, 6757, 17843	upstream, downstream, downstream	ActReg chr1 #1230	0	0	1
1231	1	155231621	155232556	935	1	11.379	14.31	10.483	15	27	16	1	2	3	FAM189B, SCAMP3, CLK2	-6814, 107, 11193	upstream, in gene, downstream	ActReg chr1 #1231	0	1	0
1232	1	155246699	155248610	1911	2	7.85	12.533	8.55	15	21	24	1	2	2	CLK2, HCN3	-4373, 280	upstream, in gene	ActReg chr1 #1232	0	1	1
1233	1	155278046	155279356	1310	2	11.878	13.854	6.927	22	27	14	1	2	2	PKLR, FDPS	-7476, 162	upstream, in gene	ActReg chr1 #1233	1	1	0
1234	1	155290644	155291454	810	1	4.28	8.36	13.2	10	12	18	1	2	3	FDPS, C1orf104, RUSC1	12510, 2889, 409	downstream, in gene, in gene	ActReg chr1 #1234	0	0	1
1235	1	155293529	155294753	1224	1	10.436	11.974	11.846	15	20	16	1	1	3	FDPS, C1orf104, RUSC1	15602, -203, 3501	downstream, upstream, in gene	ActReg chr1 #1235	0	1	0
1236	1	155296388	155297004	616	1	4.526	6.947	13.158	6	11	21	0	1	4	FDPS, C1orf104, RUSC1, ASH1L	18157, -2758, 6056, 235628	downstream, upstream, in gene, downstream	ActReg chr1 #1236	0	0	1
1237	1	155531766	155533346	1580	2	14.88	16.28	7.08	46	48	14	1	2	2	ASH1L, LOC645676	-232, 784	upstream, in gene	ActReg chr1 #1237	1	1	0
1238	1	155657803	155659182	1379	3	17.023	23.884	14.581	53	70	27	1	2	2	YY1AP1, DAP3	299, -382	in gene, upstream	ActReg chr1 #1238	1	1	1
1239	1	155714828	155715658	830	1	9.269	14.423	6.923	17	25	17	1	1	3	DAP3, LOC100505728, GON4L	56369, 530, 111729	downstream, in gene, downstream	ActReg chr1 #1239	0	1	0
1240	1	155826490	155827535	1045	2	19.212	22.909	6.7	46	66	18	0	2	2	GON4L, SYT11	-40, -2248	upstream, upstream	ActReg chr1 #1240	1	1	0
1241	1	155829813	155830676	863	1	8.741	13.037	7.815	17	22	14	1	2	2	GON4L, SYT11	-3272, 984	upstream, in gene	ActReg chr1 #1241	0	1	0
1242	1	155903592	155904681	1089	3	12.5	15.559	10.971	27	28	18	1	2	3	KIAA0907, SCARNA4, RXFP4	52, -8259, -7344	in gene, upstream, upstream	ActReg chr1 #1242	1	1	1
1243	1	155911381	155912556	1175	1	10.189	7.703	13.649	16	14	21	0	2	3	KIAA0907, RXFP4, ARHGEF2	-7780, 488, 36368	upstream, in gene, downstream	ActReg chr1 #1243	0	0	1
1244	1	155920533	155921109	576	1	7.611	7.056	14.111	10	12	18	1	0	2	RXFP4, ARHGEF2	9341, 27515	downstream, in gene	ActReg chr1 #1244	0	0	1
1245	1	155935900	155936684	784	1	6.24	7.64	11.68	10	11	19	0	0	1	ARHGEF2	12044	in gene	ActReg chr1 #1245	0	0	1
1246	1	155940174	155941039	865	1	11.148	7.741	4.909	19	17	8	0	0	1	ARHGEF2	7730	in gene	ActReg chr1 #1246	1	0	0
1247	1	156023488	156025234	1746	3	14.185	14.6	8.635	26	30	19	1	3	3	UBQLN4, ROBLD3, RAB25	-845, -156, -6605	upstream, upstream, upstream	ActReg chr1 #1247	1	1	1
1248	1	156046159	156047551	1392	1	4.721	5.419	12.139	12	10	20	1	0	2	RAB25, MEX3A	15889, 4934	downstream, in gene	ActReg chr1 #1248	0	0	1
1249	1	156074602	156075294	692	1	8.81	11.905	9.048	12	17	14	0	0	1	LMNA	-9513	upstream	ActReg chr1 #1249	0	1	0
1250	1	156083705	156086002	2297	2	11.194	13.764	9.347	22	26	17	1	1	1	LMNA	392	in gene	ActReg chr1 #1250	1	1	0
1251	1	156092209	156093040	831	1	9.615	11.654	5.192	15	17	10	0	0	1	LMNA	8163	in gene	ActReg chr1 #1251	0	1	0
1252	1	156095807	156097296	1489	2	14.702	11.915	5.702	24	19	11	0	0	1	LMNA	12090	in gene	ActReg chr1 #1252	1	1	0
1253	1	156104505	156105123	618	1	6.65	4.8	11.45	10	11	16	0	0	1	LMNA	20353	in gene	ActReg chr1 #1253	0	0	1
1254	1	156105700	156106281	581	1	8.333	4.278	13.889	16	7	21	1	0	1	LMNA	21529	in gene	ActReg chr1 #1254	0	0	1
1255	1	156163245	156164373	1128	1	7.152	12.686	8.2	12	20	13	1	1	1	SLC25A44	79	in gene	ActReg chr1 #1255	0	1	0
1256	1	156213747	156215011	1264	1	4.65	7.85	13.45	8	12	21	0	1	4	PMF1, BGLAP, PAQR6, SMG5	31595, 2428, 3464, 38241	downstream, downstream, in gene, downstream	ActReg chr1 #1256	0	0	1
1257	1	156230329	156231168	839	1	9.037	14.37	4.444	16	23	8	0	0	1	SMG5	21872	in gene	ActReg chr1 #1257	0	1	0
1258	1	156308017	156308843	826	1	11.192	12.115	3.615	18	20	6	1	3	3	CCT3, LOC100505747, C1orf182	-235, -1401, 1325	upstream, upstream, in gene	ActReg chr1 #1258	0	1	0
1259	1	156346683	156347314	631	1	5.2	7.25	15.1	8	12	28	0	0	1	RHBG	7995	in gene	ActReg chr1 #1259	0	0	1
1260	1	156357369	156358013	644	1	6.85	8.75	12.6	9	11	19	1	0	1	RHBG	18688	downstream	ActReg chr1 #1260	0	0	1
1261	1	156383635	156384769	1134	1	10.694	14.222	7.417	20	28	13	0	1	3	C1orf61, LOC100505765, MIR9-1	14982, -1517, 6019	in gene, upstream, downstream	ActReg chr1 #1261	0	1	0
1262	1	156390973	156391946	973	3	14.677	11.032	9.484	27	19	18	1	1	3	C1orf61, LOC100505765, MIR9-1	7725, -8774, -1238	in gene, upstream, upstream	ActReg chr1 #1262	1	1	1
1263	1	156425795	156427206	1411	2	12.5	12.523	6.727	19	24	16	1	0	1	MEF2D	44029	downstream	ActReg chr1 #1263	1	1	0
1264	1	156437600	156438191	591	1	5	4.526	12.421	8	7	21	0	0	1	MEF2D	32634	in gene	ActReg chr1 #1264	0	0	1
1265	1	156469841	156471702	1861	2	15.155	18.259	6.807	37	41	14	1	1	1	MEF2D	-242	upstream	ActReg chr1 #1265	1	1	0
1266	1	156472739	156473630	891	1	11.148	15.741	4.12	21	27	7	0	1	1	MEF2D	-2655	upstream	ActReg chr1 #1266	0	1	0
1267	1	156474422	156476016	1594	3	19.16	19.28	8.62	52	49	23	1	1	1	MEF2D	-4690	upstream	ActReg chr1 #1267	1	1	1
1268	1	156521353	156522189	836	1	12.154	14.577	7.115	22	29	12	0	0	1	IQGAP3	20625	in gene	ActReg chr1 #1268	0	1	0
1269	1	156561561	156562073	512	1	15.25	15.25	13.75	22	19	19	1	1	3	TTC24, APOA1BP, GPATCH4	12298, 259, 9453	downstream, in gene, downstream	ActReg chr1 #1269	0	0	1
1270	1	156570847	156572256	1409	3	9.311	11	6.844	15	20	19	0	1	2	APOA1BP, GPATCH4	9993, -281	downstream, upstream	ActReg chr1 #1270	1	1	1
1271	1	156593520	156594530	1010	1	6.438	12	12.656	13	21	19	1	0	1	HAPLN2	4939	in gene	ActReg chr1 #1271	0	0	1
1272	1	156611842	156612614	772	1	11.042	8.625	14.875	16	15	25	1	1	1	BCAN	488	in gene	ActReg chr1 #1272	0	0	1
1273	1	156617046	156617696	650	1	6.333	5.619	12.857	11	9	25	1	0	1	BCAN	5631	in gene	ActReg chr1 #1273	0	0	1
1274	1	156621343	156622266	923	1	10.517	13.931	6.793	16	23	12	0	0	1	BCAN	10064	in gene	ActReg chr1 #1274	0	1	0
1275	1	156629678	156630745	1067	2	14.758	16.121	7	25	28	12	0	0	2	BCAN, NES	18471, 16978	downstream, downstream	ActReg chr1 #1275	1	1	0
1276	1	156630750	156632673	1923	2	12.918	15.393	7.436	24	34	15	0	0	2	BCAN, NES	19971, 15478	downstream, downstream	ActReg chr1 #1276	1	1	0
1277	1	156646307	156647581	1274	1	8.641	14.487	8.286	17	19	16	1	1	1	NES	245	in gene	ActReg chr1 #1277	0	1	0
1278	1	156674631	156675273	642	1	9.05	8.25	11.25	17	16	15	1	1	1	CRABP2	423	in gene	ActReg chr1 #1278	0	0	1
1279	1	156675490	156676741	1251	1	5.744	6.513	12.128	10	11	19	1	1	1	CRABP2	-740	upstream	ActReg chr1 #1279	0	0	1
1280	1	156697764	156699230	1466	2	13.733	13.044	7.047	33	31	15	1	2	3	ISG20L2, C1orf66, MRPL24	-792, 234, 12426	upstream, in gene, downstream	ActReg chr1 #1280	1	1	0
1281	1	156710147	156711654	1507	2	14.761	13.468	8.213	36	26	17	1	1	3	C1orf66, MRPL24, HDGF	12637, 23, 11340	downstream, in gene, downstream	ActReg chr1 #1281	1	1	0
1282	1	156717553	156719125	1572	1	10.347	11.714	6.816	15	20	13	0	1	2	MRPL24, HDGF	-7416, 3901	upstream, in gene	ActReg chr1 #1282	0	1	0
1283	1	156721361	156722401	1040	2	26.303	28.212	6.091	78	81	12	1	1	1	HDGF	359	in gene	ActReg chr1 #1283	1	1	0
1284	1	156736120	156737894	1774	3	17.054	19.893	9.893	41	45	15	1	1	1	PRCC	-267	upstream	ActReg chr1 #1284	1	1	1
1285	1	156814652	156815715	1063	1	3.5	3.559	13.823	7	7	23	1	0	2	NTRK1, INSRR	29641, 13483	in gene, in gene	ActReg chr1 #1285	0	0	1
1286	1	156843433	156843976	543	1	3.706	6.471	12.941	7	9	16	0	0	1	NTRK1	58162	in gene	ActReg chr1 #1286	0	0	1
1287	1	156862644	156863152	508	1	3.875	3.438	12.688	5	8	17	0	1	1	PEAR1	-625	upstream	ActReg chr1 #1287	0	0	1
1288	1	156877878	156878812	934	1	6.759	4.724	13.414	10	10	19	1	0	1	PEAR1	14822	in gene	ActReg chr1 #1288	0	0	1
1289	1	156890322	156891025	703	1	6.318	3.591	13.364	10	7	22	1	1	2	PEAR1, C1orf92	27150, 249	downstream, in gene	ActReg chr1 #1289	0	0	1
1290	1	156897038	156897584	546	1	6.706	9.529	13	11	18	19	1	0	3	C1orf92, ARHGEF11, MIR765	6887, 117851, 8725	in gene, downstream, downstream	ActReg chr1 #1290	0	0	1
1291	1	156915701	156916772	1071	1	10.235	11.853	3.882	19	18	8	0	0	2	ARHGEF11, MIR765	98926, -10200	in gene, upstream	ActReg chr1 #1291	0	1	0
1292	1	157107533	157108913	1380	3	13.395	12.93	11.139	20	24	18	1	1	1	ETV3	160	in gene	ActReg chr1 #1292	1	1	1
1293	1	157164648	157165628	980	1	3.633	4.9	11.867	6	9	16	1	0	0				ActReg chr1 #1293	0	0	1
1294	1	158007446	158008265	819	1	13.962	9.615	3.458	27	15	8	0	0	2	KIRREL, LOC100505785	44792, 12510	in gene, downstream	ActReg chr1 #1294	1	0	0
1295	1	158038591	158039118	527	1	1.7	3.375	10.765	2	6	16	0	0	1	KIRREL	75791	in gene	ActReg chr1 #1295	0	0	1
1296	1	158114580	158115483	903	1	8.536	11.857	2.609	18	16	5	0	1	1	hCG_1654703	-4601	upstream	ActReg chr1 #1296	0	1	0
1297	1	158115670	158116541	871	1	8.296	14.37	4.741	14	27	9	0	1	1	hCG_1654703	-5675	upstream	ActReg chr1 #1297	0	1	0
1298	1	158150546	158151608	1062	2	8.212	12.242	13.152	15	20	19	1	1	1	CD1D	1340	in gene	ActReg chr1 #1298	0	1	1
1299	1	158969271	158970070	799	2	11.6	11.32	4.12	18	22	8	0	0	1	IFI16	-10012	upstream	ActReg chr1 #1299	1	1	0
1300	1	159046261	159047577	1316	1	9.61	13.634	3.179	14	24	7	0	1	1	AIM2	-272	upstream	ActReg chr1 #1300	0	1	0
1301	1	159061033	159061976	943	2	12.414	12.034	1.889	16	19	4	0	0	0				ActReg chr1 #1301	1	1	0
1302	1	159140750	159141311	561	1	3.647	4.647	13.294	7	9	19	1	1	1	CADM3	-347	upstream	ActReg chr1 #1302	0	0	1
1303	1	159145022	159145943	921	2	16.035	13.034	1.63	34	29	3	0	0	1	CADM3	4105	in gene	ActReg chr1 #1303	1	1	0
1304	1	159146463	159147725	1262	2	23.875	26.625	2.969	82	83	5	0	0	1	CADM3	5717	in gene	ActReg chr1 #1304	1	1	0
1305	1	159171863	159172419	556	1	3.833	2.889	10.333	5	6	14	0	2	3	CADM3, LOC100131825, DARC	30764, 53, -2369	in gene, in gene, upstream	ActReg chr1 #1305	0	0	1
1306	1	159464721	159465027	306	1	5.8	5.3	10.7	8	8	13	0	0	0				ActReg chr1 #1306	0	0	1
1307	1	159750419	159751281	862	1	13.778	14.556	14.074	19	23	22	1	1	1	DUSP23	91	in gene	ActReg chr1 #1307	0	0	1
1308	1	159774403	159775410	1007	2	11.452	13.613	2.903	20	25	6	0	1	1	FCRL6	2733	in gene	ActReg chr1 #1308	1	1	0
1309	1	159824698	159825150	452	1	9.929	9.286	12.357	18	12	21	1	1	2	C1orf204, VSIG8	213, 7523	in gene, in gene	ActReg chr1 #1309	0	0	1
1310	1	159879929	159880746	817	1	6.731	11.423	3.692	11	17	7	0	0	1	TAGLN2	14947	downstream	ActReg chr1 #1310	0	1	0
1311	1	159893975	159895798	1823	3	15.105	15.895	8.982	33	33	26	1	1	2	TAGLN2, IGSF9	398, 20500	in gene, downstream	ActReg chr1 #1311	1	1	1
1312	1	160000771	160002245	1474	2	10.783	13	5.304	23	25	12	1	1	2	PIGM, KCNJ10	275, 38543	in gene, downstream	ActReg chr1 #1312	1	1	0
1313	1	160031571	160032499	928	1	4.31	6.897	11.069	7	12	17	0	0	1	KCNJ10	8016	in gene	ActReg chr1 #1313	0	0	1
1314	1	160053942	160054699	757	1	5.083	10.208	13.625	8	16	18	1	0	2	KCNJ9, IGSF8	2960, 14088	in gene, downstream	ActReg chr1 #1314	0	0	1
1315	1	160068015	160068520	505	1	4.312	9.625	11.25	9	14	18	1	1	2	KCNJ9, IGSF8	16907, 141	downstream, in gene	ActReg chr1 #1315	0	0	1
1316	1	160175147	160176359	1212	1	8.474	12.447	8.324	14	20	18	1	1	3	CASQ1, PEA15, DCAF8	15468, 628, 56597	downstream, in gene, downstream	ActReg chr1 #1316	0	1	0
1317	1	160231702	160232593	891	3	12.036	13.571	14.893	22	20	31	1	2	3	DCAF8, LOC100287049, LOC100505665	203, 9443, 629	in gene, in gene, in gene	ActReg chr1 #1317	1	1	1
1318	1	160254505	160255316	811	2	13.04	11.92	7.8	23	26	15	0	1	2	PEX19, COPA	31, 58444	in gene, downstream	ActReg chr1 #1318	1	1	0
1319	1	160369677	160370335	658	1	3.9	6	11.05	7	9	16	1	1	1	VANGL2	-358	upstream	ActReg chr1 #1319	0	0	1
1320	1	160795809	160796495	686	2	11.857	12.524	1.778	24	25	4	0	0	2	LY9, CD244	30224, 36540	in gene, downstream	ActReg chr1 #1320	1	1	0
1321	1	161008435	161008966	531	1	4.917	4.75	11.706	9	8	16	1	1	3	TSTD1, USF1, ARHGAP30	74, 7057, 31060	in gene, downstream, downstream	ActReg chr1 #1321	0	0	1
1322	1	161019012	161019506	494	1	6.267	4.667	11.267	8	7	18	0	1	2	USF1, ARHGAP30	-3502, 20501	upstream, in gene	ActReg chr1 #1322	0	0	1
1323	1	161087190	161088317	1127	3	12.371	12.771	11.857	23	16	24	1	2	3	PFDN2, NIT1, DEDD	113, -109, 14725	in gene, upstream, downstream	ActReg chr1 #1323	1	1	1
1324	1	161093853	161094437	584	1	3.714	6.895	10.421	7	9	17	0	1	3	PFDN2, NIT1, DEDD	-6279, 6283, 8333	upstream, in gene, in gene	ActReg chr1 #1324	0	0	1
1325	1	161101934	161103158	1224	2	12.658	13.921	4.294	29	26	9	1	1	2	NIT1, DEDD	14684, -68	downstream, upstream	ActReg chr1 #1325	1	1	0
1326	1	161123595	161124219	624	2	10.79	13.947	12	18	25	18	0	2	2	UFC1, USP21	373, -5347	in gene, upstream	ActReg chr1 #1326	0	1	1
1327	1	161128389	161129903	1514	3	10.766	10.702	8.913	18	16	17	1	2	3	UFC1, USP21, PPOX	5612, -108, -7035	downstream, upstream, upstream	ActReg chr1 #1327	1	1	1
1328	1	161130441	161131165	724	1	4.955	6.682	12.454	8	11	18	0	2	4	UFC1, USP21, PPOX, B4GALT3	7269, 1549, -5378, 16511	downstream, in gene, upstream, downstream	ActReg chr1 #1328	0	0	1
1329	1	161135469	161137078	1609	2	18.94	22.92	9.58	59	63	13	1	1	4	UFC1, USP21, PPOX, B4GALT3	12739, 7019, 92, 11041	downstream, downstream, in gene, downstream	ActReg chr1 #1329	1	1	0
1330	1	161160509	161161163	654	1	3.286	5.905	12.809	7	10	18	0	0	2	ADAMTS4, NDUFS2	8009, -8269	in gene, upstream	ActReg chr1 #1330	0	0	1
1331	1	161163342	161163916	574	1	7.5	6.722	10.833	12	11	15	0	1	2	ADAMTS4, NDUFS2	5216, -5476	in gene, upstream	ActReg chr1 #1331	0	0	1
1332	1	161167662	161168414	752	1	5	6.652	13.957	9	10	20	0	2	2	ADAMTS4, NDUFS2	807, -1067	in gene, upstream	ActReg chr1 #1332	0	0	1
1333	1	161171788	161172654	866	1	11.482	15.815	10.741	16	26	17	1	1	2	ADAMTS4, NDUFS2	-3376, 3116	upstream, in gene	ActReg chr1 #1333	0	1	0
1334	1	161195364	161196497	1133	1	7.514	11.943	6.943	13	19	15	0	2	4	FCER1G, APOA2, TOMM40L, NR1I3	10843, -2512, 97, 12070	downstream, upstream, in gene, downstream	ActReg chr1 #1334	0	1	0
1335	1	161348677	161349299	622	2	9.368	9.947	3.316	20	21	5	0	0	0				ActReg chr1 #1335	1	1	0
1336	1	161359288	161360704	1416	3	10.711	11.644	5.951	19	25	12	1	0	1	LOC100505703	-9203	upstream	ActReg chr1 #1336	1	1	0
1337	1	161368779	161370163	1384	3	13.605	14.907	12.976	24	24	27	1	1	1	LOC100505703	272	in gene	ActReg chr1 #1337	1	1	1
1338	1	161391517	161392166	649	3	10.667	9.905	9.632	16	21	19	0	0	1	LOC100505703	22642	in gene	ActReg chr1 #1338	1	1	1
1339	1	161409557	161410039	482	1	7.867	10.467	14.133	12	14	21	1	0	0				ActReg chr1 #1339	0	0	1
1340	1	161410041	161410690	649	1	7.143	10	7.048	13	18	13	1	0	0				ActReg chr1 #1340	0	1	0
1341	1	161468351	161468943	592	1	10.579	11.21	1	18	20	1	0	1	1	FCGR2A	-6558	upstream	ActReg chr1 #1341	0	1	0
1342	1	161493441	161493988	547	1	9.588	8.706	14.235	16	12	24	1	1	2	FCGR2A, HSPA6	18509, -322	downstream, upstream	ActReg chr1 #1342	0	0	1
1343	1	161499973	161500300	327	1	6.5	8.1	13.6	10	10	19	1	0	1	HSPA6	6100	downstream	ActReg chr1 #1343	0	0	1
1344	1	161500512	161501191	679	2	5.955	10.273	8.636	14	15	15	1	0	1	HSPA6	6815	downstream	ActReg chr1 #1344	0	1	1
1345	1	161509606	161510303	697	3	13.524	16.667	11.095	25	33	22	0	0	1	FCGR3A	10459	downstream	ActReg chr1 #1345	1	1	1
1346	1	161691504	161692274	770	2	13.083	16.167	5.455	32	34	12	0	1	2	FCRLA, FCRLB	15127, -568	downstream, upstream	ActReg chr1 #1346	1	1	0
1347	1	161695350	161696905	1555	3	14.082	14.792	10.347	29	25	22	1	0	1	FCRLB	3670	in gene	ActReg chr1 #1347	1	1	1
1348	1	161699853	161700497	644	1	13.95	9.3	2.85	19	13	5	0	0	1	FCRLB	7718	downstream	ActReg chr1 #1348	1	0	0
1349	1	161719114	161720391	1277	3	14.375	15.525	8.175	31	29	22	1	1	1	DUSP12	171	in gene	ActReg chr1 #1349	1	1	1
1350	1	161735813	161736506	693	2	12.524	12.905	9	21	21	13	0	1	2	DUSP12, ATF6	16578, 75	downstream, in gene	ActReg chr1 #1350	1	1	0
1351	1	161942781	161943284	503	1	2.688	5.375	11.125	6	9	17	0	0	1	OLFML2B	50612	downstream	ActReg chr1 #1351	0	0	1
1352	1	161972775	161973478	703	1	11.682	12.454	5.455	15	19	8	0	0	1	OLFML2B	20518	in gene	ActReg chr1 #1352	0	1	0
1353	1	162024817	162025428	611	1	6.474	12.737	4.158	10	19	7	0	0	0				ActReg chr1 #1353	0	1	0
1354	1	162279845	162280755	910	2	15.393	14.536	2.174	30	33	5	0	0	1	NOS1AP	240719	in gene	ActReg chr1 #1354	1	1	0
1355	1	162374409	162375111	702	1	10.773	6.182	3.684	19	12	7	0	0	1	SH2D1B	7168	in gene	ActReg chr1 #1355	1	0	0
1356	1	162467487	162468437	950	3	12.8	12.433	7.8	21	28	17	1	1	1	UHMK1	998	in gene	ActReg chr1 #1356	1	1	1
1357	1	162530343	162532491	2148	3	10.746	13.672	7.033	20	28	24	1	1	1	UAP1	121	in gene	ActReg chr1 #1357	1	1	1
1358	1	162575169	162575815	646	1	7.1	10.3	1.818	13	16	3	0	0	1	UAP1	44196	downstream	ActReg chr1 #1358	0	1	0
1359	1	162602585	162603378	793	1	8.8	10.64	2.4	16	17	5	0	1	1	DDR2	753	in gene	ActReg chr1 #1359	0	1	0
1360	1	162889223	162889800	577	1	5.222	6.889	11.389	7	11	14	0	0	0				ActReg chr1 #1360	0	0	1
1361	1	162993274	162993834	560	1	3.5	4.611	11.278	6	7	16	0	0	0				ActReg chr1 #1361	0	0	1
1362	1	163005438	163006123	685	1	10.636	10.046	1.4	18	18	2	0	0	0				ActReg chr1 #1362	1	0	0
1363	1	163017602	163018553	951	1	7.034	10.345	4.552	14	16	9	0	0	0				ActReg chr1 #1363	0	1	0
1364	1	163291197	163292301	1104	2	21.057	25.657	8.743	51	66	18	1	1	1	NUF2	26	in gene	ActReg chr1 #1364	1	1	0
1365	1	163468876	163469146	270	1	2.25	2.125	9.125	5	3	11	0	0	0				ActReg chr1 #1365	0	0	1
1366	1	164527728	164528329	601	1	10.632	8.158	3.053	17	14	5	0	1	1	PBX1	-774	upstream	ActReg chr1 #1366	1	0	0
1367	1	164573308	164573609	301	1	2	4.8	10.5	4	6	15	0	0	1	PBX1	44656	in gene	ActReg chr1 #1367	0	0	1
1368	1	165131967	165132734	767	1	13.625	16.375	3.375	24	40	6	0	0	0				ActReg chr1 #1368	0	1	0
1369	1	165508346	165509261	915	2	11.793	10.345	3.154	20	21	5	0	1	2	LOC400794, LRRC52	42538, -4675	in gene, upstream	ActReg chr1 #1369	1	1	0
1370	1	165599682	165601140	1458	3	10.533	12.556	9.044	23	20	17	1	1	1	MGST3	-39	upstream	ActReg chr1 #1370	1	1	1
1371	1	165667390	165668248	858	1	13.444	11.259	9.208	19	19	18	1	1	1	ALDH9A1	81	in gene	ActReg chr1 #1371	1	0	0
1372	1	165737712	165738582	870	2	13.111	13.148	8.037	27	21	13	1	2	2	TMCO1, LOC100147773	-12, -19	upstream, upstream	ActReg chr1 #1372	1	1	0
1373	1	165797405	165797995	590	1	10.684	8.789	3.684	15	13	6	1	1	1	UCK2	810	in gene	ActReg chr1 #1373	1	0	0
1374	1	165910408	165910980	572	1	4.176	5.278	13.444	6	9	21	1	0	0				ActReg chr1 #1374	0	0	1
1375	1	165918556	165919183	627	1	13.65	11.35	3.4	22	18	6	0	0	0				ActReg chr1 #1375	1	0	0
1376	1	165977696	165978037	341	1	5.364	2	10.727	7	3	14	0	0	0				ActReg chr1 #1376	0	0	1
1377	1	166135923	166136959	1036	2	9.5	9.906	2.933	17	19	5	1	1	1	FAM78B	-483	upstream	ActReg chr1 #1377	1	1	0
1378	1	166139711	166141121	1410	2	11.889	12.911	2.22	21	23	5	0	1	1	FAM78B	-4458	upstream	ActReg chr1 #1378	1	1	0
1379	1	166245066	166245499	433	1	4.692	6.308	12.769	6	9	19	0	0	0				ActReg chr1 #1379	0	0	1
1380	1	166312491	166312912	421	1	4.769	1.111	10.692	9	2	17	0	0	0				ActReg chr1 #1380	0	0	1
1381	1	166785619	166786380	761	1	4.25	4.417	12.375	7	8	18	0	0	0				ActReg chr1 #1381	0	0	1
1382	1	166808127	166808872	745	1	9.913	13.125	5.75	17	24	9	1	1	1	POGK	-225	upstream	ActReg chr1 #1382	0	1	0
1383	1	166844669	166846004	1335	3	15.5	13.976	7.806	38	35	17	1	1	1	TADA1	318	in gene	ActReg chr1 #1383	1	1	1
1384	1	166921361	166922185	824	2	12.769	12.192	1.647	23	22	2	0	0	1	ILDR2	22788	in gene	ActReg chr1 #1384	1	1	0
1385	1	167090432	167091184	752	1	8.333	9.667	11.542	12	14	17	1	0	1	DUSP27	26721	in gene	ActReg chr1 #1385	0	0	1
1386	1	167105307	167106043	736	1	9.826	12.913	3.048	16	22	5	0	0	1	DUSP27	41588	downstream	ActReg chr1 #1386	0	1	0
1387	1	167126242	167126834	592	1	8.833	12.389	2.538	13	21	5	0	0	0				ActReg chr1 #1387	0	1	0
1388	1	167164987	167165594	607	1	12.579	7.368	4.333	22	11	7	0	0	0				ActReg chr1 #1388	1	0	0
1389	1	167189195	167190554	1359	3	13.976	13.405	9.548	27	21	16	1	1	1	POU2F1	-269	upstream	ActReg chr1 #1389	1	1	1
1390	1	167190944	167191914	970	2	10.032	10.516	5.323	22	15	8	1	1	1	POU2F1	1286	in gene	ActReg chr1 #1390	1	1	0
1391	1	167408288	167408893	605	1	7.263	4.526	11.579	12	8	17	1	0	1	CD247	79257	in gene	ActReg chr1 #1391	0	0	1
1392	1	167486497	167487252	755	1	10.652	15.783	6.043	17	23	11	0	1	1	CD247	973	in gene	ActReg chr1 #1392	0	1	0
1393	1	167522516	167523010	494	1	13	11.438	4.188	18	18	8	1	1	1	CREG1	293	in gene	ActReg chr1 #1393	1	0	0
1394	1	167532377	167533555	1178	1	10.324	13.432	2.781	20	22	6	0	0	1	CREG1	-9910	upstream	ActReg chr1 #1394	0	1	0
1395	1	167683273	167685154	1881	4	14.542	15.661	8.593	31	39	21	2	1	2	RCSD1, MPZL1	84739, -6974	downstream, upstream	ActReg chr1 #1395	1	1	1
1396	1	167690417	167691715	1298	1	12.049	16.024	6.415	16	26	10	1	1	1	MPZL1	-121	upstream	ActReg chr1 #1396	0	1	0
1397	1	167904597	167906862	2265	4	10	11.409	10.62	16	21	30	1	2	2	BRP44, DCAF6	549, -179	in gene, upstream	ActReg chr1 #1397	1	1	1
1398	1	168106307	168106753	446	1	9.143	10.5	12	12	16	17	1	1	1	GPR161	-906	upstream	ActReg chr1 #1398	0	0	1
1399	1	168147582	168149061	1479	1	8.66	13.575	8.319	13	23	21	1	1	1	TIPRL	150	in gene	ActReg chr1 #1399	0	1	0
1400	1	168195317	168195842	525	1	10.235	11.118	13.706	16	17	18	1	1	1	SFT2D2	324	in gene	ActReg chr1 #1400	0	0	1
1401	1	168206137	168206841	704	1	11.591	13.182	2.85	19	21	7	0	0	1	SFT2D2	11234	in gene	ActReg chr1 #1401	0	1	0
1402	1	168290001	168290694	693	1	10.954	10.5	2.364	15	18	4	0	0	1	TBX19	40069	downstream	ActReg chr1 #1402	0	1	0
1403	1	168435146	168435873	727	1	11.826	10.13	1.619	16	18	4	0	0	0				ActReg chr1 #1403	1	0	0
1404	1	168445739	168446954	1215	1	10.684	10.342	2.516	18	18	5	0	0	0				ActReg chr1 #1404	1	0	0
1405	1	168592137	168592822	685	1	11.524	8.048	1.5	16	14	3	0	0	0				ActReg chr1 #1405	1	0	0
1406	1	168678246	168679848	1602	1	10.88	8.12	4.2	16	15	8	0	0	1	DPT	19395	in gene	ActReg chr1 #1406	1	0	0
1407	1	168688385	168689221	836	2	12.615	10.923	2.231	26	21	5	0	0	1	DPT	9639	in gene	ActReg chr1 #1407	1	1	0
1408	1	169074691	169075838	1147	1	8.057	12.886	6.533	13	21	14	1	1	1	ATP1B1	-683	upstream	ActReg chr1 #1408	0	1	0
1409	1	169075844	169076483	639	1	10.15	14.5	4.5	18	20	9	1	1	1	ATP1B1	216	in gene	ActReg chr1 #1409	0	1	0
1410	1	169085024	169085808	784	1	11.32	13.4	3.88	20	23	6	0	0	1	ATP1B1	9469	in gene	ActReg chr1 #1410	0	1	0
1411	1	169132229	169133005	776	1	10.375	8.75	1.765	16	17	3	0	0	1	NME7	204569	in gene	ActReg chr1 #1411	1	0	0
1412	1	169280993	169281889	896	2	18.679	26.786	2.208	50	73	4	0	0	1	NME7	55745	in gene	ActReg chr1 #1412	1	1	0
1413	1	169564801	169565406	605	1	9.611	11.778	4.412	19	20	7	0	0	2	F5, SELP	-9334, 34274	upstream, in gene	ActReg chr1 #1413	0	1	0
1414	1	169763744	169764527	783	2	13.24	12.92	5.88	18	23	10	1	2	2	C1orf156, C1orf112	-104, -415	upstream, upstream	ActReg chr1 #1414	1	1	0
1415	1	169862846	169863568	722	2	12.522	14.783	4.5	22	35	9	1	1	1	SCYL3	-131	upstream	ActReg chr1 #1415	1	1	0
1416	1	169968348	169968975	627	1	5	11.4	2.231	9	16	4	0	0	1	KIFAP3	75218	in gene	ActReg chr1 #1416	0	1	0
1417	1	170043180	170044246	1066	2	16.333	13.454	4.818	26	23	12	1	1	1	KIFAP3	166	in gene	ActReg chr1 #1417	1	1	0
1418	1	170083495	170084993	1498	2	10.468	13.809	2.048	31	37	4	0	0	0				ActReg chr1 #1418	1	1	0
1419	1	170265755	170266250	495	1	10.062	8.938	2.562	16	16	5	0	0	0				ActReg chr1 #1419	1	0	0
1420	1	170489576	170490002	426	1	10.923	8.077	1.125	14	14	2	0	0	0				ActReg chr1 #1420	1	0	0
1421	1	170500683	170501988	1305	3	14.951	13.561	7.317	28	31	20	0	1	1	GORAB	72	in gene	ActReg chr1 #1421	1	1	1
1422	1	170630355	170630804	449	1	6.571	3.5	11.643	12	5	20	1	2	2	PRRX1, LOC100127910	-2734, -5768	upstream, upstream	ActReg chr1 #1422	0	0	1
1423	1	170667753	170668275	522	1	5.625	11.688	4.429	10	19	8	0	0	1	PRRX1	34701	in gene	ActReg chr1 #1423	0	1	0
1424	1	170677077	170677702	625	1	11	8.3	2.077	17	12	3	0	0	1	PRRX1	44076	in gene	ActReg chr1 #1424	1	0	0
1425	1	170776307	170777107	800	2	12.12	10.8	4.08	25	14	6	0	0	0				ActReg chr1 #1425	1	1	0
1426	1	171196818	171197252	434	1	10.643	7.929	1.778	15	12	2	0	0	0				ActReg chr1 #1426	1	0	0
1427	1	171206481	171207207	726	1	3.783	4.261	10.957	8	7	15	0	0	0				ActReg chr1 #1427	0	0	1
1428	1	171282841	171283485	644	1	6.15	11.25	2.692	10	18	4	0	1	1	FMO4	-323	upstream	ActReg chr1 #1428	0	1	0
1429	1	171453903	171455296	1393	2	11.364	10.204	4.146	26	22	12	1	1	1	BAT2L2	-67	upstream	ActReg chr1 #1429	1	1	0
1430	1	171710559	171711862	1303	3	18.61	19.659	8.878	52	45	29	1	1	1	VAMP4	169	in gene	ActReg chr1 #1430	1	1	1
1431	1	171763105	171763936	831	2	12.423	10.269	2.412	24	23	4	0	0	1	METTL13	12759	in gene	ActReg chr1 #1431	1	1	0
1432	1	171810068	171811417	1349	4	9.762	12.262	12.571	18	22	22	1	1	1	DNM3	121	in gene	ActReg chr1 #1432	1	1	1
1433	1	171813384	171814092	708	1	11.227	6.227	2.765	15	8	5	0	0	1	DNM3	3117	in gene	ActReg chr1 #1433	1	0	0
1434	1	172412648	172413817	1169	2	28.444	30.389	5.686	74	100	8	1	1	2	C1orf105, PIGC	23404, -2	in gene, upstream	ActReg chr1 #1434	1	1	0
1435	1	172501104	172502978	1874	3	15.356	14.763	9.661	33	26	28	1	1	1	C1orf9	-219	upstream	ActReg chr1 #1435	1	1	1
1436	1	172557781	172558543	762	2	13.417	11.458	3.118	23	17	5	0	0	1	C1orf9	55902	in gene	ActReg chr1 #1436	1	1	0
1437	1	172578534	172579121	587	1	10.444	5.833	1	17	9	1	0	0	1	C1orf9	76567	in gene	ActReg chr1 #1437	1	0	0
1438	1	172607748	172609165	1417	2	17.591	14.523	2.786	49	35	7	0	0	0				ActReg chr1 #1438	1	1	0
1439	1	172623541	172624129	588	1	6.368	11.579	4.737	9	15	7	0	1	1	FASLG	-4350	upstream	ActReg chr1 #1439	0	1	0
1440	1	172668150	172668807	657	1	11.381	7.905	2.778	17	14	4	0	0	0				ActReg chr1 #1440	1	0	0
1441	1	172902971	172903837	866	2	11.741	11.444	2.481	17	20	4	0	0	0				ActReg chr1 #1441	1	1	0
1442	1	172917404	172918151	747	1	8.375	13.542	4.364	21	29	7	0	0	0				ActReg chr1 #1442	0	1	0
1443	1	172968285	172968948	663	1	12.429	6.81	2.333	25	12	4	0	0	0				ActReg chr1 #1443	1	0	0
1444	1	173031159	173031829	670	1	16.095	17.476	3	32	32	7	0	0	0				ActReg chr1 #1444	0	1	0
1445	1	173091990	173092599	609	1	11.053	7.263	3.308	18	10	6	0	0	0				ActReg chr1 #1445	1	0	0
1446	1	173238487	173239152	665	1	11.714	9.714	2.625	18	13	3	0	0	1	LOC100506023	207475	in gene	ActReg chr1 #1446	1	0	0
1447	1	173445689	173446324	635	1	7.8	11	8.1	16	16	14	1	2	2	LOC100506023, PRDX6	288, -480	in gene, upstream	ActReg chr1 #1447	0	1	0
1448	1	173683646	173684610	964	2	14.645	13.129	7.138	26	32	12	1	1	1	KLHL20	48	in gene	ActReg chr1 #1448	1	1	0
1449	1	173793174	173794377	1203	2	14.71	12.237	8.237	26	25	13	1	2	2	CENPL, DARS2	2, -22	in gene, upstream	ActReg chr1 #1449	1	1	0
1450	1	173836482	173837918	1436	3	12.409	14.182	12.068	21	28	22	1	12	14	DARS2, LOC100506046, GAS5, SNORD81, SNORD47, SNORD80, SNORD79, SNORD78, SNORD44, SNORD77, SNORD76, SNORD75, SNORD74, ZBTB37	43403, 5910, -75, -3845, -3617, -3159, -2632, -2376, -2034, -1691, -1347, -1124, -317, -293	downstream, downstream, upstream, upstream, upstream, upstream, upstream, upstream, upstream, upstream, upstream, upstream, upstream, upstream	ActReg chr1 #1450	1	1	1
1451	1	173839390	173840072	682	1	7.091	12.409	2.857	11	18	4	0	12	13	LOC100506046, GAS5, SNORD81, SNORD47, SNORD80, SNORD79, SNORD78, SNORD44, SNORD77, SNORD76, SNORD75, SNORD74, ZBTB37	8441, -2606, -6376, -6148, -5690, -5163, -4907, -4565, -4222, -3878, -3655, -2848, 2238	downstream, upstream, upstream, upstream, upstream, upstream, upstream, upstream, upstream, upstream, upstream, upstream, in gene	ActReg chr1 #1451	0	1	0
1452	1	173990651	173991948	1297	1	9.878	15.585	7.359	22	25	15	1	0	0				ActReg chr1 #1452	0	1	0
1453	1	174021092	174021703	611	1	7.368	10.684	3.312	13	19	6	0	0	0				ActReg chr1 #1453	0	1	0
1454	1	174128035	174129378	1343	2	10.524	12.548	10.738	18	20	24	1	1	1	RABGAP1L	72	in gene	ActReg chr1 #1454	0	1	1
1455	1	174367081	174367703	622	1	7.947	10.368	4.684	15	14	7	0	0	1	RABGAP1L	238758	in gene	ActReg chr1 #1455	0	1	0
1456	1	174628840	174629386	546	1	8.294	10.823	3.235	14	17	6	0	0	1	RABGAP1L	500479	in gene	ActReg chr1 #1456	0	1	0
1457	1	174968200	174969725	1525	4	13.085	14.617	9.383	30	28	17	1	1	2	LOC100506087, CACYBP	35057, 391	downstream, in gene	ActReg chr1 #1457	1	1	1
1458	1	175138263	175139739	1476	2	11.022	12.935	4.13	19	19	8	0	0	1	KIAA0040	23228	in gene	ActReg chr1 #1458	1	1	0
1459	1	175166099	175167218	1119	1	10.6	6.229	3	20	10	7	0	1	1	KIAA0040	-4429	upstream	ActReg chr1 #1459	1	0	0
1460	1	175568423	175568929	506	1	5.25	4.562	14.938	9	8	25	1	0	1	TNR	144076	in gene	ActReg chr1 #1460	0	0	1
1461	1	175642214	175643280	1066	1	8.697	12.576	2.8	13	22	5	0	0	1	TNR	70005	in gene	ActReg chr1 #1461	0	1	0
1462	1	175694578	175695471	893	2	13.25	18.964	3	34	43	7	0	0	1	TNR	17728	in gene	ActReg chr1 #1462	1	1	0
1463	1	175711949	175713154	1205	2	10.868	11.816	3.657	25	22	8	0	1	1	TNR	201	in gene	ActReg chr1 #1463	1	1	0
1464	1	176175805	176177141	1336	2	10.929	11.238	7.25	18	21	12	1	1	1	RFWD2	-103	upstream	ActReg chr1 #1464	1	1	0
1465	1	176486493	176487053	560	1	8.167	11.167	3	11	22	5	0	0	1	PAPPA2	54466	in gene	ActReg chr1 #1465	0	1	0
1466	1	177177954	177178993	1039	2	13.031	14.75	2.621	28	33	7	0	0	1	FAM5B	37840	in gene	ActReg chr1 #1466	1	1	0
1467	1	177198886	177199368	482	1	4.333	7.533	10.4	8	13	17	0	0	1	FAM5B	58494	in gene	ActReg chr1 #1467	0	0	1
1468	1	177225308	177225989	681	1	11.682	11.091	2.636	18	15	7	0	0	1	FAM5B	85015	in gene	ActReg chr1 #1468	1	0	0
1469	1	177278976	177280167	1191	2	11.474	11.579	2.722	22	23	5	0	0	0				ActReg chr1 #1469	1	1	0
1470	1	177568160	177568729	569	2	10.889	9.278	2.929	22	17	5	0	0	0				ActReg chr1 #1470	1	1	0
1471	1	178021869	178022549	680	1	10.667	11.809	5.095	15	16	9	0	0	0				ActReg chr1 #1471	0	1	0
1472	1	178062114	178064182	2068	2	12.719	14.406	5.593	32	31	10	1	2	2	LOC100302401, RASAL2	-20, 284	upstream, in gene	ActReg chr1 #1472	1	1	0
1473	1	178095811	178096394	583	2	12	11.278	3.889	23	18	5	0	0	1	RASAL2	33238	in gene	ActReg chr1 #1473	1	1	0
1474	1	178386919	178387601	682	1	14.476	9	1	26	16	1	0	0	1	RASAL2	324396	in gene	ActReg chr1 #1474	1	0	0
1475	1	178505777	178506696	919	1	11.31	8.966	5.241	18	17	8	0	1	1	C1orf220	-5695	upstream	ActReg chr1 #1475	1	0	0
1476	1	178511037	178512761	1724	3	11.333	12.537	8.944	17	20	18	1	1	1	C1orf220	-32	upstream	ActReg chr1 #1476	1	1	1
1477	1	178583413	178584084	671	2	10.952	9.905	5.895	18	16	13	0	0	0				ActReg chr1 #1477	1	1	0
1478	1	178693890	178694316	426	1	8.462	11.077	7.231	10	17	13	1	1	1	RALGPS2	-197	upstream	ActReg chr1 #1478	0	1	0
1479	1	178994553	178995054	501	1	11.875	15.5	6.467	18	28	12	1	1	1	FAM20B	-271	upstream	ActReg chr1 #1479	0	1	0
1480	1	178995280	178996294	1014	2	9.906	10.062	5.071	19	18	10	1	1	1	FAM20B	713	in gene	ActReg chr1 #1480	1	1	0
1481	1	179050554	179051697	1143	2	12.167	12.583	6.361	19	19	13	1	1	2	FAM20B, TOR3A	56051, 13	downstream, in gene	ActReg chr1 #1481	1	1	0
1482	1	179107879	179108295	416	1	5.462	7	12.615	7	9	16	0	0	1	ABL2	90732	in gene	ActReg chr1 #1482	0	0	1
1483	1	179262284	179263242	958	3	12.467	11.167	8.567	18	17	18	1	1	1	SOAT1	-254	upstream	ActReg chr1 #1483	1	1	1
1484	1	179334719	179335537	818	1	10.962	12.5	6.654	15	25	10	1	1	1	C1orf125	273	in gene	ActReg chr1 #1484	0	1	0
1485	1	179519575	179520900	1325	2	11.571	13.309	2.61	23	22	6	0	0	2	C1orf125, NPHS2	185382, 24847	in gene, in gene	ActReg chr1 #1485	1	1	0
1486	1	179782251	179783304	1053	1	4.394	7.03	11.818	10	14	22	0	0	1	FAM163A	70479	in gene	ActReg chr1 #1486	0	0	1
1487	1	179786814	179787390	576	1	2.667	5.222	14.444	4	9	20	0	0	1	FAM163A	74804	downstream	ActReg chr1 #1487	0	0	1
1488	1	179850907	179852507	1600	3	14.98	15.22	11.94	29	24	21	1	2	2	TOR1AIP2, TOR1AIP1	-4766, 287	upstream, in gene	ActReg chr1 #1488	1	1	1
1489	1	179923541	179924600	1059	1	10.636	15.939	7.273	18	30	14	1	1	1	CEP350	162	in gene	ActReg chr1 #1489	0	1	0
1490	1	180151712	180152424	712	1	2.286	6.217	13.348	3	12	18	0	0	1	QSOX1	28100	in gene	ActReg chr1 #1490	0	0	1
1491	1	180197902	180198420	518	1	6.938	8.062	11.375	11	10	15	1	1	1	LHX4	-1281	upstream	ActReg chr1 #1491	0	0	1
1492	1	180471077	180472434	1357	2	15.048	18.024	8.333	31	35	15	1	1	1	ACBD6	267	in gene	ActReg chr1 #1492	1	1	0
1493	1	180601013	180602030	1017	2	10.062	10.969	6.688	17	19	10	1	1	1	XPR1	375	in gene	ActReg chr1 #1493	1	1	0
1494	1	180889445	180889839	394	1	1.917	2.083	12.083	3	3	17	0	0	1	KIAA1614	7329	in gene	ActReg chr1 #1494	0	0	1
1495	1	180904611	180905572	961	1	3.567	3.367	11.367	9	6	19	1	0	1	KIAA1614	22778	in gene	ActReg chr1 #1495	0	0	1
1496	1	180923443	180923874	431	1	4.286	5.071	12	6	9	16	1	0	1	KIAA1614	41345	downstream	ActReg chr1 #1496	0	0	1
1497	1	180991095	180992192	1097	1	9.971	12.829	10.257	15	20	16	2	1	1	STX6	403	in gene	ActReg chr1 #1497	0	1	0
1498	1	181057215	181058628	1413	3	12.622	14.444	9.513	24	32	19	1	1	1	IER5	283	in gene	ActReg chr1 #1498	1	1	1
1499	1	181058718	181059307	589	1	8	11.474	8.111	10	19	13	1	1	1	IER5	1374	in gene	ActReg chr1 #1499	0	1	0
1500	1	181074645	181075264	619	1	12	12.05	5.3	16	20	10	1	0	0				ActReg chr1 #1500	0	1	0
1501	1	181287162	181287541	379	1	4.167	3.417	12.75	8	5	18	1	0	0				ActReg chr1 #1501	0	0	1
1502	1	181314600	181315238	638	1	3.35	3.6	12.15	7	6	17	0	0	0				ActReg chr1 #1502	0	0	1
1503	1	182204685	182205968	1283	2	11.65	10.275	5.825	16	18	12	0	0	0				ActReg chr1 #1503	1	1	0
1504	1	182557924	182558779	855	1	7.115	11.846	5.615	11	17	9	0	1	2	RNASEL, RGS16	-2243, 15197	upstream, downstream	ActReg chr1 #1504	0	1	0
1505	1	182572961	182573898	937	2	11.621	14.069	10.241	19	24	17	1	1	1	RGS16	119	in gene	ActReg chr1 #1505	1	1	0
1506	1	182583784	182584621	837	2	10.231	10.231	8.5	16	17	14	1	1	1	LOC284648	-73	upstream	ActReg chr1 #1506	1	1	0
1507	1	182720925	182722548	1623	2	11.726	12.118	2.9	22	23	8	0	0	0				ActReg chr1 #1507	1	1	0
1508	1	182758279	182759314	1035	1	9.25	15.094	7.719	19	30	16	1	1	1	NPL	-2598	upstream	ActReg chr1 #1508	0	1	0
1509	1	182807877	182809247	1370	1	9.524	11.809	7.268	16	18	15	1	1	2	NPL, DHX9	47168, 123	downstream, in gene	ActReg chr1 #1509	0	1	0
1510	1	182991214	182992225	1011	1	7.469	11.188	7.719	14	18	18	1	1	1	LAMC1	-876	upstream	ActReg chr1 #1510	0	1	0
1511	1	182992878	182993695	817	2	11.12	13.12	4.52	22	22	11	1	1	1	LAMC1	691	in gene	ActReg chr1 #1511	1	1	0
1512	1	183203390	183204383	993	1	12.29	10.419	3.968	19	16	8	0	0	1	LAMC2	48712	in gene	ActReg chr1 #1512	1	0	0
1513	1	183246880	183249547	2667	1	10.607	11.738	5.952	19	19	19	0	0	1	NMNAT2	139524	in gene	ActReg chr1 #1513	0	1	0
1514	1	183258192	183258763	571	1	4.389	4.611	13.556	7	7	18	0	0	1	NMNAT2	129260	in gene	ActReg chr1 #1514	0	0	1
1515	1	183318152	183319579	1427	1	8.386	11.932	4.35	18	20	11	0	0	1	NMNAT2	68872	in gene	ActReg chr1 #1515	0	1	0
1516	1	183385253	183387845	2592	2	14.123	19.407	5.141	32	48	11	1	1	1	NMNAT2	1188	in gene	ActReg chr1 #1516	1	1	0
1517	1	183439896	183442392	2496	2	12.218	15.192	8.064	23	32	21	1	2	2	LOC100506298, SMG7	-10, -362	upstream, upstream	ActReg chr1 #1517	1	1	0
1518	1	183569154	183569829	675	1	14.762	11.476	2.167	31	20	6	0	0	1	NCF2	-9435	upstream	ActReg chr1 #1518	1	0	0
1519	1	183604457	183605660	1203	3	12.378	12.432	11.351	25	20	23	1	2	4	ARPC5, LOC100292409, RGL1, APOBEC4	-73, 3349, -150, 17390	upstream, downstream, upstream, downstream	ActReg chr1 #1519	1	1	1
1520	1	183912020	183912717	697	1	9.091	11.409	3.429	18	18	6	0	0	1	GLT25D2	94495	in gene	ActReg chr1 #1520	0	1	0
1521	1	184005280	184006168	888	1	3.192	6.536	12.821	7	10	19	1	1	1	GLT25D2	1139	in gene	ActReg chr1 #1521	0	0	1
1522	1	184020376	184021656	1280	2	10.85	14.8	5.65	25	30	11	1	1	1	TSEN15	205	in gene	ActReg chr1 #1522	1	1	0
1523	1	184168109	184169535	1426	1	12.159	9.932	2.032	18	18	4	0	0	0				ActReg chr1 #1523	1	0	0
1524	1	184584259	184585024	765	2	10.667	11.125	4.5	17	21	7	0	0	1	C1orf21	228491	in gene	ActReg chr1 #1524	1	1	0
1525	1	184591231	184592092	861	1	13.37	8.889	5.28	22	14	9	0	0	1	C1orf21	235511	in gene	ActReg chr1 #1525	1	0	0
1526	1	184723079	184724863	1784	3	11.764	13.836	10.018	20	26	20	1	1	1	EDEM3	70	in gene	ActReg chr1 #1526	1	1	1
1527	1	184836197	184836705	508	1	11.312	10.438	2	14	14	3	0	0	1	FAM129A	107231	in gene	ActReg chr1 #1527	1	0	0
1528	1	185014288	185015298	1010	1	10.781	8.406	6.034	18	13	11	1	1	1	RNF2	242	in gene	ActReg chr1 #1528	1	0	0
1529	1	185125465	185127014	1549	2	10.551	10.959	10.553	16	16	18	1	2	2	C1orf25, C1orf26	-123, 47	upstream, in gene	ActReg chr1 #1529	0	1	1
1530	1	185285252	185287138	1886	1	9.655	13.407	7.39	15	24	16	1	1	1	IVNS1ABP	266	in gene	ActReg chr1 #1530	0	1	0
1531	1	185342948	185343629	681	1	12.381	10.191	3.263	20	15	5	0	0	0				ActReg chr1 #1531	1	0	0
1532	1	185378651	185379867	1216	2	11.737	11.816	2.355	19	22	5	0	0	0				ActReg chr1 #1532	1	1	0
1533	1	185452812	185454003	1191	2	12.405	13.46	2.903	23	27	8	0	0	0				ActReg chr1 #1533	1	1	0
1534	1	185615215	185615753	538	1	8.765	10.941	0	14	16	0	0	0	0				ActReg chr1 #1534	0	1	0
1535	1	185703150	185703964	814	1	10.32	15.36	6.88	18	31	10	1	1	1	HMCN1	-126	upstream	ActReg chr1 #1535	0	1	0
1536	1	185759262	185760106	844	1	9.259	10.778	2.944	14	16	6	0	0	1	HMCN1	56001	in gene	ActReg chr1 #1536	0	1	0
1537	1	186152199	186153143	944	1	10.31	7.793	3.893	18	14	9	0	0	1	HMCN1	448988	in gene	ActReg chr1 #1537	1	0	0
1538	1	186156539	186157890	1351	2	15.512	14.721	3.463	23	29	9	0	0	1	HMCN1	453531	in gene	ActReg chr1 #1538	1	1	0
1539	1	186177813	186178549	736	1	12	10	4	18	17	8	0	0	0				ActReg chr1 #1539	1	0	0
1540	1	186205514	186206710	1196	2	13.297	11.46	3.387	25	23	6	0	0	0				ActReg chr1 #1540	1	1	0
1541	1	186343998	186345178	1180	2	16.811	16.378	7.946	35	23	17	1	2	2	TPR, C1orf27	-131, -302	upstream, upstream	ActReg chr1 #1541	1	1	0
1542	1	186447583	186448139	556	2	8.222	10.333	1.778	17	16	2	0	0	0				ActReg chr1 #1542	1	1	0
1543	1	186649632	186650187	555	1	7.444	10.556	6.333	12	16	10	1	1	1	PTGS2	-350	upstream	ActReg chr1 #1543	0	1	0
1544	1	187660424	187661137	713	2	10.727	12	1.167	23	20	2	0	0	0				ActReg chr1 #1544	1	1	0
1545	1	187811583	187812221	638	1	10.6	6.55	3.8	16	10	8	0	0	0				ActReg chr1 #1545	1	0	0
1546	1	188639781	188640490	709	1	11.182	15.136	1.941	19	29	4	0	0	0				ActReg chr1 #1546	0	1	0
1547	1	188826665	188827320	655	1	3.8	3.75	14.45	6	7	21	0	0	0				ActReg chr1 #1547	0	0	1
1548	1	188856935	188858040	1105	2	12.353	13.794	2.387	21	20	7	0	0	0				ActReg chr1 #1548	1	1	0
1549	1	189586015	189586350	335	1	10.727	7.273	2.182	15	10	3	0	0	0				ActReg chr1 #1549	1	0	0
1550	1	189627581	189627995	414	1	10.846	8.077	2.818	12	12	4	0	0	0				ActReg chr1 #1550	1	0	0
1551	1	189991730	189992369	639	1	10.1	7.6	1.467	20	15	2	0	0	0				ActReg chr1 #1551	1	0	0
1552	1	190751075	190751419	344	1	3.3	5.8	12.6	5	8	16	0	0	1	LOC440704	-9391	upstream	ActReg chr1 #1552	0	0	1
1553	1	192194946	192195455	509	1	10.467	9.333	1.857	16	14	2	0	0	0				ActReg chr1 #1553	1	0	0
1554	1	192500122	192500627	505	1	5.625	10.562	2.188	7	18	4	0	0	0				ActReg chr1 #1554	0	1	0
1555	1	192519829	192520621	792	2	11.72	11	1.75	18	25	3	0	0	0				ActReg chr1 #1555	1	1	0
1556	1	192777124	192778604	1480	1	9.435	11.891	6.884	20	20	12	1	1	1	RGS2	-305	upstream	ActReg chr1 #1556	0	1	0
1557	1	193027357	193029430	2073	3	12.8	14.815	10.141	34	35	24	1	2	2	UCHL5, TROVE2	128, -159	in gene, upstream	ActReg chr1 #1557	1	1	1
1558	1	193073889	193074988	1099	2	8.882	11.588	6.5	15	20	18	1	1	1	GLRX2	806	in gene	ActReg chr1 #1558	0	1	1
1559	1	193090546	193091709	1163	3	14.194	14.361	12.833	25	24	24	1	1	1	CDC73	39	in gene	ActReg chr1 #1559	1	1	1
1560	1	193210424	193211529	1105	1	4.543	6	12.371	7	11	19	0	0	1	CDC73	119888	in gene	ActReg chr1 #1560	0	0	1
1561	1	193427649	193428353	704	1	12	9.455	1.125	15	18	2	0	0	0				ActReg chr1 #1561	1	0	0
1562	1	193527452	193528059	607	1	7.684	10.421	1.385	11	14	2	0	0	0				ActReg chr1 #1562	0	1	0
1563	1	194828234	194828545	311	1	5.2	4.9	10	7	10	13	0	0	0				ActReg chr1 #1563	0	0	1
1564	1	195023326	195023850	524	1	5.933	5.118	13.647	11	7	21	0	0	0				ActReg chr1 #1564	0	0	1
1565	1	195633516	195634175	659	1	12.55	8.4	2	24	11	2	0	0	0				ActReg chr1 #1565	1	0	0
1566	1	195917361	195917825	464	1	3.667	5.667	11.067	6	9	17	0	0	0				ActReg chr1 #1566	0	0	1
1567	1	196149657	196150854	1197	1	14.474	10.026	2.667	33	19	7	0	0	0				ActReg chr1 #1567	1	0	0
1568	1	196577019	196578844	1825	2	10.544	12.737	6.316	21	21	19	1	1	1	KCNT2	-432	upstream	ActReg chr1 #1568	1	1	0
1569	1	196902644	196903432	788	1	5.28	7.48	12.64	8	11	22	0	0	1	CFHR2	-9896	upstream	ActReg chr1 #1569	0	0	1
1570	1	197115134	197116335	1201	2	11.974	15.632	7.289	26	28	14	0	1	2	ASPM, ZBTB41	90, 53938	in gene, downstream	ActReg chr1 #1570	1	1	0
1571	1	197169911	197171123	1212	1	10.026	15.895	7.027	17	37	17	1	1	1	ZBTB41	-845	upstream	ActReg chr1 #1571	0	1	0
1572	1	197871326	197872391	1065	2	16.971	16.941	5.061	36	39	12	1	1	2	C1orf53, LHX9	176, -9777	in gene, upstream	ActReg chr1 #1572	1	1	0
1573	1	197880496	197881095	599	1	6.947	6.684	11.632	10	11	19	1	1	2	C1orf53, LHX9	9113, -840	downstream, upstream	ActReg chr1 #1573	0	0	1
1574	1	197886668	197887264	596	1	8.316	9.737	13.105	13	16	21	1	0	1	LHX9	5331	in gene	ActReg chr1 #1574	0	0	1
1575	1	197987588	197988502	914	1	9.536	12.321	2.643	18	21	6	0	0	0				ActReg chr1 #1575	0	1	0
1576	1	198090034	198090833	799	1	9.88	13.28	2.714	17	19	8	0	0	0				ActReg chr1 #1576	0	1	0
1577	1	198126312	198126861	549	2	5.647	11.471	10.615	10	17	18	1	1	1	NEK7	478	in gene	ActReg chr1 #1577	0	1	1
1578	1	198412371	198413031	660	2	11.238	12.857	3	21	31	5	0	0	0				ActReg chr1 #1578	1	1	0
1579	1	198682298	198682787	489	1	4.188	9.25	2.6	6	16	3	0	0	1	PTPRC	74405	in gene	ActReg chr1 #1579	0	1	0
1580	1	198850221	198850806	585	1	11.556	9.056	2	20	13	3	0	0	0				ActReg chr1 #1580	1	0	0
1581	1	199711466	199712323	857	2	14.778	13.963	3.733	30	39	7	0	0	0				ActReg chr1 #1581	1	1	0
1582	1	200008284	200008990	706	1	9.227	12.591	5.591	17	17	10	1	0	1	NR5A2	11867	in gene	ActReg chr1 #1582	0	1	0
1583	1	200044600	200045064	464	1	10.067	4.4	1.583	18	8	3	0	0	1	NR5A2	48062	in gene	ActReg chr1 #1583	1	0	0
1584	1	200116909	200117492	583	1	5.611	7.111	11.222	8	12	15	1	0	1	NR5A2	120430	in gene	ActReg chr1 #1584	0	0	1
1585	1	200149121	200150594	1473	1	6.333	12.022	3.804	14	18	8	0	0	1	NR5A2	153087	downstream	ActReg chr1 #1585	0	1	0
1586	1	200589428	200590354	926	2	13.828	12.172	7.103	24	21	14	1	1	1	KIF14	-29	upstream	ActReg chr1 #1586	1	1	0
1587	1	200638343	200639558	1215	3	12.579	17.79	10.629	26	32	21	1	1	1	DDX59	176	in gene	ActReg chr1 #1587	1	1	1
1588	1	200707971	200708793	822	2	8.565	13.88	9.96	13	25	19	1	1	1	CAMSAP1L1	-304	upstream	ActReg chr1 #1588	0	1	1
1589	1	200849250	200849969	719	1	9.182	14.273	4.409	18	24	6	0	0	1	GPR25	7443	downstream	ActReg chr1 #1589	0	1	0
1590	1	200859495	200860936	1441	3	14.156	17.156	8.711	32	36	20	1	1	1	C1orf106	-424	upstream	ActReg chr1 #1590	1	1	1
1591	1	200885149	200885619	470	1	2.2	4.467	11.933	4	7	17	0	1	2	C1orf106, C1orf81	24745, -1204	downstream, upstream	ActReg chr1 #1591	0	0	1
1592	1	200940763	200941952	1189	1	4.189	4.921	12.5	8	9	22	0	0	2	C1orf81, KIF21B	54769, 51471	downstream, in gene	ActReg chr1 #1592	0	0	1
1593	1	200951332	200952135	803	1	5.083	3.48	12	8	6	15	0	0	1	KIF21B	41095	in gene	ActReg chr1 #1593	0	0	1
1594	1	200969016	200969759	743	1	4.783	6.043	12.913	8	12	20	1	0	1	KIF21B	23441	in gene	ActReg chr1 #1594	0	0	1
1595	1	201017471	201018108	637	1	6.15	5.45	13.65	9	11	20	0	0	1	CACNA1S	63905	in gene	ActReg chr1 #1595	0	0	1
1596	1	201030997	201031515	518	1	5.625	6.25	13.25	10	10	17	0	0	1	CACNA1S	50438	in gene	ActReg chr1 #1596	0	0	1
1597	1	201040332	201040891	559	1	5.118	3.529	10.706	7	6	16	0	0	1	CACNA1S	41083	in gene	ActReg chr1 #1597	0	0	1
1598	1	201084268	201084963	695	1	5.591	5.909	15.5	9	9	25	1	1	2	CACNA1S, ASCL5	-2921, 14754	upstream, in gene	ActReg chr1 #1598	0	0	1
1599	1	201185495	201186007	512	1	2.917	3.533	11.25	4	6	15	0	0	1	IGFN1	25798	in gene	ActReg chr1 #1599	0	0	1
1600	1	201198824	201199844	1020	2	12.656	9.75	4.438	19	17	8	0	0	1	IGFN1	39381	downstream	ActReg chr1 #1600	1	1	0
1601	1	201224129	201225007	878	1	6	5.815	13.63	9	10	18	0	0	0				ActReg chr1 #1601	0	0	1
1602	1	201228819	201229327	508	1	4.875	4.875	13.062	8	7	17	0	0	0				ActReg chr1 #1602	0	0	1
1603	1	201243942	201244508	566	1	10.118	7.706	15.588	18	13	26	0	0	1	PKP1	-8355	upstream	ActReg chr1 #1603	0	0	1
1604	1	201252391	201253481	1090	1	4.788	4.794	15.088	10	8	23	1	1	1	PKP1	356	in gene	ActReg chr1 #1604	0	0	1
1605	1	201279551	201280587	1036	1	13.242	12.727	5.848	21	17	9	0	0	1	PKP1	27489	in gene	ActReg chr1 #1605	1	0	0
1606	1	201294107	201294749	642	1	4.3	5.8	15.1	9	8	22	0	0	1	PKP1	41848	in gene	ActReg chr1 #1606	0	0	1
1607	1	201333480	201334053	573	1	2.333	3.294	13.278	4	6	25	0	0	1	TNNT2	13039	in gene	ActReg chr1 #1607	0	0	1
1608	1	201419849	201420644	795	1	9.44	13.16	5.68	12	20	10	0	0	0				ActReg chr1 #1608	0	1	0
1609	1	201430178	201431728	1550	2	14.021	12.435	5.458	30	23	9	0	0	1	PHLDA3	7346	downstream	ActReg chr1 #1609	1	1	0
1610	1	201437394	201439179	1785	1	9.518	13.054	8.696	19	19	18	1	1	1	PHLDA3	13	in gene	ActReg chr1 #1610	0	1	0
1611	1	201450010	201451181	1171	1	6.667	7.622	12.568	15	15	19	1	0	1	CSRP1	25792	downstream	ActReg chr1 #1611	0	0	1
1612	1	201457899	201458934	1035	2	10.656	11.406	6.25	21	22	14	0	0	1	CSRP1	17971	in gene	ActReg chr1 #1612	1	1	0
1613	1	201463392	201464003	611	1	4.05	4.05	11.2	6	8	19	0	0	1	CSRP1	12690	in gene	ActReg chr1 #1613	0	0	1
1614	1	201475674	201476737	1063	3	11.206	12.059	9.794	23	21	19	1	2	2	CSRP1, LOC100506590	182, -1032	in gene, upstream	ActReg chr1 #1614	1	1	1
1615	1	201520814	201521560	746	2	12.478	14.739	4.522	25	31	8	0	0	0				ActReg chr1 #1615	1	1	0
1616	1	201562139	201563179	1040	2	13.333	14.242	6.781	27	24	14	0	0	0				ActReg chr1 #1616	1	1	0
1617	1	201563219	201564846	1627	1	8.686	13.706	5.26	22	25	10	0	0	0				ActReg chr1 #1617	0	1	0
1618	1	201617735	201618498	763	1	6.917	12.208	7.417	12	21	14	1	1	1	NAV1	666	in gene	ActReg chr1 #1618	0	1	0
1619	1	201682280	201683021	741	1	7.522	13.261	2.783	13	23	5	0	0	1	NAV1	65200	in gene	ActReg chr1 #1619	0	1	0
1620	1	201797805	201798907	1102	2	25.235	28.765	7.481	72	78	16	1	1	2	NAV1, IPO9	180906, 68	downstream, in gene	ActReg chr1 #1620	1	1	0
1621	1	201865631	201866466	835	1	5.815	7.259	10.741	9	13	19	0	0	2	SHISA4, LMOD1	8251, 49668	downstream, in gene	ActReg chr1 #1621	0	0	1
1622	1	201924126	201925327	1201	3	10.395	11.158	9.026	23	21	23	1	1	2	LMOD1, TIMM17A	-9010, 107	upstream, in gene	ActReg chr1 #1622	1	1	1
1623	1	201951741	201952800	1059	1	9.515	13.177	5.677	20	23	12	1	1	1	RNPEP	504	in gene	ActReg chr1 #1623	0	1	0
1624	1	201979843	201980605	762	1	4.261	6.739	12.261	9	11	16	0	2	3	RNPEP, LOC100289488, ELF3	28458, -986, 534	downstream, upstream, in gene	ActReg chr1 #1624	0	0	1
1625	1	201982053	201982695	642	1	4.2	5.3	12.35	6	8	18	0	2	3	RNPEP, LOC100289488, ELF3	30608, -3136, 2684	downstream, upstream, in gene	ActReg chr1 #1625	0	0	1
1626	1	201986970	201987582	612	1	4.474	9.789	11.684	7	15	16	0	0	2	LOC100289488, ELF3	-8038, 7586	upstream, downstream	ActReg chr1 #1626	0	0	1
1627	1	202091985	202092721	736	1	4.652	5.783	12.913	9	8	19	0	1	2	GPR37L1, ARL8A	324, 21513	in gene, downstream	ActReg chr1 #1627	0	0	1
1628	1	202096862	202097773	911	1	3.655	5.241	13	5	9	20	0	0	2	GPR37L1, ARL8A	5288, 16549	in gene, downstream	ActReg chr1 #1628	0	0	1
1629	1	202146193	202147249	1056	1	4.879	4.121	12.485	10	7	18	0	0	0				ActReg chr1 #1629	0	0	1
1630	1	202310736	202311492	756	2	9.958	11.636	5.45	16	22	11	1	2	2	UBE2T, PPP1R12B	-20, -6716	upstream, upstream	ActReg chr1 #1630	1	1	0
1631	1	202317467	202318703	1236	1	12.769	11.41	7.921	20	19	15	1	2	2	UBE2T, PPP1R12B	-6991, 255	upstream, in gene	ActReg chr1 #1631	1	0	0
1632	1	202358609	202358908	299	1	2.778	1.778	10	4	3	13	0	0	1	PPP1R12B	40928	in gene	ActReg chr1 #1632	0	0	1
1633	1	202582115	202582579	464	1	3.786	2.714	10.071	6	4	17	0	0	1	SYT2	97204	in gene	ActReg chr1 #1633	0	0	1
1634	1	202612724	202613450	726	1	3.739	4.826	13.13	6	9	18	1	0	1	SYT2	66464	in gene	ActReg chr1 #1634	0	0	1
1635	1	202625761	202627161	1400	2	13.186	13.698	4.93	26	24	10	0	0	1	SYT2	53090	in gene	ActReg chr1 #1635	1	1	0
1636	1	202649406	202650222	816	1	6.154	11.731	4.269	15	17	7	0	0	1	SYT2	29737	in gene	ActReg chr1 #1636	0	1	0
1637	1	202661852	202662974	1122	2	19.086	24.286	2.143	58	63	5	0	0	1	SYT2	17138	in gene	ActReg chr1 #1637	1	1	0
1638	1	202678709	202679167	458	1	3.571	5.714	12.357	7	8	16	1	1	1	SYT2	613	in gene	ActReg chr1 #1638	0	0	1
1639	1	202775986	202776477	491	1	8.4	12.133	13.733	13	15	22	1	2	2	KDM5B, LOC100506696	1318, -3843	in gene, upstream	ActReg chr1 #1639	0	0	1
1640	1	202777008	202777846	838	1	9.538	13.269	5.04	16	20	12	1	2	2	KDM5B, LOC100506696	122, -2647	in gene, upstream	ActReg chr1 #1640	0	1	0
1641	1	202779399	202780895	1496	3	12.022	10.543	13.196	23	22	25	1	2	3	KDM5B, LOC100506696, LOC641515	-2598, 73, -9238	upstream, in gene, upstream	ActReg chr1 #1641	1	1	1
1642	1	202829898	202831364	1466	2	10.065	8.696	8.174	16	12	18	1	0	0				ActReg chr1 #1642	1	0	1
1643	1	202895764	202896654	890	2	9.964	13.071	12.321	16	21	23	1	1	1	KLHL12	162	in gene	ActReg chr1 #1643	0	1	1
1644	1	202926782	202927750	968	2	7.548	13.774	7.484	15	21	18	1	1	2	ADIPOR1, CYB5R1	434, 9138	in gene, downstream	ActReg chr1 #1644	0	1	1
1645	1	202976085	202977130	1045	1	9.727	12.606	7.121	22	18	13	1	1	1	TMEM183A	73	in gene	ActReg chr1 #1645	0	1	0
1646	1	202995614	202996078	464	1	10.867	8.133	13	14	13	22	1	0	2	TMEM183A, LOC100507405	19312, -9998	downstream, upstream	ActReg chr1 #1646	0	0	1
1647	1	203017190	203017747	557	1	6	10.588	11.765	8	15	14	0	1	2	LOC100507405, PPFIA4	11624, -2843	downstream, upstream	ActReg chr1 #1647	0	0	1
1648	1	203027978	203028704	726	1	7.696	6	11.348	16	8	15	0	0	1	PPFIA4	8030	in gene	ActReg chr1 #1648	0	0	1
1649	1	203053515	203054227	712	1	6.682	6.045	13.046	9	9	17	0	1	2	PPFIA4, MYOG	33560, 1506	downstream, in gene	ActReg chr1 #1649	0	0	1
1650	1	203096950	203098120	1170	2	10.568	12	11.108	18	21	20	1	1	1	ADORA1	699	in gene	ActReg chr1 #1650	0	1	1
1651	1	203247242	203248464	1222	1	8.289	11.342	5.053	13	20	13	0	0	1	LOC100506775	-8427	upstream	ActReg chr1 #1651	0	1	0
1652	1	203274570	203275531	961	1	7.567	11.8	12.433	13	19	21	1	2	2	LOC730227, BTG2	-597, 386	upstream, in gene	ActReg chr1 #1652	0	0	1
1653	1	203296347	203297139	792	1	6.32	9.84	11.76	10	17	19	1	0	0				ActReg chr1 #1653	0	0	1
1654	1	203429499	203429973	474	1	11.667	10.8	12.2	16	16	21	0	0	0				ActReg chr1 #1654	0	0	1
1655	1	203433742	203434342	600	1	6.474	6.474	12.474	10	10	20	0	0	0				ActReg chr1 #1655	0	0	1
1656	1	203456444	203457386	942	2	11.433	11.033	14.333	17	15	23	1	1	2	PRELP, OPTC	12032, -6356	in gene, upstream	ActReg chr1 #1656	1	0	1
1657	1	203503411	203504211	800	2	13.44	12.24	4.348	25	22	8	0	0	0				ActReg chr1 #1657	1	1	0
1658	1	203527172	203528397	1225	2	14.895	12.842	4.297	33	23	10	0	0	0				ActReg chr1 #1658	1	1	0
1659	1	203559277	203560335	1058	2	15.152	14.848	5.636	33	22	9	0	0	0				ActReg chr1 #1659	1	1	0
1660	1	203772811	203773170	359	1	4.091	5.182	10.727	6	8	16	0	0	2	ZC3H11A, ZBED6	8239, 6339	in gene, downstream	ActReg chr1 #1660	0	0	1
1661	1	203830138	203831308	1170	3	14.568	20.946	8.081	35	46	15	1	1	2	ZC3H11A, SNRPE	65972, -17	downstream, upstream	ActReg chr1 #1661	1	1	1
1662	1	204041436	204042082	646	1	3	3.8	10.143	6	6	18	1	1	1	SOX13	-487	upstream	ActReg chr1 #1662	0	0	1
1663	1	204042651	204043925	1274	2	12.125	10.75	7.925	18	17	13	1	1	1	SOX13	1042	in gene	ActReg chr1 #1663	1	1	0
1664	1	204092116	204092789	673	1	6.714	4.762	11.952	14	8	15	0	0	2	SOX13, ETNK2	50206, 28855	in gene, downstream	ActReg chr1 #1664	0	0	1
1665	1	204094979	204095640	661	1	4.8	8.15	14.65	10	12	20	0	0	2	SOX13, ETNK2	53063, 25998	in gene, downstream	ActReg chr1 #1665	0	0	1
1666	1	204099115	204099709	594	1	6.056	5.353	13.944	11	8	19	0	0	2	SOX13, ETNK2	57166, 21895	downstream, downstream	ActReg chr1 #1666	0	0	1
1667	1	204346414	204347479	1065	1	10.576	7.576	14.727	18	12	21	1	0	1	LOC127841	-8099	upstream	ActReg chr1 #1667	0	0	1
1668	1	204380430	204381077	647	1	9.8	13.15	11.65	15	17	16	1	1	1	PPP1R15B	191	in gene	ActReg chr1 #1668	0	0	1
1669	1	204386349	204387282	933	1	9.483	12.034	5.69	13	17	9	0	1	2	PPP1R15B, PIK3C2B	-5871, 72659	upstream, downstream	ActReg chr1 #1669	0	1	0
1670	1	204475427	204476533	1106	2	11.735	9.971	12.206	24	19	28	0	0	1	MDM4	-9531	upstream	ActReg chr1 #1670	1	0	1
1671	1	204485046	204486025	979	1	14.323	9.323	9.194	23	16	15	1	1	1	MDM4	24	in gene	ActReg chr1 #1671	1	0	0
1672	1	204586905	204588050	1145	1	4.944	4.694	12.861	9	9	17	0	0	2	LRRN2, LOC100506855	67120, -8426	in gene, upstream	ActReg chr1 #1672	0	0	1
1673	1	204607840	204608278	438	1	2.929	4	11.714	4	9	20	0	0	2	LRRN2, LOC100506855	46538, 12156	in gene, downstream	ActReg chr1 #1673	0	0	1
1674	1	204616185	204617589	1404	2	20.204	22.454	3.705	68	81	11	0	0	1	LRRN2	37710	in gene	ActReg chr1 #1674	1	1	0
1675	1	204653513	204654329	816	1	6	7.12	14	8	10	19	1	1	1	LRRN2	676	in gene	ActReg chr1 #1675	0	0	1
1676	1	204732693	204733469	776	1	9.833	14	5.5	14	30	9	0	0	0				ActReg chr1 #1676	0	1	0
1677	1	204806148	204807366	1218	2	15.132	16.684	3.028	32	37	8	0	0	1	NFASC	8975	in gene	ActReg chr1 #1677	1	1	0
1678	1	204915518	204916105	587	1	4.105	4.211	12.316	6	6	20	0	0	1	NFASC	118029	in gene	ActReg chr1 #1678	0	0	1
1679	1	204958236	204959610	1374	1	7.047	11.605	8.093	13	21	14	0	0	1	NFASC	161141	in gene	ActReg chr1 #1679	0	1	0
1680	1	205090604	205091792	1188	2	19.892	19.919	6.758	49	50	13	0	1	1	RBBP5	-48	upstream	ActReg chr1 #1680	1	1	0
1681	1	205179966	205181540	1574	3	9.66	14.6	10.837	18	26	22	1	1	1	DSTYK	-26	upstream	ActReg chr1 #1681	1	1	1
1682	1	205227610	205228419	809	1	9.846	11.846	4.692	16	19	11	0	0	2	TMCC2, LOC100506871	30976, -8622	in gene, upstream	ActReg chr1 #1682	0	1	0
1683	1	205252872	205254477	1605	3	12.76	12.68	7.56	19	27	16	0	0	0				ActReg chr1 #1683	1	1	1
1684	1	205307182	205307635	453	1	3.786	5	10.571	6	7	18	0	0	1	KLHDC8A	18631	in gene	ActReg chr1 #1684	0	0	1
1685	1	205409244	205409970	726	1	5.739	5.565	13.348	8	9	18	0	0	2	LOC100506918, MIR135B	15607, 7919	in gene, downstream	ActReg chr1 #1685	0	0	1
1686	1	205417884	205418780	896	1	12.857	9.5	4.929	17	14	9	0	2	3	LOC100506918, MIR135B, LOC284577	6882, -806, -6713	in gene, upstream, upstream	ActReg chr1 #1686	1	0	0
1687	1	205424732	205425493	761	1	5.75	5.792	12.292	9	9	17	1	3	3	LOC100506918, MIR135B, LOC284577	102, -7586, 67	in gene, upstream, in gene	ActReg chr1 #1687	0	0	1
1688	1	205426767	205428718	1951	3	15.312	16.623	3.918	36	54	8	0	2	3	LOC100506918, MIR135B, LOC284577	-2528, -10216, 2697	upstream, upstream, in gene	ActReg chr1 #1688	1	1	0
1689	1	205495081	205495916	835	1	4.115	7.385	12.308	7	10	19	0	0	1	CDK18	21814	in gene	ActReg chr1 #1689	0	0	1
1690	1	205497783	205498899	1116	1	9.343	8.6	14.886	16	17	24	1	0	1	CDK18	24657	in gene	ActReg chr1 #1690	0	0	1
1691	1	205538731	205539467	736	1	5.913	5.739	11.957	10	12	15	0	1	1	MFSD4	987	in gene	ActReg chr1 #1691	0	0	1
1692	1	205600776	205601703	927	3	11.483	16.345	8.407	32	38	18	1	1	1	ELK4	761	in gene	ActReg chr1 #1692	1	1	1
1693	1	205630684	205631478	794	1	3.16	2.167	11.56	6	4	20	0	0	1	SLC45A3	18549	in gene	ActReg chr1 #1693	0	0	1
1694	1	205649812	205650453	641	1	5.65	4.25	10.95	10	8	14	1	1	1	SLC45A3	-502	upstream	ActReg chr1 #1694	0	0	1
1695	1	205718228	205718857	629	1	6.15	8.7	12.75	11	14	26	1	1	1	NUCKS1	819	in gene	ActReg chr1 #1695	0	0	1
1696	1	205719194	205719821	627	1	8.75	12.55	8.4	12	19	14	1	1	1	NUCKS1	-146	upstream	ActReg chr1 #1696	0	1	0
1697	1	205744000	205745050	1050	2	12.364	14.303	4.939	29	26	9	1	1	1	RAB7L1	85	in gene	ActReg chr1 #1697	1	1	0
1698	1	205774568	205775083	515	1	4.188	6.933	11.25	6	13	16	0	1	2	SLC41A1, LOC100131354	7336, -7043	in gene, upstream	ActReg chr1 #1698	0	0	1
1699	1	205782031	205782939	908	1	9.143	14.5	8	16	25	14	1	2	2	SLC41A1, LOC100131354	-324, 617	upstream, in gene	ActReg chr1 #1699	0	1	0
1700	1	205902243	205903553	1310	2	11.61	13.805	4.769	22	24	8	0	0	1	SLC26A9	9690	in gene	ActReg chr1 #1700	1	1	0
1701	1	206275444	206276072	628	1	6.05	10.75	4.5	9	17	7	0	0	1	LOC100505650	12441	downstream	ActReg chr1 #1701	0	1	0
1702	1	206643288	206645009	1721	2	13.444	12.093	7.833	25	27	15	0	1	2	SRGAP2, IKBKE	127952, 562	downstream, in gene	ActReg chr1 #1702	1	1	0
1703	1	206785329	206786289	960	3	20.067	24.433	8.267	51	53	16	1	1	1	LGTN	95	in gene	ActReg chr1 #1703	1	1	1
1704	1	206808324	206809398	1074	2	10.061	14.333	15.485	24	22	34	1	1	1	DYRK3	-20	upstream	ActReg chr1 #1704	0	1	1
1705	1	206857738	206858311	573	1	3.444	10.944	3.182	6	22	5	1	1	1	MAPKAPK2	-265	upstream	ActReg chr1 #1705	0	1	0
1706	1	206859121	206859968	847	1	7.333	7.074	11.37	13	12	17	1	1	1	MAPKAPK2	1255	in gene	ActReg chr1 #1706	0	0	1
1707	1	206902696	206903140	444	1	7.214	4.714	11.643	10	9	18	0	0	1	MAPKAPK2	44629	in gene	ActReg chr1 #1707	0	0	1
1708	1	207063205	207064731	1526	3	12.128	11.234	3.632	19	18	7	0	1	1	IL24	-6820	upstream	ActReg chr1 #1708	1	1	0
1709	1	207108743	207109118	375	1	4.727	5	12	9	7	16	0	0	1	PIGR	10881	in gene	ActReg chr1 #1709	0	0	1
1710	1	207194251	207195430	1179	1	9.081	12.027	3.595	14	18	6	0	0	1	C1orf116	11261	in gene	ActReg chr1 #1710	0	1	0
1711	1	207226149	207227101	952	2	8.345	12.345	9.931	14	20	16	1	2	2	YOD1, PFKFB2	-2203, 5	upstream, in gene	ActReg chr1 #1711	0	1	1
1712	1	207369451	207369803	352	1	5.364	4.818	10	7	8	13	0	0	1	LOC100129101	125847	in gene	ActReg chr1 #1712	0	0	1
1713	1	207377938	207379259	1321	2	8.463	8.512	2.722	15	18	6	0	0	1	LOC100129101	116876	in gene	ActReg chr1 #1713	1	1	0
1714	1	207392137	207392769	632	1	8.75	10.7	1.667	12	18	2	0	0	1	LOC100129101	103021	in gene	ActReg chr1 #1714	0	1	0
1715	1	207627398	207627899	501	1	4.867	7.533	12.533	6	12	16	1	1	1	CR2	3	in gene	ActReg chr1 #1715	0	0	1
1716	1	208204126	208204612	486	1	5	2	12.25	7	3	19	0	0	1	PLXNA2	213296	in gene	ActReg chr1 #1716	0	0	1
1717	1	208280911	208282034	1123	2	12.429	11.886	3.719	20	16	7	0	0	1	PLXNA2	136193	in gene	ActReg chr1 #1717	1	1	0
1718	1	208357380	208358213	833	1	7.962	12.269	4.84	16	20	8	0	0	1	PLXNA2	59869	in gene	ActReg chr1 #1718	0	1	0
1719	1	208502540	208503210	670	1	6.938	11.857	1.533	14	20	2	0	0	0				ActReg chr1 #1719	0	1	0
1720	1	208648776	208649395	619	1	7.211	11.21	1.562	11	20	3	0	0	0				ActReg chr1 #1720	0	1	0
1721	1	208661844	208662139	295	1	4	2.111	11.333	5	3	14	0	0	0				ActReg chr1 #1721	0	0	1
1722	1	208842096	208842945	849	2	13.444	20.926	2.556	40	55	5	0	0	0				ActReg chr1 #1722	1	1	0
1723	1	208922169	208922783	614	1	5.737	10.632	3.684	11	17	6	0	0	0				ActReg chr1 #1723	0	1	0
1724	1	209212623	209213568	945	2	10.767	12	1.188	19	20	2	0	0	0				ActReg chr1 #1724	1	1	0
1725	1	209323216	209324297	1081	2	16.765	22.882	1.96	48	69	4	0	0	0				ActReg chr1 #1725	1	1	0
1726	1	209414756	209415409	653	1	8.5	12.55	2.833	14	20	6	0	0	0				ActReg chr1 #1726	0	1	0
1727	1	209491821	209492469	648	1	11.85	9.85	3.4	17	15	6	0	0	0				ActReg chr1 #1727	1	0	0
1728	1	209542005	209542888	883	1	7.714	10.75	3.5	15	17	7	0	0	0				ActReg chr1 #1728	0	1	0
1729	1	209575837	209576534	697	1	6.409	11.636	3.375	10	22	7	0	0	0				ActReg chr1 #1729	0	1	0
1730	1	209824292	209825069	777	1	14.875	11.833	3.917	27	21	6	0	1	1	LAMB3	1140	in gene	ActReg chr1 #1730	1	0	0
1731	1	209826231	209827328	1097	1	7.4	12.286	2.577	13	22	6	0	1	1	LAMB3	-959	upstream	ActReg chr1 #1731	0	1	0
1732	1	209956756	209957151	395	1	3.917	8	11.5	7	10	16	0	1	3	TRAF3IP3, C1orf74, IRF6	27559, 937, 22526	downstream, in gene, downstream	ActReg chr1 #1732	0	0	1
1733	1	209978892	209979699	807	1	6.52	7.4	12.08	11	11	17	1	1	1	IRF6	184	in gene	ActReg chr1 #1733	0	0	1
1734	1	210000966	210001763	797	1	11	14.6	8.8	17	29	14	1	1	1	C1orf107	52	in gene	ActReg chr1 #1734	0	1	0
1735	1	210013019	210013962	943	2	11.067	11.133	2.75	21	22	6	0	0	1	C1orf107	12178	in gene	ActReg chr1 #1735	1	1	0
1736	1	210052605	210053418	813	2	11.846	11.308	3.692	18	21	7	0	0	0				ActReg chr1 #1736	1	1	0
1737	1	210099180	210099803	623	1	5.947	11	2.471	9	21	4	0	0	0				ActReg chr1 #1737	0	1	0
1738	1	210110219	210112263	2044	3	11.547	15.016	4.765	48	53	11	1	1	1	SYT14	-297	upstream	ActReg chr1 #1738	1	1	0
1739	1	210152047	210152390	343	1	3	5.273	10.818	4	8	14	0	0	1	SYT14	40680	in gene	ActReg chr1 #1739	0	0	1
1740	1	210159017	210159410	393	1	5.333	3.833	10.833	7	5	16	0	0	1	SYT14	47675	in gene	ActReg chr1 #1740	0	0	1
1741	1	210247897	210248842	945	2	12.433	13.4	4.143	24	23	10	0	0	1	SYT14	136831	in gene	ActReg chr1 #1741	1	1	0
1742	1	210303037	210303592	555	1	7.222	10.222	2.455	11	16	4	0	0	1	SYT14	191776	in gene	ActReg chr1 #1742	0	1	0
1743	1	210305791	210306507	716	1	11.304	9.13	1.909	21	18	3	0	0	1	SYT14	194611	in gene	ActReg chr1 #1743	1	0	0
1744	1	210386273	210387313	1040	2	10.938	11.594	2.667	18	25	6	0	0	0				ActReg chr1 #1744	1	1	0
1745	1	210406391	210407348	957	2	12.7	11	8.538	17	19	15	2	2	2	C1orf133, SERTAD4	597, 674	in gene, in gene	ActReg chr1 #1745	1	0	1
1746	1	210465539	210466467	928	3	11.31	12.759	10.483	24	22	16	1	0	0				ActReg chr1 #1746	1	1	1
1747	1	210502243	210502801	558	1	12.412	14.353	14.588	17	16	20	1	1	1	HHAT	926	in gene	ActReg chr1 #1747	0	0	1
1748	1	210546793	210548132	1339	2	14.905	15.024	6.8	35	35	16	0	0	1	HHAT	45866	in gene	ActReg chr1 #1748	1	1	0
1749	1	210566704	210567556	852	1	10.741	13.704	4.259	18	25	7	0	0	1	HHAT	65534	in gene	ActReg chr1 #1749	0	1	0
1750	1	210612096	210613001	905	1	11.483	8.862	3	18	14	5	0	0	1	HHAT	110952	in gene	ActReg chr1 #1750	1	0	0
1751	1	210770732	210772046	1314	2	12.024	15.659	2.846	21	26	6	0	0	1	HHAT	269793	in gene	ActReg chr1 #1751	1	1	0
1752	1	210899635	210900540	905	2	12.429	14.286	2.393	21	29	4	0	0	1	KCNH1	407370	in gene	ActReg chr1 #1752	1	1	0
1753	1	210912822	210913525	703	1	10.5	11.636	2.267	18	21	3	0	0	1	KCNH1	394284	in gene	ActReg chr1 #1753	0	1	0
1754	1	211307188	211307958	770	1	9.083	12.792	5.05	16	21	8	1	1	1	KCNH1	-116	upstream	ActReg chr1 #1754	0	1	0
1755	1	211431837	211432603	766	2	11.833	10.625	7.417	17	21	11	1	1	1	RCOR3	-488	upstream	ActReg chr1 #1755	1	1	0
1756	1	211433451	211434072	621	1	11.79	8.579	9.158	21	13	14	1	1	1	RCOR3	1053	in gene	ActReg chr1 #1756	1	0	0
1757	1	211750869	211753261	2392	3	9.213	13.387	7.58	15	21	20	1	1	1	SLC30A1	34	in gene	ActReg chr1 #1757	0	1	1
1758	1	211765189	211766126	937	2	9.724	14	2.885	19	28	6	0	0	0				ActReg chr1 #1758	1	1	0
1759	1	211816704	211817360	656	1	3.952	6.524	14.381	6	11	24	0	0	0				ActReg chr1 #1759	0	0	1
1760	1	211848439	211849248	809	1	9.962	12.615	10	21	22	17	1	1	1	NEK2	124	in gene	ActReg chr1 #1760	0	1	0
1761	1	211908434	211909661	1227	1	13.816	10	3.485	20	13	7	0	0	1	LPGAT1	95067	downstream	ActReg chr1 #1761	1	0	0
1762	1	212204074	212205255	1181	2	10.838	12.838	2.733	28	32	6	0	1	2	INTS7, DTL	4220, -4255	in gene, upstream	ActReg chr1 #1762	1	1	0
1763	1	212208440	212209478	1038	1	11.454	13.273	7	21	21	11	1	2	2	INTS7, DTL	-75, 40	upstream, in gene	ActReg chr1 #1763	0	1	0
1764	1	212457770	212460216	2446	4	14.487	15.342	8.292	30	33	20	1	1	1	PPP2R5A	114	in gene	ActReg chr1 #1764	1	1	1
1765	1	212643156	212644022	866	2	12.926	14.926	3.148	26	28	8	0	0	0				ActReg chr1 #1765	1	1	0
1766	1	212655079	212656977	1898	2	12.864	13.186	6.818	30	23	18	0	0	0				ActReg chr1 #1766	1	1	0
1767	1	212658164	212659952	1788	2	11.679	12.857	6.125	20	32	11	0	0	0				ActReg chr1 #1767	1	1	0
1768	1	212687269	212688065	796	1	5.2	6.8	13.04	9	11	20	1	0	0				ActReg chr1 #1768	0	0	1
1769	1	212732014	212732890	876	1	9.407	14.074	5.667	14	25	12	1	1	1	ATF3	-6245	upstream	ActReg chr1 #1769	0	1	0
1770	1	212780110	212780646	536	1	6.941	6.118	11.294	11	12	15	1	0	1	ATF3	41681	in gene	ActReg chr1 #1770	0	0	1
1771	1	212780847	212782429	1582	3	10.306	10.674	9	17	18	17	1	0	1	ATF3	42941	in gene	ActReg chr1 #1771	1	1	1
1772	1	212782826	212783296	470	1	10.2	9.2	12.267	16	14	19	1	0	1	ATF3	44364	in gene	ActReg chr1 #1772	0	0	1
1773	1	212844716	212845607	891	1	13.25	6.607	6.148	21	11	9	0	0	0				ActReg chr1 #1773	1	0	0
1774	1	212873304	212874094	790	1	8.88	5.44	14.72	17	15	24	1	1	1	BATF3	-372	upstream	ActReg chr1 #1774	0	0	1
1775	1	212933689	212934260	571	1	5.167	3.5	13.167	8	9	19	0	0	1	NSL1	31165	in gene	ActReg chr1 #1775	0	0	1
1776	1	212964687	212965580	893	3	14.607	14.607	11	28	26	23	1	2	2	NSL1, TATDN3	6, -37	in gene, upstream	ActReg chr1 #1776	1	1	1
1777	1	213030835	213032573	1738	2	10.556	12.315	13.482	14	22	32	1	2	3	C1orf227, LQK1, FLVCR1	-10713, -224, 107	upstream, upstream, in gene	ActReg chr1 #1777	0	1	1
1778	1	213089942	213090590	648	1	8.55	12.6	5.15	15	18	8	0	0	0				ActReg chr1 #1778	0	1	0
1779	1	213149890	213150443	553	1	3.471	6.235	10.647	6	11	18	0	0	1	VASH2	26279	in gene	ActReg chr1 #1779	0	0	1
1780	1	213188907	213189380	473	1	10.933	13.2	6.067	16	21	9	1	1	1	ANGEL2	25	in gene	ActReg chr1 #1780	0	1	0
1781	1	213224012	213225225	1213	1	11.71	13.684	6.053	23	28	16	1	1	1	RPS6KC1	30	in gene	ActReg chr1 #1781	0	1	0
1782	1	213500471	213501186	715	2	11.348	11.391	2.75	24	22	5	0	0	0				ActReg chr1 #1782	1	1	0
1783	1	213862473	213863039	566	1	11.765	9.647	3.412	15	13	7	0	0	0				ActReg chr1 #1783	1	0	0
1784	1	214146269	214146984	715	1	12.696	9.348	3.261	20	14	5	0	1	1	LOC100505832	-7018	upstream	ActReg chr1 #1784	1	0	0
1785	1	214156499	214157017	518	1	3.938	6.062	12.125	7	12	21	1	1	1	PROX1	-5102	upstream	ActReg chr1 #1785	0	0	1
1786	1	214280491	214281128	637	1	5.158	11.35	4.3	8	18	7	0	0	0				ActReg chr1 #1786	0	1	0
1787	1	214296438	214297162	724	2	10.478	10.174	3.261	18	20	7	0	0	0				ActReg chr1 #1787	1	1	0
1788	1	214454443	214455113	670	1	11.857	11.524	5.176	25	20	10	1	1	1	SMYD2	213	in gene	ActReg chr1 #1788	0	1	0
1789	1	214600804	214601765	961	1	13.633	9.6	2.28	26	21	3	0	0	1	PTPN14	123740	in gene	ActReg chr1 #1789	1	0	0
1790	1	214619983	214620845	862	2	10.37	13.074	2.238	16	24	5	0	0	1	PTPN14	104610	in gene	ActReg chr1 #1790	1	1	0
1791	1	214723871	214725118	1247	2	9.769	10.82	10.744	15	17	19	2	1	1	PTPN14	530	in gene	ActReg chr1 #1791	0	1	1
1792	1	214776138	214777179	1041	1	9.5	17.031	6.781	21	32	14	1	1	2	CENPF, FAM108A4	126, 5925	in gene, downstream	ActReg chr1 #1792	0	1	0
1793	1	215631359	215632043	684	1	9.136	11.818	1.467	14	25	2	0	0	0				ActReg chr1 #1793	0	1	0
1794	1	215740277	215741447	1170	2	12.649	10.838	8.595	21	22	15	1	1	1	KCTD3	127	in gene	ActReg chr1 #1794	1	1	0
1795	1	216896474	216897234	760	1	15.583	8.708	5.75	35	20	12	0	0	1	ESRRG	414243	in gene	ActReg chr1 #1795	1	0	0
1796	1	217102890	217103564	674	1	5.286	11.667	2.889	11	18	4	0	0	1	ESRRG	207870	in gene	ActReg chr1 #1796	0	1	0
1797	1	217262802	217263423	621	2	9.789	10.263	3	17	17	5	1	0	1	ESRRG	47985	in gene	ActReg chr1 #1797	1	1	0
1798	1	217803966	217804913	947	2	12	10.767	3.897	20	16	11	1	2	2	GPATCH2, SPATA17	-30, -256	upstream, upstream	ActReg chr1 #1798	1	1	0
1799	1	217833541	217834210	669	2	12	13.143	2.154	23	25	4	0	0	1	SPATA17	29180	in gene	ActReg chr1 #1799	1	1	0
1800	1	218080572	218081358	786	1	9.44	11.92	1.706	18	22	3	0	0	0				ActReg chr1 #1800	0	1	0
1801	1	218337623	218338415	792	2	7.28	13	10	11	18	16	1	0	0				ActReg chr1 #1801	0	1	1
1802	1	218435405	218436130	725	1	9.565	13.87	2.571	17	26	4	0	0	0				ActReg chr1 #1802	0	1	0
1803	1	218457840	218459132	1292	3	13.85	12.825	10.95	26	27	21	1	1	1	RRP15	-143	upstream	ActReg chr1 #1803	1	1	1
1804	1	218599132	218600056	924	1	9.862	10.172	1.889	18	17	3	0	0	1	TGFB2	80203	in gene	ActReg chr1 #1804	0	1	0
1805	1	218671302	218672194	892	1	10.964	6.893	2.88	17	14	5	0	0	0				ActReg chr1 #1805	1	0	0
1806	1	218758239	218760022	1783	2	10.339	11.071	2.956	17	18	7	0	0	0				ActReg chr1 #1806	1	1	0
1807	1	218833906	218834661	755	2	13.833	9.292	1.455	25	18	2	0	0	0				ActReg chr1 #1807	1	1	0
1808	1	219047453	219048112	659	1	10.809	10.048	1	21	17	1	0	0	0				ActReg chr1 #1808	1	0	0
1809	1	219261904	219262757	853	2	11.889	10.24	6.308	24	17	16	0	0	0				ActReg chr1 #1809	1	1	0
1810	1	219346932	219348035	1103	2	10.886	10.743	5.2	24	17	12	1	1	1	LYPLAL1	291	in gene	ActReg chr1 #1810	1	1	0
1811	1	219559054	219559508	454	1	9.929	8.214	2.167	15	13	3	0	0	0				ActReg chr1 #1811	1	0	0
1812	1	219634259	219635016	757	2	11.333	11.542	1.471	18	24	2	0	0	0				ActReg chr1 #1812	1	1	0
1813	1	219813231	219814700	1469	1	10.065	11.543	3.912	16	20	8	0	0	0				ActReg chr1 #1813	0	1	0
1814	1	219834977	219835625	648	1	7.2	10.8	1.75	13	19	3	0	0	0				ActReg chr1 #1814	0	1	0
1815	1	219873183	219873848	665	1	12.571	8.19	5.19	21	12	9	0	0	0				ActReg chr1 #1815	1	0	0
1816	1	219943975	219944990	1015	1	16	13.129	3.423	35	31	6	0	0	0				ActReg chr1 #1816	1	0	0
1817	1	220262810	220263733	923	2	11.138	14.724	3.552	25	30	8	0	2	2	BPNT1, IARS2	-80, -4184	upstream, upstream	ActReg chr1 #1817	1	1	0
1818	1	220267079	220267949	870	1	6.5	13.926	8.273	10	21	15	1	2	2	BPNT1, IARS2	-4323, 59	upstream, in gene	ActReg chr1 #1818	0	1	0
1819	1	220445105	220446235	1130	1	10.886	13.686	7.824	19	23	15	1	1	1	RAB3GAP2	173	in gene	ActReg chr1 #1819	0	1	0
1820	1	220543302	220544010	708	1	9.091	12.818	3.211	14	18	6	0	0	0				ActReg chr1 #1820	0	1	0
1821	1	220636022	220636354	332	1	4.455	7.273	11.636	10	9	17	0	0	0				ActReg chr1 #1821	0	0	1
1822	1	220636593	220637039	446	1	3.643	4.643	12.214	6	6	17	0	0	0				ActReg chr1 #1822	0	0	1
1823	1	220701570	220702856	1286	2	12.475	11.025	7.342	17	17	14	1	1	1	MARK1	645	in gene	ActReg chr1 #1823	1	1	0
1824	1	221052997	221053784	787	2	9.417	12.292	11.792	17	22	19	1	1	1	HLX	647	in gene	ActReg chr1 #1824	0	1	1
1825	1	221290493	221291421	928	1	7.517	12	2	18	24	4	0	0	0				ActReg chr1 #1825	0	1	0
1826	1	221508364	221509403	1039	1	11.25	9.625	2.935	19	16	5	0	1	1	LOC400804	755	in gene	ActReg chr1 #1826	1	0	0
1827	1	221911750	221913492	1742	2	14.63	16.074	5.333	36	34	9	0	1	1	DUSP10	2840	in gene	ActReg chr1 #1827	1	1	0
1828	1	221915412	221917127	1715	2	13.333	11.518	4.962	27	22	8	1	1	1	DUSP10	-808	upstream	ActReg chr1 #1828	1	1	0
1829	1	221996861	221997926	1065	2	10.559	12.853	3.033	16	27	6	0	0	0				ActReg chr1 #1829	1	1	0
1830	1	222012954	222013655	701	1	12.727	10.591	4.4	24	19	7	0	0	0				ActReg chr1 #1830	1	0	0
1831	1	222031969	222032593	624	1	9.368	10.158	4.368	15	20	8	0	0	0				ActReg chr1 #1831	0	1	0
1832	1	222134928	222135649	721	1	11.739	9.783	1.188	18	17	2	0	0	0				ActReg chr1 #1832	1	0	0
1833	1	222161003	222161769	766	1	8.25	13.375	2.789	17	26	6	0	0	0				ActReg chr1 #1833	0	1	0
1834	1	222167297	222168129	832	1	10.231	15.154	3.136	17	22	8	0	0	0				ActReg chr1 #1834	0	1	0
1835	1	222223059	222223446	387	1	4.75	9.667	13.167	9	11	20	0	0	0				ActReg chr1 #1835	0	0	1
1836	1	222560471	222561271	800	1	5.48	12.08	2	11	17	4	0	0	0				ActReg chr1 #1836	0	1	0
1837	1	222790817	222791229	412	1	10	8.333	12	14	13	20	2	1	1	MIA3	-421	upstream	ActReg chr1 #1837	0	0	1
1838	1	222817034	222818123	1089	3	14.059	12.088	10	26	20	20	1	0	1	MIA3	26134	in gene	ActReg chr1 #1838	1	1	1
1839	1	222885698	222887004	1306	3	12.975	17.025	10.125	25	34	23	1	2	2	AIDA, C1orf58	-487, 445	upstream, in gene	ActReg chr1 #1839	1	1	1
1840	1	222987145	222989116	1971	2	11.312	12.541	4.721	18	22	12	1	0	0				ActReg chr1 #1840	1	1	0
1841	1	223092127	223092952	825	1	9.038	11.423	3.2	13	17	8	0	0	1	DISP1	-9244	upstream	ActReg chr1 #1841	0	1	0
1842	1	223189537	223190652	1115	2	10.029	6.412	8.765	17	14	19	0	0	0				ActReg chr1 #1842	1	0	1
1843	1	223254701	223255199	498	1	7.933	8.467	13.733	12	15	20	1	0	0				ActReg chr1 #1843	0	0	1
1844	1	223397715	223398189	474	1	4	3.333	12.533	6	5	20	0	0	1	SUSD4	139592	in gene	ActReg chr1 #1844	0	0	1
1845	1	223673430	223674513	1083	1	8.824	11.559	5.147	19	17	8	0	0	0				ActReg chr1 #1845	0	1	0
1846	1	223840013	223840714	701	1	11.818	11.091	3.238	24	19	8	0	0	1	CAPN8	13073	in gene	ActReg chr1 #1846	1	0	0
1847	1	223888260	223889282	1022	1	12.469	11.719	5.781	21	20	10	0	1	1	CAPN2	-524	upstream	ActReg chr1 #1847	1	0	0
1848	1	223894801	223895865	1064	1	11.121	9.667	5	15	15	9	0	0	1	CAPN2	6038	in gene	ActReg chr1 #1848	1	0	0
1849	1	223902383	223903569	1186	2	11.595	11.216	2.344	17	19	5	0	0	1	CAPN2	13681	in gene	ActReg chr1 #1849	1	1	0
1850	1	223952666	223953443	777	1	8.36	11.68	3.818	12	20	8	0	0	1	CAPN2	63759	in gene	ActReg chr1 #1850	0	1	0
1851	1	224033782	224034470	688	1	9.682	7.864	13.636	15	13	22	1	1	2	TP53BP2, LOC100506213	-452, 7409	upstream, downstream	ActReg chr1 #1851	0	0	1
1852	1	224063908	224064679	771	1	11.458	8.917	1.556	18	17	2	0	0	0				ActReg chr1 #1852	1	0	0
1853	1	224075511	224076286	775	1	11.625	9.625	5.833	18	15	12	0	0	0				ActReg chr1 #1853	1	0	0
1854	1	224180123	224180641	518	1	17.235	10.882	7	36	21	13	1	1	1	LOC100288102	-36	upstream	ActReg chr1 #1854	1	0	0
1855	1	224301419	224302596	1177	1	12.892	11.595	7.757	21	25	18	1	1	1	FBXO28	216	in gene	ActReg chr1 #1855	1	0	0
1856	1	224370369	224371859	1490	1	10.891	12.717	5.773	16	21	12	1	1	1	DEGS1	186	in gene	ActReg chr1 #1856	0	1	0
1857	1	224517461	224518456	995	2	14.774	16.839	8.806	31	30	18	1	1	1	NVL	-86	upstream	ActReg chr1 #1857	1	1	0
1858	1	224544242	224545334	1092	1	10.618	16.323	6.061	16	25	16	1	1	1	CNIH4	193	in gene	ActReg chr1 #1858	0	1	0
1859	1	224621391	224622146	755	1	8	10.583	7.273	12	16	15	1	2	2	WDR26, LOC100506354	233, -846	in gene, upstream	ActReg chr1 #1859	0	1	0
1860	1	224622409	224623271	862	2	19.963	23.259	5.259	39	47	9	1	2	2	WDR26, LOC100506354	-839, 226	upstream, in gene	ActReg chr1 #1860	1	1	0
1861	1	224685540	224686708	1168	1	12.583	8.333	4.5	24	17	8	0	0	1	LOC100506354	63510	in gene	ActReg chr1 #1861	1	0	0
1862	1	224752094	224753641	1547	2	14.429	17.184	4.886	32	30	9	0	0	0				ActReg chr1 #1862	1	1	0
1863	1	224803678	224805302	1624	1	7.098	9.667	14.274	14	17	21	2	1	1	CNIH3	311	in gene	ActReg chr1 #1863	0	0	1
1864	1	224895273	224896427	1154	1	9.778	12.028	4.028	17	17	8	0	0	1	CNIH3	91671	in gene	ActReg chr1 #1864	0	1	0
1865	1	224920711	224921808	1097	1	8.618	12.118	3.059	16	21	6	0	0	1	CNIH3	117080	in gene	ActReg chr1 #1865	0	1	0
1866	1	225116986	225117912	926	3	12.483	11.172	10.259	21	21	25	1	1	1	DNAH14	93	in gene	ActReg chr1 #1866	1	1	1
1867	1	225614423	225616792	2369	3	10.405	13.527	4.946	19	21	11	1	1	1	LBR	912	in gene	ActReg chr1 #1867	1	1	0
1868	1	225619029	225619567	538	1	5.176	5.941	13.177	9	9	20	0	1	1	LBR	-2779	upstream	ActReg chr1 #1868	0	0	1
1869	1	225652607	225653100	493	1	6.75	8.375	11.375	9	14	17	0	0	0				ActReg chr1 #1869	0	0	1
1870	1	225844990	225845755	765	1	8.75	10.833	2.227	15	18	5	0	1	1	ENAH	-4527	upstream	ActReg chr1 #1870	0	1	0
1871	1	225857850	225859527	1677	2	13.321	13.207	4.091	22	23	10	0	0	0				ActReg chr1 #1871	1	1	0
1872	1	225954934	225956859	1925	1	8.5	12.65	6.85	13	22	17	0	0	1	SRP9	-9619	upstream	ActReg chr1 #1872	0	1	0
1873	1	225959791	225960407	616	1	12.526	5.737	4.133	21	8	7	0	1	1	SRP9	-5416	upstream	ActReg chr1 #1873	1	0	0
1874	1	225964759	225966161	1402	2	16.591	21.727	6.864	57	77	17	1	1	1	SRP9	-55	upstream	ActReg chr1 #1874	1	1	0
1875	1	226064813	226065921	1108	1	7.943	12.886	6.886	14	25	10	0	0	2	TMEM63A, LEFTY1	5053, 11469	in gene, downstream	ActReg chr1 #1875	0	1	0
1876	1	226067535	226068618	1083	1	11.441	7.971	7.824	17	13	12	0	1	2	TMEM63A, LEFTY1	2344, 8760	in gene, downstream	ActReg chr1 #1876	1	0	0
1877	1	226069698	226071334	1636	2	12.196	12.667	10	18	21	19	1	1	2	TMEM63A, LEFTY1	-96, 6320	upstream, downstream	ActReg chr1 #1877	1	1	0
1878	1	226109107	226110053	946	1	4.138	7.233	13.967	6	12	20	0	1	1	PYCR2	2385	in gene	ActReg chr1 #1878	0	0	1
1879	1	226111477	226112252	775	2	11.417	12.208	10.917	19	23	18	1	1	1	PYCR2	101	in gene	ActReg chr1 #1879	0	1	1
1880	1	226128068	226128832	764	1	3.208	7.833	13.792	4	13	18	0	1	1	LEFTY2	633	in gene	ActReg chr1 #1880	0	0	1
1881	1	226216050	226216582	532	1	4.529	4.706	11.059	7	7	16	0	0	0				ActReg chr1 #1881	0	0	1
1882	1	226249290	226249944	654	1	12.45	10.7	8.353	19	16	15	1	1	2	H3F3A, LOC100506398	-804, 34803	upstream, downstream	ActReg chr1 #1882	1	0	0
1883	1	226250283	226250915	632	1	9.3	8.5	14.25	15	13	25	1	1	2	H3F3A, LOC100506398	178, 33821	in gene, downstream	ActReg chr1 #1883	0	0	1
1884	1	226270534	226272114	1580	2	12.02	12.429	11.98	19	21	21	1	0	1	LOC100506398	13096	in gene	ActReg chr1 #1884	0	1	1
1885	1	226298003	226298951	948	2	11.033	10.2	8.433	17	15	15	1	0	0				ActReg chr1 #1885	1	0	1
1886	1	226373832	226374877	1045	3	12.375	11.938	9.469	18	16	17	1	1	1	ACBD3	69	in gene	ActReg chr1 #1886	1	1	1
1887	1	226496262	226497193	931	2	9.862	14.414	5.154	21	33	10	1	1	1	LIN9	471	in gene	ActReg chr1 #1887	1	1	0
1888	1	226595304	226595984	680	2	11.286	10.429	3.421	19	17	6	1	1	1	PARP1	157	in gene	ActReg chr1 #1888	1	1	0
1889	1	226789911	226790367	456	1	7	6.571	11.214	12	10	20	0	0	1	C1orf95	53638	in gene	ActReg chr1 #1889	0	0	1
1890	1	226890645	226891577	932	1	8.276	15.621	5.621	18	25	12	1	0	1	ITPKB	35765	in gene	ActReg chr1 #1890	0	1	0
1891	1	227002585	227003389	804	1	15.48	13.6	3.76	32	26	11	0	0	0				ActReg chr1 #1891	1	0	0
1892	1	227118665	227119260	595	1	11.889	9.778	4.333	22	15	7	0	0	1	CABC1	-8976	upstream	ActReg chr1 #1892	1	0	0
1893	1	227126994	227128620	1626	4	12.255	13.569	11.078	17	29	23	1	1	1	CABC1	-131	upstream	ActReg chr1 #1893	1	1	1
1894	1	227152529	227153030	501	1	3.188	4.438	11.375	5	8	15	0	0	1	CABC1	24841	in gene	ActReg chr1 #1894	0	0	1
1895	1	227161899	227162639	740	1	2.913	4.348	11.652	5	8	15	0	0	1	CABC1	34331	in gene	ActReg chr1 #1895	0	0	1
1896	1	227166548	227167281	733	1	3.435	4.13	12.174	8	9	22	0	0	1	CABC1	38976	in gene	ActReg chr1 #1896	0	0	1
1897	1	227167760	227168777	1017	1	4.312	4.258	12.469	7	9	17	0	0	2	CABC1, CDC42BPA	40330, 337558	in gene, downstream	ActReg chr1 #1897	0	0	1
1898	1	227505786	227506240	454	1	10.533	13.533	12.4	13	21	24	1	1	1	CDC42BPA	-187	upstream	ActReg chr1 #1898	0	0	1
1899	1	227544717	227545578	861	2	11.741	10.111	6.158	19	26	14	0	0	0				ActReg chr1 #1899	1	1	0
1900	1	227566351	227567408	1057	2	10.667	12.788	1.906	17	21	5	0	0	0				ActReg chr1 #1900	1	1	0
1901	1	227728545	227728986	441	1	5.615	7.077	12.538	8	12	16	0	0	0				ActReg chr1 #1901	0	0	1
1902	1	227729208	227730006	798	1	6.52	11.32	6.88	12	17	10	1	0	0				ActReg chr1 #1902	0	1	0
1903	1	227749020	227749413	393	1	3.692	2.615	11.538	6	6	18	1	1	1	ZNF678	-2004	upstream	ActReg chr1 #1903	0	0	1
1904	1	227751075	227751844	769	1	9.125	12.667	7.25	14	18	10	1	1	1	ZNF678	239	in gene	ActReg chr1 #1904	0	1	0
1905	1	227916360	227917285	925	1	6.724	10.586	11.621	14	22	17	1	2	3	LOC100130093, JMJD4, SNAP47	582, 6290, -5875	in gene, downstream, upstream	ActReg chr1 #1905	0	0	1
1906	1	227922531	227923422	891	3	14.333	15.518	12.444	26	24	23	1	2	3	LOC100130093, JMJD4, SNAP47	6736, 136, 279	downstream, in gene, in gene	ActReg chr1 #1906	1	1	1
1907	1	227928935	227929530	595	1	2.5	5.167	14.833	4	7	22	0	1	3	LOC100130093, JMJD4, SNAP47	12992, -6120, 6535	downstream, upstream, in gene	ActReg chr1 #1907	0	0	1
1908	1	227951215	227951809	594	1	5.263	7.842	12.947	7	12	19	0	0	1	SNAP47	28815	in gene	ActReg chr1 #1908	0	0	1
1909	1	227968826	227969378	552	1	6.471	5.889	11.722	11	9	17	0	0	1	SNAP47	46405	downstream	ActReg chr1 #1909	0	0	1
1910	1	227975248	227975917	669	1	5.429	6.952	11.667	8	10	19	1	0	1	SNAP47	52885	downstream	ActReg chr1 #1910	0	0	1
1911	1	227976095	227977060	965	1	4.774	6.484	14.806	8	10	29	1	0	1	SNAP47	53880	downstream	ActReg chr1 #1911	0	0	1
1912	1	227981239	227982056	817	1	4.385	5.346	13.962	10	11	20	0	0	0				ActReg chr1 #1912	0	0	1
1913	1	228076357	228077060	703	1	4.273	6.091	11.591	8	10	15	0	0	0				ActReg chr1 #1913	0	0	1
1914	1	228109042	228110322	1280	1	3.825	4.7	13.45	8	8	19	0	0	1	WNT9A	25994	in gene	ActReg chr1 #1914	0	0	1
1915	1	228111086	228111641	555	1	3.235	3.471	13.765	6	7	20	0	0	1	WNT9A	24313	in gene	ActReg chr1 #1915	0	0	1
1916	1	228112523	228113200	677	1	4.211	5.333	13.429	9	8	21	1	0	1	WNT9A	22815	in gene	ActReg chr1 #1916	0	0	1
1917	1	228122177	228123282	1105	2	12.471	12.794	4.323	24	22	10	0	0	1	WNT9A	12947	in gene	ActReg chr1 #1917	1	1	0
1918	1	228136030	228136901	871	1	7.893	8.179	11.964	14	12	16	1	1	1	WNT9A	-789	upstream	ActReg chr1 #1918	0	0	1
1919	1	228158806	228158990	184	1	1.833	1.833	10.167	2	2	12	0	0	1	LOC648262	6965	downstream	ActReg chr1 #1919	0	0	1
1920	1	228226226	228227029	803	1	2.56	6	11.88	5	11	16	0	0	1	WNT3A	31875	in gene	ActReg chr1 #1920	0	0	1
1921	1	228246401	228246995	594	1	3.056	5.111	10.5	5	9	15	1	0	1	WNT3A	51946	in gene	ActReg chr1 #1921	0	0	1
1922	1	228252379	228253015	636	1	3.8	6.4	13.55	6	10	24	0	0	2	WNT3A, LOC100506571	57945, 11554	downstream, downstream	ActReg chr1 #1922	0	0	1
1923	1	228269757	228271242	1485	2	7.957	12.255	8.222	20	19	18	1	2	2	LOC100506571, ARF1	-6248, 138	upstream, in gene	ActReg chr1 #1923	0	1	1
1924	1	228284248	228285184	936	1	6.633	4.667	12.133	11	7	17	0	0	4	ARF1, C1orf35, LOC100506628, MRPL55	14355, 6306, 20066, 12297	in gene, downstream, downstream, downstream	ActReg chr1 #1924	0	0	1
1925	1	228286260	228286686	426	1	2.769	8.615	14.385	4	16	21	0	0	4	ARF1, C1orf35, LOC100506628, MRPL55	16112, 4549, 18309, 10540	in gene, downstream, downstream, downstream	ActReg chr1 #1925	0	0	1
1926	1	228289339	228290489	1150	1	7	9.139	13.361	12	15	22	1	1	4	ARF1, C1orf35, LOC100506628, MRPL55	19553, 1108, 14868, 7099	downstream, in gene, downstream, downstream	ActReg chr1 #1926	0	0	1
1927	1	228290612	228291409	797	1	12.28	15.96	5.625	19	30	11	1	1	4	ARF1, C1orf35, LOC100506628, MRPL55	20649, 12, 13772, 6003	downstream, in gene, downstream, downstream	ActReg chr1 #1927	0	1	0
1928	1	228293324	228294413	1089	1	4.294	4.794	11.912	9	7	20	0	1	4	ARF1, C1orf35, LOC100506628, MRPL55	23507, -2846, 10914, 3145	downstream, upstream, in gene, downstream	ActReg chr1 #1928	0	0	1
1929	1	228296585	228297476	891	3	11.786	13.929	10.821	27	28	16	1	2	4	ARF1, C1orf35, LOC100506628, MRPL55	26669, -6008, 7752, -17	downstream, upstream, in gene, upstream	ActReg chr1 #1929	1	1	1
1930	1	228327490	228328682	1192	2	14.973	11.73	10.351	25	23	15	1	1	2	GUK1, GJC2	157, -9467	in gene, upstream	ActReg chr1 #1930	1	0	1
1931	1	228337606	228338727	1121	1	6.286	7.829	12.8	10	14	20	0	1	2	GUK1, GJC2	10237, 613	downstream, in gene	ActReg chr1 #1931	0	0	1
1932	1	228344357	228345005	648	1	3.1	4.05	14.05	5	7	19	0	0	4	GUK1, GJC2, LOC100506642, C1orf69	16752, 7128, 7868, -8748	downstream, in gene, downstream, upstream	ActReg chr1 #1932	0	0	1
1933	1	228349676	228351433	1757	1	5.236	5.545	13.255	10	11	21	0	2	3	GJC2, LOC100506642, C1orf69	13001, 1995, -2875	downstream, downstream, upstream	ActReg chr1 #1933	0	0	1
1934	1	228353095	228354103	1008	2	22.258	25.323	5.194	54	65	10	1	2	3	GJC2, LOC100506642, C1orf69	16046, -1050, 170	downstream, upstream, in gene	ActReg chr1 #1934	1	1	0
1935	1	228396610	228397133	523	1	5.312	3.125	13.25	9	4	21	0	1	1	OBSCN	1010	in gene	ActReg chr1 #1935	0	0	1
1936	1	228444215	228444884	669	1	3.95	4.235	14.143	6	7	18	0	0	1	OBSCN	48688	in gene	ActReg chr1 #1936	0	0	1
1937	1	228464029	228465134	1105	1	5.371	6.686	12.114	11	14	17	1	0	1	OBSCN	68720	in gene	ActReg chr1 #1937	0	0	1
1938	1	228467307	228468150	843	1	6.692	4.808	13	13	7	18	1	0	1	OBSCN	71867	in gene	ActReg chr1 #1938	0	0	1
1939	1	228470790	228471383	593	1	5.167	5.111	14.444	9	7	23	0	0	1	OBSCN	75225	in gene	ActReg chr1 #1939	0	0	1
1940	1	228493869	228494669	800	1	3.68	5.88	13.52	10	9	22	0	0	1	OBSCN	98408	in gene	ActReg chr1 #1940	0	0	1
1941	1	228503332	228504815	1483	1	3.778	4.739	15.63	7	11	27	1	0	1	OBSCN	108212	in gene	ActReg chr1 #1941	0	0	1
1942	1	228521862	228522388	526	1	4.25	3.125	13.188	8	5	17	0	0	1	OBSCN	126264	in gene	ActReg chr1 #1942	0	0	1
1943	1	228528306	228529206	900	1	5.286	5.429	13.071	8	11	17	0	0	1	OBSCN	132895	in gene	ActReg chr1 #1943	0	0	1
1944	1	228538753	228539233	480	1	4.6	2.5	12.2	7	4	18	0	0	1	OBSCN	143132	in gene	ActReg chr1 #1944	0	0	1
1945	1	228547789	228548584	795	1	4.4	5.76	12.8	8	9	19	1	0	1	OBSCN	152325	in gene	ActReg chr1 #1945	0	0	1
1946	1	228563036	228563793	757	1	3.81	5.167	11.958	8	8	18	0	0	1	OBSCN	167553	in gene	ActReg chr1 #1946	0	0	1
1947	1	228564160	228565362	1202	1	3.5	4.132	11.263	9	10	16	0	0	1	OBSCN	168900	in gene	ActReg chr1 #1947	0	0	1
1948	1	228644747	228647277	2530	2	11.544	14.987	7.09	28	27	14	1	2	2	HIST3H2A, HIST3H2BB	-452, 204	upstream, in gene	ActReg chr1 #1948	1	1	0
1949	1	228657187	228657762	575	1	3.571	2.875	12.611	5	5	20	1	0	0				ActReg chr1 #1949	0	0	1
1950	1	228673964	228675335	1371	2	27.442	32.279	9.474	66	84	19	1	1	1	RNF187	-419	upstream	ActReg chr1 #1950	1	1	0
1951	1	228688499	228689341	842	1	8.769	11.885	5.5	14	19	10	0	0	2	RNF187, LOC100129094	13852, 10738	downstream, downstream	ActReg chr1 #1951	0	1	0
1952	1	228742887	228743425	538	1	3.294	3.647	11.412	5	6	17	1	0	4	RN5S1, RN5S2, RN5S3, RN5S4	2977, 5218, 7459, 9700	downstream, downstream, downstream, downstream	ActReg chr1 #1952	0	0	1
1953	1	228771081	228771390	309	1	5.222	3.889	12.111	10	6	15	1	5	9	RN5S8, RN5S9, RN5S10, RN5S11, RN5S12, RN5S13, RN5S14, RN5S15, RN5S16	-9461, -7222, -4980, -2739, -499, 1726, 3967, 6198, 8439	upstream, upstream, upstream, upstream, upstream, downstream, downstream, downstream, downstream	ActReg chr1 #1953	0	0	1
1954	1	228782376	228784278	1902	4	12.034	13	8.441	21	23	16	1	4	5	RN5S13, RN5S14, RN5S15, RN5S16, RN5S17	-10366, -8125, -5894, -3653, -1422	upstream, upstream, upstream, upstream, upstream	ActReg chr1 #1954	1	1	0
1955	1	228870580	228871569	989	1	6.968	10.484	6.586	17	20	12	1	1	1	RHOU	205	in gene	ActReg chr1 #1955	0	1	0
1956	1	228918181	228919116	935	1	8.862	10.621	2.52	13	19	5	0	0	0				ActReg chr1 #1956	0	1	0
1957	1	228977800	228978454	654	1	14.1	10.45	5.8	28	15	9	0	0	0				ActReg chr1 #1957	1	0	0
1958	1	229038647	229039671	1024	1	7.375	11.688	7.125	12	19	12	0	0	0				ActReg chr1 #1958	0	1	0
1959	1	229073422	229074293	871	1	8.778	13.482	8.704	13	23	14	0	0	0				ActReg chr1 #1959	0	1	0
1960	1	229159256	229160053	797	1	10.96	9.04	5.56	17	12	8	0	0	0				ActReg chr1 #1960	1	0	0
1961	1	229230487	229231278	791	1	12.24	8.12	4.5	21	16	8	0	0	0				ActReg chr1 #1961	1	0	0
1962	1	229283431	229283823	392	1	2.75	4.833	13.583	4	7	21	0	0	0				ActReg chr1 #1962	0	0	1
1963	1	229334912	229335882	970	1	8.355	10.387	4.71	13	16	9	0	0	0				ActReg chr1 #1963	0	1	0
1964	1	229406450	229407193	743	1	6.391	11.783	5.1	11	18	8	1	1	1	RAB4A	-58	upstream	ActReg chr1 #1964	0	1	0
1965	1	229477971	229479095	1124	1	10.543	14.057	7.5	18	22	19	1	1	1	C1orf96	155	in gene	ActReg chr1 #1965	0	1	0
1966	1	229543197	229543897	700	1	4.455	5.545	12.682	8	10	20	1	0	0				ActReg chr1 #1966	0	0	1
1967	1	229566149	229566961	812	1	13.04	10.12	7.76	20	22	13	0	0	1	ACTA1	3288	downstream	ActReg chr1 #1967	1	0	0
1968	1	229567679	229568240	561	1	5	6.389	15	9	12	22	1	1	2	ACTA1, NUP133	1884, 76129	in gene, downstream	ActReg chr1 #1968	0	0	1
1969	1	229568553	229569017	464	1	5.357	8	12.714	9	11	17	1	1	2	ACTA1, NUP133	1058, 75303	in gene, downstream	ActReg chr1 #1969	0	0	1
1970	1	229569261	229570189	928	1	3.786	5.414	13.69	10	8	23	1	1	2	ACTA1, NUP133	118, 74363	in gene, downstream	ActReg chr1 #1970	0	0	1
1971	1	229643585	229644554	969	2	10.633	17.333	15.133	19	30	28	1	1	2	NUP133, ABCB10	19, 50373	in gene, downstream	ActReg chr1 #1971	0	1	1
1972	1	229694194	229695606	1412	3	14.886	17.454	6.341	32	40	19	1	1	1	ABCB10	-458	upstream	ActReg chr1 #1972	1	1	1
1973	1	229761595	229762531	936	3	14.4	15.6	11.8	33	37	19	1	2	2	TAF5L, URB2	-269, 82	upstream, in gene	ActReg chr1 #1973	1	1	1
1974	1	229799422	229800654	1232	2	15.154	18.077	5.528	37	35	11	0	0	1	URB2	38057	downstream	ActReg chr1 #1974	1	1	0
1975	1	229979453	229980113	660	1	11.429	5.857	1.75	18	9	3	0	0	0				ActReg chr1 #1975	1	0	0
1976	1	230208823	230209638	815	1	11.692	8.923	5.269	15	13	12	0	0	1	GALNT2	6274	in gene	ActReg chr1 #1976	1	0	0
1977	1	230240304	230241074	770	1	10.167	14.542	5.087	16	22	8	0	0	1	GALNT2	37733	in gene	ActReg chr1 #1977	0	1	0
1978	1	230439376	230440131	755	1	10.917	13.042	3.222	16	26	5	0	0	0				ActReg chr1 #1978	0	1	0
1979	1	230443626	230444368	742	1	12.913	16.087	3.682	31	32	6	0	0	0				ActReg chr1 #1979	0	1	0
1980	1	230468252	230468821	569	1	5.556	4.889	13.611	10	9	19	1	0	1	PGBD5	44855	in gene	ActReg chr1 #1980	0	0	1
1981	1	230472524	230473248	724	1	3.13	4.391	11.348	7	8	16	0	0	1	PGBD5	40505	in gene	ActReg chr1 #1981	0	0	1
1982	1	230528265	230528585	320	1	1.9	3.4	12.1	3	5	15	0	0	0				ActReg chr1 #1982	0	0	1
1983	1	230562188	230563535	1347	2	12.143	14.429	5.128	27	27	12	1	0	0				ActReg chr1 #1983	1	1	0
1984	1	230572294	230572777	483	1	1.923	2.571	12	3	5	18	0	0	0				ActReg chr1 #1984	0	0	1
1985	1	230777455	230778900	1445	2	60.333	59.867	7.211	253	237	16	1	1	1	COG2	-25	upstream	ActReg chr1 #1985	1	1	0
1986	1	230839482	230840021	539	1	5.294	6.235	11.059	8	9	16	0	0	2	COG2, AGT	61549, 10585	downstream, in gene	ActReg chr1 #1986	0	0	1
1987	1	230992426	230993425	999	1	9.581	13.226	3.296	16	25	6	0	0	1	C1orf198	12410	in gene	ActReg chr1 #1987	0	1	0
1988	1	230994455	230995269	814	1	8.346	10.538	5.077	13	16	9	0	0	1	C1orf198	10473	in gene	ActReg chr1 #1988	0	1	0
1989	1	231114323	231115308	985	3	16.097	13.839	9.519	30	29	19	1	2	2	TTC13, ARV1	-197, -8	upstream, upstream	ActReg chr1 #1989	1	1	1
1990	1	231228750	231229713	963	1	12.3	6.967	4.233	17	11	12	0	0	0				ActReg chr1 #1990	1	0	0
1991	1	231274613	231276199	1586	2	11.46	15.34	4.841	23	29	12	0	0	0				ActReg chr1 #1991	1	1	0
1992	1	231296149	231296974	825	1	4.615	3.72	12.846	8	6	19	1	1	1	TRIM67	-2113	upstream	ActReg chr1 #1992	0	0	1
1993	1	231297649	231299038	1389	3	12	16.023	8.81	26	35	19	1	1	1	TRIM67	-331	upstream	ActReg chr1 #1993	1	1	1
1994	1	231346967	231347738	771	1	11	9.083	7.75	17	18	14	0	0	1	TRIM67	48678	in gene	ActReg chr1 #1994	1	0	0
1995	1	231376672	231377536	864	1	9.821	11.607	12.464	17	17	20	1	2	2	C1orf131, GNPAT	-180, 185	upstream, in gene	ActReg chr1 #1995	0	0	1
1996	1	231428230	231428576	346	1	5.273	2.818	11.818	8	6	19	0	0	0				ActReg chr1 #1996	0	0	1
1997	1	231451405	231451923	518	1	5.688	5.125	10.875	9	8	17	0	0	0				ActReg chr1 #1997	0	0	1
1998	1	231472951	231474543	1592	2	11.22	15.14	10.46	28	28	20	1	2	2	EXOC8, C1orf124	-169, 65	upstream, in gene	ActReg chr1 #1998	0	1	1
1999	1	231647737	231648363	626	1	11.85	7.95	2.533	21	11	4	0	0	0				ActReg chr1 #1999	1	0	0
[truncated: 14,790 more rows]

## Sheet: ActGenes
Gene ID	Gene Name	Chromosome	Gene Start	Gene End	Gene Length	Gene Strand	IntervalCount	Intervals	Interval Dists to Start	Interval Pos	1_A375_pNL7_minus_lncRNA_AR::1 Present	2_A375_pNL97_plus_lncRNA_AR::1 Present	4_A375_EGR1::1 Present	1_A375_pNL7_minus_lncRNA_AR::1 AvgPeak	2_A375_pNL97_plus_lncRNA_AR::1 AvgPeak	4_A375_EGR1::1 AvgPeak	ActRegCount	Peak Sample	Peak Value	UCSC Link	Altsymbols	Full Description	RNA	Affy Tag	PROT
GeneID:100288069	LOC100288069	1	700245	714068	13823	-	2	1_A375_pNL7_minus_lncRNA_AR::1::0, 2_A375_pNL97_plus_lncRNA_AR::1::0	20, -44	in gene, upstream	1	1	0	25	28	14	1	2_A375_pNL97_plus_lncRNA_AR::1	28	Gene LOC100288069		hypothetical LOC100288069	NR_033908
GeneID:100287934	LOC100287934	1	721320	722513	1193	+	2	1_A375_pNL7_minus_lncRNA_AR::1::0, 2_A375_pNL97_plus_lncRNA_AR::1::0	-7272, -7208	upstream, upstream	1	1	0	25	28	14	1	2_A375_pNL97_plus_lncRNA_AR::1	28	Gene LOC100287934		hypothetical LOC100287934	XR_112047, XR_108279, XR_115170
GeneID:284600	LOC284600	1	846815	850735	3920	+	1	4_A375_EGR1::1::0	11793	downstream	0	0	1	7	15	15	1	4_A375_EGR1::1	15	Gene LOC284600		hypothetical LOC284600	XR_112078, XR_108282, XR_113325	1559083_x_at
GeneID:100130417	FLJ39609	1	852953	854817	1864	-	1	4_A375_EGR1::1::0	-3791	upstream	0	0	1	7	15	15	1	4_A375_EGR1::1	15	Gene FLJ39609		similar to hCG1995469	NR_026874
GeneID:148398	SAMD11	1	861121	879961	18840	+	4	4_A375_EGR1::1::0, 4_A375_EGR1::1::1, 4_A375_EGR1::1::2, 4_A375_EGR1::1::3	-2513, 11231, 14895, 17279	upstream, in gene, in gene, in gene	0	0	1	8.5	12.75	16.5	4	4_A375_EGR1::1	18	Gene SAMD11	SAMD11, MGC45873	sterile alpha motif domain containing 11	NM_152486, hCT2341076.0	1560477_a_at	NP_689699.2, EAW56307.1
GeneID:26155	NOC2L	1	879583	894679	15096	-	8	2_A375_pNL97_plus_lncRNA_AR::1::1, 2_A375_pNL97_plus_lncRNA_AR::1::2, 4_A375_EGR1::1::1, 4_A375_EGR1::1::2, 4_A375_EGR1::1::3, 4_A375_EGR1::1::4, 4_A375_EGR1::1::5, 4_A375_EGR1::1::6	55, -1241, 22327, 18663, 16279, -2281, -4633, -7209	in gene, upstream, downstream, downstream, downstream, upstream, upstream, upstream	0	1	1	11.75	14.25	17.143	8	2_A375_pNL97_plus_lncRNA_AR::1	25	Gene NOC2L	FLJ35172, NET7, NET15, NIR, NOC2L, DKFZp564C186	nucleolar complex associated 2 homolog (S. cerevisiae)	NM_015658, hCT2275821.0, hCT2275823.0, hCT2275826.0	1559139_at, 202115_s_at	NP_056473.2, EAW56304.1, EAW56305.1, EAW56306.1
GeneID:339451	KLHL17	1	895967	901095	5128	+	5	2_A375_pNL97_plus_lncRNA_AR::1::1, 2_A375_pNL97_plus_lncRNA_AR::1::2, 4_A375_EGR1::1::4, 4_A375_EGR1::1::5, 4_A375_EGR1::1::6	-1343, -47, 993, 3345, 5921	upstream, upstream, in gene, in gene, downstream	0	1	1	13.4	15.6	17.25	5	2_A375_pNL97_plus_lncRNA_AR::1	25	Gene KLHL17	KLHL17, RP11-54O7.6	kelch-like 17 (Drosophila)	NM_198317, hCT1954985.2, hCT22913.4, hCT2341075.0, hCT2353011.0	1555650_at, 229792_at	NP_938073.1, EAW56300.1, EAW56301.1, EAW56302.1, EAW56303.1
GeneID:84069	PLEKHN1	1	901877	910488	8611	+	7	2_A375_pNL97_plus_lncRNA_AR::1::1, 2_A375_pNL97_plus_lncRNA_AR::1::2, 4_A375_EGR1::1::4, 4_A375_EGR1::1::5, 4_A375_EGR1::1::6, 4_A375_EGR1::1::7, 4_A375_EGR1::1::8	-7253, -5957, -4917, -2565, 11, 9739, 11979	upstream, upstream, upstream, upstream, in gene, downstream, downstream	0	1	1	11.429	13.571	17	7	2_A375_pNL97_plus_lncRNA_AR::1	25	Gene PLEKHN1	DKFZp434H2010, MGC120616, MGC120613, PLEKHN1, RP11-54O7.7	pleckstrin homology domain containing, family N member 1	NM_032129, NM_001160184, hCT22914.2	224125_at	NP_115505.2, NP_001153656.1, EAW56299.1
GeneID:84808	C1orf170	1	910579	917473	6894	-	3	4_A375_EGR1::1::6, 4_A375_EGR1::1::7, 4_A375_EGR1::1::8	15585, 5857, 3617	downstream, in gene, in gene	0	0	1	9	11	18.667	3	4_A375_EGR1::1	23	Gene C1orf170	C1orf170, RP11-54O7.8, MGC13275, FLJ92510	chromosome 1 open reading frame 170	NR_027693	224501_at
GeneID:57801	HES4	1	934342	935552	1210	-	3	1_A375_pNL7_minus_lncRNA_AR::1::1, 2_A375_pNL97_plus_lncRNA_AR::1::3, 4_A375_EGR1::1::9	-560, -608, -3472	upstream, upstream, upstream	1	1	1	15	14.5	12	2	1_A375_pNL7_minus_lncRNA_AR::1	23	Gene HES4	bHLHb42, HES4	hairy and enhancer of split 4 (Drosophila)	NM_021170, NM_001142467, hCT1809955.2	227347_x_at	NP_066993.1, NP_001135939.1, EAW56296.1
GeneID:9636	ISG15	1	948847	949920	1073	+	1	4_A375_EGR1::1::9	-9823	upstream	0	0	1	7	7	15	1	4_A375_EGR1::1	15	Gene ISG15	UCRP, IP17, hUCRP, IFI15, ISG15, G1P2	ISG15 ubiquitin-like modifier	NM_005101, hCT1809956.1	205483_s_at	NP_005092.1, EAW56295.1
GeneID:375790	AGRN	1	955503	991492	35989	+	6	1_A375_pNL7_minus_lncRNA_AR::1::2, 2_A375_pNL97_plus_lncRNA_AR::1::4, 4_A375_EGR1::1::10, 4_A375_EGR1::1::11, 4_A375_EGR1::1::12, 4_A375_EGR1::1::13	39473, 39457, 27302, 31409, 33841, 43985	downstream, downstream, in gene, in gene, in gene, downstream	1	1	1	11.4	12.4	17.2	5	1_A375_pNL7_minus_lncRNA_AR::1	24	Gene AGRN	FLJ45064, AGRN	agrin	NM_198576, hCT1809981.2	212283_at, 212285_s_at, 217410_at, 217419_x_at	NP_940978.2, EAW56293.1
GeneID:401934	LOC401934	1	1007126	1009687	2561	-	1	4_A375_EGR1::1::13	10199	downstream	0	0	1	15	16	17	1	4_A375_EGR1::1	17	Gene LOC401934		hypothetical LOC401934	XM_002345346, XM_002342025, XM_002346363		XP_002345387.1, XP_002342066.1, XP_002346404.1
GeneID:54991	C1orf159	1	1017198	1051736	34538	-	4	1_A375_pNL7_minus_lncRNA_AR::1::3, 2_A375_pNL97_plus_lncRNA_AR::1::5, 4_A375_EGR1::1::14, 4_A375_EGR1::1::15	120, 136, 30200, -6248	in gene, in gene, in gene, upstream	1	1	1	12	13.667	13	3	2_A375_pNL97_plus_lncRNA_AR::1	21	Gene C1orf159	FLJ36119, FLJ20584, C1orf159, FLJ21143	chromosome 1 open reading frame 159	NM_017891, hCT1809957.2, hCT1954964.1, hCT1954966.1, hCT2275800.0	219337_at	NP_060361.4, EAW56288.1, EAW56289.1, EAW56290.1, EAW56291.1
GeneID:406984	MIR200B	1	1102484	1102578	94	+	5	2_A375_pNL97_plus_lncRNA_AR::1::6, 4_A375_EGR1::1::19, 4_A375_EGR1::1::20, 4_A375_EGR1::1::21, 4_A375_EGR1::1::22	-8964, -9001, -8468, -1972, 556	upstream, upstream, upstream, upstream, downstream	0	1	1	8.333	9.667	19.333	3	4_A375_EGR1::1	24	Gene MIR200B	MIR200B, MIRN200B	microRNA 200b	NR_029639
GeneID:406983	MIR200A	1	1103243	1103332	89	+	5	2_A375_pNL97_plus_lncRNA_AR::1::6, 4_A375_EGR1::1::19, 4_A375_EGR1::1::20, 4_A375_EGR1::1::21, 4_A375_EGR1::1::22	-9723, -9760, -9227, -2731, -203	upstream, upstream, upstream, upstream, upstream	0	1	1	8.333	9.667	19.333	3	4_A375_EGR1::1	24	Gene MIR200A	MIRN200A, MIR200A	microRNA 200a	NR_029834
GeneID:554210	MIR429	1	1104385	1104467	82	+	3	4_A375_EGR1::1::21, 4_A375_EGR1::1::22, 4_A375_EGR1::1::23	-3873, -1345, 9983	upstream, upstream, downstream	0	0	1	5.667	6.333	18.667	3	4_A375_EGR1::1	22	Gene MIR429	hsa-mir-429, MIR429, MIRN429	microRNA 429	NR_029957
GeneID:100506376	LOC100506376	1	1108436	1114935	6499	-	5	4_A375_EGR1::1::21, 4_A375_EGR1::1::22, 4_A375_EGR1::1::23, 4_A375_EGR1::1::24, 4_A375_EGR1::1::25	14423, 11895, 567, -649, -5705	downstream, downstream, in gene, upstream, upstream	0	0	1	4.8	6.8	18.8	5	4_A375_EGR1::1	22	Gene LOC100506376		hypothetical protein LOC100506376	XM_003119803, XM_003118493, XM_003120337		XP_003119851.1, XP_003118541.1, XP_003120385.1
GeneID:254173	TTLL10	1	1109286	1133313	24027	+	6	4_A375_EGR1::1::21, 4_A375_EGR1::1::22, 4_A375_EGR1::1::23, 4_A375_EGR1::1::24, 4_A375_EGR1::1::25, 4_A375_EGR1::1::26	-8774, -6246, 5082, 6298, 11354, 30234	upstream, upstream, in gene, in gene, in gene, downstream	0	0	1	4.667	7.5	18.833	6	4_A375_EGR1::1	22	Gene TTLL10	TTLL10, FLJ36119, FLJ42131, TTLL5	tubulin tyrosine ligase-like family, member 10	NM_153254, NM_001130045, hCT11508.4, hCT1840872.2	1552418_at, 1552419_s_at, 236418_at	NP_694986.2, NP_001123517.1, EAW56285.1, EAW56286.1
GeneID:8784	TNFRSF18	1	1138888	1142089	3201	-	4	4_A375_EGR1::1::26, 4_A375_EGR1::1::27, 4_A375_EGR1::1::28, 4_A375_EGR1::1::29	2569, -4103, -5399, -9639	in gene, upstream, upstream, upstream	0	0	1	5.75	8.5	17.25	4	4_A375_EGR1::1	19	Gene TNFRSF18	AITR, GITR, TNFRSF18, GITR-D	tumor necrosis factor receptor superfamily, member 18	NM_004195, NM_148901, NM_148902, hCT11492.3, hCT1965624.1, hCT2275787.0	223851_s_at, 224553_s_at	NP_004186.1, NP_683699.1, NP_683700.1, EAW56282.1, EAW56283.1, EAW56284.1
GeneID:7293	TNFRSF4	1	1146706	1149512	2806	-	6	4_A375_EGR1::1::26, 4_A375_EGR1::1::27, 4_A375_EGR1::1::28, 4_A375_EGR1::1::29, 4_A375_EGR1::1::30, 4_A375_EGR1::1::31	9992, 3320, 2024, -2216, -3672, -8184	downstream, downstream, in gene, upstream, upstream, upstream	0	0	1	5.5	7.667	17	6	4_A375_EGR1::1	19	Gene TNFRSF4	TXGP1L, ACT35, TNFRSF4, OX40, CD134	tumor necrosis factor receptor superfamily, member 4	NM_003327, hCT1647820.3, hCT1954939.0, hCT1954940.1, hCT2352999.0	208023_at, 214228_x_at	NP_003318.1, EAW56281.1, EAW56278.1, EAW56279.1, EAW56280.1
GeneID:51150	SDF4	1	1152288	1167447	15159	-	7	2_A375_pNL97_plus_lncRNA_AR::1::7, 4_A375_EGR1::1::27, 4_A375_EGR1::1::28, 4_A375_EGR1::1::29, 4_A375_EGR1::1::30, 4_A375_EGR1::1::31, 4_A375_EGR1::1::32	-6313, 21255, 19959, 15719, 14263, 9751, -7668	upstream, downstream, downstream, downstream, in gene, in gene, upstream	0	1	1	7.714	9	17	7	4_A375_EGR1::1	22	Gene SDF4	Cab45, SDF4	stromal cell derived factor 4	NM_016176, NM_016547, hCT10259.3, hCT1954881.1, hCT1954882.1, hCT1954883.1, hCT1954884.1, hCT1954885.1, hCT2275778.0	217855_x_at, 221972_s_at, 224472_x_at, 232032_x_at	NP_057260.2, NP_057631.1, EAW56272.1, EAW56275.1, EAW56276.1, EAW56277.1, EAW56271.1, EAW56273.1, EAW56274.1
GeneID:126792	B3GALT6	1	1167629	1170421	2792	+	3	2_A375_pNL97_plus_lncRNA_AR::1::7, 4_A375_EGR1::1::31, 4_A375_EGR1::1::32	6131, -9933, 7486	downstream, upstream, downstream	0	1	1	9.333	11.667	17	3	4_A375_EGR1::1	22	Gene B3GALT6	B3GALT6, beta3GalT6	UDP-Gal:betaGal beta 1,3-galactosyltransferase polypeptide 6	NM_080605, hCT1642223.3	1553959_a_at, 225733_at, 226427_s_at	NP_542172.2, EAW56269.1
GeneID:388581	FAM132A	1	1177833	1182102	4269	-	3	2_A375_pNL97_plus_lncRNA_AR::1::7, 4_A375_EGR1::1::32, 4_A375_EGR1::1::33	8342, 6987, -826	downstream, downstream, upstream	0	1	1	10	12.667	18.333	3	4_A375_EGR1::1	22	Gene FAM132A	MGC105127, C1QTNF12, FAM132A, C1QDC2	family with sequence similarity 132, member A	NM_001014980	243292_at	NP_001014980.1
GeneID:118424	UBE2J2	1	1189292	1209234	19942	-	4	4_A375_EGR1::1::33, 4_A375_EGR1::1::34, 4_A375_EGR1::1::35, 4_A375_EGR1::1::36	26306, 1074, -654, -8590	downstream, in gene, upstream, upstream	0	0	1	8.25	11.5	19	4	4_A375_EGR1::1	23	Gene UBE2J2	PRO2121, UBE2J2, NCUBE2, NCUBE-2	ubiquitin-conjugating enzyme E2, J2 (UBC6 homolog, yeast)	NM_058167, NM_194315, NM_194457, NM_194458, hCT11499.4, hCT1954908.2, hCT1954909.2, hCT1965626.2, hCT1965627.2, hCT1965628.2, hCT1965630.2, hCT1965632.2, hCT2343765.0, hCT2352995.0, hCT2352996.0, hCT2352997.0, hCT2352998.0	224347_x_at, 225209_s_at, 226704_at	NP_477515.2, NP_919296.1, NP_919439.1, NP_919440.1, EAW56260.1, EAW56265.1, EAW56255.1, EAW56256.1, EAW56257.1, EAW56258.1, EAW56259.1, EAW56261.1, EAW56262.1, EAW56263.1, EAW56264.1, EAW56266.1, EAW56267.1
GeneID:6339	SCNN1D	1	1217489	1227409	9920	+	8	1_A375_pNL7_minus_lncRNA_AR::1::4, 2_A375_pNL97_plus_lncRNA_AR::1::8, 4_A375_EGR1::1::34, 4_A375_EGR1::1::35, 4_A375_EGR1::1::36, 4_A375_EGR1::1::37, 4_A375_EGR1::1::38, 4_A375_EGR1::1::39	17071, 17071, -9329, -7601, 335, 3791, 5007, 17607	downstream, downstream, upstream, upstream, in gene, in gene, in gene, downstream	1	1	1	10.667	13.333	19.333	6	2_A375_pNL97_plus_lncRNA_AR::1	30	Gene SCNN1D	MGC149711, SCNN1D, SCNED, dNaCh, MGC149710, ENaCd, ENaCdelta	sodium channel, nonvoltage-gated 1, delta	NM_002978, NM_001130413, hCT1954887.1, hCT1954888.1, hCT1954889.1, hCT1954890.0	208458_at	NP_002969.2, NP_001123885.1, EAW56251.1, EAW56252.1, EAW56253.1, EAW56254.1
GeneID:116983	ACAP3	1	1227764	1243269	15505	-	9	1_A375_pNL7_minus_lncRNA_AR::1::4, 1_A375_pNL7_minus_lncRNA_AR::1::5, 2_A375_pNL97_plus_lncRNA_AR::1::8, 2_A375_pNL97_plus_lncRNA_AR::1::9, 4_A375_EGR1::1::36, 4_A375_EGR1::1::37, 4_A375_EGR1::1::38, 4_A375_EGR1::1::39, 4_A375_EGR1::1::40	8709, -331, 8709, -443, 25445, 21989, 20773, 8173, 2389	in gene, upstream, in gene, upstream, downstream, downstream, downstream, in gene, in gene	1	1	1	12.833	15.167	17.833	6	2_A375_pNL97_plus_lncRNA_AR::1	30	Gene ACAP3	ACAP3, KIAA1716, CENTB5	ArfGAP with coiled-coil, ankyrin repeat and PH domains 3	NM_030649, hCT2275759.0, hCT2275761.0, hCT2275762.0, hCT2275763.0, hCT2275764.0	225529_at, 225542_at	NP_085152.2, EAW56246.1, EAW56247.1, EAW56248.1, EAW56249.1, EAW56250.1
GeneID:126789	PUSL1	1	1243994	1247057	3063	+	6	1_A375_pNL7_minus_lncRNA_AR::1::4, 1_A375_pNL7_minus_lncRNA_AR::1::5, 2_A375_pNL97_plus_lncRNA_AR::1::8, 2_A375_pNL97_plus_lncRNA_AR::1::9, 4_A375_EGR1::1::39, 4_A375_EGR1::1::40	-9434, -394, -9434, -282, -8898, -3114	upstream, upstream, upstream, upstream, upstream, upstream	1	1	1	18	21	15.333	3	2_A375_pNL97_plus_lncRNA_AR::1	30	Gene PUSL1	FLJ90811, PUSL1	pseudouridylate synthase-like 1	NM_153339, hCT11500.4	228733_at	NP_699170.1, EAW56245.1
GeneID:54973	CPSF3L	1	1246965	1260046	13081	-	7	1_A375_pNL7_minus_lncRNA_AR::1::5, 2_A375_pNL97_plus_lncRNA_AR::1::9, 4_A375_EGR1::1::40, 4_A375_EGR1::1::41, 4_A375_EGR1::1::42, 4_A375_EGR1::1::43, 4_A375_EGR1::1::44	16446, 16334, 19166, -3922, -6914, -8154, -8999	downstream, downstream, downstream, upstream, upstream, upstream, upstream	1	1	1	11.667	13.167	17	6	1_A375_pNL7_minus_lncRNA_AR::1	23	Gene CPSF3L	RC-68, RC68, FLJ20542, INTS11, FLJ13294, INT11, CPSF73L, CPSF3L	cleavage and polyadenylation specific factor 3-like	NM_017871, hCT11501.2, hCT1954913.1, hCT1954914.1, hCT1954916.1, hCT1954920.1, hCT1968942.1, hCT1968943.1, hCT2353001.0, hCT2353002.0, hCT2353003.0, hCT2353004.0, hCT2353005.0, hCT2353006.0	217994_x_at, 224312_x_at, 232437_at, 233563_s_at, 233625_x_at	NP_060341.2, EAW56234.1, EAW56232.1, EAW56235.1, EAW56236.1, EAW56242.1, EAW56233.1, EAW56237.1, EAW56238.1, EAW56239.1, EAW56240.1, EAW56241.1, EAW56243.1, EAW56244.1
GeneID:80772	GLTPD1	1	1260143	1264276	4133	+	5	4_A375_EGR1::1::41, 4_A375_EGR1::1::42, 4_A375_EGR1::1::43, 4_A375_EGR1::1::44, 4_A375_EGR1::1::45	3825, 6817, 8057, 8902, 13873	in gene, downstream, downstream, downstream, downstream	0	0	1	10	10.4	17.6	5	4_A375_EGR1::1	20	Gene GLTPD1	MGC10334, GLTPD1	glycolipid transfer protein domain containing 1	NM_001029885, hCT11498.4, hCT1969070.2		NP_001025056.1, EAW56230.1, EAW56231.1
GeneID:83756	TAS1R3	1	1266726	1269844	3118	+	5	4_A375_EGR1::1::41, 4_A375_EGR1::1::42, 4_A375_EGR1::1::43, 4_A375_EGR1::1::44, 4_A375_EGR1::1::45	-2758, 234, 1474, 2319, 7290	upstream, in gene, in gene, in gene, downstream	0	0	1	10	10.4	17.6	5	4_A375_EGR1::1	20	Gene TAS1R3	TAS1R3, T1R3	taste receptor, type 1, member 3	NM_152228		NP_689414.1
GeneID:1855	DVL1	1	1270658	1284492	13834	-	5	4_A375_EGR1::1::41, 4_A375_EGR1::1::42, 4_A375_EGR1::1::43, 4_A375_EGR1::1::44, 4_A375_EGR1::1::45	20524, 17532, 16292, 15447, 10476	downstream, downstream, downstream, downstream, in gene	0	0	1	10	10.4	17.6	5	4_A375_EGR1::1	20	Gene DVL1	DVL, MGC54245, DVL1L1, DVL1	dishevelled, dsh homolog 1 (Drosophila)	NM_004421, hCT11491.3, hCT1954892.1, hCT2352993.0, hCT2352994.0	203230_at	NP_004412.2, EAW56227.1, EAW56224.1, EAW56225.1, EAW56226.1
GeneID:100506404	LOC100506404	1	1303575	1322851	19276	+	5	1_A375_pNL7_minus_lncRNA_AR::1::6, 2_A375_pNL97_plus_lncRNA_AR::1::10, 4_A375_EGR1::1::46, 4_A375_EGR1::1::47, 4_A375_EGR1::1::48	7081, 7049, 2761, 6409, 7049	in gene, in gene, in gene, in gene, in gene	1	1	1	28	27.5	19	2	2_A375_pNL97_plus_lncRNA_AR::1	49	Gene LOC100506404		hypothetical LOC100506404	XR_112082, XR_108283
GeneID:54998	AURKAIP1	1	1309110	1310818	1708	-	5	1_A375_pNL7_minus_lncRNA_AR::1::6, 2_A375_pNL97_plus_lncRNA_AR::1::10, 4_A375_EGR1::1::46, 4_A375_EGR1::1::47, 4_A375_EGR1::1::48	162, 194, 4482, 834, 194	in gene, in gene, downstream, in gene, in gene	1	1	1	28	27.5	19	2	2_A375_pNL97_plus_lncRNA_AR::1	49	Gene AURKAIP1	FLJ20608, AKIP, AURKAIP1, AIP	aurora kinase A interacting protein 1	NM_017900, NM_001127229, NM_001127230, hCT11495.3, hCT1954896.0	218580_x_at, 225552_x_at, 227546_x_at, 228800_x_at	NP_060370.1, NP_001120701.1, NP_001120702.1, EAW56218.1, EAW56219.1
GeneID:81669	CCNL2	1	1321091	1334718	13627	-	4	1_A375_pNL7_minus_lncRNA_AR::1::6, 2_A375_pNL97_plus_lncRNA_AR::1::10, 2_A375_pNL97_plus_lncRNA_AR::1::11, 2_A375_pNL97_plus_lncRNA_AR::1::12	24062, 24094, -130, -8066	downstream, downstream, upstream, upstream	1	1	0	24.667	32	15	3	2_A375_pNL97_plus_lncRNA_AR::1	49	Gene CCNL2	HLA-ISO, ANIA-6B, CCNM, SB138, PCEE, DKFZp761A1210, HCLA-ISO, DKFZp762O195, CCNL2	cyclin L2	NM_030937, NM_001039577, hCT11502.3, hCT1809975.2, hCT1954921.1, hCT1954922.1, hCT1954923.1, hCT2275736.0, hCT2275739.0	225555_x_at	NP_112199.2, NP_001034666.1, EAW56212.1, EAW56213.1, EAW56215.1, EAW56217.1, EAW56211.1, EAW56214.1, EAW56216.1
GeneID:148413	LOC148413	1	1334910	1337426	2516	+	2	2_A375_pNL97_plus_lncRNA_AR::1::11, 2_A375_pNL97_plus_lncRNA_AR::1::12	-62, 7874	upstream, downstream	0	1	0	14	23.5	13	2	2_A375_pNL97_plus_lncRNA_AR::1	30	Gene LOC148413		hypothetical LOC148413	NR_015434	225920_at, 225934_at
GeneID:55052	MRPL20	1	1337276	1342693	5417	-	2	2_A375_pNL97_plus_lncRNA_AR::1::11, 2_A375_pNL97_plus_lncRNA_AR::1::12	7845, -91	downstream, upstream	0	1	0	14	23.5	13	2	2_A375_pNL97_plus_lncRNA_AR::1	30	Gene MRPL20	MGC74465, MRP-L20, MGC4779, L20mt, MRPL20	mitochondrial ribosomal protein L20	NM_017971, hCT11496.3, hCT1954901.1, hCT1954902.1	220526_s_at, 220527_at, 224803_s_at	NP_060441.2, EAW56206.1, EAW56207.1, EAW56208.1
GeneID:441869	hCG_20426	1	1353800	1356650	2850	-	2	4_A375_EGR1::1::49, 4_A375_EGR1::1::50	1754, -9302	in gene, upstream	0	0	1	6.5	6.5	16	2	4_A375_EGR1::1	17	Gene hCG_20426	LOC441869	hypothetical protein LOC441869	NM_001145210, NR_026871	1556181_at, 1556182_x_at	NP_001138682.1
GeneID:643965	TMEM88B	1	1361508	1363167	1659	+	5	4_A375_EGR1::1::49, 4_A375_EGR1::1::50, 4_A375_EGR1::1::51, 4_A375_EGR1::1::52, 4_A375_EGR1::1::53	-6612, 4444, 5628, 10300, 11356	upstream, downstream, downstream, downstream, downstream	0	0	1	6.8	7.6	16.6	5	4_A375_EGR1::1	19	Gene TMEM88B	TMEM88B	transmembrane protein 88B	NM_001146685		NP_001140157.1
GeneID:100288271	LOC100288271	1	1365912	1369900	3988	-	6	4_A375_EGR1::1::50, 4_A375_EGR1::1::51, 4_A375_EGR1::1::52, 4_A375_EGR1::1::53, 4_A375_EGR1::1::54, 4_A375_EGR1::1::55	3948, 2764, -1908, -2964, -4660, -7220	in gene, in gene, upstream, upstream, upstream, upstream	0	0	1	6.333	8.5	17.5	6	4_A375_EGR1::1	20	Gene LOC100288271		hypothetical LOC100288271	XR_112083, XR_112084, XR_108284, XR_108285, XR_113329
GeneID:64856	VWA1	1	1370903	1378262	7359	+	6	4_A375_EGR1::1::50, 4_A375_EGR1::1::51, 4_A375_EGR1::1::52, 4_A375_EGR1::1::53, 4_A375_EGR1::1::54, 4_A375_EGR1::1::55	-4951, -3767, 905, 1961, 3657, 6217	upstream, upstream, in gene, in gene, in gene, in gene	0	0	1	6.333	8.5	17.5	6	4_A375_EGR1::1	20	Gene VWA1	VWA1, DKFZp761O051, FLJ22215, WARP	von Willebrand factor A domain containing 1	NM_022834, NM_199121, hCT2276501.0, hCT2276503.0, hCT2276504.0, hCT2353007.0, hCT2353008.0	218731_s_at, 228651_at	NP_073745.2, NP_954572.2, EAW56197.1, EAW56199.1, EAW56200.1, EAW56201.1, EAW56198.1
GeneID:219293	ATAD3C	1	1385069	1405538	20469	+	5	2_A375_pNL97_plus_lncRNA_AR::1::13, 4_A375_EGR1::1::55, 4_A375_EGR1::1::56, 4_A375_EGR1::1::57, 4_A375_EGR1::1::58	21971, -7949, 6131, 10814, 13203	downstream, upstream, in gene, in gene, in gene	0	1	1	7	10.6	16.2	5	2_A375_pNL97_plus_lncRNA_AR::1	24	Gene ATAD3C	FLJ34599, ATAD3C, FLJ37183	ATPase family, AAA domain containing 3C	NM_001039211	240210_at	NP_001034300.2
GeneID:83858	ATAD3B	1	1407164	1431582	24418	+	3	2_A375_pNL97_plus_lncRNA_AR::1::13, 4_A375_EGR1::1::58, 4_A375_EGR1::1::59	-124, -8892, 23620	upstream, upstream, in gene	0	1	1	9.333	13.667	16.667	3	2_A375_pNL97_plus_lncRNA_AR::1	24	Gene ATAD3B	KIAA1273, AAA-TOB3, ATAD3B, TOB3	ATPase family, AAA domain containing 3B	NM_031921, hCT2276508.1, hCT2276509.1, hCT2276510.1	223617_x_at, 227237_x_at, 233091_at	NP_114127.3, EAW56192.1, EAW56193.1, EAW56194.1
GeneID:55210	ATAD3A	1	1447523	1470067	22544	+	7	1_A375_pNL7_minus_lncRNA_AR::1::7, 2_A375_pNL97_plus_lncRNA_AR::1::14, 4_A375_EGR1::1::60, 4_A375_EGR1::1::61, 4_A375_EGR1::1::62, 4_A375_EGR1::1::63, 4_A375_EGR1::1::64	-67, -35, -195, 22701, 24125, 29117, 30341	upstream, upstream, upstream, downstream, downstream, downstream, downstream	1	1	1	10.2	10	17.8	5	2_A375_pNL97_plus_lncRNA_AR::1	25	Gene ATAD3A	FLJ35514, ATAD3A, FLJ10709	ATPase family, AAA domain containing 3A	NM_018188, NM_001170535, NM_001170536, hCT1809953.2, hCT1962112.1, hCT1962113.1, hCT1962114.1, hCT2352989.0, hCT2352990.0	219068_x_at, 227700_x_at	NP_060658.3, NP_001164006.1, NP_001164007.1, EAW56186.1, EAW56187.1, EAW56189.1, EAW56188.1, EAW56190.1, EAW56191.1
GeneID:339453	C1orf70	1	1470158	1475740	5582	-	4	4_A375_EGR1::1::61, 4_A375_EGR1::1::62, 4_A375_EGR1::1::63, 4_A375_EGR1::1::64	5516, 4092, -900, -2124	in gene, in gene, upstream, upstream	0	0	1	7.75	6.25	17.75	4	4_A375_EGR1::1	22	Gene C1orf70	C1orf70	chromosome 1 open reading frame 70	NM_001114748		NP_001108220.1
GeneID:29101	SSU72	1	1477053	1510262	33209	-	8	1_A375_pNL7_minus_lncRNA_AR::1::8, 2_A375_pNL97_plus_lncRNA_AR::1::15, 4_A375_EGR1::1::61, 4_A375_EGR1::1::62, 4_A375_EGR1::1::63, 4_A375_EGR1::1::64, 4_A375_EGR1::1::65, 4_A375_EGR1::1::66	-106, -42, 40038, 38614, 33622, 32398, 19590, -138	upstream, upstream, downstream, downstream, downstream, in gene, in gene, upstream	1	1	1	10.167	10.5	18.333	6	2_A375_pNL97_plus_lncRNA_AR::1	27	Gene SSU72	PNAS-120, FLJ13048, SSU72, HSPC182	SSU72 RNA polymerase II CTD phosphatase homolog (S. cerevisiae)	NM_014188, hCT10254.2, hCT2275838.0	223051_at, 223052_x_at, 223053_x_at, 226229_s_at, 227244_s_at, 229329_s_at, 229330_at	NP_054907.1, EAW56183.1, EAW56182.1
GeneID:643988	LOC643988	1	1533388	1535470	2082	-	1	4_A375_EGR1::1::67	-1554	upstream	0	0	1	5	9	17	1	4_A375_EGR1::1	17	Gene LOC643988		hypothetical LOC643988	XR_108286	227185_at
GeneID:142678	MIB2	1	1550795	1565990	15195	+	1	4_A375_EGR1::1::68	13109	in gene	0	0	1	8	11	18	1	4_A375_EGR1::1	18	Gene MIB2	FLJ39787, ZZANK1, FLJ20648, FLJ41406, ZZZ5, MIB2	mindbomb homolog 2 (Drosophila)	NM_080875, NM_001170686, NM_001170687, NM_001170688, NM_001170689, NR_033183, hCT2336669.0, hCT2336670.0, hCT2353014.0, hCT2353015.0, hCT2353016.0, hCT2353017.0	226644_at, 228261_at, 241377_s_at, 241378_at, 241541_at	NP_543151.2, NP_001164157.1, NP_001164158.1, NP_001164159.1, NP_001164160.1, EAW56179.1, EAW56174.1, EAW56175.1, EAW56176.1, EAW56177.1, EAW56178.1
GeneID:8510	MMP23B	1	1567560	1570030	2470	+	1	4_A375_EGR1::1::68	-3656	upstream	0	0	1	8	11	18	1	4_A375_EGR1::1	18	Gene MMP23B	MMP22, MIFR, MMP23A, MMP23B, MIFR-1	matrix metallopeptidase 23B	NM_006983	207118_s_at	NP_008914.1
GeneID:984	CDK11B	1	1571100	1590473	19373	-	3	1_A375_pNL7_minus_lncRNA_AR::1::9, 2_A375_pNL97_plus_lncRNA_AR::1::16, 4_A375_EGR1::1::68	-23, -135, 26569	upstream, upstream, downstream	1	1	1	13	14	15	2	4_A375_EGR1::1	18	Gene CDK11B	CDC2L1, FLJ59152, CDC2L2, p58CDC2L1, p58, CDK11-p58, p58CLK-1, PK58, CDK11B, CDK11, CLK-1, CDK11-p110, CDK11-p46	cyclin-dependent kinase 11B	NM_033486, NM_033487, NM_033488, NM_033489, NM_033492, NM_033493, hCT2340548.0, hCT2340549.0, hCT2340550.0, hCT2340551.0	211289_x_at	NP_277021.1, NP_277022.1, NP_277023.1, NP_277024.1, NP_277027.1, NP_277028.1, EAW56170.1, EAW56171.1, EAW56172.1, EAW56173.1
GeneID:728661	RP11-345P4.4	1	1592939	1624243	31304	-	5	1_A375_pNL7_minus_lncRNA_AR::1::9, 1_A375_pNL7_minus_lncRNA_AR::1::10, 2_A375_pNL97_plus_lncRNA_AR::1::16, 2_A375_pNL97_plus_lncRNA_AR::1::17, 4_A375_EGR1::1::69	33747, -349, 33635, -237, 5523	downstream, upstream, downstream, upstream, in gene	1	1	1	15.667	17	13	3	2_A375_pNL97_plus_lncRNA_AR::1	27	Gene RP11-345P4.4	SLC35E2B, MGC117254, KIAA0447, DKFZp564C093, MGC104754, DKFZp686M0869, FLJ43631, SLC35E2, LOC728661	similar to solute carrier family 35, member E2	NM_001110781	217122_s_at	NP_001104251.1
GeneID:728642	CDK11A	1	1634169	1655791	21622	-	2	1_A375_pNL7_minus_lncRNA_AR::1::10, 2_A375_pNL97_plus_lncRNA_AR::1::17	31199, 31311	downstream, downstream	1	1	0	23	27	7	1	2_A375_pNL97_plus_lncRNA_AR::1	27	Gene CDK11A	MGC131975, CDK11A, p58GTA, CDC2L2, PITSLRE, CDK11-p58, CDC2L3, CDK11-p110, CDK11-p46	cyclin-dependent kinase 11A	NM_033529, NM_024011	207428_x_at, 210474_s_at, 212401_s_at, 215329_s_at	NP_277071.2, NP_076916.2
GeneID:2782	GNB1	1	1716729	1822495	105766	-	1	4_A375_EGR1::1::70	-577	upstream	0	0	1	7	9	18	1	4_A375_EGR1::1	18	Gene GNB1	GNB1		NM_002074, hCT14577.3, hCT2336557.0, hCT2336559.0, hCT2336560.0	1570108_at, 200744_s_at, 200745_s_at, 200746_s_at	NP_002065.1, EAW56150.1, EAW56147.1, EAW56148.1, EAW56149.1
GeneID:163688	CALML6	1	1846266	1848733	2467	+	3	4_A375_EGR1::1::71, 4_A375_EGR1::1::72, 4_A375_EGR1::1::73	1019, 3782, 5403	in gene, downstream, downstream	0	0	1	7.333	8	16.667	3	4_A375_EGR1::1	20	Gene CALML6	CAGLP, CALML6	calmodulin-like 6	NM_138705, hCT14572.3, hCT2336624.0, hCT2352991.0	1552402_at	NP_619650.2, EAW56144.1, EAW56145.1, EAW56146.1
GeneID:339456	TMEM52	1	1849029	1850740	1711	-	3	4_A375_EGR1::1::71, 4_A375_EGR1::1::72, 4_A375_EGR1::1::73	3455, 692, -929	downstream, in gene, upstream	0	0	1	7.333	8	16.667	3	4_A375_EGR1::1	20	Gene TMEM52	TMEM52	transmembrane protein 52	NM_178545, hCT14574.3, hCT2352992.0	230467_at	NP_848640.1, EAW56142.1, EAW56143.1
GeneID:85452	KIAA1751	1	1884752	1935276	50524	-	2	4_A375_EGR1::1::74, 4_A375_EGR1::1::75	34924, 33324	in gene, in gene	0	0	1	6.5	7	17	2	4_A375_EGR1::1	17	Gene KIAA1751	FLJ45476, RP1-140A9.6, KIAA1751	KIAA1751	NM_001080484	216781_at, 216807_at	NP_001073953.1
GeneID:2563	GABRD	1	1950768	1962192	11424	+	2	4_A375_EGR1::1::76, 4_A375_EGR1::1::77	2416, 8624	in gene, in gene	0	0	1	4.5	10	20	2	4_A375_EGR1::1	20	Gene GABRD	MGC45284, EIG10, GABRD, EJM7, GEFSP5	gamma-aminobutyric acid (GABA) A receptor, delta	NM_000815, hCT2336629.0	208457_at, 230255_at	NP_000806.2, EAW56137.1
GeneID:5590	PRKCZ	1	1981909	2116834	134925	+	9	1_A375_pNL7_minus_lncRNA_AR::1::11, 1_A375_pNL7_minus_lncRNA_AR::1::12, 2_A375_pNL97_plus_lncRNA_AR::1::18, 4_A375_EGR1::1::78, 4_A375_EGR1::1::79, 4_A375_EGR1::1::80, 4_A375_EGR1::1::81, 4_A375_EGR1::1::82, 4_A375_EGR1::1::83	84619, 139371, 85611, -597, 25291, 83195, 118763, 128571, 129611	in gene, downstream, in gene, upstream, in gene, in gene, in gene, in gene, in gene	1	1	1	9.5	10.5	16.625	8	2_A375_pNL97_plus_lncRNA_AR::1	24	Gene PRKCZ	PRKCZ, PKC2, PKC-ZETA	protein kinase C, zeta	NM_002744, NM_001033581, NM_001033582, hCT15713.3, hCT2345155.0	1569748_at, 202178_at, 220846_s_at	NP_002735.3, NP_001028753.1, NP_001028754.1, EAW56130.1, EAW56131.1
GeneID:100506504	LOC100506504	1	2113246	2115492	2246	-	3	1_A375_pNL7_minus_lncRNA_AR::1::12, 4_A375_EGR1::1::82, 4_A375_EGR1::1::83	-5788, 5012, 3972	upstream, downstream, downstream	1	0	1	9	8	18.667	3	4_A375_EGR1::1	23	Gene LOC100506504		hypothetical protein LOC100506504	XM_003119801, XM_003118494, XM_003120338		XP_003119849.1, XP_003118542.1, XP_003120386.1
GeneID:199990	C1orf86	1	2115899	2139172	23273	-	8	1_A375_pNL7_minus_lncRNA_AR::1::12, 4_A375_EGR1::1::82, 4_A375_EGR1::1::83, 4_A375_EGR1::1::84, 4_A375_EGR1::1::85, 4_A375_EGR1::1::86, 4_A375_EGR1::1::87, 4_A375_EGR1::1::88	17892, 28692, 27652, 4724, 3844, 1796, -252, -7004	in gene, downstream, downstream, in gene, in gene, in gene, upstream, upstream	1	0	1	9.375	9.75	17.625	8	4_A375_EGR1::1	23	Gene C1orf86	FP7162, C1orf86, FLJ31031, MGC120153	chromosome 1 open reading frame 86	NM_182533, NM_001146310, hCT1809286.4, hCT2336603.2, hCT2343773.1, hCT2344476.1, hCT2350220.0	1556309_s_at, 1558544_at, 1562675_at, 229113_s_at, 230649_at, 236498_s_at, 236499_at, 236584_at	NP_872339.2, NP_001139782.1, EAW56125.1, EAW56127.1, EAW56128.1, EAW56129.1, EAW56126.1
GeneID:100128003	LOC100128003	1	2120482	2125024	4542	-	4	1_A375_pNL7_minus_lncRNA_AR::1::12, 4_A375_EGR1::1::82, 4_A375_EGR1::1::83, 4_A375_EGR1::1::84	3744, 14544, 13504, -9424	in gene, downstream, downstream, upstream	1	0	1	9.5	7.5	18.25	4	4_A375_EGR1::1	23	Gene LOC100128003	FLJ43456, FLJ30256, FLJ46660	hypothetical LOC100128003	NR_024445
GeneID:6497	SKI	1	2160134	2241652	81518	+	7	1_A375_pNL7_minus_lncRNA_AR::1::13, 4_A375_EGR1::1::89, 4_A375_EGR1::1::90, 4_A375_EGR1::1::91, 4_A375_EGR1::1::92, 4_A375_EGR1::1::93, 4_A375_EGR1::1::94	2522, -1862, 39290, 42378, 64122, 84314, 89114	in gene, upstream, in gene, in gene, in gene, downstream, downstream	1	0	1	8.714	8	17	7	4_A375_EGR1::1	24	Gene SKI	SKI, SKV	v-ski sarcoma viral oncogene homolog (avian)	NM_003036, hCT14250.3, hCT1965410.1	204270_at	NP_003027.1, EAW56117.1, EAW56118.1
GeneID:79906	MORN1	1	2252696	2322993	70297	-	13	4_A375_EGR1::1::93, 4_A375_EGR1::1::94, 4_A375_EGR1::1::95, 4_A375_EGR1::1::96, 4_A375_EGR1::1::97, 4_A375_EGR1::1::98, 4_A375_EGR1::1::99, 4_A375_EGR1::1::100, 4_A375_EGR1::1::101, 4_A375_EGR1::1::102, 4_A375_EGR1::1::103, 4_A375_EGR1::1::104, 4_A375_EGR1::1::105	78545, 73745, 70609, 67761, 63521, 62417, 58257, 55217, 50945, 47281, 46001, 9510, 8817	downstream, downstream, downstream, in gene, in gene, in gene, in gene, in gene, in gene, in gene, in gene, in gene, in gene	0	0	1	7.385	6.538	17.308	13	4_A375_EGR1::1	23	Gene MORN1	FLJ13941, MORN1	MORN repeat containing 1	NM_024848, hCT15721.3	1554268_at, 1563668_at, 219852_s_at, 222933_at	NP_079124.1, EAW56115.1
GeneID:11079	RER1	1	2323214	2336883	13669	+	3	2_A375_pNL97_plus_lncRNA_AR::1::19, 4_A375_EGR1::1::104, 4_A375_EGR1::1::105	21250, -9731, -9038	downstream, upstream, upstream	0	1	1	10.667	13.667	16	3	4_A375_EGR1::1	16	Gene RER1	RER1	RER1 retention in endoplasmic reticulum 1 homolog (S. cerevisiae)	NM_007033, hCT15722.4, hCT2336643.1, hCT2336644.1, hCT2336645.1, hCT2336646.1, hCT2345156.0	202296_s_at, 202297_s_at, 213296_at	NP_008964.3, EAW56109.1, EAW56110.1, EAW56112.1, EAW56113.1, EAW56114.1, EAW56111.1
GeneID:5192	PEX10	1	2336241	2344010	7769	-	3	2_A375_pNL97_plus_lncRNA_AR::1::19, 4_A375_EGR1::1::106, 4_A375_EGR1::1::107	-454, -3638, -6358	upstream, upstream, upstream	0	1	1	9	11.333	17.333	3	4_A375_EGR1::1	20	Gene PEX10	MGC1998, NALD, RNF69, PEX10	peroxisomal biogenesis factor 10	NM_002617, NM_153818, hCT1809271.3, hCT1961950.1, hCT1961951.1, hCT2353009.0	206351_s_at, 206352_s_at	NP_002608.1, NP_722540.1, EAW56105.1, EAW56106.1, EAW56107.1, EAW56108.1
GeneID:9651	PLCH2	1	2407754	2436964	29210	+	13	4_A375_EGR1::1::116, 4_A375_EGR1::1::117, 4_A375_EGR1::1::118, 4_A375_EGR1::1::119, 4_A375_EGR1::1::120, 4_A375_EGR1::1::121, 4_A375_EGR1::1::122, 4_A375_EGR1::1::123, 4_A375_EGR1::1::124, 4_A375_EGR1::1::125, 4_A375_EGR1::1::126, 4_A375_EGR1::1::127, 4_A375_EGR1::1::128	-10090, -9450, -3850, -2154, -282, 2134, 3590, 10662, 14646, 26854, 28262, 33782, 34758	upstream, upstream, upstream, upstream, upstream, in gene, in gene, in gene, in gene, in gene, in gene, downstream, downstream	0	0	1	6.462	7.462	18.077	13	4_A375_EGR1::1	23	Gene PLCH2	PLCL4, PLCH2, PLC-eta2, PLCeta2	phospholipase C, eta 2	NM_014638, hCT2336652.2, hCT2336655.1, hCT2336656.1, hCT2349859.0	206080_at	NP_055453.2, EAW56104.1, EAW56101.1, EAW56102.1, EAW56103.1
GeneID:55229	PANK4	1	2439975	2458035	18060	-	9	1_A375_pNL7_minus_lncRNA_AR::1::14, 2_A375_pNL97_plus_lncRNA_AR::1::20, 4_A375_EGR1::1::125, 4_A375_EGR1::1::126, 4_A375_EGR1::1::127, 4_A375_EGR1::1::128, 4_A375_EGR1::1::129, 4_A375_EGR1::1::130, 4_A375_EGR1::1::131	419, 19, 23427, 22019, 16499, 15523, 7875, 691, -6477	in gene, in gene, downstream, downstream, in gene, in gene, in gene, in gene, upstream	1	1	1	10.714	10.286	17.429	7	2_A375_pNL97_plus_lncRNA_AR::1	39	Gene PANK4	FLJ10782, PANK4, DKFZp547M242	pantothenate kinase 4	NM_018216, hCT15719.3, hCT2336585.0, hCT2336586.0	218771_at	NP_060686.1, EAW56097.1, EAW56098.1, EAW56099.1
GeneID:388585	HES5	1	2460184	2461684	1500	-	5	1_A375_pNL7_minus_lncRNA_AR::1::14, 2_A375_pNL97_plus_lncRNA_AR::1::20, 4_A375_EGR1::1::129, 4_A375_EGR1::1::130, 4_A375_EGR1::1::131	4068, 3668, 11524, 4340, -2828	downstream, downstream, downstream, downstream, upstream	1	1	1	16.667	17.333	16.667	3	2_A375_pNL97_plus_lncRNA_AR::1	39	Gene HES5	HES5, bHLHb38	hairy and enhancer of split 5 (Drosophila)	NM_001010926, hCT1965454.1	239230_at	NP_001010926.1, EAW56096.1
GeneID:115110	LOC115110	1	2481359	2484284	2925	-	4	4_A375_EGR1::1::132, 4_A375_EGR1::1::133, 4_A375_EGR1::1::134, 4_A375_EGR1::1::135	10801, 7260, 6268, -4836	downstream, downstream, downstream, upstream	0	0	1	6.5	8.75	17.25	4	4_A375_EGR1::1	19	Gene LOC115110	DKFZp762D186, FLJ46690	hypothetical LOC115110	NR_026927	232190_x_at, 233582_at, 233960_s_at
GeneID:100133445	LOC100133445	1	2487566	2488448	882	-	2	4_A375_EGR1::1::134, 4_A375_EGR1::1::135	10432, -672	downstream, upstream	0	0	1	6.5	9	18.5	2	4_A375_EGR1::1	19	Gene LOC100133445	FLJ46690	hypothetical LOC100133445	XR_112079, XR_108288, XR_113327
GeneID:8764	TNFRSF14	1	2487805	2495268	7463	+	3	4_A375_EGR1::1::134, 4_A375_EGR1::1::135, 4_A375_EGR1::1::136	-9789, 1315, 12899	upstream, in gene, downstream	0	0	1	5.333	7	16.667	3	4_A375_EGR1::1	19	Gene TNFRSF14	TNFRSF14, HVEA, LIGHTR, ATAR, HVEM, TR2	tumor necrosis factor receptor superfamily, member 14 (herpesvirus entry mediator)	NM_003820, hCT15715.3, hCT1957716.1, hCT1957717.1, hCT1965450.1, hCT1965451.1, hCT1965452.1	209354_at	NP_003811.2, EAW56092.1, EAW56090.1, EAW56091.1, EAW56093.1, EAW56094.1, EAW56089.1
GeneID:100506589	LOC100506589	1	2497974	2515972	17998	+	2	4_A375_EGR1::1::135, 4_A375_EGR1::1::136	-8854, 2730	upstream, in gene	0	0	1	3.5	4.5	15.5	2	4_A375_EGR1::1	18	Gene LOC100506589		hypothetical LOC100506589	XR_112080, XR_108289, XR_113326
GeneID:127281	C1orf93	1	2518249	2522902	4653	+	2	4_A375_EGR1::1::137, 4_A375_EGR1::1::138	8999, 10263	downstream, downstream	0	0	1	6	5	17	2	4_A375_EGR1::1	17	Gene C1orf93	C1orf93, DKFZp547M123, MGC26818, RP3-395M20.10	chromosome 1 open reading frame 93	NM_152371, hCT15723.5, hCT2349868.0, hCT2349869.0, hCT2353018.0, hCT2353019.0, hCT2353020.0	231835_at	NP_689584.1, EAW56087.1, EAW56083.1, EAW56084.1, EAW56085.1, EAW56088.1, EAW56086.1
GeneID:79258	MMEL1	1	2522081	2564481	42400	-	3	1_A375_pNL7_minus_lncRNA_AR::1::15, 4_A375_EGR1::1::137, 4_A375_EGR1::1::138	-9759, 37233, 35969	upstream, in gene, in gene	1	0	1	10	7.667	16.667	3	1_A375_pNL7_minus_lncRNA_AR::1	18	Gene MMEL1	NL2, MGC119456, NEP2, SEP, NEPII, MMEL2, MGC119455, MMEL1, MGC119454, NL1	membrane metallo-endopeptidase-like 1	NM_033467, hCT15720.4, hCT2336578.0, hCT2336579.0	1552930_at	NP_258428.2, EAW56080.1, EAW56081.1, EAW56082.1
GeneID:100287898	LOC100287898	1	2572807	2706230	133423	-	3	1_A375_pNL7_minus_lncRNA_AR::1::15, 4_A375_EGR1::1::139, 4_A375_EGR1::1::140	131990, 130262, 11606	in gene, in gene, in gene	1	0	1	8.667	7	16.667	3	1_A375_pNL7_minus_lncRNA_AR::1	18	Gene LOC100287898	TTC34		XM_002342015, XM_003119811, XM_003120448		XP_002342056.1, XP_003119859.1, XP_003120496.1
GeneID:140625	ACTRT2	1	2938046	2939467	1421	+	2	4_A375_EGR1::1::155, 4_A375_EGR1::1::156	-8542, 6802	upstream, downstream	0	0	1	4.5	6	15.5	2	4_A375_EGR1::1	16	Gene ACTRT2	HARPM2, ARPT2, Arp-T2, ARPM2, FLJ25424, ACTRT2	actin-related protein T2	NM_080431	237360_at	NP_536356.3
GeneID:440556	FLJ42875	1	2976181	2984289	8108	-	1	4_A375_EGR1::1::157	-202	upstream	0	0	1	5	3	14	1	4_A375_EGR1::1	14	Gene FLJ42875	DKFZp761G0122, MGC35434	hypothetical LOC440556	NR_015440, NR_024371	231275_at, 236360_at, 237108_x_at, 242269_at
GeneID:63976	PRDM16	1	2985742	3355185	369443	+	14	4_A375_EGR1::1::157, 4_A375_EGR1::1::158, 4_A375_EGR1::1::159, 4_A375_EGR1::1::160, 4_A375_EGR1::1::161, 4_A375_EGR1::1::162, 4_A375_EGR1::1::163, 4_A375_EGR1::1::164, 4_A375_EGR1::1::165, 4_A375_EGR1::1::166, 4_A375_EGR1::1::167, 4_A375_EGR1::1::168, 4_A375_EGR1::1::169, 4_A375_EGR1::1::170	-1251, 27458, 36210, 46346, 172594, 178274, 194162, 210226, 215906, 243058, 303954, 322642, 343538, 359410	upstream, in gene, in gene, in gene, in gene, in gene, in gene, in gene, in gene, in gene, in gene, in gene, in gene, in gene	0	0	1	4.857	5.786	16.786	14	4_A375_EGR1::1	24	Gene PRDM16	MEL1, MGC166915, PRDM16, KIAA1675, PFM13	PR domain containing 16	NM_199454, NM_022114, hCT2291466.0, hCT2291468.0, hCT1641960.3	220928_s_at, 232424_at	NP_955533.2, NP_071397.3, EAW71449.1, EAW71450.1, EAW71451.1
GeneID:27237	ARHGEF16	1	3371147	3397677	26530	+	4	4_A375_EGR1::1::171, 4_A375_EGR1::1::172, 4_A375_EGR1::1::173, 4_A375_EGR1::1::174	8853, 13792, 17557, 18837	in gene, in gene, in gene, in gene	0	0	1	7.25	6	19	4	4_A375_EGR1::1	22	Gene ARHGEF16	GEF16, NBR, ARHGEF16	Rho guanine exchange factor (GEF) 16	NM_014448, hCT1640305.2, hCT1950384.1	208009_s_at	NP_055263.2, EAW71452.1, EAW71453.1
GeneID:1953	MEGF6	1	3404506	3528059	123553	-	14	4_A375_EGR1::1::175, 4_A375_EGR1::1::176, 4_A375_EGR1::1::177, 4_A375_EGR1::1::178, 4_A375_EGR1::1::179, 4_A375_EGR1::1::180, 4_A375_EGR1::1::181, 4_A375_EGR1::1::182, 4_A375_EGR1::1::183, 4_A375_EGR1::1::184, 4_A375_EGR1::1::185, 4_A375_EGR1::1::186, 4_A375_EGR1::1::187, 4_A375_EGR1::1::188	114379, 108827, 102523, 101467, 100763, 100027, 92187, 90299, 62907, 57995, 53979, 33659, 27483, 13051	in gene, in gene, in gene, in gene, in gene, in gene, in gene, in gene, in gene, in gene, in gene, in gene, in gene, in gene	0	0	1	7.143	8.357	18.643	14	4_A375_EGR1::1	22	Gene MEGF6	MEGF6, KIAA0815, EGFL3	multiple EGF-like-domains 6	NM_001409	213942_at, 226869_at	NP_001400.3
GeneID:693135	MIR551A	1	3477259	3477354	95	-	2	4_A375_EGR1::1::184, 4_A375_EGR1::1::185	7290, 3274	downstream, downstream	0	0	1	6	5.5	17	2	4_A375_EGR1::1	19	Gene MIR551A	MIRN551A, MIR551A	microRNA 551a	NR_030277
GeneID:49856	WDR8	1	3547331	3566671	19340	-	1	4_A375_EGR1::1::189	-1630	upstream	0	0	1	4	8	17	1	4_A375_EGR1::1	17	Gene WDR8	MGC99569, FLJ20430, WRAP73, WDR8	WD repeat containing, antisense to TP73	NM_017818, hCT2291841.0, hCT11155.3, hCT1962894.1	219322_s_at, 236381_s_at, 236382_at	NP_060288.3, EAW71461.1, EAW71459.1, EAW71460.1
GeneID:7161	TP73	1	3569129	3650467	81338	+	7	4_A375_EGR1::1::189, 4_A375_EGR1::1::190, 4_A375_EGR1::1::191, 4_A375_EGR1::1::192, 4_A375_EGR1::1::193, 4_A375_EGR1::1::194, 4_A375_EGR1::1::195	-828, 22199, 33719, 37847, 65623, 74967, 78247	upstream, in gene, in gene, in gene, in gene, in gene, in gene	0	0	1	5	6.143	17	7	4_A375_EGR1::1	21	Gene TP73	P73, TP73	tumor protein p73	NM_005427, NM_001126240, NM_001126241, NM_001126242, hCT2291498.0, hCT2291500.0, hCT2291505.0, hCT10153.3, hCT1950406.1, hCT1950407.1	1554379_a_at, 220804_s_at, 232546_at	NP_005418.1, NP_001119712.1, NP_001119713.1, NP_001119714.1, EAW71464.1, EAW71467.1, EAW71463.1, EAW71465.1, EAW71466.1, EAW71468.1
GeneID:100506635	LOC100506635	1	3591416	3591970	554	-	1	4_A375_EGR1::1::190	642	downstream	0	0	1	4	5	21	1	4_A375_EGR1::1	21	Gene LOC100506635		hypothetical protein LOC100506635	XM_003118495, XM_003120577		XP_003118543.1, XP_003120625.1
GeneID:57212	KIAA0495	1	3652548	3663937	11389	-	2	4_A375_EGR1::1::194, 4_A375_EGR1::1::195	19841, 16561	downstream, downstream	0	0	1	5	7	17.5	2	4_A375_EGR1::1	18	Gene KIAA0495	PDAM, KIAA0495, MGC138189	KIAA0495	NR_033708, NR_033709, NR_033710, NR_033711, NR_033712, hCT2291836.0, hCT2291837.0, hCT2291838.0, hCT2354937.0	1569502_s_at, 213339_at, 213340_s_at	EAW71471.1, EAW71474.1, EAW71472.1, EAW71473.1
GeneID:57470	LRRC47	1	3696784	3713068	16284	-	2	1_A375_pNL7_minus_lncRNA_AR::1::16, 2_A375_pNL97_plus_lncRNA_AR::1::21	12, 12	in gene, in gene	1	1	0	19	20	5	1	2_A375_pNL97_plus_lncRNA_AR::1	20	Gene LRRC47	LRRC47, KIAA1185	leucine rich repeat containing 47	NM_020710, hCT2291873.0, hCT11152.3	212904_at	NP_065761.1, EAW71479.1, EAW71478.1
GeneID:9731	KIAA0562	1	3728645	3773797	45152	-	2	1_A375_pNL7_minus_lncRNA_AR::1::17, 4_A375_EGR1::1::196	101, 29	in gene, in gene	1	0	1	18	13	15	1	1_A375_pNL7_minus_lncRNA_AR::1	18	Gene KIAA0562	KIAA0562, GlyBP	KIAA0562	NM_014704, hCT1967875.1, hCT2291866.0, hCT2291869.0, hCT11151.4	204074_s_at, 204075_s_at, 243696_at	NP_055519.1, EAW71481.1, EAW71482.1, EAW71483.1, EAW71484.1
GeneID:1677	DFFB	1	3773845	3801993	28148	+	2	1_A375_pNL7_minus_lncRNA_AR::1::17, 4_A375_EGR1::1::196	-149, -77	upstream, upstream	1	0	1	18	13	15	1	1_A375_pNL7_minus_lncRNA_AR::1	18	Gene DFFB	DFF-40, DFF40, DFF2, DFFB, CAD, CPAN	DNA fragmentation factor, 40kDa, beta polypeptide (caspase-activated DNase)	NM_004402, hCT22751.3, hCT2291526.0, hCT2291529.0, hCT2291531.0, hCT2354959.0, hCT1950426.1, hCT1950427.1	206752_s_at	NP_004393.1, EAW71486.1, EAW71487.1, EAW71488.1, EAW71489.1, EAW71490.1, EAW71485.1, EAW71491.1
GeneID:339448	C1orf174	1	3805697	3816857	11160	-	2	2_A375_pNL97_plus_lncRNA_AR::1::22, 4_A375_EGR1::1::197	-807, -3431	upstream, upstream	0	1	1	7.5	13	13.5	2	2_A375_pNL97_plus_lncRNA_AR::1	20	Gene C1orf174	C1orf174, RP13-531C17.2	chromosome 1 open reading frame 174	NM_207356, hCT2354933.0, hCT1762202.2	222000_at, 238010_at	NP_997239.2, EAW71493.1, EAW71492.1
GeneID:100133612	LOC100133612	1	3816968	3832011	15043	+	3	2_A375_pNL97_plus_lncRNA_AR::1::22, 4_A375_EGR1::1::197, 4_A375_EGR1::1::198	696, 3320, 14008	in gene, in gene, in gene	0	1	1	6.333	10.667	14.667	3	2_A375_pNL97_plus_lncRNA_AR::1	20	Gene LOC100133612	FLJ26663	similar to hCG1815312	NR_024455
GeneID:55966	AJAP1	1	4715105	4843851	128746	+	2	4_A375_EGR1::1::200, 4_A375_EGR1::1::201	4799, 72170	in gene, in gene	0	0	1	6	5	15	2	4_A375_EGR1::1	17	Gene AJAP1	SHREW1, SHREW-1, AJAP1, MOT8, RP3-426F10.1	adherens junctions associated protein 1	NM_001042478, NM_018836, hCT5750.3	206460_at, 215789_s_at, 215790_at	NP_001035943.1, NP_061324.1, EAW71504.1
GeneID:261734	NPHP4	1	5922870	6052531	129661	-	2	1_A375_pNL7_minus_lncRNA_AR::1::18, 2_A375_pNL97_plus_lncRNA_AR::1::26	-45, 355	upstream, in gene	1	1	0	23	36	7	1	2_A375_pNL97_plus_lncRNA_AR::1	36	Gene NPHP4	KIAA0673, SLSN4, POC10, FLJ46306, NPHP4	nephronophthisis 4	NM_015102, hCT2298807.0, hCT2354934.0, hCT2354935.0, hCT2354936.0, hCT13736.2	213471_at, 216344_at	NP_055917.1, EAW71511.1, EAW71507.1, EAW71508.1, EAW71509.1, EAW71510.1
GeneID:8514	KCNAB2	1	6086380	6160523	74143	+	6	1_A375_pNL7_minus_lncRNA_AR::1::19, 2_A375_pNL97_plus_lncRNA_AR::1::27, 2_A375_pNL97_plus_lncRNA_AR::1::28, 4_A375_EGR1::1::202, 4_A375_EGR1::1::203, 4_A375_EGR1::1::204	26292, -10044, 26308, 14820, 45780, 52532	in gene, upstream, in gene, in gene, in gene, in gene	1	1	1	11.4	11.4	14	5	1_A375_pNL7_minus_lncRNA_AR::1	27	Gene KCNAB2	KV-BETA-2, AKR6A5, HKvbeta2.1, MGC117289, KCNAB2, HKvbeta2.2, KCNA2B, HKvbeta2	potassium voltage-gated channel, shaker-related subfamily, beta member 2	NM_003636, NM_172130, hCT2298126.0, hCT2298128.0, hCT2298130.0, hCT1957603.1	203402_at, 211791_s_at	NP_003627.1, NP_742128.1, EAW71512.1, EAW71513.1, EAW71514.1, EAW71515.1
GeneID:26038	CHD5	1	6161847	6240194	78347	-	8	1_A375_pNL7_minus_lncRNA_AR::1::20, 1_A375_pNL7_minus_lncRNA_AR::1::21, 2_A375_pNL97_plus_lncRNA_AR::1::29, 2_A375_pNL97_plus_lncRNA_AR::1::30, 4_A375_EGR1::1::205, 4_A375_EGR1::1::206, 4_A375_EGR1::1::207, 4_A375_EGR1::1::208	22162, 18370, 22338, 18306, 58514, 51922, 50242, 13442	in gene, in gene, in gene, in gene, in gene, in gene, in gene, in gene	1	1	1	14.667	15.333	13.5	6	2_A375_pNL97_plus_lncRNA_AR::1	42	Gene CHD5	DKFZp434N231, KIAA0444, CHD5	chromodomain helicase DNA binding protein 5	NM_015557, hCT13728.3	213965_s_at, 217250_s_at	NP_056372.1, EAW71516.1
GeneID:6146	RPL22	1	6245080	6259679	14599	-	3	1_A375_pNL7_minus_lncRNA_AR::1::22, 2_A375_pNL97_plus_lncRNA_AR::1::31, 2_A375_pNL97_plus_lncRNA_AR::1::32	-33, -49, -9729	upstream, upstream, upstream	1	1	0	51.5	67.5	14.5	2	2_A375_pNL97_plus_lncRNA_AR::1	108	Gene RPL22	RPL22, HBP15/L22, HBP15, EAP, L22	ribosomal protein L22	NM_000983, hCT2298799.0, hCT2298800.0, hCT2298801.0	208768_x_at, 214042_s_at, 220960_x_at, 221726_at, 221775_x_at	NP_000974.1, EAW71520.1, EAW71518.1, EAW71519.1
GeneID:388591	RNF207	1	6266189	6281359	15170	+	3	1_A375_pNL7_minus_lncRNA_AR::1::22, 2_A375_pNL97_plus_lncRNA_AR::1::31, 2_A375_pNL97_plus_lncRNA_AR::1::32	-6477, -6461, 3219	upstream, upstream, in gene	1	1	0	51.5	67.5	14.5	2	2_A375_pNL97_plus_lncRNA_AR::1	108	Gene RNF207	C1orf188, RNF207, FLJ32096, FLJ46380, FLJ46593	ring finger protein 207	NM_207396	1555870_at, 233065_at, 242882_at	NP_997279.2
GeneID:23463	ICMT	1	6281253	6296044	14791	-	5	1_A375_pNL7_minus_lncRNA_AR::1::23, 2_A375_pNL97_plus_lncRNA_AR::1::33, 2_A375_pNL97_plus_lncRNA_AR::1::34, 4_A375_EGR1::1::209, 4_A375_EGR1::1::210	-9300, -468, -9364, -6148, -9732	upstream, upstream, upstream, upstream, upstream	1	1	1	15.667	17.667	15.333	3	1_A375_pNL7_minus_lncRNA_AR::1	36	Gene ICMT	PPMT, PCMT, MSTP098, ICMT, PCCMT, HSTE14, MST098, MGC39955	isoprenylcysteine carboxyl methyltransferase	NM_012405, hCT13725.3, hCT1957602.1	1568728_s_at, 201609_x_at, 201610_at, 201611_s_at, 244591_x_at, 244759_x_at	NP_036537.1, EAW71523.1, EAW71522.1
GeneID:148645	C1orf211	1	6297868	6299504	1636	+	6	1_A375_pNL7_minus_lncRNA_AR::1::23, 2_A375_pNL97_plus_lncRNA_AR::1::33, 2_A375_pNL97_plus_lncRNA_AR::1::34, 4_A375_EGR1::1::209, 4_A375_EGR1::1::210, 4_A375_EGR1::1::211	7476, -1356, 7540, 4324, 7908, 8436	downstream, upstream, downstream, downstream, downstream, downstream	1	1	1	14	16	18	4	1_A375_pNL7_minus_lncRNA_AR::1	36	Gene C1orf211	C1orf211, MGC40168	chromosome 1 open reading frame 211	XR_111921, XR_109862, XR_114045, hCT1960051.2	1553741_at	EAW71524.1
GeneID:390992	HES3	1	6304252	6305638	1386	+	7	1_A375_pNL7_minus_lncRNA_AR::1::23, 2_A375_pNL97_plus_lncRNA_AR::1::33, 2_A375_pNL97_plus_lncRNA_AR::1::34, 4_A375_EGR1::1::209, 4_A375_EGR1::1::210, 4_A375_EGR1::1::211, 4_A375_EGR1::1::212	1092, -7740, 1156, -2060, 1524, 2052, 6148	in gene, upstream, in gene, upstream, downstream, downstream, downstream	1	1	1	12.4	14.4	17.4	5	1_A375_pNL7_minus_lncRNA_AR::1	36	Gene HES3	HES3, bHLHb43	hairy and enhancer of split 3 (Drosophila)	NM_001024598, hCT13735.2		NP_001019769.1, EAW71525.1
GeneID:387509	GPR153	1	6307406	6321035	13629	-	7	1_A375_pNL7_minus_lncRNA_AR::1::23, 2_A375_pNL97_plus_lncRNA_AR::1::34, 4_A375_EGR1::1::209, 4_A375_EGR1::1::210, 4_A375_EGR1::1::211, 4_A375_EGR1::1::212, 4_A375_EGR1::1::213	15691, 15627, 18843, 15259, 14731, 10635, -1317	downstream, downstream, downstream, downstream, downstream, in gene, upstream	1	1	1	13.2	13.6	18.2	5	1_A375_pNL7_minus_lncRNA_AR::1	36	Gene GPR153	DKFZp762B2210, GPR153, PGR1	G protein-coupled receptor 153	NM_207370, hCT2343799.0	221902_at, 64942_at	NP_997253.2, EAW71526.1
GeneID:11332	ACOT7	1	6324332	6453826	129494	-	5	2_A375_pNL97_plus_lncRNA_AR::1::35, 4_A375_EGR1::1::213, 4_A375_EGR1::1::214, 4_A375_EGR1::1::215, 4_A375_EGR1::1::216	120106, 131474, 120674, 116866, 114018	in gene, downstream, in gene, in gene, in gene	0	1	1	9.75	10	19.5	4	4_A375_EGR1::1	22	Gene ACOT7	BACH, ACOT7, RP1-120G22.10, ACT, hBACH, ACH1, LACH, MGC1126, CTE-II, LACH1	acyl-CoA thioesterase 7	NM_007274, NM_181864, NM_181865, NM_181866, hCT2354960.0, hCT2354961.0, hCT13726.2, hCT1686494.2, hCT1960100.1, hCT1960101.1	208002_s_at, 215728_s_at	NP_009205.3, NP_863654.1, NP_863655.1, NP_863656.1, EAW71527.1, EAW71532.1, EAW71528.1, EAW71529.1, EAW71530.1, EAW71531.1
GeneID:100130071	UNQ6193	1	6326515	6327292	777	+	4	2_A375_pNL97_plus_lncRNA_AR::1::35, 4_A375_EGR1::1::213, 4_A375_EGR1::1::214, 4_A375_EGR1::1::215	7205, -4163, 6637, 10445	downstream, upstream, downstream, downstream	0	1	1	10.333	11	18.667	3	4_A375_EGR1::1	22	Gene UNQ6193	LOC100130071	GSQS6193	XR_111922, XR_109863, XR_114046
GeneID:83715	ESPN	1	6484848	6521004	36156	+	3	2_A375_pNL97_plus_lncRNA_AR::1::36, 4_A375_EGR1::1::217, 4_A375_EGR1::1::218	22480, 6176, 19120	in gene, in gene, in gene	0	1	1	9.667	12.333	13.667	3	2_A375_pNL97_plus_lncRNA_AR::1	25	Gene ESPN	DKFZp434A196, DFNB36, ESPN, DKFZp434G2126	espin	NM_031475, hCT2291642.0, hCT2291643.0, hCT2291644.0, hCT2291647.0	223549_s_at, 233979_s_at	NP_113663.2, EAW71538.1, EAW71535.1, EAW71536.1, EAW71537.1
GeneID:100422975	MIR4252	1	6489894	6489956	62	-	1	4_A375_EGR1::1::217	-1068	upstream	0	0	1	5	6	14	1	4_A375_EGR1::1	14	Gene MIR4252	MIR4252	microRNA 4252	NR_036218
GeneID:8718	TNFRSF25	1	6521211	6526255	5044	-	1	4_A375_EGR1::1::219	-9361	upstream	0	0	1	11	9	24	1	4_A375_EGR1::1	24	Gene TNFRSF25	WSL-1, DDR3, WSL-LR, TR3, TNFRSF25, DR3, LARD, TRAMP, TNFRSF12, APO-3	tumor necrosis factor receptor superfamily, member 25	NM_003790, NM_148965, NM_148966, NM_148967, NM_148970, NM_001039664	211282_x_at, 211841_s_at, 216042_at, 219423_x_at	NP_003781.1, NP_683866.1, NP_683867.1, NP_683868.1, NP_683871.1, NP_001034753.1
GeneID:57449	PLEKHG5	1	6526152	6580069	53917	-	5	4_A375_EGR1::1::219, 4_A375_EGR1::1::220, 4_A375_EGR1::1::221, 4_A375_EGR1::1::222, 4_A375_EGR1::1::223	44453, 33877, 29093, 22981, 14853	in gene, in gene, in gene, in gene, in gene	0	0	1	9.6	10.4	21.2	5	4_A375_EGR1::1	25	Gene PLEKHG5	DSMA4, RP4-650H14.3, PLEKHG5, KIAA0720, GEF720	pleckstrin homology domain containing, family G (with RhoGef domain) member 5	NM_001042663, NM_001042664, NM_198681, NM_020631, NM_001042665	227142_at, 237646_x_at	NP_001036128.1, NP_001036129.1, NP_941374.2, NP_001036130.1, NP_065682.2
GeneID:79707	NOL9	1	6581407	6614658	33251	-	2	1_A375_pNL7_minus_lncRNA_AR::1::24, 2_A375_pNL97_plus_lncRNA_AR::1::37	66, 98	in gene, in gene	1	1	0	93	110	15	1	2_A375_pNL97_plus_lncRNA_AR::1	110	Gene NOL9	MGC138483, NET6, MGC131821, NOL9, FLJ23323	nucleolar protein 9	NM_024654, hCT2292165.0	1554082_a_at, 1554084_a_at, 218754_at	NP_078930.3, EAW71550.1
GeneID:80835	TAS1R1	1	6615338	6639817	24479	+	2	1_A375_pNL7_minus_lncRNA_AR::1::24, 2_A375_pNL97_plus_lncRNA_AR::1::37	-746, -778	upstream, upstream	1	1	0	93	110	15	1	2_A375_pNL97_plus_lncRNA_AR::1	110	Gene TAS1R1	TR1, TAS1R1, GPR70, T1R1, gm148	taste receptor, type 1, member 1	NM_138697, NM_177540, hCT2291651.0, hCT2291656.0, hCT2291658.0, hCT13729.2	1555417_a_at, 1564883_a_at	NP_619642.2, NP_803884.1, EAW71551.1, EAW71552.1, EAW71553.1, EAW71554.1
GeneID:9903	KLHL21	1	6650784	6662929	12145	-	1	1_A375_pNL7_minus_lncRNA_AR::1::25	145	in gene	1	0	0	24	20	13	1	1_A375_pNL7_minus_lncRNA_AR::1	24	Gene KLHL21	MGC99635, KLHL21, KIAA0469	kelch-like 21 (Drosophila)	NM_014851, hCT2354938.0, hCT12174.2	203068_at	NP_055666.2, EAW71559.1, EAW71558.1
GeneID:148479	PHF13	1	6673756	6684093	10337	+	1	2_A375_pNL97_plus_lncRNA_AR::1::38	-124	upstream	0	1	0	13	21	7	1	2_A375_pNL97_plus_lncRNA_AR::1	21	Gene PHF13	PHF5, SPOC1, MGC43399, PHF13	PHD finger protein 13	NM_153812, hCT13731.3	225005_at	NP_722519.2, EAW71561.1
GeneID:55735	DNAJC11	1	6694228	6761966	67738	-	2	1_A375_pNL7_minus_lncRNA_AR::1::26, 2_A375_pNL97_plus_lncRNA_AR::1::39	142, 142	in gene, in gene	1	1	0	169	181	9	1	2_A375_pNL97_plus_lncRNA_AR::1	181	Gene DNAJC11	DNAJC11, FLJ10737, dJ126A5.1	DnaJ (Hsp40) homolog, subfamily C, member 11	NM_018198, hCT1967919.1, hCT2292160.0, hCT13722.2	1555360_a_at, 215792_s_at	NP_060668.2, EAW71571.1, EAW71570.1, EAW71572.1
GeneID:23261	CAMTA1	1	6845384	7829764	984380	+	12	1_A375_pNL7_minus_lncRNA_AR::1::27, 1_A375_pNL7_minus_lncRNA_AR::1::28, 1_A375_pNL7_minus_lncRNA_AR::1::29, 2_A375_pNL97_plus_lncRNA_AR::1::40, 2_A375_pNL97_plus_lncRNA_AR::1::41, 2_A375_pNL97_plus_lncRNA_AR::1::42, 2_A375_pNL97_plus_lncRNA_AR::1::43, 2_A375_pNL97_plus_lncRNA_AR::1::44, 4_A375_EGR1::1::224, 4_A375_EGR1::1::225, 4_A375_EGR1::1::226, 4_A375_EGR1::1::227	290216, 480792, 831208, 261048, 290296, 480760, 528018, 831192, 651672, 654808, 733240, 775864	in gene, in gene, in gene, in gene, in gene, in gene, in gene, in gene, in gene, in gene, in gene, in gene	1	1	1	16.556	15.556	12.222	9	1_A375_pNL7_minus_lncRNA_AR::1	39	Gene CAMTA1	CAMTA1, KIAA0833	calmodulin binding transcription activator 1	NM_015215	1555370_a_at, 213268_at, 225692_at, 225693_s_at, 227328_at, 241882_at	NP_056030.1
GeneID:100505910	LOC100505910	1	7110002	7111764	1762	-	1	2_A375_pNL97_plus_lncRNA_AR::1::40	5332	downstream	0	1	0	15	23	5	1	2_A375_pNL97_plus_lncRNA_AR::1	23	Gene LOC100505910		hypothetical protein LOC100505910	XM_003119755, XM_003118842, XM_003120578		XP_003119803.1, XP_003118890.1, XP_003120626.1
GeneID:9341	VAMP3	1	7831329	7841492	10163	+	1	4_A375_EGR1::1::228	13567	downstream	0	0	1	10	9	15	1	4_A375_EGR1::1	15	Gene VAMP3	CEB, VAMP3	vesicle-associated membrane protein 3 (cellubrevin)	NM_004781, hCT1957596.1	201336_at, 201337_s_at, 211749_s_at	NP_004772.1, EAW71582.1
GeneID:8863	PER3	1	7844763	7905237	60474	+	1	4_A375_EGR1::1::228	133	in gene	0	0	1	10	9	15	1	4_A375_EGR1::1	15	Gene PER3	PER3, GIG13	period homolog 3 (Drosophila)	NM_016831, hCT2293687.0, hCT2293688.0, hCT2293689.0, hCT12910.2	1555130_at, 1555131_a_at, 1569701_at, 221045_s_at	NP_058515.1, EAW71583.1, EAW71584.1, EAW71585.1, EAW71586.1
GeneID:11315	PARK7	1	8021714	8045342	23628	+	3	1_A375_pNL7_minus_lncRNA_AR::1::30, 1_A375_pNL7_minus_lncRNA_AR::1::31, 2_A375_pNL97_plus_lncRNA_AR::1::45	-7314, -50, 14	upstream, upstream, in gene	1	1	0	27	29.5	12.5	2	2_A375_pNL97_plus_lncRNA_AR::1	47	Gene PARK7	FLJ92274, FLJ27376, FLJ34360, DJ-1, PARK7, DJ1	Parkinson disease (autosomal recessive, early onset) 7	NM_007262, NM_001123377, hCT2293691.0	200006_at	NP_009193.2, NP_001116849.1, EAW71591.1
GeneID:54206	ERRFI1	1	8071779	8086393	14614	-	2	1_A375_pNL7_minus_lncRNA_AR::1::32, 2_A375_pNL97_plus_lncRNA_AR::1::46	-39, -23	upstream, upstream	1	1	0	25	27	10	1	2_A375_pNL97_plus_lncRNA_AR::1	27	Gene ERRFI1	MIG-6, ERRFI1, MIG6, GENE-33, RALT	ERBB receptor feedback inhibitor 1	NM_018948, hCT1967917.1, hCT2354956.0, hCT12911.3	224657_at	NP_061821.1, EAW71593.1, EAW71592.1, EAW71594.1
GeneID:50651	SLC45A1	1	8384390	8404227	19837	+	1	2_A375_pNL97_plus_lncRNA_AR::1::50	-6342	upstream	0	1	0	13	19	15	1	2_A375_pNL97_plus_lncRNA_AR::1	19	Gene SLC45A1	SLC45A1, FLJ26758, KIAA0458	solute carrier family 45, member 1	NM_001080397	230458_at	NP_001073866.1
GeneID:473	RERE	1	8412464	8877699	465235	-	8	1_A375_pNL7_minus_lncRNA_AR::1::35, 1_A375_pNL7_minus_lncRNA_AR::1::36, 2_A375_pNL97_plus_lncRNA_AR::1::51, 2_A375_pNL97_plus_lncRNA_AR::1::52, 2_A375_pNL97_plus_lncRNA_AR::1::53, 4_A375_EGR1::1::229, 4_A375_EGR1::1::230, 4_A375_EGR1::1::231	393315, 77411, 392963, 114147, 77395, 458755, 445955, 317347	in gene, in gene, in gene, in gene, in gene, in gene, in gene, in gene	1	1	1	11.333	15.167	11.333	6	2_A375_pNL97_plus_lncRNA_AR::1	23	Gene RERE	ARP, FLJ38775, DNB1, RERE, ATN1L, ARG, KIAA0458	arginine-glutamic acid dipeptide (RE) repeats	NM_012102, NM_001042681, NM_001042682, hCT2297542.2, hCT2350683.0, hCT2350684.0, hCT2354944.0	1557349_at, 200938_s_at, 200939_s_at, 200940_s_at, 221643_s_at	NP_036234.3, NP_001036146.1, NP_001036147.1, EAW71598.1, EAW71599.1, EAW71601.1, EAW71600.1
GeneID:2023	ENO1	1	8921063	8938780	17717	-	4	1_A375_pNL7_minus_lncRNA_AR::1::37, 1_A375_pNL7_minus_lncRNA_AR::1::38, 2_A375_pNL97_plus_lncRNA_AR::1::54, 4_A375_EGR1::1::232	636, -196, 92, 60	in gene, upstream, in gene, in gene	1	1	1	21	20	23	1	4_A375_EGR1::1	23	Gene ENO1	NNE, PPH, ENO1L1, ENO1, MPB1, MBP-1	enolase 1, (alpha)	NM_001428, hCT2292830.0, hCT2292832.0	201231_s_at, 217294_s_at, 240258_at	NP_001419.1, EAW71605.1, EAW71604.1
GeneID:100505975	LOC100505975	1	8938894	8939944	1050	+	4	1_A375_pNL7_minus_lncRNA_AR::1::37, 1_A375_pNL7_minus_lncRNA_AR::1::38, 2_A375_pNL97_plus_lncRNA_AR::1::54, 4_A375_EGR1::1::232	-750, 82, -206, -174	upstream, in gene, upstream, upstream	1	1	1	21	20	23	1	4_A375_EGR1::1	23	Gene LOC100505975		hypothetical LOC100505975	XR_111929, XR_109869, XR_114052
GeneID:155184	SLC2A7	1	9063359	9086404	23045	-	1	4_A375_EGR1::1::234	12660	in gene	0	0	1	3	7	17	1	4_A375_EGR1::1	17	Gene SLC2A7	GLUT7, SLC2A7	solute carrier family 2 (facilitated glucose transporter), member 7	NM_207420, hCT2354958.0, hCT1644984.1		NP_997303.2, EAW71608.1, EAW71607.1
GeneID:6518	SLC2A5	1	9097005	9148510	51505	-	1	4_A375_EGR1::1::235	49278	in gene	0	0	1	6	9	20	1	4_A375_EGR1::1	20	Gene SLC2A5	GLUT5, SLC2A5	solute carrier family 2 (facilitated glucose/fructose transporter), member 5	NM_003039, NM_001135585, NR_024180, hCT2292823.0	204429_s_at, 204430_s_at, 230705_at	NP_003030.1, NP_001129057.1, EAW71610.1
GeneID:727721	LOC727721	1	9241898	9257040	15142	-	1	1_A375_pNL7_minus_lncRNA_AR::1::39	14576	in gene	1	0	0	17	12	10	1	1_A375_pNL7_minus_lncRNA_AR::1	17	Gene LOC727721		hypothetical LOC727721	XR_111923, XR_109875, XR_114057
GeneID:100506022	LOC100506022	1	9486715	9489055	2340	-	1	2_A375_pNL97_plus_lncRNA_AR::1::55	31	in gene	0	1	0	21	23	10	1	2_A375_pNL97_plus_lncRNA_AR::1	23	Gene LOC100506022		hypothetical LOC100506022	XR_111932, XR_109872
GeneID:5293	PIK3CD	1	9711790	9789172	77382	+	3	4_A375_EGR1::1::236, 4_A375_EGR1::1::237, 4_A375_EGR1::1::238	64018, 70098, 73010	in gene, in gene, in gene	0	0	1	7.333	7	18.667	3	4_A375_EGR1::1	21	Gene PIK3CD	PI3K, PIK3CD, P110DELTA, p110D	phosphoinositide-3-kinase, catalytic, delta polypeptide	NM_005026, hCT2292008.1, hCT2292011.1, hCT2360772.0, hCT2360773.0, hCT2360774.0, hCT1787138.2	203879_at, 211230_s_at	NP_005017.3, EAW71622.1, EAW71623.1, EAW71624.1, EAW71625.1, EAW71627.1, EAW71626.1
GeneID:22883	CLSTN1	1	9789079	9884550	95471	-	2	4_A375_EGR1::1::237, 4_A375_EGR1::1::238	102662, 99750	downstream, downstream	0	0	1	8	7	20.5	2	4_A375_EGR1::1	21	Gene CLSTN1	alcalpha1, XB31alpha, ALC-ALPHA, CSTN1, KIAA0911, PIK3CD, CLSTN1, FLJ32258, alcalpha2, CDHR12	calsyntenin 1	NM_014944, NM_001009566, hCT2292833.1, hCT1787145.2	201561_s_at	NP_055759.3, NP_001009566.1, EAW71629.1, EAW71630.1
GeneID:56998	CTNNBIP1	1	9908334	9970316	61982	-	2	2_A375_pNL97_plus_lncRNA_AR::1::56, 4_A375_EGR1::1::239	-628, 66988	upstream, downstream	0	1	1	8	13	15.5	2	4_A375_EGR1::1	21	Gene CTNNBIP1	CTNNBIP1, MGC15093, ICAT	catenin, beta interacting protein 1	NM_020248, NM_001012329, hCT2294612.0, hCT9723.3	203081_at	NP_064633.1, NP_001012329.1, EAW71631.1, EAW71632.1
GeneID:84328	LZIC	1	9989776	10002826	13050	-	3	1_A375_pNL7_minus_lncRNA_AR::1::40, 2_A375_pNL97_plus_lncRNA_AR::1::57, 4_A375_EGR1::1::240	-694, -630, -646	upstream, upstream, upstream	1	1	1	25	22	16	1	1_A375_pNL7_minus_lncRNA_AR::1	25	Gene LZIC	MGC15436, LZIC	leucine zipper and CTNNBIP1 domain containing	NM_032368, hCT2294608.0, hCT10119.3	226081_at, 226087_at	NP_115744.2, EAW71634.1, EAW71633.1
GeneID:64802	NMNAT1	1	10003486	10045556	42070	+	3	1_A375_pNL7_minus_lncRNA_AR::1::40, 2_A375_pNL97_plus_lncRNA_AR::1::57, 4_A375_EGR1::1::240	34, -30, -14	in gene, upstream, upstream	1	1	1	25	22	16	1	1_A375_pNL7_minus_lncRNA_AR::1	25	Gene NMNAT1	PNAT1, NMNAT, NMNAT1	nicotinamide nucleotide adenylyltransferase 1	NM_022787, hCT1971598.1, hCT2354939.0	1569631_at, 223692_at, 229852_at	NP_073624.2, EAW71635.1, EAW71636.1
GeneID:23095	KIF1B	1	10270764	10441661	170897	+	1	1_A375_pNL7_minus_lncRNA_AR::1::41	-172	upstream	1	0	0	15	9	11	1	1_A375_pNL7_minus_lncRNA_AR::1	15	Gene KIF1B	CMT2, KIAA1448, HMSNII, KLP, KIAA0591, CMT2A1, FLJ23699, CMT2A, NBLST1, KIF1B, MGC134844	kinesin family member 1B	NM_015074, NM_183416, hCT2293208.0, hCT2293210.0, hCT2293211.0, hCT2293212.0, hCT16410.4	209234_at, 225878_at, 226968_at	NP_055889.2, NP_904325.2, EAW71641.1, EAW71642.1, EAW71644.1, EAW71645.1, EAW71643.1
GeneID:100287506	LOC100287506	1	10438657	10458955	20298	-	3	1_A375_pNL7_minus_lncRNA_AR::1::42, 2_A375_pNL97_plus_lncRNA_AR::1::58, 4_A375_EGR1::1::241	11, 27, 59	in gene, in gene, in gene	1	1	1	28	33	18	1	2_A375_pNL97_plus_lncRNA_AR::1	33	Gene LOC100287506		hypothetical LOC100287506	XR_111920, XR_109874, XR_114056
GeneID:5226	PGD	1	10459085	10480201	21116	+	5	1_A375_pNL7_minus_lncRNA_AR::1::42, 1_A375_pNL7_minus_lncRNA_AR::1::43, 2_A375_pNL97_plus_lncRNA_AR::1::58, 2_A375_pNL97_plus_lncRNA_AR::1::59, 4_A375_EGR1::1::241	-141, 31379, -157, 31411, -189	upstream, downstream, upstream, downstream, upstream	1	1	1	30.5	35.5	12	2	2_A375_pNL97_plus_lncRNA_AR::1	38	Gene PGD	6PGD, PGD	phosphogluconate dehydrogenase	NM_002631, hCT2293214.0, hCT2293215.0	201118_at	NP_002622.2, EAW71647.1, EAW71648.1
GeneID:378708	APITD1	1	10490159	10512060	21901	+	2	1_A375_pNL7_minus_lncRNA_AR::1::43, 2_A375_pNL97_plus_lncRNA_AR::1::59	305, 337	in gene, in gene	1	1	0	33	38	6	1	2_A375_pNL97_plus_lncRNA_AR::1	38	Gene APITD1	MGC32686, CENPS, APITD1, CENP-S, MHF1	apoptosis-inducing, TAF9-like domain 1	NR_036462, NM_199294, NM_198544, NM_199006	213454_at	NP_954988.1, NP_940946.1, NP_950171.2
GeneID:1676	DFFA	1	10520588	10532613	12025	-	4	1_A375_pNL7_minus_lncRNA_AR::1::44, 1_A375_pNL7_minus_lncRNA_AR::1::45, 2_A375_pNL97_plus_lncRNA_AR::1::60, 2_A375_pNL97_plus_lncRNA_AR::1::61	-11, -2363, -59, -2299	upstream, upstream, upstream, upstream	1	1	0	25.5	28	7	2	2_A375_pNL97_plus_lncRNA_AR::1	34	Gene DFFA	DFF1, DFFA, ICAD, DFF-45	DNA fragmentation factor, 45kDa, alpha polypeptide	NM_004401, NM_213566, hCT16405.2, hCT1950343.1, hCT1962553.1, hCT1962555.1	203277_at, 223518_at	NP_004392.1, NP_998731.1, EAW71655.1, EAW71656.1, EAW71657.1, EAW71658.1
GeneID:5195	PEX14	1	10535003	10690815	155812	+	6	1_A375_pNL7_minus_lncRNA_AR::1::44, 1_A375_pNL7_minus_lncRNA_AR::1::45, 2_A375_pNL97_plus_lncRNA_AR::1::60, 2_A375_pNL97_plus_lncRNA_AR::1::61, 4_A375_EGR1::1::242, 4_A375_EGR1::1::243	-2379, -27, -2331, -91, 155077, 165413	upstream, upstream, upstream, upstream, in gene, downstream	1	1	1	16.75	17.25	12.5	4	2_A375_pNL97_plus_lncRNA_AR::1	34	Gene PEX14	Pex14p, MGC12767, dJ734G22.2, PEX14, NAPP2	peroxisomal biogenesis factor 14	NM_004565, hCT1964433.1, hCT1964434.1, hCT1964436.1	1558915_a_at, 203503_s_at, 33760_at	NP_004556.1, EAW71659.1, EAW71660.1, EAW71661.1
GeneID:54897	CASZ1	1	10696661	10856707	160046	-	10	1_A375_pNL7_minus_lncRNA_AR::1::46, 2_A375_pNL97_plus_lncRNA_AR::1::62, 4_A375_EGR1::1::242, 4_A375_EGR1::1::243, 4_A375_EGR1::1::244, 4_A375_EGR1::1::245, 4_A375_EGR1::1::246, 4_A375_EGR1::1::247, 4_A375_EGR1::1::248, 4_A375_EGR1::1::249	-93, -77, 166627, 156291, 149251, 143171, 140419, 121827, 92291, 7907	upstream, upstream, downstream, in gene, in gene, in gene, in gene, in gene, in gene, in gene	1	1	1	9.556	8.778	17	9	1_A375_pNL7_minus_lncRNA_AR::1	33	Gene CASZ1	ZNF693, dJ734G22.1, CST, FLJ12223, SRG, FLJ20321, CASZ1	castor zinc finger 1	NM_017766, NM_001079843, hCT2294619.0, hCT2294620.0	220015_at, 230420_at, 233863_at, 235605_at, 243386_at	NP_060236.3, NP_001073312.1, EAW71662.1, EAW71663.1
GeneID:148345	C1orf127	1	11006530	11042094	35564	-	2	1_A375_pNL7_minus_lncRNA_AR::1::47, 4_A375_EGR1::1::251	2414, 35438	in gene, in gene	1	0	1	11.5	9	13.5	2	1_A375_pNL7_minus_lncRNA_AR::1	19	Gene C1orf127	FLJ37118, C1orf127, FLJ37833	chromosome 1 open reading frame 127	NM_001170754, hCT2292950.1, hCT2341015.0	1553444_a_at	NP_001164225.1, EAW71667.1, EAW71666.1
GeneID:23435	TARDBP	1	11072679	11085549	12870	+	2	1_A375_pNL7_minus_lncRNA_AR::1::48, 2_A375_pNL97_plus_lncRNA_AR::1::63	-71, -87	upstream, upstream	1	1	0	33	31	19	1	1_A375_pNL7_minus_lncRNA_AR::1	33	Gene TARDBP	TARDBP, TDP-43, ALS10	TAR DNA binding protein	NM_007375, hCT2292403.0, hCT2292404.0, hCT2292408.0, hCT2292409.0, hCT2292411.0	200020_at, 221264_s_at	NP_031401.1, EAW71670.1, EAW71669.1, EAW71671.1, EAW71672.1, EAW71673.1
GeneID:5394	EXOSC10	1	11126675	11159938	33263	-	1	2_A375_pNL97_plus_lncRNA_AR::1::64	178	in gene	0	1	0	14	18	17	1	2_A375_pNL97_plus_lncRNA_AR::1	18	Gene EXOSC10	p4, PMSCL2, Rrp6p, EXOSC10, RRP6, PMSCL, PM-Scl, p2, PM/Scl-100, p3	exosome component 10	NM_001001998, NM_002685, hCT2292938.0, hCT2292940.0, hCT2292943.0	1559031_at, 207541_s_at	NP_001001998.1, NP_002676.1, EAW71677.1, EAW71678.1, EAW71679.1
GeneID:2475	MTOR	1	11166588	11322608	156020	-	1	2_A375_pNL97_plus_lncRNA_AR::1::64	162848	downstream	0	1	0	14	18	17	1	2_A375_pNL97_plus_lncRNA_AR::1	18	Gene MTOR	RAFT1, RAPT1, MTOR, FRAP1, FRAP, FLJ44809, FRAP2	mechanistic target of rapamycin (serine/threonine kinase)	NM_004958, hCT2292935.0, hCT2292936.0, hCT15901.3	202288_at, 215381_at	NP_004949.1, EAW71682.1, EAW71681.1, EAW71683.1
GeneID:29914	UBIAD1	1	11333255	11348491	15236	+	2	1_A375_pNL7_minus_lncRNA_AR::1::49, 2_A375_pNL97_plus_lncRNA_AR::1::65	569, 121	in gene, in gene	1	1	0	18	17	14	1	1_A375_pNL7_minus_lncRNA_AR::1	18	Gene UBIAD1	TERE1, UBIAD1, RP4-796F18.1, SCCD	UbiA prenyltransferase domain containing 1	NM_013319, hCT15895.3	219131_at, 230474_at	NP_037451.1, EAW71686.1
GeneID:57540	PTCHD2	1	11539295	11597640	58345	+	6	1_A375_pNL7_minus_lncRNA_AR::1::50, 1_A375_pNL7_minus_lncRNA_AR::1::51, 2_A375_pNL97_plus_lncRNA_AR::1::66, 2_A375_pNL97_plus_lncRNA_AR::1::67, 4_A375_EGR1::1::252, 4_A375_EGR1::1::253	-5439, -303, -255, 1057, 22257, 57665	upstream, upstream, upstream, in gene, in gene, in gene	1	1	1	12.8	14.4	11.6	5	2_A375_pNL97_plus_lncRNA_AR::1	22	Gene PTCHD2	DISP3, PTCHD2, KIAA1337	patched domain containing 2	NM_020780	230019_s_at, 234355_s_at	NP_065831.1
GeneID:26270	FBXO6	1	11724150	11734411	10261	+	1	2_A375_pNL97_plus_lncRNA_AR::1::70	17018	downstream	0	1	0	14	21	10	1	2_A375_pNL97_plus_lncRNA_AR::1	21	Gene FBXO6	FBS2, FBG2, Fbx6b, FBX6, FBXO6	F-box protein 6	NM_018438, hCT15898.3	231769_at	NP_060908.1, EAW71696.1
GeneID:10459	MAD2L2	1	11734537	11751678	17141	-	1	2_A375_pNL97_plus_lncRNA_AR::1::70	10510	in gene	0	1	0	14	21	10	1	2_A375_pNL97_plus_lncRNA_AR::1	21	Gene MAD2L2	REV7, MAD2L2, MAD2B	MAD2 mitotic arrest deficient-like 2 (yeast)	NM_006341, NM_001127325, hCT15896.3, hCT1950340.1, hCT1958193.1	223234_at	NP_006332.3, NP_001120797.1, EAW71697.1, EAW71698.1, EAW71699.1
GeneID:374946	C1orf187	1	11751781	11780336	28555	+	2	4_A375_EGR1::1::255, 4_A375_EGR1::1::256	14683, 27974	in gene, in gene	0	0	1	7	12.5	19.5	2	4_A375_EGR1::1	21	Gene C1orf187	AGPA3119, MGC117222, UNQ3119, C1orf187, neucrin, FLJ34999	chromosome 1 open reading frame 187	NM_198545, hCT2292424.0, hCT15902.3	1554340_a_at, 1556826_s_at, 1558368_s_at	NP_940947.3, EAW71700.1, EAW71701.1
GeneID:100506086	LOC100506086	1	11782036	11785384	3348	+	1	4_A375_EGR1::1::256	-2281	upstream	0	0	1	10	16	18	1	4_A375_EGR1::1	18	Gene LOC100506086		putative uncharacterized protein C14orf165-like	XM_003119771, XM_003118843, XM_003120579		XP_003119819.1, XP_003118891.1, XP_003120627.1
GeneID:57085	AGTRAP	1	11796142	11810828	14686	+	1	4_A375_EGR1::1::257	82	in gene	0	0	1	11	15	15	1	4_A375_EGR1::1	15	Gene AGTRAP	ATRAP, AGTRAP, MGC29646	angiotensin II receptor-associated protein	NM_001040194, NM_001040195, NM_020350, NM_001040196, NM_001040197, hCT2354945.0, hCT2354946.0, hCT2354947.0, hCT1778341.1	1555736_a_at, 225059_at	NP_001035284.1, NP_001035285.1, NP_065083.3, NP_001035286.1, NP_001035287.1, EAW71705.1, EAW71702.1, EAW71703.1, EAW71704.1
GeneID:100506273	LOC100506273	1	11821844	11826784	4940	+	1	4_A375_EGR1::1::258	4796	in gene	0	0	1	5	10	18	1	4_A375_EGR1::1	18	Gene LOC100506273		uncharacterized protein C1orf167-like	XM_003119769, XM_003118848, XM_003120582		XP_003119817.1, XP_003118896.1, XP_003120630.1
GeneID:284498	C1orf167	1	11826805	11838367	11562	+	3	4_A375_EGR1::1::258, 4_A375_EGR1::1::259, 4_A375_EGR1::1::260	-165, 17675, 21067	upstream, downstream, downstream	0	0	1	6.333	8.667	17.667	3	4_A375_EGR1::1	18	Gene C1orf167	DKFZp434E1410, DKFZp434F1313, C1orf167	chromosome 1 open reading frame 167	XM_003119773, XM_003118845, XM_003120581	1561976_at	XP_003119821.1, XP_003118893.1, XP_003120629.1
GeneID:100506310	LOC100506310	1	11838543	11849642	11099	+	2	4_A375_EGR1::1::259, 4_A375_EGR1::1::260	5937, 9329	in gene, in gene	0	0	1	7	8	17.5	2	4_A375_EGR1::1	18	Gene LOC100506310		uncharacterized protein C1orf167-like	XM_003119770, XM_003118849, XM_003120583		XP_003119818.1, XP_003118897.1, XP_003120631.1
GeneID:100506116	LOC100506116	1	11839880	11849642	9762	+	2	4_A375_EGR1::1::259, 4_A375_EGR1::1::260	4600, 7992	in gene, in gene	0	0	1	7	8	17.5	2	4_A375_EGR1::1	18	Gene LOC100506116		uncharacterized protein C1orf167-like	XM_003119772, XM_003118844, XM_003120580		XP_003119820.1, XP_003118892.1, XP_003120628.1
GeneID:4524	MTHFR	1	11845787	11866160	20373	-	4	1_A375_pNL7_minus_lncRNA_AR::1::54, 4_A375_EGR1::1::259, 4_A375_EGR1::1::260, 4_A375_EGR1::1::261	48, 21680, 18288, 560	in gene, downstream, in gene, in gene	1	0	1	13	10	17	3	1_A375_pNL7_minus_lncRNA_AR::1	25	Gene MTHFR	MTHFR		NM_005957, hCT2292919.0, hCT2292920.0	206800_at, 217070_at, 217071_s_at, 226929_at, 239035_at	NP_005948.3, EAW71708.1, EAW71709.1
GeneID:1185	CLCN6	1	11866207	11903201	36994	+	2	1_A375_pNL7_minus_lncRNA_AR::1::54, 4_A375_EGR1::1::261	-95, -607	upstream, upstream	1	0	1	25	14	16	1	1_A375_pNL7_minus_lncRNA_AR::1	25	Gene CLCN6	KIAA0046, CLCN6, CLC-6	chloride channel 6	NM_001286, NM_021736, NM_021735, NM_021737, hCT2292429.0, hCT2292430.0, hCT2292431.0, hCT2292432.0, hCT2292434.0, hCT16183.3, hCT1778342.2	203950_s_at	NP_001277.1, NP_068504.1, NP_068503.1, NP_068505.1, EAW71710.1, EAW71712.1, EAW71711.1, EAW71713.1, EAW71714.1, EAW71715.1, EAW71716.1
GeneID:4879	NPPB	1	11917521	11918992	1471	-	2	1_A375_pNL7_minus_lncRNA_AR::1::55, 2_A375_pNL97_plus_lncRNA_AR::1::71	-576, -544	upstream, upstream	1	1	0	27	27	10	1	2_A375_pNL97_plus_lncRNA_AR::1	27	Gene NPPB	NPPB, BNP	natriuretic peptide B	NM_002521, hCT2292912.0, hCT16182.2	206801_at	NP_002512.1, EAW71719.1, EAW71718.1
GeneID:26829	RNU5E	1	11968211	11968329	118	+	6	1_A375_pNL7_minus_lncRNA_AR::1::56, 1_A375_pNL7_minus_lncRNA_AR::1::57, 2_A375_pNL97_plus_lncRNA_AR::1::72, 2_A375_pNL97_plus_lncRNA_AR::1::73, 4_A375_EGR1::1::262, 4_A375_EGR1::1::263	-115, 1837, -179, 1885, -9187, 77	upstream, downstream, upstream, downstream, upstream, in gene	1	1	1	23.333	20.333	14.333	3	1_A375_pNL7_minus_lncRNA_AR::1	38	Gene RNU5E	RNU5E, U5E	RNA, U5E small nuclear	NR_002754
GeneID:90231	KIAA2013	1	11980122	11986480	6358	-	3	1_A375_pNL7_minus_lncRNA_AR::1::57, 2_A375_pNL97_plus_lncRNA_AR::1::73, 2_A375_pNL97_plus_lncRNA_AR::1::74	16432, 16384, -3488	downstream, downstream, upstream	1	1	0	20.5	21.5	8.5	2	1_A375_pNL7_minus_lncRNA_AR::1	24	Gene KIAA2013	KIAA2013, MGC33867	KIAA2013	NM_138346, hCT2292499.0, hCT2292500.0, hCT2354957.0, hCT16188.3	1555933_at, 224706_at, 224708_at	NP_612355.1, EAW71722.1, EAW71720.1, EAW71721.1, EAW71723.1
GeneID:5351	PLOD1	1	11994746	12035594	40848	+	2	2_A375_pNL97_plus_lncRNA_AR::1::74, 2_A375_pNL97_plus_lncRNA_AR::1::75	-4778, 45702	upstream, downstream	0	1	0	17	18.5	9.5	2	2_A375_pNL97_plus_lncRNA_AR::1	19	Gene PLOD1	LH, FLJ42041, LLH, PLOD, PLOD1, LH1	procollagen-lysine 1, 2-oxoglutarate 5-dioxygenase 1	NM_000302, hCT2292291.0, hCT16181.3	200827_at	NP_000293.2, EAW71725.1, EAW71724.1
GeneID:9927	MFN2	1	12040238	12073572	33334	+	3	2_A375_pNL97_plus_lncRNA_AR::1::75, 4_A375_EGR1::1::264, 4_A375_EGR1::1::265	210, 26946, 41810	in gene, in gene, downstream	0	1	1	10.667	9	16.333	3	2_A375_pNL97_plus_lncRNA_AR::1	18	Gene MFN2	CMT2A2, MARF, HSG, CMT2A, MFN2, CPRP1, KIAA0214	mitofusin 2	NM_014874, NM_001127660, hCT2292293.0, hCT16180.3	1566105_at, 201155_s_at, 216205_s_at	NP_055689.1, NP_001121132.1, EAW71726.1, EAW71727.1
GeneID:60672	MIIP	1	12079512	12092106	12594	+	1	4_A375_EGR1::1::265	2536	in gene	0	0	1	7	5	17	1	4_A375_EGR1::1	17	Gene MIIP	MIIP, FLJ38609, FLJ12438, IIP45	migration and invasion inhibitory protein	NM_021933, hCT16189.2	218551_at, 48659_at	NP_068752.2, EAW71729.1
GeneID:943	TNFRSF8	1	12123434	12204264	80830	+	1	4_A375_EGR1::1::266	79542	in gene	0	0	1	8	5	19	1	4_A375_EGR1::1	19	Gene TNFRSF8	CD30, TNFRSF8, Ki-1, D1S166E	tumor necrosis factor receptor superfamily, member 8	NM_001243, NM_152942, hCT16185.3	206729_at	NP_001234.2, NP_694421.1, EAW71730.1
GeneID:7133	TNFRSF1B	1	12227060	12269277	42217	+	2	4_A375_EGR1::1::267, 4_A375_EGR1::1::268	636, 17900	in gene, in gene	0	0	1	8.5	7	17.5	2	4_A375_EGR1::1	21	Gene TNFRSF1B	TNFRSF1B, TNFR2, CD120b, TNFBR, TNF-R75, TNFR80, TBPII, p75TNFR, p75, TNFR1B, TNF-R-II	tumor necrosis factor receptor superfamily, member 1B	NM_001066, hCT2292301.0, hCT2354954.0, hCT2354955.0, hCT14657.3, hCT1966477.1	203508_at	NP_001057.1, EAW71734.1, EAW71731.1, EAW71732.1, EAW71733.1, EAW71735.1
GeneID:390998	LOC390998	1	12280784	12281164	380	-	3	1_A375_pNL7_minus_lncRNA_AR::1::58, 2_A375_pNL97_plus_lncRNA_AR::1::76, 2_A375_pNL97_plus_lncRNA_AR::1::77	-8916, -8852, -9588	upstream, upstream, upstream	1	1	0	21	27.5	10.5	2	2_A375_pNL97_plus_lncRNA_AR::1	39	Gene LOC390998		ribosomal protein L10 pseudogene		216589_at
GeneID:55187	VPS13D	1	12290113	12572099	281986	+	4	1_A375_pNL7_minus_lncRNA_AR::1::58, 1_A375_pNL7_minus_lncRNA_AR::1::59, 2_A375_pNL97_plus_lncRNA_AR::1::76, 2_A375_pNL97_plus_lncRNA_AR::1::77	-33, 248895, -97, 639	upstream, in gene, upstream, in gene	1	1	0	20	22	9.333	3	2_A375_pNL97_plus_lncRNA_AR::1	39	Gene VPS13D	VPS13D, FLJ23066	vacuolar protein sorting 13 homolog D (S. cerevisiae)	NM_015378, NM_018156, hCT2292306.0, hCT2292307.0, hCT2292309.0	1557571_at, 212323_s_at, 212324_s_at, 212326_at, 220221_at	NP_056193.2, NP_060626.2, EAW71737.1, EAW71738.1, EAW71739.1
GeneID:9249	DHRS3	1	12627939	12677820	49881	-	2	2_A375_pNL97_plus_lncRNA_AR::1::79, 2_A375_pNL97_plus_lncRNA_AR::1::80	21724, 700	in gene, in gene	0	1	0	9.5	21	12.5	2	2_A375_pNL97_plus_lncRNA_AR::1	23	Gene DHRS3	RDH17, DHRS3, Rsdr1, retSDR1, SDR16C1, SDR1	dehydrogenase/reductase (SDR family) member 3	NM_004753, hCT1776689.1	202481_at	NP_004744.2, EAW71743.1
GeneID:23254	RP1-21O18.1	1	14925213	15444544	519331	+	1	4_A375_EGR1::1::272	445331	in gene	0	0	1	1	7	16	1	4_A375_EGR1::1	16	Gene RP1-21O18.1	KIAA1026, FLJ32593, MGC142181, FLJ10199, KAZ, FLJ43398, DKFZp686D08115, MGC126686, FLJ43806, KAZN	kazrin	NM_015209, NM_001017999, NM_001018000, NM_001018001, NM_201628	213478_at, 215138_s_at	NP_056024.1, NP_001017999.1, NP_963922.2, NP_001018001.1, NP_001018000.1
GeneID:114827	FHAD1	1	15573768	15724622	150854	+	3	2_A375_pNL97_plus_lncRNA_AR::1::81, 2_A375_pNL97_plus_lncRNA_AR::1::82, 4_A375_EGR1::1::273	90616, 105368, 79672	in gene, in gene, in gene	0	1	1	14.333	17.667	12.333	3	2_A375_pNL97_plus_lncRNA_AR::1	27	Gene FHAD1	DKFZp686P19183, DKFZp686G2134, FHAD1, KIAA1937, FLJ31291	forkhead-associated (FHA) phosphopeptide binding domain 1	NM_052929	1557771_at, 1560097_at, 1563639_a_at, 1563830_a_at, 1563961_at, 1564635_a_at	NP_443161.1
GeneID:79180	EFHD2	1	15736391	15756839	20448	+	1	4_A375_EGR1::1::274	-663	upstream	0	0	1	11	8	17	1	4_A375_EGR1::1	17	Gene EFHD2	MGC4342, EFHD2, SWS1	EF-hand domain family, member D2	NM_024329, hCT16504.3, hCT1808941.2, hCT1966727.1, hCT1966728.1	217992_s_at, 222483_at	NP_077305.2, EAW51720.1, EAW51721.1, EAW51722.1, EAW51723.1
GeneID:63036	CELA2A	1	15783223	15798586	15363	+	1	4_A375_EGR1::1::275	15993	downstream	0	0	1	5	10	16	1	4_A375_EGR1::1	16	Gene CELA2A	CELA2A, PE-1, ELA2A	chymotrypsin-like elastase family, member 2A	NM_033440, hCT1958237.0	206446_s_at, 206447_at	NP_254275.1, EAW51727.1
GeneID:51032	CELA2B	1	15802596	15817895	15299	+	1	4_A375_EGR1::1::275	-3380	upstream	0	0	1	5	10	16	1	4_A375_EGR1::1	16	Gene CELA2B	MGC142102, CELA2B, MGC142100, MGC97052, ELA2B	chymotrypsin-like elastase family, member 2B	NM_015849, hCT1958239.1	207077_at	NP_056933.2, EAW51728.1
GeneID:842	CASP9	1	15818791	15850790	31999	-	2	1_A375_pNL7_minus_lncRNA_AR::1::60, 2_A375_pNL97_plus_lncRNA_AR::1::83	-2426, -2378	upstream, upstream	1	1	0	35	28	10	1	1_A375_pNL7_minus_lncRNA_AR::1	35	Gene CASP9	APAF3, MCH6, APAF-3, ICE-LAP6, CASP9, CASPASE-9c	caspase 9, apoptosis-related cysteine peptidase	NM_001229, NM_032996, hCT16492.3, hCT1966726.1	203984_s_at, 210775_x_at	NP_001220.2, NP_127463.1, EAW51730.1, EAW51731.1
GeneID:23341	DNAJC16	1	15853352	15898228	44876	+	2	1_A375_pNL7_minus_lncRNA_AR::1::60, 2_A375_pNL97_plus_lncRNA_AR::1::83	-136, -184	upstream, upstream	1	1	0	35	28	10	1	1_A375_pNL7_minus_lncRNA_AR::1	35	Gene DNAJC16	DKFZp686N0387, DNAJC16, DKFZp686G1298, DKFZp781I1547, KIAA0962	DnaJ (Hsp40) homolog, subfamily C, member 16	NM_015291, hCT2295815.0, hCT2352487.0, hCT2352488.0	212908_at, 212911_at, 217358_at	NP_056106.1, EAW51733.1, EAW51732.1, EAW51734.1
GeneID:23207	PLEKHM2	1	16010827	16061264	50437	+	2	4_A375_EGR1::1::276, 4_A375_EGR1::1::277	48165, 52437	in gene, downstream	0	0	1	9	7	20	2	4_A375_EGR1::1	23	Gene PLEKHM2	SKIP, KIAA0842, RP11-169K16.1, PLEKHM2	pleckstrin homology domain containing, family M (with RUN domain) member 2	NM_015164	212146_at	NP_055979.2
GeneID:284723	SLC25A34	1	16062809	16067884	5075	+	2	4_A375_EGR1::1::276, 4_A375_EGR1::1::277	-3817, 455	upstream, in gene	0	0	1	9	7	20	2	4_A375_EGR1::1	23	Gene SLC25A34	SLC25A34, RP11-169K16.2, DKFZp781A10161	solute carrier family 25, member 34	NM_207348, hCT2345509.0	1559977_a_at, 232245_at	NP_997231.1, EAW51747.1
GeneID:388595	TMEM82	1	16068917	16074477	5560	+	2	4_A375_EGR1::1::276, 4_A375_EGR1::1::277	-9925, -5653	upstream, upstream	0	0	1	9	7	20	2	4_A375_EGR1::1	23	Gene TMEM82	TMEM82	transmembrane protein 82	NM_001013641, hCT16507.3		NP_001013663.1, EAW51749.1
GeneID:729614	hCG_2008140	1	16160710	16174642	13932	-	1	4_A375_EGR1::1::278	12178	in gene	0	0	1	13	13	23	1	4_A375_EGR1::1	23	Gene hCG_2008140	FLJ37453, FLJ42024	hypothetical LOC729614	NR_024279
GeneID:23013	SPEN	1	16174359	16266950	92591	+	1	4_A375_EGR1::1::279	96969	downstream	0	0	1	6	11	19	1	4_A375_EGR1::1	19	Gene SPEN	RBM15C, KIAA0929, SPEN, RP1-134O19.1, HIAA0929, MINT, SHARP	spen homolog, transcriptional regulator (Drosophila)	NM_015001, hCT1950432.1	1556058_s_at, 1556059_s_at, 201996_s_at, 201997_s_at	NP_055816.2, EAW51756.1
GeneID:7709	ZBTB17	1	16268364	16302627	34263	-	1	4_A375_EGR1::1::279	31299	in gene	0	0	1	6	11	19	1	4_A375_EGR1::1	19	Gene ZBTB17	MIZ-1, ZNF60, ZBTB17, pHZ-67, ZNF151	zinc finger and BTB domain containing 17	NM_003443, hCT16495.3, hCT1958235.1	203601_s_at, 203602_s_at	NP_003434.2, EAW51757.1, EAW51758.1
GeneID:149563	C1orf64	1	16330731	16333180	2449	+	1	4_A375_EGR1::1::280	-9963	upstream	0	0	1	6	11	19	1	4_A375_EGR1::1	19	Gene C1orf64	C1orf64, MGC24047, RP11-5P18.4	chromosome 1 open reading frame 64	NM_178840, hCT15837.4	229381_at	NP_849162.1, EAW51759.1
GeneID:27129	HSPB7	1	16340523	16345285	4762	-	1	4_A375_EGR1::1::281	-6363	upstream	0	0	1	4	6	17	1	4_A375_EGR1::1	17	Gene HSPB7	cvHSP, DKFZp779D0968, HSPB7, FLJ32733	heat shock 27kDa protein family, member 7 (cardiovascular)	NM_014424, hCT14613.3, hCT2296331.1, hCT2352486.0	218934_s_at, 235682_s_at	NP_055239.1, EAW51761.1, EAW51760.1, EAW51762.1
GeneID:1187	CLCNKA	1	16348486	16360545	12059	+	2	4_A375_EGR1::1::281, 4_A375_EGR1::1::282	3162, 7546	in gene, in gene	0	0	1	7	7.5	16	2	4_A375_EGR1::1	17	Gene CLCNKA	hClC-Ka, CLCK1, MGC61490, ClC-K1, CLCNKA	chloride channel Ka	NM_004070, NM_001042704, hCT1808938.2	207047_s_at	NP_004061.3, NP_001036169.1, EAW51763.1
GeneID:348487	FAM131C	1	16384264	16400127	15863	-	2	1_A375_pNL7_minus_lncRNA_AR::1::61, 2_A375_pNL97_plus_lncRNA_AR::1::84	-2433, -3233	upstream, upstream	1	1	0	19	22	10	1	1_A375_pNL7_minus_lncRNA_AR::1	19	Gene FAM131C	C1orf117, RP11-5P18.9, FAM131C, FLJ36766	family with sequence similarity 131, member C	NM_182623, hCT15838.3, hCT2296328.0	235455_at	NP_872429.2, EAW51768.1, EAW51767.1
GeneID:1969	EPHA2	1	16450832	16482582	31750	-	9	1_A375_pNL7_minus_lncRNA_AR::1::62, 1_A375_pNL7_minus_lncRNA_AR::1::63, 4_A375_EGR1::1::283, 4_A375_EGR1::1::284, 4_A375_EGR1::1::285, 4_A375_EGR1::1::286, 4_A375_EGR1::1::287, 4_A375_EGR1::1::288, 4_A375_EGR1::1::289	33078, 54, 22870, 17974, 15702, 11734, 982, 502, -1130	downstream, in gene, in gene, in gene, in gene, in gene, in gene, in gene, upstream	1	0	1	11.75	10.75	16.5	8	1_A375_pNL7_minus_lncRNA_AR::1	26	Gene EPHA2	ARCC2, EPHA2, ECK	EPH receptor A2	NM_004431, hCT15831.2, hCT2296325.0	203499_at	NP_004422.2, EAW51769.1, EAW51770.1
GeneID:100506484	LOC100506484	1	16481730	16483824	2094	+	4	1_A375_pNL7_minus_lncRNA_AR::1::63, 4_A375_EGR1::1::287, 4_A375_EGR1::1::288, 4_A375_EGR1::1::289	798, -130, 350, 1982	in gene, upstream, in gene, in gene	1	0	1	11	12	17.667	3	4_A375_EGR1::1	20	Gene LOC100506484		hypothetical LOC100506484	XR_108364
GeneID:128272	ARHGEF19	1	16524599	16539104	14505	-	2	4_A375_EGR1::1::290, 4_A375_EGR1::1::291	3616, 2240	in gene, in gene	0	0	1	7.5	8.5	17	2	4_A375_EGR1::1	19	Gene ARHGEF19	ARHGEF19, FLJ33962, WGEF, RP4-733M16.1	Rho guanine nucleotide exchange factor (GEF) 19	NM_153213, hCT15834.4	226857_at	NP_694945.2, EAW51771.1
GeneID:79363	C1orf89	1	16558182	16563659	5477	-	1	4_A375_EGR1::1::292	5643	downstream	0	0	1	5	7	15	1	4_A375_EGR1::1	15	Gene C1orf89	MGC10731, C1orf89, RSG1, RP4-733M16.4	REM2 and RAB-like small GTPase 1	NM_030907, hCT15836.3	220963_s_at	NP_112169.2, EAW51773.1
GeneID:54455	FBXO42	1	16576559	16678948	102389	-	3	1_A375_pNL7_minus_lncRNA_AR::1::64, 2_A375_pNL97_plus_lncRNA_AR::1::86, 4_A375_EGR1::1::293	-204, 228, 100	upstream, in gene, in gene	1	1	1	24	15	17	1	1_A375_pNL7_minus_lncRNA_AR::1	24	Gene FBXO42	JFK, FBXO42, Fbx42, KIAA1332	F-box protein 42	NM_018994, hCT15835.3, hCT2296319.0	1559566_at, 221812_at, 221813_at, 47773_at	NP_061867.1, EAW51774.1, EAW51775.1
GeneID:26099	C1orf144	1	16693583	16724640	31057	+	2	1_A375_pNL7_minus_lncRNA_AR::1::65, 2_A375_pNL97_plus_lncRNA_AR::1::87	337, 305	in gene, in gene	1	1	0	36	37	13	1	2_A375_pNL97_plus_lncRNA_AR::1	37	Gene C1orf144	C1orf144, DKFZp566C0424, MGC70432	chromosome 1 open reading frame 144	NM_015609, NM_001114600, hCT2295884.1	212003_at, 212004_at	NP_056424.1, NP_001108072.1, EAW51777.1
GeneID:374955	SPATA21	1	16725138	16763919	38781	-	2	1_A375_pNL7_minus_lncRNA_AR::1::66, 2_A375_pNL97_plus_lncRNA_AR::1::88	-3217, -3185	upstream, upstream	1	1	0	36	39	16	1	2_A375_pNL97_plus_lncRNA_AR::1	39	Gene SPATA21	spergen-2, spergen2, MGC27074, SPATA21	spermatogenesis associated 21	NM_198546, hCT1642372.2	1570241_at, 1570242_x_at	NP_940948.1, EAW51779.1
GeneID:55707	NECAP2	1	16767167	16786585	19418	+	2	1_A375_pNL7_minus_lncRNA_AR::1::66, 2_A375_pNL97_plus_lncRNA_AR::1::88	-31, -63	upstream, upstream	1	1	0	36	39	16	1	2_A375_pNL97_plus_lncRNA_AR::1	39	Gene NECAP2	NECAP2, FLJ10420	NECAP endocytosis associated 2	NM_001145277, NM_001145278, NM_018090, hCT15840.4, hCT1961738.1, hCT1961739.1, hCT1961740.1, hCT1961742.1	220731_s_at	NP_001138749.1, NP_001138750.1, NP_060560.1, EAW51780.1, EAW51783.1, EAW51784.1, EAW51781.1, EAW51782.1
GeneID:55672	NBPF1	1	16890412	16939982	49570	-	2	2_A375_pNL97_plus_lncRNA_AR::1::89, 4_A375_EGR1::1::294	78, -146	in gene, upstream	0	1	1	53	59	43	1	2_A375_pNL97_plus_lncRNA_AR::1	59	Gene NBPF1	NBG, AB14, AB13, AB23, AD2, KIAA1693, FLJ20719, NBPF, NBPF1	neuroblastoma breakpoint family, member 1	NM_017940	230712_at	NP_060410.2
GeneID:100506687	LOC100506687	1	17215034	17216161	1127	-	3	2_A375_pNL97_plus_lncRNA_AR::1::92, 4_A375_EGR1::1::304, 4_A375_EGR1::1::305	-6591, -6495, -6911	upstream, upstream, upstream	0	1	1	10	18.5	16.5	2	2_A375_pNL97_plus_lncRNA_AR::1	23	Gene LOC100506687		hypothetical LOC100506687	XR_108365
GeneID:26870	RNU1-2	1	17222475	17222638	163	+	6	1_A375_pNL7_minus_lncRNA_AR::1::69, 2_A375_pNL97_plus_lncRNA_AR::1::92, 2_A375_pNL97_plus_lncRNA_AR::1::93, 4_A375_EGR1::1::304, 4_A375_EGR1::1::305, 4_A375_EGR1::1::306	9077, 277, 9109, 181, 597, 9173	downstream, downstream, downstream, downstream, downstream, downstream	1	1	1	38	49.667	19	3	2_A375_pNL97_plus_lncRNA_AR::1	112	Gene RNU1-2	RNU1C2, U1C21, U1C1, RNU1C1, RNU1-2	RNA, U1 small nuclear 2	NR_004427
GeneID:9696	CROCC	1	17248445	17299474	51029	+	7	1_A375_pNL7_minus_lncRNA_AR::1::70, 2_A375_pNL97_plus_lncRNA_AR::1::94, 4_A375_EGR1::1::307, 4_A375_EGR1::1::308, 4_A375_EGR1::1::309, 4_A375_EGR1::1::310, 4_A375_EGR1::1::311	-8269, -7613, -8264, 3907, 16451, 24899, 26531	upstream, upstream, upstream, in gene, in gene, in gene, in gene	1	1	1	11.8	13.8	22	5	2_A375_pNL97_plus_lncRNA_AR::1	25	Gene CROCC	CROCC, ROLT, KIAA0445	ciliary rootlet coiled-coil, rootletin	NM_014675, hCT2253457.0, hCT2253458.0, hCT2253459.0, hCT2253460.0	206274_s_at, 216419_at	NP_055490.3, EAW94814.1, EAW94815.1, EAW94816.1, EAW94817.1
GeneID:23400	ATP13A2	1	17312453	17338423	25970	-	1	4_A375_EGR1::1::312	6583	in gene	0	0	1	10	6	17	1	4_A375_EGR1::1	17	Gene ATP13A2	ATP13A2, FLJ26510, KRPPD, PARK9, HSA9947	ATPase type 13A2	NM_022089, NM_001141973, NM_001141974, hCT16252.3, hCT1961480.1, hCT2255238.0, hCT2357813.0	218608_at	NP_071372.1, NP_001135445.1, NP_001135446.1, EAW94824.1, EAW94826.1, EAW94827.1, EAW94825.1
GeneID:11240	PADI2	1	17393256	17445948	52692	-	1	4_A375_EGR1::1::313	273	in gene	0	0	1	7	7	17	1	4_A375_EGR1::1	17	Gene PADI2	PADI2, PDI2, PAD2, PAD-H19, KIAA0994	peptidyl arginine deiminase, type II	NM_007365, hCT16254.3, hCT2255233.0	1554384_at, 1554385_a_at, 209791_at	NP_031391.2, EAW94831.1, EAW94830.1
GeneID:400743	LOC400743	1	17520821	17521393	572	+	1	4_A375_EGR1::1::315	-8955	upstream	0	0	1	5	10	14	1	4_A375_EGR1::1	14	Gene LOC400743	FLJ45933	FLJ45933 protein	XR_108366
GeneID:51702	PADI3	1	17575593	17610728	35135	+	1	2_A375_pNL97_plus_lncRNA_AR::1::95	44919	downstream	0	1	0	12	16	7	1	2_A375_pNL97_plus_lncRNA_AR::1	16	Gene PADI3	MGC126308, PAD3, PADI3, PDI3, MGC126307	peptidyl arginine deiminase, type III	NM_016233, hCT16248.2	220779_at	NP_057317.2, EAW94834.1
GeneID:23569	PADI4	1	17634690	17690495	55805	+	1	4_A375_EGR1::1::316	33982	in gene	0	0	1	10	8	16	1	4_A375_EGR1::1	16	Gene PADI4	PDI5, PADI4, PDI4, PADI5, PAD4, PAD	peptidyl arginine deiminase, type IV	NM_012387, hCT16249.2, hCT2253466.0	211412_at, 211413_s_at, 220001_at	NP_036519.2, EAW94835.1, EAW94836.1
GeneID:55920	RCC2	1	17733251	17766220	32969	-	2	2_A375_pNL97_plus_lncRNA_AR::1::96, 4_A375_EGR1::1::317	124, 22412	in gene, in gene	0	1	1	9	13.5	15	2	2_A375_pNL97_plus_lncRNA_AR::1	18	Gene RCC2	DKFZp762N0610, KIAA1470, RCC2, TD-60	regulator of chromosome condensation 2	NM_018715, NM_001136204, hCT16253.3, hCT2255232.1	224578_at	NP_061185.1, NP_001129676.1, EAW94838.1, EAW94839.1
GeneID:55160	ARHGEF10L	1	17866330	18024370	158040	+	3	1_A375_pNL7_minus_lncRNA_AR::1::71, 4_A375_EGR1::1::319, 4_A375_EGR1::1::320	5798, 98774, 137206	in gene, in gene, in gene	1	0	1	10	6.667	12	3	1_A375_pNL7_minus_lncRNA_AR::1	20	Gene ARHGEF10L	GrinchGEF, ARHGEF10L, FLJ10521, RP11-473A10.1, KIAA1626	Rho guanine nucleotide exchange factor (GEF) 10-like	NM_018125, NM_001011722, hCT1955046.1, hCT2253470.0, hCT2253471.0, hCT2253474.0, hCT2253475.0	1570511_at, 221656_s_at	NP_060595.3, NP_001011722.2, EAW94840.1, EAW94841.1, EAW94842.1, EAW94843.1, EAW94844.1
GeneID:81569	ACTL8	1	18149477	18153558	4081	+	2	1_A375_pNL7_minus_lncRNA_AR::1::72, 2_A375_pNL97_plus_lncRNA_AR::1::97	8811, 8811	downstream, downstream	1	1	0	28	32	2	1	2_A375_pNL97_plus_lncRNA_AR::1	32	Gene ACTL8	ACTL8, CT57	actin-like 8	NM_030812, hCT16251.3	214957_at	NP_110439.2, EAW94846.1
GeneID:84966	IGSF21	1	18434240	18704979	270739	+	1	4_A375_EGR1::1::321	3275	in gene	0	0	1	5	6	15	1	4_A375_EGR1::1	15	Gene IGSF21	IGSF21, MGC15730, FLJ41177	immunoglobin superfamily, member 21	NM_032880, hCT16235.3	227154_at	NP_116269.3, EAW94848.1
GeneID:5081	PAX7	1	18957500	19075360	117860	+	1	4_A375_EGR1::1::322	74132	in gene	0	0	1	5	6	15	1	4_A375_EGR1::1	15	Gene PAX7	FLJ37460, PAX7B, HUP1, PAX7, RMS2	paired box 7	NM_001135254, NM_013945, NM_002584, hCT1686496.2, hCT1955042.0, hCT2252879.0, hCT2252881.0	208060_at	NP_001128726.1, NP_039236.1, NP_002575.1, EAW94854.1, EAW94855.1, EAW94856.1, EAW94853.1
GeneID:8659	ALDH4A1	1	19197924	19229293	31369	-	1	1_A375_pNL7_minus_lncRNA_AR::1::74	77	in gene	1	0	0	21	14	8	1	1_A375_pNL7_minus_lncRNA_AR::1	21	Gene ALDH4A1	ALDH4, P5CDh, DKFZp779M035, ALDH4A1, P5CD	aldehyde dehydrogenase 4 family, member A1	NM_003748, NM_170726, NM_001161504, hCT16232.3, hCT1955043.1, hCT2252965.0	203722_at, 211552_s_at	NP_003739.2, NP_733844.1, NP_001154976.1, EAW94858.1, EAW94859.1, EAW94860.1
GeneID:100302276	MIR1290	1	19223565	19223642	77	-	1	1_A375_pNL7_minus_lncRNA_AR::1::74	-5574	upstream	1	0	0	21	14	8	1	1_A375_pNL7_minus_lncRNA_AR::1	21	Gene MIR1290	MIRN1290, hsa-mir-1290, MIR1290	microRNA 1290	NR_031622
GeneID:126917	IFFO2	1	19230774	19282826	52052	-	5	1_A375_pNL7_minus_lncRNA_AR::1::74, 1_A375_pNL7_minus_lncRNA_AR::1::75, 2_A375_pNL97_plus_lncRNA_AR::1::99, 2_A375_pNL97_plus_lncRNA_AR::1::100, 2_A375_pNL97_plus_lncRNA_AR::1::101	53610, 23722, 29941, 23626, 1050	downstream, in gene, in gene, in gene, in gene	1	1	0	16	17.25	11.25	4	2_A375_pNL97_plus_lncRNA_AR::1	22	Gene IFFO2	IFFO2	intermediate filament family orphan 2	NM_001136265	225615_at	NP_001129737.1
GeneID:23352	UBR4	1	19401000	19536746	135746	-	2	1_A375_pNL7_minus_lncRNA_AR::1::76, 2_A375_pNL97_plus_lncRNA_AR::1::102	-102, -214	upstream, upstream	1	1	0	28	19	8	1	1_A375_pNL7_minus_lncRNA_AR::1	28	Gene UBR4	KIAA0462, FLJ41863, KIAA1307, ZUBR1, p600, UBR4, RBAF600	ubiquitin protein ligase E3 component n-recognin 4	NM_020765, hCT2258791.0, hCT2258792.0, hCT2258793.0, hCT2258794.0, hCT2258795.0, hCT2357800.0	1563113_at, 211950_at, 215636_at, 231889_at, 232907_at	NP_065816.2, EAW94865.1, EAW94864.1, EAW94866.1, EAW94867.1, EAW94868.1, EAW94869.1
GeneID:23065	KIAA0090	1	19544584	19578046	33462	-	5	1_A375_pNL7_minus_lncRNA_AR::1::76, 1_A375_pNL7_minus_lncRNA_AR::1::77, 2_A375_pNL97_plus_lncRNA_AR::1::102, 2_A375_pNL97_plus_lncRNA_AR::1::103, 4_A375_EGR1::1::323	41198, -162, 41086, -66, -34	downstream, upstream, downstream, upstream, upstream	1	1	1	32	27.5	12.5	2	2_A375_pNL97_plus_lncRNA_AR::1	36	Gene KIAA0090	RP1-43E13.1, KIAA0090	KIAA0090	NM_015047, hCT1955051.1, hCT2357806.0, hCT32353.3	1556186_s_at, 212394_at, 212395_s_at, 212396_s_at, 215991_s_at	NP_055862.1, EAW94872.1, EAW94870.1, EAW94871.1
GeneID:51154	MRTO4	1	19578075	19586622	8547	+	3	1_A375_pNL7_minus_lncRNA_AR::1::77, 2_A375_pNL97_plus_lncRNA_AR::1::103, 4_A375_EGR1::1::323	133, 37, 5	in gene, in gene, in gene	1	1	1	36	36	17	1	2_A375_pNL97_plus_lncRNA_AR::1	36	Gene MRTO4	MRT4, dJ657E11.4, MRTO4, C1orf33	mRNA turnover 4 homolog (S. cerevisiae)	NM_016183, hCT1955050.1, hCT1966273.1, hCT32350.3	220688_s_at, 235783_at	NP_057267.2, EAW94873.1, EAW94874.1, EAW94875.1
GeneID:54896	PQLC2	1	19638740	19655794	17054	+	1	4_A375_EGR1::1::324	15084	in gene	0	0	1	6	5	15	1	4_A375_EGR1::1	15	Gene PQLC2	FLJ26665, FLJ20320, FLJ26661, FLJ23906, PQLC2	PQ loop repeat containing 2	NM_001040125, NM_001040126, NM_017765, hCT1955052.1, hCT2357807.0, hCT2357808.0, hCT2357809.0, hCT2357810.0, hCT32354.3	1555781_at, 1555783_x_at, 220453_at	NP_001035214.1, NP_001035215.1, NP_060235.2, EAW94882.1, EAW94883.1, EAW94886.1, EAW94884.1, EAW94885.1, EAW94887.1
GeneID:3362	HTR6	1	19991780	20006055	14275	+	2	1_A375_pNL7_minus_lncRNA_AR::1::78, 2_A375_pNL97_plus_lncRNA_AR::1::104	11324, 11372	in gene, in gene	1	1	0	39	50	10	1	2_A375_pNL97_plus_lncRNA_AR::1	50	Gene HTR6	HTR6, 5-HT6R, 5-HT6	5-hydroxytryptamine (serotonin) receptor 6	NM_000871, hCT29015.2	1552857_a_at, 206944_at	NP_000862.1, EAW94896.1
GeneID:255104	TMCO4	1	20008706	20126410	117704	-	2	1_A375_pNL7_minus_lncRNA_AR::1::78, 2_A375_pNL97_plus_lncRNA_AR::1::104	123306, 123258	downstream, downstream	1	1	0	39	50	10	1	2_A375_pNL97_plus_lncRNA_AR::1	50	Gene TMCO4	TMCO4, DKFZp686C23231, RP5-1056L3.6	transmembrane and coiled-coil domains 4	NM_181719, hCT1955765.1, hCT2258747.0, hCT2258749.0, hCT2357818.0, hCT2357819.0, hCT2357820.0, hCT29016.3	1560292_a_at, 227007_at	NP_859070.3, EAW94899.1, EAW94897.1, EAW94898.1, EAW94900.1, EAW94901.1, EAW94902.1, EAW94903.1
GeneID:127731	VWA5B1	1	20617412	20681387	63975	+	2	1_A375_pNL7_minus_lncRNA_AR::1::79, 2_A375_pNL97_plus_lncRNA_AR::1::105	68220, 67996	downstream, downstream	1	1	0	24	13	5	1	1_A375_pNL7_minus_lncRNA_AR::1	24	Gene VWA5B1	FLJ32784, FLJ43845, VWA5B1	von Willebrand factor A domain containing 5B1	NM_001039500	1552853_at, 1552854_a_at	NP_001034589.2
GeneID:339505	LOC339505	1	20686294	20755287	68993	-	5	1_A375_pNL7_minus_lncRNA_AR::1::79, 1_A375_pNL7_minus_lncRNA_AR::1::80, 2_A375_pNL97_plus_lncRNA_AR::1::105, 2_A375_pNL97_plus_lncRNA_AR::1::106, 2_A375_pNL97_plus_lncRNA_AR::1::107	69655, 57207, 69879, 57207, 17282	downstream, in gene, downstream, in gene, in gene	1	1	0	24	24.333	6.333	3	2_A375_pNL97_plus_lncRNA_AR::1	42	Gene LOC339505		hypothetical LOC339505	NR_033887	1557373_at
GeneID:55450	CAMK2N1	1	20808884	20812728	3844	-	2	2_A375_pNL97_plus_lncRNA_AR::1::108, 4_A375_EGR1::1::325	-8456, -464	upstream, upstream	0	1	1	13.5	15	11.5	2	2_A375_pNL97_plus_lncRNA_AR::1	18	Gene CAMK2N1	RP11-401M16.1, CAMK2N1, MGC22256, PRO1489	calcium/calmodulin-dependent protein kinase II inhibitor 1	NM_018584, hCT1955770.2, hCT29420.4	218309_at, 228302_x_at, 229163_at	NP_061054.2, EAW94924.1, EAW94923.1
GeneID:79594	MUL1	1	20825941	20834674	8733	-	4	1_A375_pNL7_minus_lncRNA_AR::1::81, 2_A375_pNL97_plus_lncRNA_AR::1::108, 2_A375_pNL97_plus_lncRNA_AR::1::109, 4_A375_EGR1::1::326	82, 13490, 146, 2	in gene, downstream, in gene, in gene	1	1	1	19	18.5	11	2	1_A375_pNL7_minus_lncRNA_AR::1	22	Gene MUL1	MAPL, RNF218, MULAN, C1orf166, FLJ12875, MUL1, RP11-401M16.2, GIDE	mitochondrial E3 ubiquitin ligase 1	NM_024544, hCT2258548.0, hCT2258550.0, hCT2357795.0, hCT29419.2	218246_at	NP_078820.2, EAW94928.1, EAW94926.1, EAW94927.1, EAW94929.1
GeneID:978	CDA	1	20915444	20945401	29957	+	1	4_A375_EGR1::1::327	5004	in gene	0	0	1	3	5	16	1	4_A375_EGR1::1	16	Gene CDA	CDD, CDA	cytidine deaminase	NM_001785, hCT1961488.1, hCT2357815.0, hCT28924.3	205627_at	NP_001776.1, EAW94931.1, EAW94932.1, EAW94933.1
GeneID:65018	PINK1	1	20959948	20978004	18056	+	1	2_A375_pNL97_plus_lncRNA_AR::1::110	27748	downstream	0	1	0	14	15	13	1	2_A375_pNL97_plus_lncRNA_AR::1	15	Gene PINK1	FLJ27236, PARK6, BRPK, PINK1	PTEN induced putative kinase 1	NM_032409, hCT2357824.0, hCT30119.3	209018_s_at, 209019_s_at	NP_115785.1, EAW94934.1, EAW94935.1
GeneID:1650	DDOST	1	20978260	20988037	9777	-	1	2_A375_pNL97_plus_lncRNA_AR::1::110	341	in gene	0	1	0	14	15	13	1	2_A375_pNL97_plus_lncRNA_AR::1	15	Gene DDOST	AGER1, DDOST, AGE-R1, MGC2191, OST48, OK/SW-cl.45, WBP1, OST, OKSWcl45, KIAA0115	dolichyl-diphosphooligosaccharide--protein glycosyltransferase	NM_005216, hCT1955779.1, hCT1955780.1, hCT1955781.1, hCT2258547.0, hCT30117.3	208674_x_at, 208675_s_at	NP_005207.2, EAW94937.1, EAW94936.1, EAW94938.1, EAW94939.1, EAW94940.1
GeneID:57576	KIF17	1	20990507	21044317	53810	-	1	2_A375_pNL97_plus_lncRNA_AR::1::110	56621	downstream	0	1	0	14	15	13	1	2_A375_pNL97_plus_lncRNA_AR::1	15	Gene KIF17	KIF3X, KIAA1405, KIF17B, KIF17	kinesin family member 17	NM_020816, NM_001122819, hCT1955782.1, hCT2258539.0, hCT2258541.0, hCT2258542.0, hCT2357823.0, hCT30118.3	222144_at	NP_065867.2, NP_001116291.1, EAW94941.1, EAW94942.1, EAW94944.1, EAW94946.1, EAW94943.1, EAW94945.1
GeneID:50809	HP1BP3	1	21069171	21113181	44010	-	1	1_A375_pNL7_minus_lncRNA_AR::1::82	221	in gene	1	0	0	21	17	9	1	1_A375_pNL7_minus_lncRNA_AR::1	21	Gene HP1BP3	HP1BP3, MGC43701	heterochromatin protein 1, binding protein 3	NM_016287, hCT2258531.0, hCT2258534.0, hCT2258535.0, hCT30116.2	1554251_at, 220633_s_at, 224591_at, 224592_x_at, 229204_at	NP_057371.2, EAW94953.1, EAW94950.1, EAW94951.1, EAW94952.1
GeneID:8672	EIF4G3	1	21132972	21503340	370368	-	1	4_A375_EGR1::1::328	141036	in gene	0	0	1	5	12	16	1	4_A375_EGR1::1	16	Gene EIF4G3	eIF4GII, eIF-4G 3, eIF4G 3, EIF4G3	eukaryotic translation initiation factor 4 gamma, 3	NM_003760, hCT1955725.1, hCT2258522.0, hCT2258525.0	1554309_at, 1554310_a_at, 201935_s_at, 201936_s_at	NP_003751.2, EAW94955.1, EAW94954.1, EAW94956.1
GeneID:1889	ECE1	1	21543740	21672034	128294	-	1	2_A375_pNL97_plus_lncRNA_AR::1::111	83682	in gene	0	1	0	12	19	11	1	2_A375_pNL97_plus_lncRNA_AR::1	19	Gene ECE1	ECE, ECE1	endothelin converting enzyme 1	NM_001397, NM_001113347, NM_001113348, NM_001113349, hCT1686617.1, hCT1955776.0, hCT1955777.1, hCT1955778.1, hCT2254416.0, hCT2254420.0, hCT2254422.0, hCT2254423.0, hCT2254425.0, hCT2254428.0	201749_at, 201750_s_at	NP_001388.1, NP_001106818.1, NP_001106819.1, NP_001106820.1, EAW94958.1, EAW94963.1, EAW94957.1, EAW94959.1, EAW94960.1, EAW94961.1, EAW94962.1, EAW94964.1, EAW94965.1, EAW94966.1
GeneID:100506824	LOC100506824	1	21592575	21593744	1169	+	1	2_A375_pNL97_plus_lncRNA_AR::1::111	-4223	upstream	0	1	0	12	19	11	1	2_A375_pNL97_plus_lncRNA_AR::1	19	Gene LOC100506824		hypothetical LOC100506824	XR_112046, XR_108370, XR_115632
GeneID:84224	NBPF3	1	21766631	21811393	44762	+	2	1_A375_pNL7_minus_lncRNA_AR::1::83, 2_A375_pNL97_plus_lncRNA_AR::1::112	13993, 13961	in gene, in gene	1	1	0	16	14	3	1	1_A375_pNL7_minus_lncRNA_AR::1	16	Gene NBPF3	AE2, DKFZp434D177, NBPF3	neuroblastoma breakpoint family, member 3	NM_032264, hCT1955783.1, hCT2253622.0, hCT2253623.0	1558825_s_at, 223638_at	NP_115640.1, EAW94973.1, EAW94971.1, EAW94972.1
GeneID:249	ALPL	1	21835858	21904905	69047	+	1	4_A375_EGR1::1::329	350	in gene	0	0	1	5	5	14	1	4_A375_EGR1::1	14	Gene ALPL	HOPS, AP-TNAP, ALPL, MGC167935, TNAP, FLJ40094, MGC161443, APTNAP, TNSALP, FLJ93059	alkaline phosphatase, liver/bone/kidney	NM_000478, NM_001127501, NM_001177520, hCT1777409.1, hCT1955775.1, hCT2253629.0, hCT30114.3	1557924_s_at, 215783_s_at	NP_000469.3, NP_001120973.2, NP_001170991.1, EAW94975.1, EAW94976.1, EAW94977.1, EAW94974.1
GeneID:5909	RAP1GAP	1	21922708	21995856	73148	-	6	1_A375_pNL7_minus_lncRNA_AR::1::84, 1_A375_pNL7_minus_lncRNA_AR::1::85, 2_A375_pNL97_plus_lncRNA_AR::1::113, 2_A375_pNL97_plus_lncRNA_AR::1::114, 4_A375_EGR1::1::330, 4_A375_EGR1::1::331	21296, 10048, 21328, 10064, 60976, 752	in gene, in gene, in gene, in gene, in gene, in gene	1	1	1	16	18.25	14.5	4	1_A375_pNL7_minus_lncRNA_AR::1	34	Gene RAP1GAP	RAP1GAP, RAPGAP, RAP1GAP1, RAP1GA1, KIAA0474, RAP1GAPII	RAP1 GTPase activating protein	NM_001145657, NM_001145658, NM_002885, hCT1848939.2, hCT2254405.1, hCT2254407.1, hCT2254408.1, hCT2254409.1, hCT2254410.1, hCT2357816.0, hCT28819.4	203911_at, 210618_at	NP_001139129.1, NP_001139130.1, NP_002876.2, EAW94979.1, EAW94980.1, EAW94986.1, EAW94981.1, EAW94982.1, EAW94983.1, EAW94984.1, EAW94985.1
GeneID:84196	USP48	1	22004791	22109688	104897	-	4	1_A375_pNL7_minus_lncRNA_AR::1::86, 1_A375_pNL7_minus_lncRNA_AR::1::87, 2_A375_pNL97_plus_lncRNA_AR::1::115, 4_A375_EGR1::1::331	76520, 120, 152, 114584	in gene, in gene, in gene, downstream	1	1	1	16.333	15.333	10.667	3	2_A375_pNL97_plus_lncRNA_AR::1	25	Gene USP48	USP31, MGC14879, RAP1GA1, DKFZp762M1713, USP48, MGC132556	ubiquitin specific peptidase 48	NM_032236, NM_001032730, hCT1955736.1, hCT2254397.0, hCT2254398.0, hCT2254402.0, hCT2254403.0, hCT2254404.0	220078_at, 220079_s_at, 225925_s_at, 229812_at, 232621_at	NP_115612.4, NP_001027902.1, EAW94987.1, EAW94990.1, EAW94991.1, EAW94992.1, EAW94988.1, EAW94989.1
GeneID:3339	HSPG2	1	22148737	22222804	74067	-	2	4_A375_EGR1::1::332, 4_A375_EGR1::1::333	44628, 35972	in gene, in gene	0	0	1	6	5	16.5	2	4_A375_EGR1::1	17	Gene HSPG2	SJS, SJS1, PRCAN, SJA, PLC, HSPG2	heparan sulfate proteoglycan 2	NM_005529, hCT2254394.0, hCT2254395.0, hCT2254396.0, hCT2357822.0	201654_s_at, 201655_s_at	NP_005520.4, EAW94995.1, EAW94994.1, EAW94996.1, EAW94997.1
GeneID:29092	HSPC157	1	22351707	22357716	6009	+	1	2_A375_pNL97_plus_lncRNA_AR::1::117	-187	upstream	0	1	0	18	17	9	1	2_A375_pNL97_plus_lncRNA_AR::1	17	Gene HSPC157		hypothetical LOC29092	NR_023918, NR_023919	219865_at
GeneID:54361	WNT4	1	22443798	22469519	25721	-	1	4_A375_EGR1::1::334	9215	in gene	0	0	1	4	4	13	1	4_A375_EGR1::1	13	Gene WNT4	SERKAL, WNT-4, WNT4	wingless-type MMTV integration site family, member 4	NM_030761, hCT31223.2	1556689_a_at, 208606_s_at	NP_110388.2, EAW95010.1
GeneID:9923	ZBTB40	1	22778344	22857650	79306	+	2	2_A375_pNL97_plus_lncRNA_AR::1::118, 4_A375_EGR1::1::336	504, 24	in gene, in gene	0	1	1	12	16	15	1	2_A375_pNL97_plus_lncRNA_AR::1	16	Gene ZBTB40	ZNF923, MGC133098, KIAA0478, ZBTB40	zinc finger and BTB domain containing 40	NM_014870, NM_001083621, hCT1957953.1, hCT1957954.1	1559728_at, 203958_s_at, 203959_s_at	NP_055685.3, NP_001077090.1, EAW95011.1, EAW95012.1
GeneID:2046	EPHA8	1	22890004	22930087	40083	+	2	1_A375_pNL7_minus_lncRNA_AR::1::90, 2_A375_pNL97_plus_lncRNA_AR::1::119	48140, 48108	downstream, downstream	1	1	0	72	79	7	1	2_A375_pNL97_plus_lncRNA_AR::1	79	Gene EPHA8	EK3, EEK, EPHA8, HEK3, KIAA1459	EPH receptor A8	NM_001006943, NM_020526, hCT31226.3	1554069_at, 231796_at	NP_001006944.1, NP_065387.1, EAW95013.1
GeneID:2048	EPHB2	1	23037331	23241823	204492	+	1	4_A375_EGR1::1::337	2797	in gene	0	0	1	8	6	17	1	4_A375_EGR1::1	17	Gene EPHB2	Tyro5, EPHB2, EK5, PCBC, CAPB, EPHT3, ERK, Hek5, MGC87492, DRT	EPH receptor B2	NM_017449, NM_004442, hCT1955735.1, hCT2254224.0, hCT2254225.0, hCT2254226.0, hCT2254227.0	209588_at, 209589_s_at, 210651_s_at, 211165_x_at	NP_059145.2, NP_004433.2, EAW95022.1, EAW95023.1, EAW95024.1, EAW95025.1, EAW95026.1
GeneID:729059	LOC729059	1	23337327	23342343	5016	-	2	1_A375_pNL7_minus_lncRNA_AR::1::91, 2_A375_pNL97_plus_lncRNA_AR::1::120	-3385, -3529	upstream, upstream	1	1	0	22	23	9	1	2_A375_pNL97_plus_lncRNA_AR::1	23	Gene LOC729059		hypothetical LOC729059	XR_112037, XR_108371, XR_115633	231551_at
GeneID:23028	KDM1A	1	23345941	23410184	64243	+	2	1_A375_pNL7_minus_lncRNA_AR::1::91, 2_A375_pNL97_plus_lncRNA_AR::1::120	-213, -69	upstream, upstream	1	1	0	22	23	9	1	2_A375_pNL97_plus_lncRNA_AR::1	23	Gene KDM1A	KIAA0601, BHC110, KDM1A, LSD1, AOF2, KDM1	lysine (K)-specific demethylase 1A	NM_015013, NM_001009999, hCT1955774.1, hCT2254191.0, hCT30093.2	1555897_at, 212348_s_at, 238652_at	NP_055828.2, NP_001009999.1, EAW95031.1, EAW95032.1, EAW95033.1
GeneID:10236	HNRNPR	1	23636276	23670853	34577	-	1	2_A375_pNL97_plus_lncRNA_AR::1::121	-347	upstream	0	1	0	14	19	3	1	2_A375_pNL97_plus_lncRNA_AR::1	19	Gene HNRNPR	HNRPR, hnRNP R, FLJ25714, HNRNPR, hnRNP-R	heterogeneous nuclear ribonucleoprotein R	NM_005826, NM_001102397, NM_001102398, NM_001102399, hCT1955785.1, hCT1955786.1, hCT30153.3	208765_s_at, 208766_s_at, 232004_at	NP_005817.1, NP_001095867.1, NP_001095868.1, NP_001095869.1, EAW95040.1, EAW95042.1, EAW95041.1
GeneID:80818	ZNF436	1	23685941	23696357	10416	-	3	1_A375_pNL7_minus_lncRNA_AR::1::92, 2_A375_pNL97_plus_lncRNA_AR::1::122, 4_A375_EGR1::1::339	869, -7403, 997	in gene, upstream, in gene	1	1	1	18.5	19	12.5	2	1_A375_pNL7_minus_lncRNA_AR::1	20	Gene ZNF436	ZNF, ZNF436, Zfp46, KIAA1710	zinc finger protein 436	NM_001077195, NM_030634, hCT1955772.2, hCT2349676.0, hCT30089.4	226113_at, 226114_at	NP_001070663.1, NP_085137.1, EAW95043.1, EAW95044.1, EAW95045.1
GeneID:148898	C1orf213	1	23695464	23698332	2868	+	3	1_A375_pNL7_minus_lncRNA_AR::1::92, 2_A375_pNL97_plus_lncRNA_AR::1::122, 4_A375_EGR1::1::339	24, 8296, -104	in gene, downstream, upstream	1	1	1	18.5	19	12.5	2	1_A375_pNL7_minus_lncRNA_AR::1	20	Gene C1orf213	C1orf213, FLJ90508	chromosome 1 open reading frame 213	NR_033690, NR_033691, hCT2254703.0	229086_at	EAW95046.1
GeneID:6920	TCEA3	1	23707555	23751261	43706	-	1	2_A375_pNL97_plus_lncRNA_AR::1::122	47501	downstream	0	1	0	17	20	9	1	2_A375_pNL97_plus_lncRNA_AR::1	20	Gene TCEA3	TFIIS, TCEA3, TFIIS.H	transcription elongation factor A (SII), 3	NM_003196, hCT1955773.1, hCT30092.3	226388_at, 241976_at	NP_003187.1, EAW95048.1, EAW95049.1
GeneID:1870	E2F2	1	23832922	23857713	24791	-	3	2_A375_pNL97_plus_lncRNA_AR::1::123, 2_A375_pNL97_plus_lncRNA_AR::1::124, 4_A375_EGR1::1::340	-223, -8623, 465	upstream, upstream, in gene	0	1	1	13	18	10.5	2	2_A375_pNL97_plus_lncRNA_AR::1	20	Gene E2F2	E2F-2, E2F2	E2F transcription factor 2	NM_004091, hCT2256381.0, hCT2350480.0, hCT2350481.0, hCT28817.3	207042_at, 228361_at, 235582_at	NP_004082.1, EAW95057.1, EAW95055.1, EAW95056.1, EAW95058.1
GeneID:729856	LOC729856	1	23997268	23997735	467	+	2	1_A375_pNL7_minus_lncRNA_AR::1::93, 2_A375_pNL97_plus_lncRNA_AR::1::125	2444, 2508	downstream, downstream	1	1	0	32	36	4	1	2_A375_pNL97_plus_lncRNA_AR::1	36	Gene LOC729856		elongation factor 1-alpha-like	XM_001130188, XM_001131535, XM_001715078		XP_001130188.2, XP_001131535.2, XP_001715130.2
GeneID:6135	RPL11	1	24018294	24022915	4621	+	2	2_A375_pNL97_plus_lncRNA_AR::1::126, 4_A375_EGR1::1::341	10, 10	in gene, in gene	0	1	1	19	25	20	1	2_A375_pNL97_plus_lncRNA_AR::1	25	Gene RPL11	L11, DBA7, GIG34, RPL11	ribosomal protein L11	NM_000975, hCT1777320.1, hCT1955732.1	200010_at	NP_000966.2, EAW95068.1, EAW95067.1
GeneID:6924	TCEB3	1	24069856	24088549	18693	+	1	2_A375_pNL97_plus_lncRNA_AR::1::127	96	in gene	0	1	0	16	23	12	1	2_A375_pNL97_plus_lncRNA_AR::1	23	Gene TCEB3	SIII, FLJ38760, FLJ42849, TCEB3, EloA, SIII p110, TCEB3A	transcription elongation factor B (SIII), polypeptide 3 (110kDa, elongin A)	NM_003198, hCT2254721.0, hCT28784.3	1570625_at, 1570627_at, 202818_s_at, 202819_s_at	NP_003189.2, EAW95070.1, EAW95071.1
GeneID:11313	LYPLA2	1	24117646	24122029	4383	+	2	1_A375_pNL7_minus_lncRNA_AR::1::94, 2_A375_pNL97_plus_lncRNA_AR::1::128	8722, 9634	downstream, downstream	1	1	0	20	32	17	1	2_A375_pNL97_plus_lncRNA_AR::1	32	Gene LYPLA2	APT-2, LYPLA2, DJ886K2.4	lysophospholipase II	NM_007260, hCT2254733.0, hCT2254734.0, hCT2254736.0, hCT2254737.0, hCT2254739.0, hCT2254740.0	202292_x_at, 215568_x_at	NP_009191.1, EAW95077.1, EAW95078.1, EAW95079.1, EAW95080.1, EAW95081.1, EAW95082.1
GeneID:2582	GALE	1	24122089	24127294	5205	-	2	1_A375_pNL7_minus_lncRNA_AR::1::94, 2_A375_pNL97_plus_lncRNA_AR::1::128	926, 14	in gene, in gene	1	1	0	20	32	17	1	2_A375_pNL97_plus_lncRNA_AR::1	32	Gene GALE	FLJ95174, FLJ97302, SDR1E1, GALE	UDP-galactose-4-epimerase	NM_001008216, NM_000403, NM_001127621, hCT1955752.1, hCT1955753.1, hCT1955754.1, hCT1955755.1, hCT2256363.0, hCT2256364.0, hCT2256367.0, hCT2256370.0, hCT2256371.0, hCT2256373.0, hCT28915.3	1557649_at, 1557651_x_at, 202528_at	NP_001008217.1, NP_000394.2, NP_001121093.1, EAW95083.1, EAW95085.1, EAW95092.1, EAW95084.1, EAW95086.1, EAW95087.1, EAW95088.1, EAW95089.1, EAW95090.1, EAW95091.1, EAW95093.1
GeneID:3155	HMGCL	1	24128367	24151949	23582	-	3	1_A375_pNL7_minus_lncRNA_AR::1::94, 2_A375_pNL97_plus_lncRNA_AR::1::128, 4_A375_EGR1::1::342	25581, 24669, 205	downstream, downstream, in gene	1	1	1	19	25.5	17	2	2_A375_pNL97_plus_lncRNA_AR::1	32	Gene HMGCL	HL, HMGCL	3-hydroxymethyl-3-methylglutaryl-CoA lyase	NM_000191, NM_001166059, hCT1955761.1, hCT1955764.1, hCT2357817.0, hCT28917.2	202772_at	NP_000182.2, NP_001159531.1, EAW95094.1, EAW95095.1, EAW95096.1, EAW95097.1
GeneID:55629	PNRC2	1	24286301	24289952	3651	+	1	4_A375_EGR1::1::343	-141	upstream	0	0	1	14	13	18	1	4_A375_EGR1::1	18	Gene PNRC2	FLJ20312, MGC99541, PNRC2	proline-rich nuclear receptor coactivator 2	NM_017761, hCT1777123.2, hCT1955726.1	217779_s_at, 222406_s_at	NP_060231.1, EAW95101.1, EAW95102.1
GeneID:10772	SFRS13A	1	24292935	24306953	14018	-	4	1_A375_pNL7_minus_lncRNA_AR::1::95, 2_A375_pNL97_plus_lncRNA_AR::1::129, 4_A375_EGR1::1::343, 4_A375_EGR1::1::344	329, 137, 20793, 185	in gene, in gene, downstream, in gene	1	1	1	18.5	20.5	19.5	2	2_A375_pNL97_plus_lncRNA_AR::1	28	Gene SFRS13A	SRrp40, SRp38, FLJ43846, SFRS13A, TASR1, NSSR, TASR2, FUSIP2, DKFZp686H0644, FLJ30749, SRSF10, FUSIP1, SFRS13, TASR	serine/arginine-rich splicing factor 10	NM_001191005, NM_001191006, NM_001191007, NM_001191009, NM_006625, NM_054016, NR_034035, hCT2256349.0, hCT2256351.0, hCT2256352.0, hCT2256354.0, hCT2357805.0	204299_at, 206095_s_at, 210178_x_at, 213594_x_at	NP_001177934.1, NP_001177935.1, NP_473357.1, NP_006616.1, NP_001177936.1, NP_001177938.1, EAW95103.1, EAW95104.1, EAW95105.1, EAW95106.1, EAW95107.1
GeneID:127294	MYOM3	1	24382531	24438665	56134	-	1	2_A375_pNL97_plus_lncRNA_AR::1::130	60585	downstream	0	1	0	16	15	1	1	2_A375_pNL97_plus_lncRNA_AR::1	15	Gene MYOM3	FLJ35961, MYOM3, MGC71483, RP11-293P20.1	myomesin family, member 3	NM_152372, hCT1955728.2, hCT2256346.0, hCT2357798.0	230284_at, 238124_at	NP_689585.3, EAW95108.1, EAW95109.1, EAW95110.1
GeneID:163702	IL28RA	1	24480647	24513751	33104	-	1	4_A375_EGR1::1::345	30135	in gene	0	0	1	5	5	17	1	4_A375_EGR1::1	17	Gene IL28RA	IFNLR, IFNLR1, IL-28R1, CRF2/12, LICR2, IL28RA	interleukin 28 receptor, alpha (interferon, lambda receptor)	NM_170743, NM_173064, NM_173065, hCT2256344.0, hCT2341114.0, hCT2341115.0, hCT2341116.0, hCT2341117.0, hCT2357814.0	1555499_a_at, 244261_at	NP_734464.1, NP_775087.1, NP_775088.1, EAW95113.1, EAW95115.1, EAW95117.1, EAW95114.1, EAW95116.1, EAW95118.1
GeneID:57822	GRHL3	1	24645812	24690972	45160	+	2	1_A375_pNL7_minus_lncRNA_AR::1::97, 2_A375_pNL97_plus_lncRNA_AR::1::132	46188, 46060	downstream, downstream	1	1	0	22	19	7	1	1_A375_pNL7_minus_lncRNA_AR::1	22	Gene GRHL3	GRHL3, SOM, TFCP2L4, MGC46624	grainyhead-like 3 (Drosophila)	NM_021180, NM_198173, NM_198174, NM_001195010, hCT1813422.3, hCT2348170.1, hCT2348171.0, hCT2348172.0	232116_at	NP_067003.2, NP_937816.1, NP_937817.3, NP_001181939.1, EAW95120.1, EAW95121.1, EAW95122.1, EAW95123.1
GeneID:90529	C1orf201	1	24683489	24727949	44460	-	2	1_A375_pNL7_minus_lncRNA_AR::1::97, 2_A375_pNL97_plus_lncRNA_AR::1::132	35949, 36077	in gene, in gene	1	1	0	22	19	7	1	1_A375_pNL7_minus_lncRNA_AR::1	22	Gene C1orf201	FLJ33340, C1orf201	chromosome 1 open reading frame 201	NM_178122, hCT11082.2, hCT1955745.1, hCT2256340.0, hCT2256341.0, hCT2357811.0, hCT2357812.0	227694_at, 233693_at	NP_835223.1, EAW95125.1, EAW95124.1, EAW95126.1, EAW95128.1, EAW95129.1, EAW95127.1
GeneID:57185	NIPAL3	1	24742245	24799473	57228	+	4	1_A375_pNL7_minus_lncRNA_AR::1::98, 2_A375_pNL97_plus_lncRNA_AR::1::133, 4_A375_EGR1::1::346, 4_A375_EGR1::1::347	-69, -165, -2245, 40491	upstream, upstream, upstream, in gene	1	1	1	12	15.667	14.333	3	2_A375_pNL97_plus_lncRNA_AR::1	28	Gene NIPAL3	DKFZp686E22155, DJ462O23.2, NIPAL3, NPAL3	NIPA-like domain containing 3	NM_020448, hCT11081.3	210267_at, 214579_at, 225875_s_at, 225876_at, 229735_s_at	NP_065181.1, EAW95130.1
GeneID:25932	CLIC4	1	25071760	25170815	99055	+	2	4_A375_EGR1::1::348, 4_A375_EGR1::1::349	240, 103024	in gene, downstream	0	0	1	11.5	15	19	2	4_A375_EGR1::1	20	Gene CLIC4	CLIC4, huH1, MTCLIC, H1, p64H1, DKFZp566G223, FLJ38640, CLIC4L	chloride intracellular channel 4	NM_013943, hCT15161.3, hCT2253300.0, hCT2253301.0, hCT2253303.0, hCT2253304.0	201559_s_at, 201560_at, 221881_s_at	NP_039234.1, EAW95146.1, EAW95142.1, EAW95143.1, EAW95144.1, EAW95145.1
GeneID:864	RUNX3	1	25226002	25291501	65499	-	3	1_A375_pNL7_minus_lncRNA_AR::1::99, 2_A375_pNL97_plus_lncRNA_AR::1::134, 4_A375_EGR1::1::350	15437, 5165, 35693	in gene, in gene, in gene	1	1	1	14.333	16.667	12.667	3	1_A375_pNL7_minus_lncRNA_AR::1	20	Gene RUNX3	AML2, RUNX3, MGC16070, CBFA3, FLJ34510, PEBP2aC	runt-related transcription factor 3	NM_001031680, NM_004350, hCT1955718.1, hCT1955719.1, hCT2254122.0	204197_s_at, 204198_s_at, 234928_x_at	NP_001026850.1, NP_004341.1, EAW95147.1, EAW95148.1, EAW95149.1
GeneID:57035	C1orf63	1	25568740	25573985	5245	-	4	2_A375_pNL97_plus_lncRNA_AR::1::137, 2_A375_pNL97_plus_lncRNA_AR::1::138, 4_A375_EGR1::1::353, 4_A375_EGR1::1::354	865, 84, 225, -479	in gene, in gene, in gene, upstream	0	1	1	13.5	18.5	15	2	2_A375_pNL97_plus_lncRNA_AR::1	21	Gene C1orf63	RP3-465N24.4, DJ465N24.2.1, C1orf63, NPD014	chromosome 1 open reading frame 63	NM_020317, hCT2254136.0, hCT2254137.0, hCT2254138.0, hCT2254139.0, hCT2357821.0	209006_s_at, 209007_s_at	NP_064713.3, EAW95159.1, EAW95157.1, EAW95158.1, EAW95160.1, EAW95161.1
GeneID:6007	RHD	1	25598981	25656936	57955	+	1	4_A375_EGR1::1::355	65867	downstream	0	0	1	13	9	13	1	4_A375_EGR1::1	13	Gene RHD	RhDCw, RHXIII, RhK562-II, RH, MGC165007, RHD, RHDVA(TT), CD240D, RhPI, RHCED, RHPII, RhII, Rh4, DIIIc, RHDel, RH30	Rh blood group, D antigen	NM_016124, NM_001127691	210429_at, 210430_x_at, 210586_x_at	NP_057208.2, NP_001121163.1
GeneID:23585	TMEM50A	1	25664811	25688852	24041	+	1	4_A375_EGR1::1::355	37	in gene	0	0	1	13	9	13	1	4_A375_EGR1::1	13	Gene TMEM50A	IFNRC, SMP1, TMEM50A, RP11-335G20.3	transmembrane protein 50A	NM_014313, hCT1955746.1, hCT2254135.0	217766_s_at, 222401_s_at	NP_055128.1, EAW95169.1, EAW95168.1
GeneID:26119	LDLRAP1	1	25870076	25895377	25301	+	2	1_A375_pNL7_minus_lncRNA_AR::1::101, 2_A375_pNL97_plus_lncRNA_AR::1::139	26372, 25412	downstream, downstream	1	1	0	15	20	14	1	2_A375_pNL97_plus_lncRNA_AR::1	20	Gene LDLRAP1	MGC34705, ARH, FHCB1, DKFZp586D0624, FHCB2, LDLRAP1, ARH1, ARH2	low density lipoprotein receptor adaptor protein 1	NM_015627, hCT1777234.2, hCT2334511.1, hCT2334512.1, hCT2334514.0	221790_s_at, 57082_at	NP_056442.2, EAX07873.1, EAX07872.1, EAX07874.1, EAX07875.1
GeneID:57134	MAN1C1	1	25943959	26111258	167299	+	1	4_A375_EGR1::1::356	-1143	upstream	0	0	1	8	11	16	1	4_A375_EGR1::1	16	Gene MAN1C1	MAN1C1, MAN1C, pp6318, HMIC, MAN1A3	mannosidase, alpha, class 1C, member 1	NM_020379, hCT14859.2, hCT1967795.1	214180_at, 218918_at	NP_065112.1, EAX07870.1, EAX07871.1
GeneID:57190	SEPN1	1	26126667	26144713	18046	+	2	1_A375_pNL7_minus_lncRNA_AR::1::102, 4_A375_EGR1::1::357	19669, 20021	downstream, downstream	1	0	1	17	18	17	1	1_A375_pNL7_minus_lncRNA_AR::1	17	Gene SEPN1	SELN, RSMD1, FLJ24021, MDRS1, SEPN1, RSS	selenoprotein N, 1	NM_020451, NM_206926	224659_at	NP_065184.2, NP_996809.1
GeneID:56181	FAM54B	1	26146397	26159433	13036	+	2	1_A375_pNL7_minus_lncRNA_AR::1::102, 4_A375_EGR1::1::357	-61, 291	upstream, in gene	1	0	1	17	18	17	1	1_A375_pNL7_minus_lncRNA_AR::1	17	Gene FAM54B	MST116, HYST1888, MSTP116, FAM54B	family with sequence similarity 54, member B	NM_019557, NM_001099625, NM_001099626, NM_001099627	224280_s_at	NP_062457.3, NP_001093095.1, NP_001093096.1, NP_001093097.1
GeneID:646471	LOC646471	1	26146445	26150097	3652	-	2	1_A375_pNL7_minus_lncRNA_AR::1::102, 4_A375_EGR1::1::357	3761, 3409	downstream, in gene	1	0	1	17	18	17	1	1_A375_pNL7_minus_lncRNA_AR::1	17	Gene LOC646471		hypothetical LOC646471	NR_024498
GeneID:3925	STMN1	1	26210677	26233368	22691	-	2	4_A375_EGR1::1::358, 4_A375_EGR1::1::359	13224, 1000	in gene, in gene	0	0	1	7	7.5	14	2	4_A375_EGR1::1	16	Gene STMN1	C1orf215, MGC138870, Lag, SMN, PR22, STMN1, OP18, LAP18, PP17, MGC138869, PP19, FLJ32206	stathmin 1	NM_005563, NM_203399, NM_203401, NM_001145454, hCT14857.2, hCT1967793.2, hCT1967794.2, hCT2351956.0, hCT2351957.0, hCT2351958.0, hCT2351959.0	200783_s_at, 217714_x_at	NP_005554.1, NP_981944.1, NP_001138926.1, NP_981946.1, EAX07855.1, EAX07856.1, EAX07854.1, EAX07857.1, EAX07858.1, EAX07859.1, EAX07860.1
GeneID:5051	PAFAH2	1	26286258	26324648	38390	-	2	1_A375_pNL7_minus_lncRNA_AR::1::103, 2_A375_pNL97_plus_lncRNA_AR::1::140	-24, -56	upstream, upstream	1	1	0	26	30	8	1	2_A375_pNL97_plus_lncRNA_AR::1	30	Gene PAFAH2	FLJ26025, PAFAH2, HSD-PLA2	platelet-activating factor acetylhydrolase 2, 40kDa	NM_000437, hCT14858.2, hCT2359170.0	205232_s_at, 205233_s_at	NP_000428.2, EAX07852.1, EAX07853.1
GeneID:2134	EXTL1	1	26348271	26362955	14684	+	4	1_A375_pNL7_minus_lncRNA_AR::1::104, 1_A375_pNL7_minus_lncRNA_AR::1::105, 2_A375_pNL97_plus_lncRNA_AR::1::141, 2_A375_pNL97_plus_lncRNA_AR::1::142	7185, 13617, 7121, 13617	in gene, in gene, in gene, in gene	1	1	0	25.5	24	11.5	2	1_A375_pNL7_minus_lncRNA_AR::1	33	Gene EXTL1	MGC70794, EXTL1, EXTL	exostoses (multiple)-like 1	NM_004455, hCT13943.2	206329_at	NP_004446.2, EAX07851.1
GeneID:7780	SLC30A2	1	26364514	26372604	8090	-	4	1_A375_pNL7_minus_lncRNA_AR::1::104, 1_A375_pNL7_minus_lncRNA_AR::1::105, 2_A375_pNL97_plus_lncRNA_AR::1::141, 2_A375_pNL97_plus_lncRNA_AR::1::142	17148, 10716, 17212, 10716	downstream, downstream, downstream, downstream	1	1	0	25.5	24	11.5	2	1_A375_pNL7_minus_lncRNA_AR::1	33	Gene SLC30A2	ZNT2, FLJ36708, SLC30A2, ZnT-2, PP12488, MGC11303	solute carrier family 30 (zinc transporter), member 2	NM_001004434, NM_032513, hCT1641076.2, hCT2334144.0	224485_s_at, 230084_at	NP_001004434.1, NP_115902.1, EAX07849.1, EAX07850.1
GeneID:149420	PDIK1L	1	26437656	26452034	14378	+	2	1_A375_pNL7_minus_lncRNA_AR::1::106, 2_A375_pNL97_plus_lncRNA_AR::1::143	72, -56	in gene, upstream	1	1	0	25	26	17	1	2_A375_pNL97_plus_lncRNA_AR::1	26	Gene PDIK1L	PDIK1L, RP11-96L14.4, STK35L2, CLIK1L	PDLIM1 interacting kinase 1 like	NM_152835, NR_026685, NR_026686, hCT1643508.3, hCT2334496.1, hCT2344889.0	227255_at	NP_690048.1, EAX07846.1, EAX07845.1, EAX07847.1
GeneID:79927	GRRP1	1	26485511	26489119	3608	+	2	1_A375_pNL7_minus_lncRNA_AR::1::107, 2_A375_pNL97_plus_lncRNA_AR::1::144	10841, 10841	downstream, downstream	1	1	0	25	26	14	1	2_A375_pNL97_plus_lncRNA_AR::1	26	Gene GRRP1	RP11-96L14.5, FLJ14050, FAM110D, GRRP1	glycine/arginine rich protein 1	NM_024869, hCT1777226.1	220430_at	NP_079145.2, EAX07844.1
GeneID:100128346	LOC100128346	1	26496007	26498312	2305	-	2	1_A375_pNL7_minus_lncRNA_AR::1::107, 2_A375_pNL97_plus_lncRNA_AR::1::144	1960, 1960	in gene, in gene	1	1	0	25	26	14	1	2_A375_pNL97_plus_lncRNA_AR::1	26	Gene LOC100128346		hypothetical LOC100128346	XR_112049, XR_108377, XR_113337
GeneID:51042	ZNF593	1	26496388	26497364	976	+	2	1_A375_pNL7_minus_lncRNA_AR::1::107, 2_A375_pNL97_plus_lncRNA_AR::1::144	-36, -36	upstream, upstream	1	1	0	25	26	14	1	2_A375_pNL97_plus_lncRNA_AR::1	26	Gene ZNF593	ZT86, ZNF593	zinc finger protein 593	NM_015871, hCT31846.2	204175_at	NP_056955.2, EAX07843.1
GeneID:10256	CNKSR1	1	26503981	26516375	12394	+	3	1_A375_pNL7_minus_lncRNA_AR::1::107, 2_A375_pNL97_plus_lncRNA_AR::1::144, 4_A375_EGR1::1::360	-7629, -7629, 5731	upstream, upstream, in gene	1	1	1	14.5	16	15	2	2_A375_pNL97_plus_lncRNA_AR::1	26	Gene CNKSR1	CNK, CNK1, KSR, CNKSR1	connector enhancer of kinase suppressor of Ras 1	NM_006314, NR_023345, hCT2334500.0, hCT2359169.0, hCT31952.3	204740_at	NP_006305.2, EAX07842.1, EAX07840.1, EAX07841.1
GeneID:378807	CATSPER4	1	26517119	26529033	11914	+	1	4_A375_EGR1::1::360	-7407	upstream	0	0	1	4	6	16	1	4_A375_EGR1::1	16	Gene CATSPER4	MGC149223, CATSPER4	cation channel, sperm associated 4	NM_198137, hCT2340732.0		NP_937770.1, EAX07839.1
GeneID:64793	CCDC21	1	26560693	26605299	44606	+	4	1_A375_pNL7_minus_lncRNA_AR::1::108, 1_A375_pNL7_minus_lncRNA_AR::1::109, 2_A375_pNL97_plus_lncRNA_AR::1::145, 4_A375_EGR1::1::361	-101, 42123, 45867, 45963	upstream, in gene, downstream, downstream	1	1	1	16	16.667	16.333	3	4_A375_EGR1::1	23	Gene CCDC21	DKFZp434P232, DKFZp434L0117, FLJ13976, CCDC21, FLJ22000	coiled-coil domain containing 21	NM_022778, hCT1777221.1, hCT1964454.1, hCT1964455.1, hCT2359061.0	219611_s_at, 227818_at	NP_073615.2, EAX07836.1, EAX07833.1, EAX07834.1, EAX07835.1
GeneID:83442	SH3BGRL3	1	26606213	26608013	1800	+	3	1_A375_pNL7_minus_lncRNA_AR::1::109, 2_A375_pNL97_plus_lncRNA_AR::1::145, 4_A375_EGR1::1::361	-3397, 347, 443	upstream, in gene, in gene	1	1	1	16.5	17.5	16.5	2	4_A375_EGR1::1	23	Gene SH3BGRL3	SH3BGRL3, TIP-B1, SH3BP-1	SH3 domain binding glutamic acid-rich protein like 3	NM_031286, hCT1777223.2, hCT1957528.1	221269_s_at	NP_112576.1, EAX07831.1, EAX07832.1
GeneID:91544	UBXN11	1	26608773	26644756	35983	-	3	1_A375_pNL7_minus_lncRNA_AR::1::109, 2_A375_pNL97_plus_lncRNA_AR::1::145, 4_A375_EGR1::1::361	41940, 38196, 38100	downstream, downstream, downstream	1	1	1	16.5	17.5	16.5	2	4_A375_EGR1::1	23	Gene UBXN11	COA-1, PP2243, UBXD5, SOCI, DKFZp686F04228, SOC, UBXN11	UBX domain protein 11	NM_183008, NM_145345, NM_001077262, hCT1777235.1, hCT1964276.1, hCT1964280.1, hCT1964282.1, hCT2359148.0, hCT2359149.0, hCT2359150.0, hCT2359151.0	227716_at	NP_892120.2, NP_663320.2, NP_001070730.1, EAX07825.1, EAX07826.1, EAX07830.1, EAX07823.1, EAX07824.1, EAX07827.1, EAX07828.1, EAX07829.1
GeneID:55057	AIM1L	1	26648350	26680621	32271	-	1	4_A375_EGR1::1::362	17197	in gene	0	0	1	8	6	22	1	4_A375_EGR1::1	22	Gene AIM1L	CRYBG2, AIM1L, FLJ10040, FLJ38020, DKFZp434L1713	absent in melanoma 1-like	NM_001039775, hCT1777227.0	220290_at	NP_001034864.2, EAX07819.1
GeneID:79727	LIN28	1	26737269	26756219	18950	+	6	1_A375_pNL7_minus_lncRNA_AR::1::110, 1_A375_pNL7_minus_lncRNA_AR::1::111, 2_A375_pNL97_plus_lncRNA_AR::1::146, 2_A375_pNL97_plus_lncRNA_AR::1::147, 4_A375_EGR1::1::363, 4_A375_EGR1::1::364	-2069, 21419, -2101, 21483, 699, 21371	upstream, downstream, upstream, downstream, in gene, downstream	1	1	1	30.333	35	15	3	2_A375_pNL97_plus_lncRNA_AR::1	71	Gene LIN28	LIN28, LIN-28, LIN28A, CSDD1, ZCCHC1, FLJ12457	lin-28 homolog (C. elegans)	NM_024674, hCT1950346.1, hCT2334852.0	219823_at	NP_078950.1, EAX07815.1, EAX07814.1
GeneID:79947	DHDDS	1	26758802	26797797	38995	+	5	1_A375_pNL7_minus_lncRNA_AR::1::111, 1_A375_pNL7_minus_lncRNA_AR::1::112, 2_A375_pNL97_plus_lncRNA_AR::1::147, 2_A375_pNL97_plus_lncRNA_AR::1::148, 4_A375_EGR1::1::364	-114, 39534, -50, 39470, -162	upstream, downstream, upstream, downstream, upstream	1	1	1	23.5	24.5	17	2	1_A375_pNL7_minus_lncRNA_AR::1	30	Gene DHDDS	CPT, CIT, DS, FLJ13102, HDS, DHDDS	dehydrodolichyl diphosphate synthase	NM_205861, NM_024887, hCT11293.2, hCT1957534.1, hCT2334856.0, hCT2359101.0, hCT2359102.0, hCT2359103.0, hCT2359104.0	218547_at, 224064_s_at	NP_995583.1, NP_079163.2, EAX07808.1, EAX07810.1, EAX07811.1, EAX07812.1, EAX07806.1, EAX07807.1, EAX07809.1
GeneID:3151	HMGN2	1	26798902	26803133	4231	+	2	1_A375_pNL7_minus_lncRNA_AR::1::112, 2_A375_pNL97_plus_lncRNA_AR::1::148	-566, -630	upstream, upstream	1	1	0	17	20	14	1	2_A375_pNL97_plus_lncRNA_AR::1	20	Gene HMGN2	HMG17, MGC88718, MGC5629, HMGN2	high mobility group nucleosomal binding domain 2	NM_005517, hCT2334857.1, hCT2334858.1, hCT2334859.1, hCT2334860.1	208668_x_at	NP_005508.1, EAX07804.1, EAX07802.1, EAX07803.1, EAX07805.1
GeneID:6195	RPS6KA1	1	26856249	26901520	45271	+	1	2_A375_pNL97_plus_lncRNA_AR::1::150	26023	in gene	0	1	0	14	17	7	1	2_A375_pNL97_plus_lncRNA_AR::1	17	Gene RPS6KA1	MAPKAPK1A, RSK, RSK1, HU-1, RPS6KA1	ribosomal protein S6 kinase, 90kDa, polypeptide 1	NM_001006665, NM_002953, hCT10675.3, hCT2334862.0, hCT2334863.0	203379_at	NP_001006666.1, NP_002944.2, EAX07798.1, EAX07799.1, EAX07800.1
GeneID:100302190	MIR1976	1	26881033	26881084	51	+	1	2_A375_pNL97_plus_lncRNA_AR::1::150	1239	downstream	0	1	0	14	17	7	1	2_A375_pNL97_plus_lncRNA_AR::1	17	Gene MIR1976	hsa-mir-1976, MIR1976	microRNA 1976	NR_031740
GeneID:8289	ARID1A	1	27022522	27108601	86079	+	6	1_A375_pNL7_minus_lncRNA_AR::1::115, 1_A375_pNL7_minus_lncRNA_AR::1::116, 2_A375_pNL97_plus_lncRNA_AR::1::152, 2_A375_pNL97_plus_lncRNA_AR::1::153, 4_A375_EGR1::1::366, 4_A375_EGR1::1::367	-2906, -346, -2906, -410, -586, 92310	upstream, upstream, upstream, upstream, upstream, downstream	1	1	1	27.333	39	15.667	3	2_A375_pNL97_plus_lncRNA_AR::1	58	Gene ARID1A	P270, B120, C1orf4, ARID1A, BAF250a, BM029, BAF250, SMARCF1	AT rich interactive domain 1A (SWI-like)	NM_139135, NM_006015, hCT10522.3, hCT2334864.0, hCT2334866.0, hCT2334867.0, hCT2334868.0	207591_s_at, 210649_s_at, 212152_x_at, 218917_s_at	NP_624361.1, NP_006006.3, EAX07793.1, EAX07794.1, EAX07795.1, EAX07796.1, EAX07797.1
GeneID:55650	PIGV	1	27114486	27124887	10401	+	1	4_A375_EGR1::1::367	346	in gene	0	0	1	12	14	20	1	4_A375_EGR1::1	20	Gene PIGV	FLJ20477, PIGV	phosphatidylinositol glycan anchor biosynthesis, class V	NM_017837, hCT10529.3, hCT2334869.0, hCT2359064.0	219238_at, 240375_at, 51146_at	NP_060307.2, EAX07792.1, EAX07790.1, EAX07791.1
GeneID:84243	ZDHHC18	1	27153201	27182211	29010	+	3	2_A375_pNL97_plus_lncRNA_AR::1::154, 4_A375_EGR1::1::368, 4_A375_EGR1::1::369	38207, 30191, 36543	downstream, downstream, downstream	0	1	1	10.333	10.333	17	3	4_A375_EGR1::1	19	Gene ZDHHC18	DKFZp667O2416, DHHC18, ZDHHC18	zinc finger, DHHC-type containing 18	NM_032283, hCT10530.3, hCT2359066.0	1558327_at, 212860_at, 231900_at	NP_115659.1, EAX07789.1, EAX07788.1
GeneID:2810	SFN	1	27189633	27190947	1314	+	3	2_A375_pNL97_plus_lncRNA_AR::1::154, 4_A375_EGR1::1::368, 4_A375_EGR1::1::369	1775, -6241, 111	downstream, upstream, in gene	0	1	1	10.333	10.333	17	3	4_A375_EGR1::1	19	Gene SFN	SFN, YWHAS	stratifin	NM_006142, hCT2334836.0, hCT9437.2	209260_at, 33322_i_at, 33323_r_at	NP_006133.1, EAX07787.1, EAX07786.1
GeneID:54707	GPN2	1	27205873	27216869	10996	-	3	1_A375_pNL7_minus_lncRNA_AR::1::117, 2_A375_pNL97_plus_lncRNA_AR::1::155, 4_A375_EGR1::1::370	405, 325, 517	in gene, in gene, in gene	1	1	1	23	19	29	1	4_A375_EGR1::1	29	Gene GPN2	FLJ10349, ATPBD1B, GPN2	GPN-loop GTPase 2	NM_018066, hCT2344287.0	218799_at	NP_060536.3, EAX07784.1
GeneID:63906	GPATCH3	1	27216979	27226962	9983	-	3	1_A375_pNL7_minus_lncRNA_AR::1::117, 2_A375_pNL97_plus_lncRNA_AR::1::155, 4_A375_EGR1::1::370	10498, 10418, 10610	downstream, downstream, downstream	1	1	1	23	19	29	1	4_A375_EGR1::1	29	Gene GPATCH3	GPATC3, FLJ12455, DKFZp686E0221, GPATCH3	G patch domain containing 3	NM_022078, hCT2334041.1	218895_at	NP_071361.2, EAX07783.1
GeneID:8431	NR0B2	1	27237975	27240567	2592	-	1	2_A375_pNL97_plus_lncRNA_AR::1::156	-7753	upstream	0	1	0	16	23	14	1	2_A375_pNL97_plus_lncRNA_AR::1	23	Gene NR0B2	NR0B2, SHP, SHP1, FLJ17090	nuclear receptor subfamily 0, group B, member 2	NM_021969, hCT10526.3	206410_at	NP_068804.1, EAX07781.1
GeneID:10726	NUDC	1	27248224	27272887	24663	+	2	2_A375_pNL97_plus_lncRNA_AR::1::156, 4_A375_EGR1::1::371	96, 30112	in gene, downstream	0	1	1	10.5	14.5	17	2	2_A375_pNL97_plus_lncRNA_AR::1	23	Gene NUDC	NUDC, MNUDC, NPD011, HNUDC	nuclear distribution gene C homolog (A. nidulans)	NM_006600, hCT10523.3	201173_x_at, 210574_s_at, 210575_at	NP_006591.1, EAX07780.1
GeneID:126695	C1orf172	1	27276047	27286901	10854	-	1	4_A375_EGR1::1::371	8565	in gene	0	0	1	5	6	20	1	4_A375_EGR1::1	20	Gene C1orf172	RP11-344H11.3, FLJ34633, C1orf172	chromosome 1 open reading frame 172	NM_152365, hCT10531.2	236058_at	NP_689578.2, EAX07779.1
GeneID:388610	TRNP1	1	27320195	27327377	7182	+	2	2_A375_pNL97_plus_lncRNA_AR::1::157, 2_A375_pNL97_plus_lncRNA_AR::1::158	8413, 15837	downstream, downstream	0	1	0	15.5	20	7.5	2	2_A375_pNL97_plus_lncRNA_AR::1	26	Gene TRNP1	C1orf225, TNRP, TRNP1	TMF1-regulated nuclear protein 1	NM_001013642, hCT2347375.0	227862_at, 236052_at	NP_001013664.1, EAX07778.1
GeneID:115572	FAM46B	1	27331511	27339333	7822	-	2	2_A375_pNL97_plus_lncRNA_AR::1::157, 2_A375_pNL97_plus_lncRNA_AR::1::158	10725, 3301	downstream, in gene	0	1	0	15.5	20	7.5	2	2_A375_pNL97_plus_lncRNA_AR::1	26	Gene FAM46B	RP11-344H11.8, MGC20845, FAM46B, MGC16491	family with sequence similarity 46, member B	NM_052943, hCT10525.3	229518_at	NP_443175.2, EAX07777.1
GeneID:6548	SLC9A1	1	27425300	27481451	56151	-	1	4_A375_EGR1::1::373	54347	in gene	0	0	1	7	13	13	1	4_A375_EGR1::1	13	Gene SLC9A1	SLC9A1, NHE1, FLJ42224, APNH	solute carrier family 9 (sodium/hydrogen exchanger), member 1	NM_003047, hCT10527.3, hCT2334063.1, hCT2349548.0	1554728_at, 209453_at	NP_003038.2, EAX07773.1, EAX07774.1, EAX07775.1
GeneID:23038	WDTC1	1	27561007	27635110	74103	+	1	1_A375_pNL7_minus_lncRNA_AR::1::118	65	in gene	1	0	0	21	12	11	1	1_A375_pNL7_minus_lncRNA_AR::1	21	Gene WDTC1	WDTC1, DCAF9, KIAA1037, ADP	WD and tetratricopeptide repeats 1	NM_015023, hCT2334846.0, hCT2334847.0, hCT2334849.0, hCT2334850.0	215497_s_at, 216036_x_at, 40829_at	NP_055838.2, EAX07770.1, EAX07769.1, EAX07771.1, EAX07772.1
GeneID:84065	TMEM222	1	27648636	27662891	14255	+	4	1_A375_pNL7_minus_lncRNA_AR::1::119, 2_A375_pNL97_plus_lncRNA_AR::1::159, 4_A375_EGR1::1::374, 4_A375_EGR1::1::375	36, -28, 164, 23444	in gene, upstream, in gene, downstream	1	1	1	16	19	18	2	2_A375_pNL97_plus_lncRNA_AR::1	30	Gene TMEM222	C1orf160, TMEM222, MGC111002, DKFZp564D0478	transmembrane protein 222	NM_032125, hCT1970905.1, hCT2359136.0, hCT2359137.0, hCT2359138.0, hCT2359139.0, hCT87887.2	221512_at, 52078_at	NP_115501.2, EAX07764.1, EAX07763.1, EAX07765.1, EAX07767.1, EAX07768.1, EAX07766.1
GeneID:644961	LOC644961	1	27650365	27653016	2651	+	3	1_A375_pNL7_minus_lncRNA_AR::1::119, 2_A375_pNL97_plus_lncRNA_AR::1::159, 4_A375_EGR1::1::374	-1693, -1757, -1565	upstream, upstream, upstream	1	1	1	27	30	19	1	2_A375_pNL97_plus_lncRNA_AR::1	30	Gene LOC644961		actin, gamma 1 pseudogene	NR_033926
GeneID:84958	SYTL1	1	27668483	27680423	11940	+	4	2_A375_pNL97_plus_lncRNA_AR::1::160, 4_A375_EGR1::1::375, 4_A375_EGR1::1::376, 4_A375_EGR1::1::377	7709, 3597, 7821, 11357	in gene, in gene, in gene, in gene	0	1	1	9.333	10.333	17.333	3	4_A375_EGR1::1	20	Gene SYTL1	JFC1, SYTL1, FLJ14996, SLP1	synaptotagmin-like 1	NM_032872, NM_001193308, hCT10703.3, hCT2334616.0, hCT2334617.0, hCT2359056.0	227134_at	NP_116261.1, NP_001180237.1, EAX07759.1, EAX07760.1, EAX07761.1, EAX07762.1
GeneID:9064	MAP3K6	1	27681670	27693337	11667	-	4	2_A375_pNL97_plus_lncRNA_AR::1::160, 4_A375_EGR1::1::375, 4_A375_EGR1::1::376, 4_A375_EGR1::1::377	17145, 21257, 17033, 13497	downstream, downstream, downstream, downstream	0	1	1	9.333	10.333	17.333	3	4_A375_EGR1::1	20	Gene MAP3K6	MAP3K6, ASK2, MEKK6, MAPKKK6, MGC20114, MGC125653	mitogen-activated protein kinase kinase kinase 6	NM_004672, hCT10368.3	1552631_a_at, 219278_at, 229960_at	NP_004663.3, EAX07758.1
GeneID:388611	CD164L2	1	27705596	27709805	4209	-	1	2_A375_pNL97_plus_lncRNA_AR::1::161	-9203	upstream	0	1	0	14	20	12	1	2_A375_pNL97_plus_lncRNA_AR::1	20	Gene CD164L2	UNQ6122, CD164L2	CD164 sialomucin-like 2	NM_207397, hCT10704.2		NP_997280.1, EAX07755.1
GeneID:2827	GPR3	1	27719152	27722318	3166	+	1	2_A375_pNL97_plus_lncRNA_AR::1::161	-144	upstream	0	1	0	14	20	12	1	2_A375_pNL97_plus_lncRNA_AR::1	20	Gene GPR3	GPR3, ACCA	G protein-coupled receptor 3	NM_005281, hCT2334618.1	214613_at	NP_005272.1, EAX07754.1
GeneID:10163	WASF2	1	27732126	27816669	84543	-	2	1_A375_pNL7_minus_lncRNA_AR::1::120, 2_A375_pNL97_plus_lncRNA_AR::1::162	-46, -227	upstream, upstream	1	1	0	15	23	12	1	2_A375_pNL97_plus_lncRNA_AR::1	23	Gene WASF2	WASF2, dJ393P12.2, WAVE2, SCAR2	WAS protein family, member 2	NM_006990, hCT10702.3	224562_at, 224563_at	NP_008921.1, EAX07753.1
GeneID:27245	AHDC1	1	27860756	27930143	69387	-	2	4_A375_EGR1::1::378, 4_A375_EGR1::1::379	54591, 52607	in gene, in gene	0	0	1	5.5	6	19	2	4_A375_EGR1::1	21	Gene AHDC1	CL23945, RP1-159A19.1, DJ159A19.3, AHDC1	AT hook, DNA binding motif, containing 1	NM_001029882, hCT2334368.0, hCT2359153.0	205002_at, 229379_at, 243793_at	NP_001025053.1, EAX07752.1, EAX07751.1
GeneID:729973	LOC729973	1	27975911	27976375	464	+	1	4_A375_EGR1::1::380	-871	upstream	0	0	1	7	6	18	1	4_A375_EGR1::1	18	Gene LOC729973		hypothetical LOC729973
GeneID:2537	IFI6	1	27992572	27998724	6152	-	1	2_A375_pNL97_plus_lncRNA_AR::1::163	36	in gene	0	1	0	14	19	8	1	2_A375_pNL97_plus_lncRNA_AR::1	19	Gene IFI6	IFI616, 6-16, IFI-6-16, G1P3, IFI6, FAM14C	interferon, alpha-inducible protein 6	NM_002038, NM_022872, NM_022873, hCT1764852.1, hCT2334360.0, hCT2334362.0	204415_at, 224533_s_at	NP_002029.3, NP_075010.1, NP_075011.1, EAX07744.1, EAX07745.1, EAX07746.1
GeneID:9473	C1orf38	1	28199055	28213196	14141	+	1	4_A375_EGR1::1::381	10097	in gene	0	0	1	13	9	19	1	4_A375_EGR1::1	19	Gene C1orf38	ICB-1, THEMIS2, C1orf38	chromosome 1 open reading frame 38	NM_004848, NM_001039477, NM_001105556, hCT1965766.1, hCT2334593.0, hCT2334594.0, hCT2334595.0, hCT2334596.0	207571_x_at, 210785_s_at	NP_004839.2, NP_001034566.1, NP_001099026.1, EAX07725.1, EAX07726.1, EAX07728.1, EAX07727.1, EAX07729.1
GeneID:6118	RPA2	1	28218049	28241236	23187	-	1	4_A375_EGR1::1::381	32084	downstream	0	0	1	13	9	19	1	4_A375_EGR1::1	19	Gene RPA2	RPA2, REPA2, RPA32	replication protein A2, 32kDa	NM_002946, hCT11242.2	201756_at	NP_002937.1, EAX07724.1
GeneID:5724	PTAFR	1	28473677	28520447	46770	-	3	1_A375_pNL7_minus_lncRNA_AR::1::121, 2_A375_pNL97_plus_lncRNA_AR::1::164, 4_A375_EGR1::1::382	49343, 49183, -65	downstream, downstream, upstream	1	1	1	15	21	9	2	2_A375_pNL97_plus_lncRNA_AR::1	35	Gene PTAFR	PAFR, PTAFR	platelet-activating factor receptor	NM_001164721, NM_000952, NM_001164722, NM_001164723	206278_at, 211661_x_at	NP_001158193.1, NP_000943.1, NP_001158194.1, NP_001158195.1
GeneID:22826	DNAJC8	1	28526789	28559542	32753	-	1	4_A375_EGR1::1::382	39030	downstream	0	0	1	10	7	16	1	4_A375_EGR1::1	16	Gene DNAJC8	SPF31, DNAJC8, HSPC331	DnaJ (Hsp40) homolog, subfamily C, member 8	NM_014280, hCT10649.2, hCT1963176.1, hCT2334344.0, hCT2359147.0	205545_x_at, 212490_at, 212491_s_at	NP_055095.2, EAX07707.1, EAX07708.1, EAX07709.1, EAX07710.1
GeneID:83667	SESN2	1	28586006	28609002	22996	+	1	4_A375_EGR1::1::383	522	in gene	0	0	1	11	16	14	1	4_A375_EGR1::1	14	Gene SESN2	DKFZp761M02121, SEST2, HI95, DKFZp761M0212, SESN2, SES2	sestrin 2	NM_031459, hCT10647.3	223195_s_at, 223196_s_at	NP_113647.1, EAX07703.1
GeneID:1104	RCC1	1	28832455	28865708	33253	+	1	4_A375_EGR1::1::384	13017	in gene	0	0	1	11	12	18	1	4_A375_EGR1::1	18	Gene RCC1	RCC1, CHC1, RCC1-I, SNHG3-RCC1	regulator of chromosome condensation 1	NM_001048199, NR_030725, NR_030726, NM_001048194, NM_001048195, NM_001269, hCT18951.1, hCT1957642.0, hCT1963753.1, hCT1963754.1, hCT2334288.0, hCT2334290.0	206499_s_at, 215747_s_at	NP_001041664.1, NP_001041659.1, NP_001041660.1, NP_001260.1, EAX07694.1, EAX07695.1, EAX07690.1, EAX07691.1, EAX07692.1, EAX07693.1
GeneID:8420	SNHG3	1	28832455	28837404	4949	+	1	4_A375_EGR1::1::384	13017	downstream	0	0	1	11	12	18	1	4_A375_EGR1::1	18	Gene SNHG3	SNHG3, U17HG-A, U17HG, RNU17D, FLJ18619, NCRNA00014, RNU17C, U17HG-AB	small nucleolar RNA host gene 3 (non-protein coding)	NR_002909, NR_036473	215011_at
GeneID:26768	RNU105A	1	28835070	28835227	157	+	1	4_A375_EGR1::1::384	10402	downstream	0	0	1	11	12	18	1	4_A375_EGR1::1	18	Gene RNU105A	RNU105A, 105A, E1c	RNA, U105A small nucleolar	NR_004404
GeneID:85028	SNHG12	1	28905050	28908366	3316	-	2	2_A375_pNL97_plus_lncRNA_AR::1::167, 4_A375_EGR1::1::385	-82, 46	upstream, in gene	0	1	1	20	22	26	1	4_A375_EGR1::1	26	Gene SNHG12	C1orf79, RP4-669K10.5, NCRNA00100, SNHG12	small nucleolar RNA host gene 12 (non-protein coding)	NR_024127	223773_s_at, 223774_at, 228990_at
GeneID:692212	SNORD99	1	28905255	28905334	79	-	2	2_A375_pNL97_plus_lncRNA_AR::1::167, 4_A375_EGR1::1::385	-3114, -2986	upstream, upstream	0	1	1	20	22	26	1	4_A375_EGR1::1	26	Gene SNORD99	HBII-420, SNORD99	small nucleolar RNA, C/D box 99	NR_003077
GeneID:677838	SNORA61	1	28906276	28906405	129	-	2	2_A375_pNL97_plus_lncRNA_AR::1::167, 4_A375_EGR1::1::385	-2043, -1915	upstream, upstream	0	1	1	20	22	26	1	4_A375_EGR1::1	26	Gene SNORA61	ACA61, SNORA61	small nucleolar RNA, H/ACA box 61	NR_002987
GeneID:677825	SNORA44	1	28906893	28907024	131	-	2	2_A375_pNL97_plus_lncRNA_AR::1::167, 4_A375_EGR1::1::385	-1424, -1296	upstream, upstream	0	1	1	20	22	26	1	4_A375_EGR1::1	26	Gene SNORA44	SNORA44, ACA44	small nucleolar RNA, H/ACA box 44	NR_002976
GeneID:692073	SNORA16A	1	28907432	28907565	133	-	2	2_A375_pNL97_plus_lncRNA_AR::1::167, 4_A375_EGR1::1::385	-883, -755	upstream, upstream	0	1	1	20	22	26	1	4_A375_EGR1::1	26	Gene SNORA16A	SNORA16A, ACA16	small nucleolar RNA, H/ACA box 16A	NR_003035
GeneID:115273	RAB42	1	28918712	28921098	2386	+	1	2_A375_pNL97_plus_lncRNA_AR::1::167	-10264	upstream	0	1	0	20	22	26	1	4_A375_EGR1::1	26	Gene RAB42	RP4-669K10.6, MGC45806, RAB42	RAB42, member RAS oncogene family	NM_152304, NM_001193532, hCT1640543.4, hCT2349536.0	1552846_s_at	NP_689517.1, NP_001180461.1, EAX07684.1, EAX07685.1
GeneID:6883	TAF12	1	28929608	28969604	39996	-	2	1_A375_pNL7_minus_lncRNA_AR::1::123, 2_A375_pNL97_plus_lncRNA_AR::1::168	-5468, -5340	upstream, upstream	1	1	0	28	23	13	1	1_A375_pNL7_minus_lncRNA_AR::1	28	Gene TAF12	TAF12, TAF2J, TAFII20	TAF12 RNA polymerase II, TATA box binding protein (TBP)-associated factor, 20kDa	NM_005644, NM_001135218, hCT1785638.3, hCT1960721.2, hCT2334004.1, hCT2343721.0	209463_s_at	NP_005635.1, NP_001128690.1, EAX07680.1, EAX07681.1, EAX07682.1, EAX07683.1
GeneID:26824	RNU11	1	28975112	28975246	134	+	2	1_A375_pNL7_minus_lncRNA_AR::1::123, 2_A375_pNL97_plus_lncRNA_AR::1::168	-40, -168	upstream, upstream	1	1	0	28	23	13	1	1_A375_pNL7_minus_lncRNA_AR::1	28	Gene RNU11	RNU11, U11	RNA, U11 small nuclear	NR_004407
GeneID:10691	GMEB1	1	28995244	29041398	46154	+	1	1_A375_pNL7_minus_lncRNA_AR::1::124	-108	upstream	1	0	0	21	18	11	1	1_A375_pNL7_minus_lncRNA_AR::1	21	Gene GMEB1	GMEB1, P96PIF, PIF96	glucocorticoid modulatory element binding protein 1	NM_024482, NM_006582, hCT1826638.2, hCT1962963.1, hCT2334298.0, hCT2359202.0	220938_s_at	NP_077808.1, NP_006573.2, EAX07676.1, EAX07677.1, EAX07678.1, EAX07679.1
GeneID:51441	YTHDF2	1	29063133	29096287	33154	+	2	1_A375_pNL7_minus_lncRNA_AR::1::125, 2_A375_pNL97_plus_lncRNA_AR::1::169	131, 115	in gene, in gene	1	1	0	54	35	10	1	1_A375_pNL7_minus_lncRNA_AR::1	54	Gene YTHDF2	YTHDF2, NY-REN-2, HGRG8	YTH domain family, member 2	NM_016258, NM_001173128, NM_001172828, hCT1826635.1, hCT1971476.1, hCT2334299.0	217812_at, 222430_s_at	NP_057342.2, NP_001166599.1, NP_001166299.1, EAX07673.1, EAX07674.1, EAX07675.1
GeneID:2035	EPB41	1	29213603	29446558	232955	+	2	2_A375_pNL97_plus_lncRNA_AR::1::170, 4_A375_EGR1::1::386	29, 235165	in gene, downstream	0	1	1	12	15	13	2	2_A375_pNL97_plus_lncRNA_AR::1	20	Gene EPB41	EPB41, 4.1R, EL1, HE	erythrocyte membrane protein band 4.1 (elliptocytosis 1, RH-linked)	NM_001166005, NM_203343, NM_001166006, NM_203342, NM_001166007, NM_004437, hCT1953986.1, hCT1953987.1, hCT2334303.0, hCT2334305.0, hCT2334309.0, hCT2334310.0, hCT2334311.0	1554481_a_at, 207793_s_at, 214530_x_at, 225051_at	NP_001159477.1, NP_976218.1, NP_001159478.1, NP_001159479.1, NP_004428.1, NP_976217.1, EAX07662.1, EAX07663.1, EAX07664.1, EAX07665.1, EAX07666.1, EAX07667.1, EAX07668.1
GeneID:399474	TMEM200B	1	29445937	29450421	4484	-	1	4_A375_EGR1::1::386	1653	in gene	0	0	1	11	10	13	1	4_A375_EGR1::1	13	Gene TMEM200B	MGC102864, MGC90489, TMEM200B, TTMB	transmembrane protein 200B	NM_001003682, NM_001171868	227386_s_at	NP_001003682.1, NP_001165339.1
GeneID:6429	SFRS4	1	29474250	29508637	34387	-	1	2_A375_pNL97_plus_lncRNA_AR::1::171	210	in gene	0	1	0	14	24	13	1	2_A375_pNL97_plus_lncRNA_AR::1	24	Gene SFRS4	SRP75, SRSF4, SFRS4	serine/arginine-rich splicing factor 4	NM_005626, hCT14590.2, hCT1953988.0, hCT1961896.1	201696_at, 239511_s_at, 239512_at, 241245_at, 242837_at	NP_005617.2, EAX07658.1, EAX07657.1, EAX07659.1
GeneID:51102	MECR	1	29519385	29557454	38069	-	2	2_A375_pNL97_plus_lncRNA_AR::1::172, 4_A375_EGR1::1::387	-66, 36638	upstream, in gene	0	1	1	8	10.5	14	2	2_A375_pNL97_plus_lncRNA_AR::1	18	Gene MECR	CGI-63, NRBF1, FASN2B, MECR	mitochondrial trans-2-enoyl-CoA reductase	NM_016011, NM_001024732, hCT15150.2, hCT1953989.1, hCT2333991.0, hCT2359130.0	218664_at	NP_057095.2, NP_001019903.1, EAX07653.1, EAX07654.1, EAX07655.1, EAX07656.1
GeneID:10076	PTPRU	1	29563028	29653325	90297	+	1	2_A375_pNL97_plus_lncRNA_AR::1::172	-5508	upstream	0	1	0	12	18	12	1	2_A375_pNL97_plus_lncRNA_AR::1	18	Gene PTPRU	hPTP-J, FLJ37530, PTP-PI, PCP-2, PTP, GLEPP1, PTP-J, PTPRO, PTPPSI, R-PTP-PSI, PTPU2, PTPRU, FMI	protein tyrosine phosphatase, receptor type, U	NM_133178, NM_133177, NM_005704, NM_001195001, hCT1953979.1, hCT2334314.0, hCT2334315.0	211320_s_at	NP_573439.2, NP_573438.3, NP_005695.3, NP_001181930.1, EAX07650.1, EAX07651.1, EAX07652.1
GeneID:4146	MATN1	1	31184124	31196432	12308	-	2	1_A375_pNL7_minus_lncRNA_AR::1::129, 2_A375_pNL97_plus_lncRNA_AR::1::179	4640, -9360	in gene, upstream	1	1	0	16.5	18.5	10	2	1_A375_pNL7_minus_lncRNA_AR::1	20	Gene MATN1	CMP, MATN1, CRTM	matrilin 1, cartilage matrix protein	NM_002379, hCT2336084.1, hCT6942.4	206904_at, 206905_s_at	NP_002370.1, EAX07643.1, EAX07642.1
GeneID:100129196	LOC100129196	1	31191619	31199593	7974	+	2	1_A375_pNL7_minus_lncRNA_AR::1::129, 2_A375_pNL97_plus_lncRNA_AR::1::179	173, 14173	in gene, downstream	1	1	0	16.5	18.5	10	2	1_A375_pNL7_minus_lncRNA_AR::1	20	Gene LOC100129196	FLJ46197	hypothetical LOC100129196	NR_034182
GeneID:7805	LAPTM5	1	31205315	31230683	25368	-	3	1_A375_pNL7_minus_lncRNA_AR::1::130, 2_A375_pNL97_plus_lncRNA_AR::1::179, 2_A375_pNL97_plus_lncRNA_AR::1::180	955, 24891, 1019	in gene, in gene, in gene	1	1	0	22.5	23.5	5.5	2	1_A375_pNL7_minus_lncRNA_AR::1	32	Gene LAPTM5	FLJ61683, MGC125860, CLAST6, MGC125861, LAPTM5, FLJ97251	lysosomal protein transmembrane 5	NM_006762, hCT2336080.0, hCT6100.2	201720_s_at, 201721_s_at	NP_006753.1, EAX07640.1, EAX07641.1
GeneID:9672	SDC3	1	31342313	31381480	39167	-	2	4_A375_EGR1::1::391, 4_A375_EGR1::1::392	936, -584	in gene, upstream	0	0	1	8	10.5	17.5	2	4_A375_EGR1::1	19	Gene SDC3	SYND3, SDCN, SDC3	syndecan 3	NM_014654, hCT2336077.0, hCT2336078.0, hCT6943.3	1554864_a_at, 202898_at	NP_055469.3, EAX07637.1, EAX07636.1, EAX07638.1
GeneID:79570	NKAIN1	1	31652592	31712734	60142	-	3	1_A375_pNL7_minus_lncRNA_AR::1::133, 2_A375_pNL97_plus_lncRNA_AR::1::185, 4_A375_EGR1::1::393	57342, 57470, 57758	in gene, in gene, in gene	1	1	1	27	26	16	1	1_A375_pNL7_minus_lncRNA_AR::1	27	Gene NKAIN1	NKAIN1, FAM77C, FLJ12650	Na+/K+ transporting ATPase interacting 1	NM_024522, hCT2336069.0, hCT2336070.0	219438_at	NP_078798.2, EAX07628.1, EAX07629.1
GeneID:9410	SNRNP40	1	31732415	31769644	37229	-	2	2_A375_pNL97_plus_lncRNA_AR::1::186, 4_A375_EGR1::1::394	156, -404	in gene, upstream	0	1	1	11	19	16.5	2	2_A375_pNL97_plus_lncRNA_AR::1	25	Gene SNRNP40	WDR57, 40K, HPRP8BP, MGC1910, RP11-490K7.3, PRPF8BP, PRP8BP, SNRNP40, FLJ41108, SPF38	small nuclear ribonucleoprotein 40kDa (U5)	NM_004814, hCT11113.3, hCT2336066.0	215905_s_at	NP_004805.2, EAX07626.1, EAX07627.1
GeneID:51538	ZCCHC17	1	31769842	31837780	67938	+	2	2_A375_pNL97_plus_lncRNA_AR::1::186, 4_A375_EGR1::1::394	-354, 206	upstream, in gene	0	1	1	11	19	16.5	2	2_A375_pNL97_plus_lncRNA_AR::1	25	Gene ZCCHC17	HSPC251, ZCCHC17, PS1D, pNO40, RP11-266K22.1	zinc finger, CCHC domain containing 17	NM_016505, hCT11112.3, hCT1953984.1, hCT2336089.0, hCT2336091.0, hCT2359157.0, hCT2359158.0	223107_s_at, 223108_s_at	NP_057589.2, EAX07621.1, EAX07620.1, EAX07622.1, EAX07624.1, EAX07625.1, EAX07623.1
GeneID:347735	SERINC2	1	31885963	31907525	21562	+	3	1_A375_pNL7_minus_lncRNA_AR::1::135, 2_A375_pNL97_plus_lncRNA_AR::1::187, 4_A375_EGR1::1::395	21413, 21397, 27845	in gene, in gene, downstream	1	1	1	13.5	15	12.5	2	2_A375_pNL97_plus_lncRNA_AR::1	25	Gene SERINC2	SERINC2, TDE2L, PRO0899, TDE2, FKSG84, MGC90340	serine incorporator 2	NM_178865, hCT11114.4, hCT1953985.2, hCT2334534.1, hCT2340522.0, hCT2340523.0, hCT2359163.0	224762_at	NP_849196.2, EAX07615.1, EAX07611.1, EAX07612.1, EAX07613.1, EAX07616.1, EAX07614.1
GeneID:64129	TINAGL1	1	32042086	32053287	11201	+	2	4_A375_EGR1::1::396, 4_A375_EGR1::1::397	458, 12362	in gene, downstream	0	0	1	6	10	18.5	2	4_A375_EGR1::1	19	Gene TINAGL1	ARG1, LCN7, LIECG3, TINAGL1, TINAGRP	tubulointerstitial nephritis antigen-like 1	NM_022164, hCT1953998.1, hCT2334542.0, hCT2334543.0, hCT2359074.0, hCT32892.2	219058_x_at	NP_071447.1, EAX07603.1, EAX07604.1, EAX07605.1, EAX07606.1, EAX07607.1
GeneID:553115	PEF1	1	32095463	32110838	15375	-	3	1_A375_pNL7_minus_lncRNA_AR::1::136, 2_A375_pNL97_plus_lncRNA_AR::1::188, 4_A375_EGR1::1::398	438, 566, 502	in gene, in gene, in gene	1	1	1	21	33	27	1	2_A375_pNL97_plus_lncRNA_AR::1	33	Gene PEF1	PEF1A, PEFLIN, ABP32, PEF1	penta-EF-hand domain containing 1	NM_012392, NR_033686, NR_033688, hCT1953990.1, hCT2334194.0	217923_at	NP_036524.1, EAX07598.1, EAX07599.1
GeneID:1307	COL16A1	1	32117848	32169768	51920	-	4	1_A375_pNL7_minus_lncRNA_AR::1::136, 2_A375_pNL97_plus_lncRNA_AR::1::188, 2_A375_pNL97_plus_lncRNA_AR::1::189, 4_A375_EGR1::1::398	59368, 59496, 14120, 59432	downstream, downstream, in gene, downstream	1	1	1	17	28.5	16.5	2	2_A375_pNL97_plus_lncRNA_AR::1	33	Gene COL16A1	COL16A1, 447AA, FP1572	collagen, type XVI, alpha 1	NM_001856, hCT2334191.0, hCT2334193.0, hCT32885.2	204345_at	NP_001847.3, EAX07595.1, EAX07596.1, EAX07597.1
GeneID:576	BAI2	1	32192718	32229648	36930	-	4	1_A375_pNL7_minus_lncRNA_AR::1::138, 2_A375_pNL97_plus_lncRNA_AR::1::190, 2_A375_pNL97_plus_lncRNA_AR::1::191, 4_A375_EGR1::1::400	40112, 46704, 40080, -592	downstream, downstream, downstream, upstream	1	1	1	22.667	25.667	10.333	3	2_A375_pNL97_plus_lncRNA_AR::1	42	Gene BAI2	BAI2	brain-specific angiogenesis inhibitor 2	NM_001703, hCT1962977.1, hCT1962978.1, hCT1964552.1, hCT2334185.0, hCT2334189.0, hCT32874.3	204966_at	NP_001694.2, EAX07594.1, EAX07589.1, EAX07590.1, EAX07591.1, EAX07592.1, EAX07593.1
GeneID:100423028	MIR4254	1	32224261	32224336	75	-	1	4_A375_EGR1::1::400	-5904	upstream	0	0	1	12	14	18	1	4_A375_EGR1::1	18	Gene MIR4254	MIR4254	microRNA 4254	NR_036216
GeneID:90853	SPOCD1	1	32256025	32281580	25555	-	2	1_A375_pNL7_minus_lncRNA_AR::1::139, 2_A375_pNL97_plus_lncRNA_AR::1::192	27676, 27671	downstream, downstream	1	1	0	39	26	10	1	1_A375_pNL7_minus_lncRNA_AR::1	39	Gene SPOCD1	FLJ39908, RP11-84A19.1, SPOCD1, FLJ25348	SPOC domain containing 1	NM_144569, hCT2349554.0, hCT2359076.0, hCT32893.4	1562415_a_at, 235417_at	NP_653170.3, EAX07586.1, EAX07587.1, EAX07588.1
GeneID:8073	PTP4A2	1	32372022	32403988	31966	-	1	1_A375_pNL7_minus_lncRNA_AR::1::140	-252	upstream	1	0	0	16	13	15	1	1_A375_pNL7_minus_lncRNA_AR::1	16	Gene PTP4A2	OV-1, PTP4A, PRL2, PTPCAAX2, HH7-2, ptp-IV1b, ptp-IV1a, PTP4A2, HH13, PRL-2, HU-PP-1	protein tyrosine phosphatase type IVA, member 2	NM_080391, NM_001195100, NM_001195101, hCT2334175.1, hCT2334176.1, hCT2334177.1, hCT2334178.1, hCT2334179.1, hCT2334181.1, hCT32877.4	208615_s_at, 208616_s_at, 208617_s_at, 216988_s_at	NP_536316.1, NP_001182029.1, NP_001182030.1, EAX07578.1, EAX07579.1, EAX07580.1, EAX07581.1, EAX07582.1, EAX07583.1, EAX07584.1
GeneID:55116	TMEM39B	1	32538503	32568467	29964	+	3	1_A375_pNL7_minus_lncRNA_AR::1::141, 2_A375_pNL97_plus_lncRNA_AR::1::193, 2_A375_pNL97_plus_lncRNA_AR::1::194	-183, -231, 35161	upstream, upstream, downstream	1	1	0	17.5	20.5	11	2	1_A375_pNL7_minus_lncRNA_AR::1	22	Gene TMEM39B	FLJ10315, TMEM39B	transmembrane protein 39B	NM_018056, hCT2334556.0, hCT2359078.0, hCT2359079.0, hCT32894.3	218770_s_at	NP_060526.2, EAX07573.1, EAX07570.1, EAX07571.1, EAX07572.1
GeneID:23633	KPNA6	1	32573644	32642169	68525	+	2	1_A375_pNL7_minus_lncRNA_AR::1::142, 2_A375_pNL97_plus_lncRNA_AR::1::194	72020, 20	downstream, in gene	1	1	0	15.5	18.5	12	2	2_A375_pNL97_plus_lncRNA_AR::1	20	Gene KPNA6	KPNA7, KPNA6, FLJ11249, IPOA7, MGC17918	karyopherin alpha 6 (importin alpha 7)	NM_012316, hCT2334559.0, hCT2359204.0, hCT32879.3	212101_at, 212102_s_at, 212103_at, 226976_at	NP_036448.1, EAX07567.1, EAX07568.1, EAX07569.1
GeneID:200081	TXLNA	1	32645345	32663886	18541	+	3	1_A375_pNL7_minus_lncRNA_AR::1::142, 1_A375_pNL7_minus_lncRNA_AR::1::143, 4_A375_EGR1::1::401	319, 25743, 25887	in gene, downstream, downstream	1	0	1	16.5	16	24.5	2	4_A375_EGR1::1	31	Gene TXLNA	MGC118870, TXLNA, TXLN, DKFZp451J0118, IL14, MGC118871, RP4-622L5.4	taxilin alpha	NM_175852, hCT2340721.0, hCT2340722.0	1561358_at, 212300_at, 231169_at, 240739_at	NP_787048.1, EAX07566.1, EAX07565.1
GeneID:79140	CCDC28B	1	32666202	32670991	4789	+	2	1_A375_pNL7_minus_lncRNA_AR::1::143, 4_A375_EGR1::1::401	4886, 5030	downstream, downstream	1	0	1	15	15	31	1	4_A375_EGR1::1	31	Gene CCDC28B	CCDC28B, MGC1203, MGC16441, RP4-622L5.5	coiled-coil domain containing 28B	NM_024296, hCT1953994.1, hCT2359156.0	219585_at, 221912_s_at	NP_077272.2, EAX07563.1, EAX07564.1
GeneID:55721	IQCC	1	32671236	32674288	3052	+	2	1_A375_pNL7_minus_lncRNA_AR::1::143, 4_A375_EGR1::1::401	-148, -4	upstream, upstream	1	0	1	15	15	31	1	4_A375_EGR1::1	31	Gene IQCC	FLJ10547, MGC120341, RP4-622L5.6, IQCC	IQ motif containing C	NM_018134, NM_001160042, hCT32886.2	206650_at	NP_060604.2, NP_001153514.1, EAX07562.1
GeneID:149069	DCDC2B	1	32674695	32681797	7102	+	2	1_A375_pNL7_minus_lncRNA_AR::1::143, 4_A375_EGR1::1::401	-3607, -3463	upstream, upstream	1	0	1	15	15	31	1	4_A375_EGR1::1	31	Gene DCDC2B	DCDC2B	doublecortin domain containing 2B	NM_001099434	233918_at	NP_001092904.1
GeneID:100507457	LOC100507457	1	32674970	32681058	6088	-	2	1_A375_pNL7_minus_lncRNA_AR::1::143, 4_A375_EGR1::1::401	9970, 9826	downstream, downstream	1	0	1	15	15	31	1	4_A375_EGR1::1	31	Gene LOC100507457		hypothetical LOC100507457	XR_110509, XR_110508
GeneID:56063	C1orf91	1	32681798	32687926	6128	-	1	1_A375_pNL7_minus_lncRNA_AR::1::143	16838	downstream	1	0	0	15	15	31	1	4_A375_EGR1::1	31	Gene C1orf91	AASL548, C1orf91, dJ622L5.7, RP4-622L5, TMEM234, PRO1105, FLJ90779	chromosome 1 open reading frame 91	NM_019118, hCT1953997.1, hCT2334172.0, hCT2359237.0, hCT2359238.0, hCT32890.2	223656_s_at, 223676_at, 234006_s_at	NP_061991.3, EAX07557.1, EAX07556.1, EAX07558.1, EAX07559.1, EAX07560.1
GeneID:8668	EIF3I	1	32687971	32697205	9234	+	2	1_A375_pNL7_minus_lncRNA_AR::1::144, 2_A375_pNL97_plus_lncRNA_AR::1::195	13917, 13949	downstream, downstream	1	1	0	20	18	6	1	1_A375_pNL7_minus_lncRNA_AR::1	20	Gene EIF3I	PRO2242, EIF3I, TRIP1, EIF3S2, eIF3-p36, eIF3-beta, TRIP-1	eukaryotic translation initiation factor 3, subunit I	NM_003757, hCT1953992.1, hCT1962979.2, hCT1962980.1, hCT32880.3	208756_at	NP_003748.1, EAX07555.1, EAX07552.1, EAX07553.1, EAX07554.1
GeneID:84734	FAM167B	1	32712818	32714461	1643	+	1	4_A375_EGR1::1::402	3854	downstream	0	0	1	7	11	22	1	4_A375_EGR1::1	22	Gene FAM167B	MGC10820, FAM167B, C1orf90	family with sequence similarity 167, member B	NM_032648, hCT2334569.0, hCT32898.2	223657_at	NP_116037.2, EAX07547.1, EAX07548.1
GeneID:3932	LCK	1	32716840	32751766	34926	+	3	2_A375_pNL97_plus_lncRNA_AR::1::196, 4_A375_EGR1::1::402, 4_A375_EGR1::1::403	41064, -168, 41000	downstream, upstream, downstream	0	1	1	12	15.5	21	2	4_A375_EGR1::1	22	Gene LCK	LSK, pp58lck, p56lck, LCK, YT16	lymphocyte-specific protein tyrosine kinase	NM_005356, NM_001042771, hCT1953993.1, hCT2334571.0, hCT2334573.0, hCT2334574.0, hCT32881.3	204890_s_at, 204891_s_at	NP_005347.3, NP_001036236.1, EAX07542.1, EAX07544.1, EAX07545.1, EAX07546.1, EAX07543.1
GeneID:3065	HDAC1	1	32757708	32799224	41516	+	3	2_A375_pNL97_plus_lncRNA_AR::1::196, 4_A375_EGR1::1::403, 4_A375_EGR1::1::404	196, 132, 46004	in gene, in gene, downstream	0	1	1	14	14.5	18.5	2	2_A375_pNL97_plus_lncRNA_AR::1	20	Gene HDAC1	HDAC1, GON-10, DKFZp686H12203, RPD3, RPD3L1, HD1	histone deacetylase 1	NM_004964, hCT2334578.0, hCT32882.3	201209_at	NP_004955.2, EAX07541.1, EAX07540.1
GeneID:65108	MARCKSL1	1	32799440	32801834	2394	-	1	4_A375_EGR1::1::404	-1878	upstream	0	0	1	11	9	17	1	4_A375_EGR1::1	17	Gene MARCKSL1	MLP1, F52, MACMARCKS, MARCKSL1, MRP, MLP	MARCKS-like 1	NM_023009, hCT1812950.1, hCT1816932.1, hCT2334162.0	200644_at	NP_075385.1, EAX07537.1, EAX07538.1, EAX07539.1
GeneID:100128071	LOC100128071	1	32826871	32827844	973	-	1	2_A375_pNL97_plus_lncRNA_AR::1::197	10372	downstream	0	1	0	13	20	15	1	2_A375_pNL97_plus_lncRNA_AR::1	20	Gene LOC100128071		hypothetical LOC100128071	NM_001167676		NP_001161148.1
GeneID:55108	BSDC1	1	32830704	32860062	29358	-	1	2_A375_pNL97_plus_lncRNA_AR::1::198	254	in gene	0	1	0	15	20	11	1	2_A375_pNL97_plus_lncRNA_AR::1	20	Gene BSDC1	DKFZp686B09139, BSDC1, FLJ10276	BSD domain containing 1	NM_018045, NM_001143888, NM_001143889, NM_001143890, hCT1954822.1, hCT1971530.1, hCT1971531.1, hCT2359081.0, hCT2359082.0, hCT32895.3	1559971_at, 218004_at, 222200_s_at	NP_060515.3, NP_001137360.1, NP_001137361.1, NP_001137362.1, EAX07528.1, EAX07529.1, EAX07525.1, EAX07526.1, EAX07527.1, EAX07530.1
GeneID:57648	KIAA1522	1	33207512	33240571	33059	+	1	4_A375_EGR1::1::405	28104	in gene	0	0	1	6	9	24	1	4_A375_EGR1::1	24	Gene KIAA1522	KIAA1522		NM_020888, hCT1641428.3, hCT2334723.0	224746_at	NP_065939.2, EAX07509.1, EAX07510.1
GeneID:8565	YARS	1	33240840	33283633	42793	-	4	1_A375_pNL7_minus_lncRNA_AR::1::145, 2_A375_pNL97_plus_lncRNA_AR::1::199, 4_A375_EGR1::1::405, 4_A375_EGR1::1::406	657, 657, 48017, 769	in gene, in gene, downstream, in gene	1	1	1	37	47.5	20.5	2	2_A375_pNL97_plus_lncRNA_AR::1	86	Gene YARS	YTS, YRS, YARS, CMTDIC, TYRRS	tyrosyl-tRNA synthetase	NM_003680, hCT2334127.0, hCT2334128.0, hCT30941.3	212048_s_at, 238760_at	NP_003671.1, EAX07508.1, EAX07506.1, EAX07507.1
GeneID:64766	S100PBP	1	33283176	33324476	41300	+	3	1_A375_pNL7_minus_lncRNA_AR::1::145, 2_A375_pNL97_plus_lncRNA_AR::1::199, 4_A375_EGR1::1::406	-200, -200, -312	upstream, upstream, upstream	1	1	1	68	86	17	1	2_A375_pNL97_plus_lncRNA_AR::1	86	Gene S100PBP	S100PBP, FLJ12903, S100PBPR, DKFZp313K2325	S100P binding protein	NM_022753, NM_001017406, hCT2334726.0, hCT2334727.0, hCT30940.3	218370_s_at, 222610_s_at	NP_073590.2, NP_001017406.1, EAX07503.1, EAX07504.1, EAX07505.1
GeneID:3208	HPCA	1	33352098	33360247	8149	+	1	4_A375_EGR1::1::407	-386	upstream	0	0	1	9	6	19	1	4_A375_EGR1::1	19	Gene HPCA	HPCA, BDR2	hippocalcin	NM_002143, hCT2334729.0, hCT2334730.0, hCT2334732.0, hCT2334733.0, hCT2334734.0	205454_at	NP_002134.2, EAX07494.1, EAX07495.1, EAX07496.1, EAX07497.1, EAX07498.1
GeneID:113452	TMEM54	1	33360196	33366953	6757	-	1	4_A375_EGR1::1::407	15241	downstream	0	0	1	9	6	19	1	4_A375_EGR1::1	19	Gene TMEM54	MGC10137, CAC1, BCLP, CAC-1, TMEM54	transmembrane protein 54	NM_033504, hCT2334125.0, hCT2359205.0	225536_at	NP_277039.1, EAX07492.1, EAX07493.1
GeneID:127544	RNF19B	1	33402050	33430286	28236	-	1	2_A375_pNL97_plus_lncRNA_AR::1::200	-8242	upstream	0	1	0	9	17	6	1	2_A375_pNL97_plus_lncRNA_AR::1	17	Gene RNF19B	IBRDC3, RNF19B, FLJ90005, NKLAM	ring finger protein 19B	NM_153341, NM_001127361, hCT2359216.0, hCT2359217.0, hCT30945.3	213038_at, 36564_at	NP_699172.2, NP_001120833.1, EAX07489.1, EAX07490.1, EAX07491.1
GeneID:113451	ADC	1	33546714	33585995	39281	+	4	1_A375_pNL7_minus_lncRNA_AR::1::146, 2_A375_pNL97_plus_lncRNA_AR::1::201, 2_A375_pNL97_plus_lncRNA_AR::1::202, 4_A375_EGR1::1::408	46246, 18566, 46246, 134	downstream, in gene, downstream, in gene	1	1	1	37.667	48.333	11.667	3	2_A375_pNL97_plus_lncRNA_AR::1	114	Gene ADC	AZI2, ODC1L, KIAA1945, ADC, ODC-p	arginine decarboxylase	NM_052998, hCT1954821.1, hCT2334739.0, hCT2334741.0, hCT2334742.0, hCT2334743.0, hCT2334745.0, hCT2334747.0, hCT2359172.0, hCT2359173.0, hCT2359174.0, hCT2359175.0, hCT2359176.0, hCT2359177.0, hCT30937.3	1554393_a_at, 228000_at	NP_443724.1, EAX07481.1, EAX07469.1, EAX07471.1, EAX07475.1, EAX07479.1, EAX07470.1, EAX07472.1, EAX07473.1, EAX07474.1, EAX07476.1, EAX07477.1, EAX07478.1, EAX07480.1, EAX07482.1
GeneID:55223	TRIM62	1	33611003	33647671	36668	-	1	2_A375_pNL97_plus_lncRNA_AR::1::203	20439	in gene	0	1	0	14	15	9	1	2_A375_pNL97_plus_lncRNA_AR::1	15	Gene TRIM62	FLJ10759, FLJ16558, TRIM62, DEAR1	tripartite motif containing 62	NM_018207, hCT2334112.0, hCT2334113.0, hCT30936.3	219272_at, 236845_at, 58308_at	NP_060677.2, EAX07465.1, EAX07466.1, EAX07467.1
GeneID:149076	ZNF362	1	33722174	33766320	44146	+	1	1_A375_pNL7_minus_lncRNA_AR::1::148	-8190	upstream	1	0	0	25	19	6	1	1_A375_pNL7_minus_lncRNA_AR::1	25	Gene ZNF362	FLJ25476, RN, MGC138318, ZNF362, lin-29	zinc finger protein 362	NM_152493, hCT30939.3	214915_at, 226820_at, 228957_at	NP_689706.2, EAX07464.1
GeneID:114784	CSMD2	1	33979609	34631443	651834	-	1	4_A375_EGR1::1::409	541203	in gene	0	0	1	5	6	20	1	4_A375_EGR1::1	20	Gene CSMD2	dJ947L8.1, dJ1007G16.2, dJ1007G16.1, KIAA1884, CSMD2	CUB and Sushi multiple domains 2	NM_052896, hCT2340724.2, hCT2348198.1, hCT2351331.0, hCT2351332.0, hCT2351333.0	1557143_at, 1570169_at, 233145_at	NP_443128.2, EAX07447.1, EAX07448.1, EAX07449.1, EAX07450.1, EAX07451.1
GeneID:2707	GJB3	1	35246790	35251967	5177	+	1	2_A375_pNL97_plus_lncRNA_AR::1::205	378	in gene	0	1	0	10	22	14	1	2_A375_pNL97_plus_lncRNA_AR::1	22	Gene GJB3	MGC102938, GJB3, DFNA2, DFNA2B, FLJ22486, EKV, CX31	gap junction protein, beta 3, 31kDa	NM_024009, NM_001005752	205490_x_at, 205491_s_at, 215243_s_at	NP_076872.1, NP_001005752.1
GeneID:113444	C1orf212	1	35315963	35325417	9454	-	3	1_A375_pNL7_minus_lncRNA_AR::1::153, 2_A375_pNL97_plus_lncRNA_AR::1::206, 4_A375_EGR1::1::410	-55, -55, -6391	upstream, upstream, upstream	1	1	1	74	76	11.5	2	2_A375_pNL97_plus_lncRNA_AR::1	136	Gene C1orf212	MGC138436, FLJ90372, C1orf212	chromosome 1 open reading frame 212	NM_138428, NM_001164824, NM_001164825, hCT1641834.4, hCT1957658.2, hCT2349537.0	225404_at, 239510_at	NP_612437.3, NP_001158296.1, NP_001158297.1, EAX07437.1, EAX07438.1, EAX07439.1
GeneID:58512	DLGAP3	1	35331037	35370984	39947	-	4	1_A375_pNL7_minus_lncRNA_AR::1::153, 2_A375_pNL97_plus_lncRNA_AR::1::206, 4_A375_EGR1::1::410, 4_A375_EGR1::1::411	45512, 45512, 39176, 920	downstream, downstream, in gene, in gene	1	1	1	51	52.667	12.333	3	2_A375_pNL97_plus_lncRNA_AR::1	136	Gene DLGAP3	DLGAP3, DAP3, SAPAP3	discs, large (Drosophila) homolog-associated protein 3	NM_001080418	1559630_at, 231151_at	NP_001073887.1
GeneID:100506144	LOC100506144	1	35447134	35450948	3814	-	3	1_A375_pNL7_minus_lncRNA_AR::1::155, 2_A375_pNL97_plus_lncRNA_AR::1::208, 4_A375_EGR1::1::413	4, 196, 52	in gene, in gene, in gene	1	1	1	14	18	16	1	2_A375_pNL97_plus_lncRNA_AR::1	18	Gene LOC100506144	FLJ26314	hypothetical protein LOC100506144	XM_003119787, XM_003118961, XM_003120354		XP_003119835.1, XP_003119009.1, XP_003120402.1
GeneID:9204	ZMYM6	1	35451766	35497569	45803	-	5	1_A375_pNL7_minus_lncRNA_AR::1::155, 1_A375_pNL7_minus_lncRNA_AR::1::156, 2_A375_pNL97_plus_lncRNA_AR::1::208, 2_A375_pNL97_plus_lncRNA_AR::1::209, 4_A375_EGR1::1::413	46625, 145, 46817, 49, 46673	downstream, in gene, downstream, in gene, downstream	1	1	1	15.5	19	11.5	2	2_A375_pNL97_plus_lncRNA_AR::1	20	Gene ZMYM6	ZNF258, ZNF198L4, MYM, ZMYM6, Buster2	zinc finger, MYM-type 6	NM_007167, hCT2333809.0, hCT2333811.0	1552969_a_at, 1552970_s_at, 1561892_at, 213698_at, 219924_s_at, 219925_at, 227594_at, 227595_at	NP_009098.3, EAX07432.1, EAX07433.1
GeneID:6421	SFPQ	1	35649201	35658743	9542	-	3	1_A375_pNL7_minus_lncRNA_AR::1::157, 2_A375_pNL97_plus_lncRNA_AR::1::210, 4_A375_EGR1::1::414	263, 23, 119	in gene, in gene, in gene	1	1	1	15	19	19	1	2_A375_pNL97_plus_lncRNA_AR::1	19	Gene SFPQ	POMP100, PSF, SFPQ	splicing factor proline/glutamine-rich	NM_005066, hCT1642639.4, hCT1961259.2, hCT2333806.1, hCT2350049.0, hCT2350052.0, hCT28291.3	201585_s_at, 201586_s_at, 214016_s_at, 221768_at, 226898_s_at	NP_005057.1, EAX07422.1, EAX07421.1, EAX07423.1, EAX07424.1, EAX07425.1, EAX07426.1
GeneID:79932	KIAA0319L	1	35899091	36023037	123946	-	2	2_A375_pNL97_plus_lncRNA_AR::1::211, 4_A375_EGR1::1::415	-179, -291	upstream, upstream	0	1	1	15	25	25	1	4_A375_EGR1::1	25	Gene KIAA0319L	FLJ44532, KIAA0319L, KIAA1837	KIAA0319-like	NM_024874, hCT2333798.0, hCT2333800.0, hCT2333801.0, hCT29527.3	217929_s_at, 222468_at	NP_079150.3, EAX07413.1, EAX07414.1, EAX07415.1, EAX07416.1
GeneID:23154	NCDN	1	36023393	36032380	8987	+	2	2_A375_pNL97_plus_lncRNA_AR::1::211, 4_A375_EGR1::1::415	-177, -65	upstream, upstream	0	1	1	15	25	25	1	4_A375_EGR1::1	25	Gene NCDN	NCDN, KIAA0607	neurochondrin	NM_014284, NM_001014839, NM_001014841, hCT1957663.1, hCT2359067.0, hCT29531.3	209556_at, 209557_s_at, 237002_at	NP_055099.1, NP_001014839.1, NP_001014841.1, EAX07410.1, EAX07411.1, EAX07412.1
GeneID:339488	TFAP2E	1	36038971	36060929	21958	+	1	4_A375_EGR1::1::416	4085	in gene	0	0	1	7	5	19	1	4_A375_EGR1::1	19	Gene TFAP2E	AP2E, TFAP2E, MGC49007	transcription factor AP-2 epsilon (activating enhancer binding protein 2 epsilon)	NM_178548, hCT29528.4	1555348_at	NP_848643.2, EAX07409.1
GeneID:5690	PSMB2	1	36068739	36107143	38404	-	3	1_A375_pNL7_minus_lncRNA_AR::1::158, 2_A375_pNL97_plus_lncRNA_AR::1::212, 2_A375_pNL97_plus_lncRNA_AR::1::213	71, -25, -9380	in gene, upstream, upstream	1	1	0	18	16.5	5.5	2	1_A375_pNL7_minus_lncRNA_AR::1	22	Gene PSMB2	MGC126885, MGC104215, PSMB2, HC7-I	proteasome (prosome, macropain) subunit, beta type, 2	NM_002794, hCT1957661.2, hCT2333795.1, hCT2359225.0	200039_s_at, 201404_x_at, 231323_at	NP_002785.1, EAX07408.1, EAX07406.1, EAX07407.1
GeneID:127703	C1orf216	1	36179477	36184790	5313	-	2	2_A375_pNL97_plus_lncRNA_AR::1::215, 4_A375_EGR1::1::417	390, 86	in gene, in gene	0	1	1	14	14	18	1	4_A375_EGR1::1	18	Gene C1orf216	FLJ38984, C1orf216	chromosome 1 open reading frame 216	NM_152374, hCT2333792.1, hCT29533.5	212791_at	NP_689587.1, EAX07404.1, EAX07403.1
GeneID:63967	CLSPN	1	36197713	36235551	37838	-	1	4_A375_EGR1::1::418	543	in gene	0	0	1	12	10	19	1	4_A375_EGR1::1	19	Gene CLSPN	CLSPN, MGC131615, MGC131612, CLASPIN, MGC131613	claspin homolog (Xenopus laevis)	NM_001190481, NM_022111, hCT2333791.0, hCT29532.3	1553120_at, 219621_at	NP_001177410.1, NP_071394.2, EAX07401.1, EAX07402.1
GeneID:26523	EIF2C1	1	36348810	36389899	41089	+	3	1_A375_pNL7_minus_lncRNA_AR::1::160, 2_A375_pNL97_plus_lncRNA_AR::1::216, 2_A375_pNL97_plus_lncRNA_AR::1::217	-6058, -6026, 48022	upstream, upstream, downstream	1	1	0	14	19	10	2	2_A375_pNL97_plus_lncRNA_AR::1	22	Gene EIF2C1	EIF2C1, AGO1, DKFZp686M13167, EIF2C, Q99, GERP95	eukaryotic translation initiation factor 2C, 1	NM_012199, hCT29522.1	218287_s_at, 222576_s_at	NP_036331.1, EAX07396.1
GeneID:192669	EIF2C3	1	36396772	36522063	125291	+	1	2_A375_pNL97_plus_lncRNA_AR::1::217	60	in gene	0	1	0	9	22	16	1	2_A375_pNL97_plus_lncRNA_AR::1	22	Gene EIF2C3	AGO3, FLJ12765, EIF2C3, MGC86946	eukaryotic translation initiation factor 2C, 3	NM_024852, NM_177422, hCT2333926.0, hCT2333927.0	219426_at	NP_079128.2, NP_803171.1, EAX07394.1, EAX07395.1
GeneID:27285	TEKT2	1	36549676	36553876	4200	+	2	1_A375_pNL7_minus_lncRNA_AR::1::161, 2_A375_pNL97_plus_lncRNA_AR::1::218	4724, 4788	downstream, downstream	1	1	0	51	54	12	1	2_A375_pNL97_plus_lncRNA_AR::1	54	Gene TEKT2	h-tektin-t, TEKTB1, TEKT2, TEKTIN-T	tektin 2 (testicular)	NM_014466, hCT2359229.0, hCT29521.1	210323_at	NP_055281.2, EAX07391.1, EAX07392.1
GeneID:54936	ADPRHL2	1	36554453	36559533	5080	+	3	1_A375_pNL7_minus_lncRNA_AR::1::161, 2_A375_pNL97_plus_lncRNA_AR::1::218, 4_A375_EGR1::1::419	-53, 11, 11243	upstream, in gene, downstream	1	1	1	29.5	30	14	2	2_A375_pNL97_plus_lncRNA_AR::1	54	Gene ADPRHL2	ARH3, FLJ20446, ADPRHL2	ADP-ribosylhydrolase like 2	NM_017825, hCT1956315.1, hCT29529.3	223097_at	NP_060295.1, EAX07389.1, EAX07390.1
GeneID:1296	COL8A2	1	36560842	36565850	5008	-	3	1_A375_pNL7_minus_lncRNA_AR::1::161, 2_A375_pNL97_plus_lncRNA_AR::1::218, 4_A375_EGR1::1::419	11450, 11386, 154	downstream, downstream, in gene	1	1	1	29.5	30	14	2	2_A375_pNL97_plus_lncRNA_AR::1	54	Gene COL8A2	PPCD2, FECD, FECD1, COL8A2, FLJ00201, MGC116972, PPCD, MGC116970	collagen, type VIII, alpha 2	NM_005202, hCT1826785.2	221900_at, 52651_at	NP_005193.1, EAX07388.1
GeneID:27095	TRAPPC3	1	36602173	36615067	12894	-	1	2_A375_pNL97_plus_lncRNA_AR::1::219	-1541	upstream	0	1	0	12	16	10	1	2_A375_pNL97_plus_lncRNA_AR::1	16	Gene TRAPPC3	TRAPPC3, BET3	trafficking protein particle complex 3	NM_014408, hCT1956313.1, hCT1971621.1, hCT29519.2	203511_s_at, 203512_at	NP_055223.1, EAX07385.1, EAX07386.1, EAX07387.1
GeneID:55700	MAP7D1	1	36621803	36646441	24638	+	1	2_A375_pNL97_plus_lncRNA_AR::1::219	-5195	upstream	0	1	0	12	16	10	1	2_A375_pNL97_plus_lncRNA_AR::1	16	Gene MAP7D1	PARCC1, FLJ39022, FLJ10350, RPRC1, MAP7D1, MGC117315	MAP7 domain containing 1	NM_018067, hCT1956314.1, hCT2333933.0, hCT2333936.0, hCT29520.2	217943_s_at	NP_060537.3, EAX07381.1, EAX07382.1, EAX07383.1, EAX07384.1
GeneID:9967	THRAP3	1	36690017	36770958	80941	+	4	1_A375_pNL7_minus_lncRNA_AR::1::162, 1_A375_pNL7_minus_lncRNA_AR::1::163, 2_A375_pNL97_plus_lncRNA_AR::1::220, 4_A375_EGR1::1::421	-97, 75791, -129, 95	upstream, in gene, upstream, in gene	1	1	1	20	17.5	14.5	2	1_A375_pNL7_minus_lncRNA_AR::1	25	Gene THRAP3	FLJ22082, MGC133082, MGC133083, TRAP150, THRAP3	thyroid hormone receptor associated protein 3	NM_005119, hCT2333938.0, hCT28292.3	217847_s_at, 222439_s_at, 222440_s_at, 242163_at	NP_005110.2, EAX07379.1, EAX07380.1
GeneID:79729	C1orf113	1	36771994	36786948	14954	+	2	1_A375_pNL7_minus_lncRNA_AR::1::163, 4_A375_EGR1::1::422	-6186, 14694	upstream, in gene	1	0	1	11	8.5	12	2	4_A375_EGR1::1	19	Gene C1orf113	FLJ22938, C1orf113, SH3D21	SH3 domain containing 21	NM_024676, NM_001162530, hCT2333940.0, hCT2333942.0, hCT2333943.0	220193_at	NP_078952.4, NP_001156002.1, EAX07374.1, EAX07375.1, EAX07376.1
GeneID:55194	FAM176B	1	36787632	36789755	2123	-	1	4_A375_EGR1::1::422	3067	downstream	0	0	1	7	6	19	1	4_A375_EGR1::1	19	Gene FAM176B	FAM176B, C1orf78, RP11-268J15.2, FLJ10647	family with sequence similarity 176, member B	NM_018166, hCT1826782.1, hCT2333779.0	220134_x_at, 221710_x_at, 229998_x_at	NP_060636.1, EAX07377.1, EAX07378.1
GeneID:83931	STK40	1	36805225	36851485	46260	-	5	1_A375_pNL7_minus_lncRNA_AR::1::164, 1_A375_pNL7_minus_lncRNA_AR::1::165, 2_A375_pNL97_plus_lncRNA_AR::1::221, 2_A375_pNL97_plus_lncRNA_AR::1::222, 2_A375_pNL97_plus_lncRNA_AR::1::223	11357, -739, 33005, 11101, -771	in gene, upstream, in gene, in gene, upstream	1	1	0	18	21.333	9.667	3	2_A375_pNL97_plus_lncRNA_AR::1	25	Gene STK40	STK40, MGC4796, RP11-268J15.4, SHIK, SgK495	serine/threonine kinase 40	NM_032017, hCT1826784.2, hCT2333774.0, hCT2333776.0, hCT2359198.0, hCT2359199.0, hCT2359200.0	223852_s_at, 225015_s_at	NP_114406.1, EAX07368.1, EAX07369.1, EAX07370.1, EAX07372.1, EAX07373.1, EAX07371.1
[truncated: 11,615 more rows]

## Sheet: SLNCR DEGS
test_id	gene_id	gene	locus	status	scrambled	siSLNCR	log2(fold_change)	test_stat	p_value	q_value	1_A375_pNL7_minus_lncRNA_AR::1 Present	2_A375_pNL97_plus_lncRNA_AR::1 Present	4_A375_EGR1::1 Present
[truncated: 223 more rows]
